# Supplementary material for: Insights into Avian Incomplete Dosage Compensation: Sex-Biased Gene Expression Coevolves with Sex Chromosome Degeneration in the Common Whitethroat
Source: Genes (Basel). 2018 Jul 26;9(8):373. doi: 10.3390/genes9080373 (PMC6116046; doi:10.3390/genes9080373)
Supplement: Supplementary file 1 [file genes-09-00373-s001.zip]

Archive with 17 entries (16 files):
- Suppl Table S4.GO_Interprodomain_Annotations.xlsx
- __MACOSX/
- __MACOSX/._Suppl Table S4.GO_Interprodomain_Annotations.xlsx
- Suppl Table S1.Gametolog extraction criteria.xlsx
- __MACOSX/._Suppl Table S1.Gametolog extraction criteria.xlsx
- Suppl Table S3.GC content.xlsx
- __MACOSX/._Suppl Table S3.GC content.xlsx
- Suppl_Doc_S3.aligned_gapremoved_gene_sequences.txt
- __MACOSX/._Suppl_Doc_S3.aligned_gapremoved_gene_sequences.txt
- Suppl Table S5.Significantly_sexbiased_genes_per_chromosome.xlsx
- __MACOSX/._Suppl Table S5.Significantly_sexbiased_genes_per_chromosome.xlsx
- Suppl Table S2.Gene information.xlsx
- __MACOSX/._Suppl Table S2.Gene information.xlsx
- Suppl_Doc_S1.gametolog_extraction_script.txt
- __MACOSX/._Suppl_Doc_S1.gametolog_extraction_script.txt
- Suppl_Doc_S2.unaligned_gene_sequences.txt
- __MACOSX/._Suppl_Doc_S2.unaligned_gene_sequences.txt
