# Supplementary material for: Insights into Avian Incomplete Dosage Compensation: Sex-Biased Gene Expression Coevolves with Sex Chromosome Degeneration in the Common Whitethroat
Source: Genes (Basel). 2018 Jul 26;9(8):373. doi: 10.3390/genes9080373 (PMC6116046; doi:10.3390/genes9080373)
Supplement: Supplementary file 1 [file genes-09-00373-s001.zip › Suppl Table S4.GO_Interprodomain_Annotations.xlsx]

## Sheet: Sheet1
Supplementary Table S4. Gene ontology (GO) annotation of the genes included in Supplementary Table S2
Gene stable ID	Transcript stable ID	GO term accession	GO term name	Interpro ID	Interpro Description	GO term definition
ENSTGUG00000000016	ENSTGUT00000000024	GO:0003677	DNA binding	IPR001132	SMAD domain, Dwarfin-type	"Any molecular function by which a gene product interacts selectively and non-covalently with DNA (deoxyribonucleic acid)." [GOC:dph, GOC:jl, GOC:tb, GOC:vw]
ENSTGUG00000000016	ENSTGUT00000000024	GO:0006351	transcription, DNA-templated	IPR001132	SMAD domain, Dwarfin-type	"The cellular synthesis of RNA on a template of DNA." [GOC:jl, GOC:txnOH]
ENSTGUG00000000016	ENSTGUT00000000024	GO:0006355	regulation of transcription, DNA-templated	IPR001132	SMAD domain, Dwarfin-type	"Any process that modulates the frequency, rate or extent of cellular DNA-templated transcription." [GOC:go_curators, GOC:txnOH]
ENSTGUG00000000016	ENSTGUT00000000024	GO:0005634	nucleus	IPR001132	SMAD domain, Dwarfin-type	"A membrane-bounded organelle of eukaryotic cells in which chromosomes are housed and replicated. In most cells, the nucleus contains all of the cell's chromosomes except the organellar chromosomes, and is the site of RNA synthesis and processing. In some species, or in specialized cell types, RNA metabolism or DNA replication may be absent." [GOC:go_curators]
ENSTGUG00000000016	ENSTGUT00000000024	GO:0005622	intracellular	IPR001132	SMAD domain, Dwarfin-type	"The living contents of a cell; the matter contained within (but not including) the plasma membrane, usually taken to exclude large vacuoles and masses of secretory or ingested material. In eukaryotes it includes the nucleus and cytoplasm." [ISBN:0198506732]
ENSTGUG00000000016	ENSTGUT00000000024	GO:0005737	cytoplasm	IPR001132	SMAD domain, Dwarfin-type	"All of the contents of a cell excluding the plasma membrane and nucleus, but including other subcellular structures." [ISBN:0198547684]
ENSTGUG00000000016	ENSTGUT00000000024	GO:0000978	RNA polymerase II proximal promoter sequence-specific DNA binding	IPR001132	SMAD domain, Dwarfin-type	"Interacting selectively and non-covalently with a specific upstream regulatory DNA sequence (transcription factor recognition sequence or binding site) located in the proximal promoter of a gene transcribed by RNA polymerase II. The proximal promoter is in cis with and relatively close to the core promoter." [GOC:pg, GOC:txnOH]
ENSTGUG00000000016	ENSTGUT00000000024	GO:0001077	transcriptional activator activity, RNA polymerase II proximal promoter sequence-specific DNA binding	IPR001132	SMAD domain, Dwarfin-type	"Interacting selectively and non-covalently with a sequence of DNA that is in cis with and relatively close to a core promoter for RNA polymerase II (RNAP II) in order to activate or increase the frequency, rate or extent of transcription from the RNAP II promoter." [GOC:txnOH]
ENSTGUG00000000016	ENSTGUT00000000024	GO:0003682	chromatin binding	IPR001132	SMAD domain, Dwarfin-type	"Interacting selectively and non-covalently with chromatin, the network of fibers of DNA, protein, and sometimes RNA, that make up the chromosomes of the eukaryotic nucleus during interphase." [GOC:jl, ISBN:0198506732, PMID:20404130]
ENSTGUG00000000016	ENSTGUT00000000024	GO:0003690	double-stranded DNA binding	IPR001132	SMAD domain, Dwarfin-type	"Interacting selectively and non-covalently with double-stranded DNA." [GOC:elh, GOC:vw]
ENSTGUG00000000016	ENSTGUT00000000024	GO:0003700	DNA binding transcription factor activity	IPR001132	SMAD domain, Dwarfin-type	"Interacting selectively and non-covalently with a specific DNA sequence (sometimes referred to as a motif) within the regulatory region of a gene in order to modulate transcription." [GOC:curators, GOC:txnOH]
ENSTGUG00000000016	ENSTGUT00000000024	GO:0005160	transforming growth factor beta receptor binding	IPR001132	SMAD domain, Dwarfin-type	"Interacting selectively and non-covalently with the transforming growth factor beta receptor." [GOC:ai]
ENSTGUG00000000016	ENSTGUT00000000024	GO:0008134	transcription factor binding	IPR001132	SMAD domain, Dwarfin-type	"Interacting selectively and non-covalently with a transcription factor, any protein required to initiate or regulate transcription." [ISBN:0198506732]
ENSTGUG00000000016	ENSTGUT00000000024	GO:0019902	phosphatase binding	IPR001132	SMAD domain, Dwarfin-type	"Interacting selectively and non-covalently with any phosphatase." [GOC:jl]
ENSTGUG00000000016	ENSTGUT00000000024	GO:0030618	transforming growth factor beta receptor, pathway-specific cytoplasmic mediator activity	IPR001132	SMAD domain, Dwarfin-type	"A TGF-beta cytoplasmic mediator that is phosphorylated by a TGFbeta receptor and complexes with a common-partner mediator. The- heterocomplex translocates to the nucleus to regulate transcription." [GOC:hjd]
ENSTGUG00000000016	ENSTGUT00000000024	GO:0031625	ubiquitin protein ligase binding	IPR001132	SMAD domain, Dwarfin-type	"Interacting selectively and non-covalently with a ubiquitin protein ligase enzyme, any of the E3 proteins." [GOC:vp]
ENSTGUG00000000016	ENSTGUT00000000024	GO:0033613	activating transcription factor binding	IPR001132	SMAD domain, Dwarfin-type	"Interacting selectively and non-covalently with an activating transcription factor, any protein whose activity is required to initiate or upregulate transcription." [GOC:mah, GOC:txnOH]
ENSTGUG00000000016	ENSTGUT00000000024	GO:0034713	type I transforming growth factor beta receptor binding	IPR001132	SMAD domain, Dwarfin-type	"Interacting selectively and non-covalently with a type I transforming growth factor beta receptor." [GOC:BHF, GOC:mah]
ENSTGUG00000000016	ENSTGUT00000000024	GO:0042803	protein homodimerization activity	IPR001132	SMAD domain, Dwarfin-type	"Interacting selectively and non-covalently with an identical protein to form a homodimer." [GOC:jl]
ENSTGUG00000000016	ENSTGUT00000000024	GO:0046332	SMAD binding	IPR001132	SMAD domain, Dwarfin-type	"Interacting selectively and non-covalently with a SMAD signaling protein." [GOC:ai]
ENSTGUG00000000016	ENSTGUT00000000024	GO:0046982	protein heterodimerization activity	IPR001132	SMAD domain, Dwarfin-type	"Interacting selectively and non-covalently with a nonidentical protein to form a heterodimer." [GOC:ai]
ENSTGUG00000000016	ENSTGUT00000000024	GO:0070410	co-SMAD binding	IPR001132	SMAD domain, Dwarfin-type	"Interacting selectively and non-covalently with a common mediator SMAD signaling protein." [GOC:BHF, GOC:vk, PMID:19114992]
ENSTGUG00000000016	ENSTGUT00000000024	GO:0070411	I-SMAD binding	IPR001132	SMAD domain, Dwarfin-type	"Interacting selectively and non-covalently with an inhibitory SMAD signaling protein." [GOC:BHF, GOC:vk, PMID:19114992]
ENSTGUG00000000016	ENSTGUT00000000024	GO:0070412	R-SMAD binding	IPR001132	SMAD domain, Dwarfin-type	"Interacting selectively and non-covalently with a receptor-regulated SMAD signaling protein." [GOC:BHF, GOC:vk, PMID:19114992]
ENSTGUG00000000016	ENSTGUT00000000024	GO:0070878	primary miRNA binding	IPR001132	SMAD domain, Dwarfin-type	"Interacting selectively and non-covalently with a primary microRNA (pri-miRNA) transcript, an RNA molecule that is processed into a short hairpin-shaped structure called a pre-miRNA and finally into a functional miRNA. Both double-stranded and single-stranded regions of a pri-miRNA are required for binding." [GOC:sl, PMID:15531877, PMID:15574589]
ENSTGUG00000000016	ENSTGUT00000000024	GO:0097718	disordered domain specific binding	IPR001132	SMAD domain, Dwarfin-type	"Interacting selectively and non-covalently with a disordered domain of a protein." [GOC:gg, PMID:11746698]
ENSTGUG00000000016	ENSTGUT00000000024	GO:0001657	ureteric bud development	IPR001132	SMAD domain, Dwarfin-type	"The process whose specific outcome is the progression of the ureteric bud over time, from its formation to the mature structure." [GOC:go_curators]
ENSTGUG00000000016	ENSTGUT00000000024	GO:0001701	in utero embryonic development	IPR001132	SMAD domain, Dwarfin-type	"The process whose specific outcome is the progression of the embryo in the uterus over time, from formation of the zygote in the oviduct, to birth. An example of this process is found in Mus musculus." [GOC:go_curators, GOC:mtg_sensu]
ENSTGUG00000000016	ENSTGUT00000000024	GO:0001706	endoderm formation	IPR001132	SMAD domain, Dwarfin-type	"The formation of the endoderm during gastrulation." [GOC:go_curators]
ENSTGUG00000000016	ENSTGUT00000000024	GO:0001707	mesoderm formation	IPR001132	SMAD domain, Dwarfin-type	"The process that gives rise to the mesoderm. This process pertains to the initial formation of the structure from unspecified parts." [GOC:go_curators]
ENSTGUG00000000016	ENSTGUT00000000024	GO:0006366	transcription from RNA polymerase II promoter	IPR001132	SMAD domain, Dwarfin-type	"The synthesis of RNA from a DNA template by RNA polymerase II, originating at an RNA polymerase II promoter. Includes transcription of messenger RNA (mRNA) and certain small nuclear RNAs (snRNAs)." [GOC:jl, GOC:txnOH, ISBN:0321000382]
ENSTGUG00000000016	ENSTGUT00000000024	GO:0006468	protein phosphorylation	IPR001132	SMAD domain, Dwarfin-type	"The process of introducing a phosphate group on to a protein." [GOC:hb]
ENSTGUG00000000016	ENSTGUT00000000024	GO:0007179	transforming growth factor beta receptor signaling pathway	IPR001132	SMAD domain, Dwarfin-type	"A series of molecular signals initiated by the binding of an extracellular ligand to a transforming growth factor beta receptor on the surface of a target cell, and ending with regulation of a downstream cellular process, e.g. transcription." [GOC:BHF, GOC:mah, GOC:signaling]
ENSTGUG00000000016	ENSTGUT00000000024	GO:0007182	common-partner SMAD protein phosphorylation	IPR001132	SMAD domain, Dwarfin-type	"The process of introducing a phosphate group on to a common-partner SMAD protein. A common partner SMAD protein binds to pathway-restricted SMAD proteins forming a complex that translocates to the nucleus." [GOC:dph, ISBN:3527303782]
ENSTGUG00000000016	ENSTGUT00000000024	GO:0007183	SMAD protein complex assembly	IPR001132	SMAD domain, Dwarfin-type	"The aggregation, arrangement and bonding together of a set of components to form a protein complex that contains SMAD proteins." [GOC:isa_complete]
ENSTGUG00000000016	ENSTGUT00000000024	GO:0007352	zygotic specification of dorsal/ventral axis	IPR001132	SMAD domain, Dwarfin-type	"The specification of the dorsal/ventral axis of the embryo, through the products of genes expressed in the zygote." [GOC:bf]
ENSTGUG00000000016	ENSTGUT00000000024	GO:0007369	gastrulation	IPR001132	SMAD domain, Dwarfin-type	"A complex and coordinated series of cellular movements that occurs at the end of cleavage during embryonic development of most animals. The details of gastrulation vary from species to species, but usually result in the formation of the three primary germ layers, ectoderm, mesoderm and endoderm." [GOC:curators, ISBN:9780878933846]
ENSTGUG00000000016	ENSTGUT00000000024	GO:0007389	pattern specification process	IPR001132	SMAD domain, Dwarfin-type	"Any developmental process that results in the creation of defined areas or spaces within an organism to which cells respond and eventually are instructed to differentiate." [GOC:go_curators, GOC:isa_complete, ISBN:0521436125]
ENSTGUG00000000016	ENSTGUT00000000024	GO:0007492	endoderm development	IPR001132	SMAD domain, Dwarfin-type	"The process whose specific outcome is the progression of the endoderm over time, from its formation to the mature structure. The endoderm is the innermost germ layer that develops into the gastrointestinal tract, the lungs and associated tissues." [GOC:dph, GOC:tb]
ENSTGUG00000000016	ENSTGUT00000000024	GO:0007507	heart development	IPR001132	SMAD domain, Dwarfin-type	"The process whose specific outcome is the progression of the heart over time, from its formation to the mature structure. The heart is a hollow, muscular organ, which, by contracting rhythmically, keeps up the circulation of the blood." [GOC:jid, UBERON:0000948]
ENSTGUG00000000016	ENSTGUT00000000024	GO:0009749	response to glucose	IPR001132	SMAD domain, Dwarfin-type	"Any process that results in a change in state or activity of a cell or an organism (in terms of movement, secretion, enzyme production, gene expression, etc.) as a result of a glucose stimulus." [GOC:jl]
ENSTGUG00000000016	ENSTGUT00000000024	GO:0009791	post-embryonic development	IPR001132	SMAD domain, Dwarfin-type	"The process whose specific outcome is the progression of the organism over time, from the completion of embryonic development to the mature structure. See embryonic development." [GOC:go_curators]
ENSTGUG00000000016	ENSTGUT00000000024	GO:0009880	embryonic pattern specification	IPR001132	SMAD domain, Dwarfin-type	"The process that results in the patterns of cell differentiation that will arise in an embryo." [GOC:go_curators, ISBN:0521436125]
ENSTGUG00000000016	ENSTGUT00000000024	GO:0009952	anterior/posterior pattern specification	IPR001132	SMAD domain, Dwarfin-type	"The regionalization process in which specific areas of cell differentiation are determined along the anterior-posterior axis. The anterior-posterior axis is defined by a line that runs from the head or mouth of an organism to the tail or opposite end of the organism." [GOC:dph, GOC:go_curators, GOC:isa_complete, GOC:tb]
ENSTGUG00000000016	ENSTGUT00000000024	GO:0010628	positive regulation of gene expression	IPR001132	SMAD domain, Dwarfin-type	"Any process that increases the frequency, rate or extent of gene expression. Gene expression is the process in which a gene's coding sequence is converted into a mature gene product or products (proteins or RNA). This includes the production of an RNA transcript as well as any processing to produce a mature RNA product or an mRNA or circRNA (for protein-coding genes) and the translation of that …
ENSTGUG00000000016	ENSTGUT00000000024	GO:0010629	negative regulation of gene expression	IPR001132	SMAD domain, Dwarfin-type	"Any process that decreases the frequency, rate or extent of gene expression. Gene expression is the process in which a gene's coding sequence is converted into a mature gene product or products (proteins or RNA). This includes the production of an RNA transcript as well as any processing to produce a mature RNA product or an mRNA or circRNA (for protein-coding genes) and the translation of that …
ENSTGUG00000000016	ENSTGUT00000000024	GO:0010718	positive regulation of epithelial to mesenchymal transition	IPR001132	SMAD domain, Dwarfin-type	"Any process that increases the rate, frequency, or extent of epithelial to mesenchymal transition. Epithelial to mesenchymal transition is where an epithelial cell loses apical/basolateral polarity, severs intercellular adhesive junctions, degrades basement membrane components and becomes a migratory mesenchymal cell." [GOC:BHF, GOC:dph, GOC:tb]
ENSTGUG00000000016	ENSTGUT00000000024	GO:0017015	regulation of transforming growth factor beta receptor signaling pathway	IPR001132	SMAD domain, Dwarfin-type	"Any process that modulates the frequency, rate or extent of activity of any TGF-beta receptor signaling pathway." [GOC:mah]
ENSTGUG00000000016	ENSTGUT00000000024	GO:0030073	insulin secretion	IPR001132	SMAD domain, Dwarfin-type	"The regulated release of proinsulin from secretory granules (B granules) in the B cells of the pancreas; accompanied by cleavage of proinsulin to form mature insulin." [GOC:mah, ISBN:0198506732]
ENSTGUG00000000016	ENSTGUT00000000024	GO:0030324	lung development	IPR001132	SMAD domain, Dwarfin-type	"The process whose specific outcome is the progression of the lung over time, from its formation to the mature structure. In all air-breathing vertebrates the lungs are developed from the ventral wall of the oesophagus as a pouch which divides into two sacs. In amphibians and many reptiles the lungs retain very nearly this primitive sac-like character, but in the higher forms the connection with …
ENSTGUG00000000016	ENSTGUT00000000024	GO:0030513	positive regulation of BMP signaling pathway	IPR001132	SMAD domain, Dwarfin-type	"Any process that activates or increases the frequency, rate or extent of BMP signaling pathway activity." [GOC:go_curators]
ENSTGUG00000000016	ENSTGUT00000000024	GO:0031016	pancreas development	IPR001132	SMAD domain, Dwarfin-type	"The process whose specific outcome is the progression of the pancreas over time, from its formation to the mature structure. The pancreas is an endoderm derived structure that produces precursors of digestive enzymes and blood glucose regulating enzymes." [GOC:cvs]
ENSTGUG00000000016	ENSTGUT00000000024	GO:0032924	activin receptor signaling pathway	IPR001132	SMAD domain, Dwarfin-type	"A series of molecular signals initiated by the binding of an extracellular ligand to an activin receptor on the surface of a target cell, and ending with regulation of a downstream cellular process, e.g. transcription." [GOC:rl, GOC:signaling]
ENSTGUG00000000016	ENSTGUT00000000024	GO:0035265	organ growth	IPR001132	SMAD domain, Dwarfin-type	"The increase in size or mass of an organ. Organs are commonly observed as visibly distinct structures, but may also exist as loosely associated clusters of cells that function together as to perform a specific function." [GOC:bf, ISBN:0471245208, ISBN:0721662544]
ENSTGUG00000000016	ENSTGUT00000000024	GO:0035556	intracellular signal transduction	IPR001132	SMAD domain, Dwarfin-type	"The process in which a signal is passed on to downstream components within the cell, which become activated themselves to further propagate the signal and finally trigger a change in the function or state of the cell." [GOC:bf, GOC:jl, GOC:signaling, ISBN:3527303782]
ENSTGUG00000000016	ENSTGUT00000000024	GO:0038092	nodal signaling pathway	IPR001132	SMAD domain, Dwarfin-type	"A series of molecular signals initiated by the binding of a nodal protein to an activin receptor on the surface of a target cell, and ending with regulation of a downstream cellular process, e.g. transcription." [GOC:BHF, GOC:vk, PMID:17287255]
ENSTGUG00000000016	ENSTGUT00000000024	GO:0045165	cell fate commitment	IPR001132	SMAD domain, Dwarfin-type	"The commitment of cells to specific cell fates and their capacity to differentiate into particular kinds of cells. Positional information is established through protein signals that emanate from a localized source within a cell (the initial one-cell zygote) or within a developmental field." [ISBN:0716731185]
ENSTGUG00000000016	ENSTGUT00000000024	GO:0045892	negative regulation of transcription, DNA-templated	IPR001132	SMAD domain, Dwarfin-type	"Any process that stops, prevents, or reduces the frequency, rate or extent of cellular DNA-templated transcription." [GOC:go_curators, GOC:txnOH]
ENSTGUG00000000016	ENSTGUT00000000024	GO:0045893	positive regulation of transcription, DNA-templated	IPR001132	SMAD domain, Dwarfin-type	"Any process that activates or increases the frequency, rate or extent of cellular DNA-templated transcription." [GOC:go_curators, GOC:txnOH]
ENSTGUG00000000016	ENSTGUT00000000024	GO:0045944	positive regulation of transcription from RNA polymerase II promoter	IPR001132	SMAD domain, Dwarfin-type	"Any process that activates or increases the frequency, rate or extent of transcription from an RNA polymerase II promoter." [GOC:go_curators, GOC:txnOH]
ENSTGUG00000000016	ENSTGUT00000000024	GO:0048340	paraxial mesoderm morphogenesis	IPR001132	SMAD domain, Dwarfin-type	"The process in which the anatomical structures of the paraxial mesoderm are generated and organized." [GOC:go_curators]
ENSTGUG00000000016	ENSTGUT00000000024	GO:0048589	developmental growth	IPR001132	SMAD domain, Dwarfin-type	"The increase in size or mass of an entire organism, a part of an organism or a cell, where the increase in size or mass has the specific outcome of the progression of the organism over time from one condition to another." [GOC:go_curators]
ENSTGUG00000000016	ENSTGUT00000000024	GO:0048617	embryonic foregut morphogenesis	IPR001132	SMAD domain, Dwarfin-type	"The process in which the anatomical structures of the foregut are generated and organized, during the embryonic phase." [GOC:jid, GOC:rc]
ENSTGUG00000000016	ENSTGUT00000000024	GO:0048701	embryonic cranial skeleton morphogenesis	IPR001132	SMAD domain, Dwarfin-type	"The process in which the anatomical structures of the cranial skeleton are generated and organized during the embryonic phase." [GOC:dsf, GOC:jid, PMID:16049113]
ENSTGUG00000000016	ENSTGUT00000000024	GO:0051098	regulation of binding	IPR001132	SMAD domain, Dwarfin-type	"Any process that modulates the frequency, rate or extent of binding, the selective interaction of a molecule with one or more specific sites on another molecule." [GOC:ai]
ENSTGUG00000000016	ENSTGUT00000000024	GO:0060021	palate development	IPR001132	SMAD domain, Dwarfin-type	"The biological process whose specific outcome is the progression of the palate from an initial condition to its mature state. This process begins with the formation of the structure and ends with the mature structure. The palate is the partition that separates the nasal and oral cavities." [GOC:dph, ISBN:0721662544]
ENSTGUG00000000016	ENSTGUT00000000024	GO:0060039	pericardium development	IPR001132	SMAD domain, Dwarfin-type	"The process whose specific outcome is the progression of the pericardium over time, from its formation to the mature structure. The pericardium is a double-walled sac that contains the heart and the roots of the aorta, vena cava and the pulmonary artery." [GOC:dph, GOC:rph, PMID:15138308, PMID:16376438]
ENSTGUG00000000016	ENSTGUT00000000024	GO:0060395	SMAD protein signal transduction	IPR001132	SMAD domain, Dwarfin-type	"The cascade of processes by which a signal interacts with a receptor, causing a change in the activity of a SMAD protein, and ultimately effecting a change in the functioning of the cell." [GOC:BHF, GOC:dph, GOC:tb]
ENSTGUG00000000016	ENSTGUT00000000024	GO:0070723	response to cholesterol	IPR001132	SMAD domain, Dwarfin-type	"Any process that results in a change in state or activity of a cell or an organism (in terms of movement, secretion, enzyme production, gene expression, etc.) as a result of a cholesterol stimulus." [GOC:BHF, GOC:vk]
ENSTGUG00000000016	ENSTGUT00000000024	GO:1900224	positive regulation of nodal signaling pathway involved in determination of lateral mesoderm left/right asymmetry	IPR001132	SMAD domain, Dwarfin-type	"Any process that activates or increases the frequency, rate or extent of nodal signaling pathway involved in determination of lateral mesoderm left/right asymmetry." [GOC:BHF, GOC:TermGenie]
ENSTGUG00000000016	ENSTGUT00000000024	GO:0000790	nuclear chromatin	IPR001132	SMAD domain, Dwarfin-type	"The ordered and organized complex of DNA, protein, and sometimes RNA, that forms the chromosome in the nucleus." [GOC:elh, PMID:20404130]
ENSTGUG00000000016	ENSTGUT00000000024	GO:0005667	transcription factor complex	IPR001132	SMAD domain, Dwarfin-type	"A protein complex that is capable of associating with DNA by direct binding, or via other DNA-binding proteins or complexes, and regulating transcription." [GOC:jl]
ENSTGUG00000000016	ENSTGUT00000000024	GO:0032444	activin responsive factor complex	IPR001132	SMAD domain, Dwarfin-type	"A transcriptionally active complex that binds to an activin response element (ARE) in the promoter of target genes, and is composed of two SMAD2 proteins, one SMAD4 protein and a Forkhead activin signal transducer (FAST) transcription factor." [PMID:12374795, PMID:9288972]
ENSTGUG00000000016	ENSTGUT00000000024	GO:0032991	macromolecular complex	IPR001132	SMAD domain, Dwarfin-type	"A stable assembly of two or more macromolecules, i.e. proteins, nucleic acids, carbohydrates or lipids, in which at least one component is a protein and the constituent parts function together." [GOC:dos, GOC:mah]
ENSTGUG00000000016	ENSTGUT00000000024	GO:0071141	SMAD protein complex	IPR001132	SMAD domain, Dwarfin-type	"A protein complex that consists of only SMAD proteins; may be homomeric or heteromeric. Heteromeric complexes act as transcription factors while homomeric complexes exist but are transcriptionally inactive. Hetero- versus homotrimerization is largely enthalpy driven." [GOC:bhm, GOC:mah, PMID:9670020]
ENSTGUG00000000016	ENSTGUT00000000024	GO:0071144	heteromeric SMAD protein complex	IPR001132	SMAD domain, Dwarfin-type	"A protein complex composed of SMAD family proteins, a transcription factor complex which binds to the promoters of target genes and recruits co-activators and histone acetyltransferases, facilitating transcription. Phosphorylation of the non-SMAD4 subunit(s) enables binding of SMAD4 to form heteromeric complexes that enter the nucleus to initiate gene transcription. DNA-binding specificity is co…
ENSTGUG00000000016	ENSTGUT00000000024	GO:0003677	DNA binding	IPR001132	SMAD domain, Dwarfin-type	"Any molecular function by which a gene product interacts selectively and non-covalently with DNA (deoxyribonucleic acid)." [GOC:dph, GOC:jl, GOC:tb, GOC:vw]
ENSTGUG00000000016	ENSTGUT00000000024	GO:0006351	transcription, DNA-templated	IPR001132	SMAD domain, Dwarfin-type	"The cellular synthesis of RNA on a template of DNA." [GOC:jl, GOC:txnOH]
ENSTGUG00000000016	ENSTGUT00000000024	GO:0006355	regulation of transcription, DNA-templated	IPR001132	SMAD domain, Dwarfin-type	"Any process that modulates the frequency, rate or extent of cellular DNA-templated transcription." [GOC:go_curators, GOC:txnOH]
ENSTGUG00000000016	ENSTGUT00000000024	GO:0005634	nucleus	IPR001132	SMAD domain, Dwarfin-type	"A membrane-bounded organelle of eukaryotic cells in which chromosomes are housed and replicated. In most cells, the nucleus contains all of the cell's chromosomes except the organellar chromosomes, and is the site of RNA synthesis and processing. In some species, or in specialized cell types, RNA metabolism or DNA replication may be absent." [GOC:go_curators]
ENSTGUG00000000016	ENSTGUT00000000024	GO:0005622	intracellular	IPR001132	SMAD domain, Dwarfin-type	"The living contents of a cell; the matter contained within (but not including) the plasma membrane, usually taken to exclude large vacuoles and masses of secretory or ingested material. In eukaryotes it includes the nucleus and cytoplasm." [ISBN:0198506732]
ENSTGUG00000000016	ENSTGUT00000000024	GO:0005737	cytoplasm	IPR001132	SMAD domain, Dwarfin-type	"All of the contents of a cell excluding the plasma membrane and nucleus, but including other subcellular structures." [ISBN:0198547684]
ENSTGUG00000000016	ENSTGUT00000000024	GO:0000978	RNA polymerase II proximal promoter sequence-specific DNA binding	IPR001132	SMAD domain, Dwarfin-type	"Interacting selectively and non-covalently with a specific upstream regulatory DNA sequence (transcription factor recognition sequence or binding site) located in the proximal promoter of a gene transcribed by RNA polymerase II. The proximal promoter is in cis with and relatively close to the core promoter." [GOC:pg, GOC:txnOH]
ENSTGUG00000000016	ENSTGUT00000000024	GO:0001077	transcriptional activator activity, RNA polymerase II proximal promoter sequence-specific DNA binding	IPR001132	SMAD domain, Dwarfin-type	"Interacting selectively and non-covalently with a sequence of DNA that is in cis with and relatively close to a core promoter for RNA polymerase II (RNAP II) in order to activate or increase the frequency, rate or extent of transcription from the RNAP II promoter." [GOC:txnOH]
ENSTGUG00000000016	ENSTGUT00000000024	GO:0003682	chromatin binding	IPR001132	SMAD domain, Dwarfin-type	"Interacting selectively and non-covalently with chromatin, the network of fibers of DNA, protein, and sometimes RNA, that make up the chromosomes of the eukaryotic nucleus during interphase." [GOC:jl, ISBN:0198506732, PMID:20404130]
ENSTGUG00000000016	ENSTGUT00000000024	GO:0003690	double-stranded DNA binding	IPR001132	SMAD domain, Dwarfin-type	"Interacting selectively and non-covalently with double-stranded DNA." [GOC:elh, GOC:vw]
ENSTGUG00000000016	ENSTGUT00000000024	GO:0003700	DNA binding transcription factor activity	IPR001132	SMAD domain, Dwarfin-type	"Interacting selectively and non-covalently with a specific DNA sequence (sometimes referred to as a motif) within the regulatory region of a gene in order to modulate transcription." [GOC:curators, GOC:txnOH]
ENSTGUG00000000016	ENSTGUT00000000024	GO:0005160	transforming growth factor beta receptor binding	IPR001132	SMAD domain, Dwarfin-type	"Interacting selectively and non-covalently with the transforming growth factor beta receptor." [GOC:ai]
ENSTGUG00000000016	ENSTGUT00000000024	GO:0008134	transcription factor binding	IPR001132	SMAD domain, Dwarfin-type	"Interacting selectively and non-covalently with a transcription factor, any protein required to initiate or regulate transcription." [ISBN:0198506732]
ENSTGUG00000000016	ENSTGUT00000000024	GO:0019902	phosphatase binding	IPR001132	SMAD domain, Dwarfin-type	"Interacting selectively and non-covalently with any phosphatase." [GOC:jl]
ENSTGUG00000000016	ENSTGUT00000000024	GO:0030618	transforming growth factor beta receptor, pathway-specific cytoplasmic mediator activity	IPR001132	SMAD domain, Dwarfin-type	"A TGF-beta cytoplasmic mediator that is phosphorylated by a TGFbeta receptor and complexes with a common-partner mediator. The- heterocomplex translocates to the nucleus to regulate transcription." [GOC:hjd]
ENSTGUG00000000016	ENSTGUT00000000024	GO:0031625	ubiquitin protein ligase binding	IPR001132	SMAD domain, Dwarfin-type	"Interacting selectively and non-covalently with a ubiquitin protein ligase enzyme, any of the E3 proteins." [GOC:vp]
ENSTGUG00000000016	ENSTGUT00000000024	GO:0033613	activating transcription factor binding	IPR001132	SMAD domain, Dwarfin-type	"Interacting selectively and non-covalently with an activating transcription factor, any protein whose activity is required to initiate or upregulate transcription." [GOC:mah, GOC:txnOH]
ENSTGUG00000000016	ENSTGUT00000000024	GO:0034713	type I transforming growth factor beta receptor binding	IPR001132	SMAD domain, Dwarfin-type	"Interacting selectively and non-covalently with a type I transforming growth factor beta receptor." [GOC:BHF, GOC:mah]
ENSTGUG00000000016	ENSTGUT00000000024	GO:0042803	protein homodimerization activity	IPR001132	SMAD domain, Dwarfin-type	"Interacting selectively and non-covalently with an identical protein to form a homodimer." [GOC:jl]
ENSTGUG00000000016	ENSTGUT00000000024	GO:0046332	SMAD binding	IPR001132	SMAD domain, Dwarfin-type	"Interacting selectively and non-covalently with a SMAD signaling protein." [GOC:ai]
ENSTGUG00000000016	ENSTGUT00000000024	GO:0046982	protein heterodimerization activity	IPR001132	SMAD domain, Dwarfin-type	"Interacting selectively and non-covalently with a nonidentical protein to form a heterodimer." [GOC:ai]
ENSTGUG00000000016	ENSTGUT00000000024	GO:0070410	co-SMAD binding	IPR001132	SMAD domain, Dwarfin-type	"Interacting selectively and non-covalently with a common mediator SMAD signaling protein." [GOC:BHF, GOC:vk, PMID:19114992]
ENSTGUG00000000016	ENSTGUT00000000024	GO:0070411	I-SMAD binding	IPR001132	SMAD domain, Dwarfin-type	"Interacting selectively and non-covalently with an inhibitory SMAD signaling protein." [GOC:BHF, GOC:vk, PMID:19114992]
ENSTGUG00000000016	ENSTGUT00000000024	GO:0070412	R-SMAD binding	IPR001132	SMAD domain, Dwarfin-type	"Interacting selectively and non-covalently with a receptor-regulated SMAD signaling protein." [GOC:BHF, GOC:vk, PMID:19114992]
ENSTGUG00000000016	ENSTGUT00000000024	GO:0070878	primary miRNA binding	IPR001132	SMAD domain, Dwarfin-type	"Interacting selectively and non-covalently with a primary microRNA (pri-miRNA) transcript, an RNA molecule that is processed into a short hairpin-shaped structure called a pre-miRNA and finally into a functional miRNA. Both double-stranded and single-stranded regions of a pri-miRNA are required for binding." [GOC:sl, PMID:15531877, PMID:15574589]
ENSTGUG00000000016	ENSTGUT00000000024	GO:0097718	disordered domain specific binding	IPR001132	SMAD domain, Dwarfin-type	"Interacting selectively and non-covalently with a disordered domain of a protein." [GOC:gg, PMID:11746698]
ENSTGUG00000000016	ENSTGUT00000000024	GO:0001657	ureteric bud development	IPR001132	SMAD domain, Dwarfin-type	"The process whose specific outcome is the progression of the ureteric bud over time, from its formation to the mature structure." [GOC:go_curators]
ENSTGUG00000000016	ENSTGUT00000000024	GO:0001701	in utero embryonic development	IPR001132	SMAD domain, Dwarfin-type	"The process whose specific outcome is the progression of the embryo in the uterus over time, from formation of the zygote in the oviduct, to birth. An example of this process is found in Mus musculus." [GOC:go_curators, GOC:mtg_sensu]
ENSTGUG00000000016	ENSTGUT00000000024	GO:0001706	endoderm formation	IPR001132	SMAD domain, Dwarfin-type	"The formation of the endoderm during gastrulation." [GOC:go_curators]
ENSTGUG00000000016	ENSTGUT00000000024	GO:0001707	mesoderm formation	IPR001132	SMAD domain, Dwarfin-type	"The process that gives rise to the mesoderm. This process pertains to the initial formation of the structure from unspecified parts." [GOC:go_curators]
ENSTGUG00000000016	ENSTGUT00000000024	GO:0006366	transcription from RNA polymerase II promoter	IPR001132	SMAD domain, Dwarfin-type	"The synthesis of RNA from a DNA template by RNA polymerase II, originating at an RNA polymerase II promoter. Includes transcription of messenger RNA (mRNA) and certain small nuclear RNAs (snRNAs)." [GOC:jl, GOC:txnOH, ISBN:0321000382]
ENSTGUG00000000016	ENSTGUT00000000024	GO:0006468	protein phosphorylation	IPR001132	SMAD domain, Dwarfin-type	"The process of introducing a phosphate group on to a protein." [GOC:hb]
ENSTGUG00000000016	ENSTGUT00000000024	GO:0007179	transforming growth factor beta receptor signaling pathway	IPR001132	SMAD domain, Dwarfin-type	"A series of molecular signals initiated by the binding of an extracellular ligand to a transforming growth factor beta receptor on the surface of a target cell, and ending with regulation of a downstream cellular process, e.g. transcription." [GOC:BHF, GOC:mah, GOC:signaling]
ENSTGUG00000000016	ENSTGUT00000000024	GO:0007182	common-partner SMAD protein phosphorylation	IPR001132	SMAD domain, Dwarfin-type	"The process of introducing a phosphate group on to a common-partner SMAD protein. A common partner SMAD protein binds to pathway-restricted SMAD proteins forming a complex that translocates to the nucleus." [GOC:dph, ISBN:3527303782]
ENSTGUG00000000016	ENSTGUT00000000024	GO:0007183	SMAD protein complex assembly	IPR001132	SMAD domain, Dwarfin-type	"The aggregation, arrangement and bonding together of a set of components to form a protein complex that contains SMAD proteins." [GOC:isa_complete]
ENSTGUG00000000016	ENSTGUT00000000024	GO:0007352	zygotic specification of dorsal/ventral axis	IPR001132	SMAD domain, Dwarfin-type	"The specification of the dorsal/ventral axis of the embryo, through the products of genes expressed in the zygote." [GOC:bf]
ENSTGUG00000000016	ENSTGUT00000000024	GO:0007369	gastrulation	IPR001132	SMAD domain, Dwarfin-type	"A complex and coordinated series of cellular movements that occurs at the end of cleavage during embryonic development of most animals. The details of gastrulation vary from species to species, but usually result in the formation of the three primary germ layers, ectoderm, mesoderm and endoderm." [GOC:curators, ISBN:9780878933846]
ENSTGUG00000000016	ENSTGUT00000000024	GO:0007389	pattern specification process	IPR001132	SMAD domain, Dwarfin-type	"Any developmental process that results in the creation of defined areas or spaces within an organism to which cells respond and eventually are instructed to differentiate." [GOC:go_curators, GOC:isa_complete, ISBN:0521436125]
ENSTGUG00000000016	ENSTGUT00000000024	GO:0007492	endoderm development	IPR001132	SMAD domain, Dwarfin-type	"The process whose specific outcome is the progression of the endoderm over time, from its formation to the mature structure. The endoderm is the innermost germ layer that develops into the gastrointestinal tract, the lungs and associated tissues." [GOC:dph, GOC:tb]
ENSTGUG00000000016	ENSTGUT00000000024	GO:0007507	heart development	IPR001132	SMAD domain, Dwarfin-type	"The process whose specific outcome is the progression of the heart over time, from its formation to the mature structure. The heart is a hollow, muscular organ, which, by contracting rhythmically, keeps up the circulation of the blood." [GOC:jid, UBERON:0000948]
ENSTGUG00000000016	ENSTGUT00000000024	GO:0009749	response to glucose	IPR001132	SMAD domain, Dwarfin-type	"Any process that results in a change in state or activity of a cell or an organism (in terms of movement, secretion, enzyme production, gene expression, etc.) as a result of a glucose stimulus." [GOC:jl]
ENSTGUG00000000016	ENSTGUT00000000024	GO:0009791	post-embryonic development	IPR001132	SMAD domain, Dwarfin-type	"The process whose specific outcome is the progression of the organism over time, from the completion of embryonic development to the mature structure. See embryonic development." [GOC:go_curators]
ENSTGUG00000000016	ENSTGUT00000000024	GO:0009880	embryonic pattern specification	IPR001132	SMAD domain, Dwarfin-type	"The process that results in the patterns of cell differentiation that will arise in an embryo." [GOC:go_curators, ISBN:0521436125]
ENSTGUG00000000016	ENSTGUT00000000024	GO:0009952	anterior/posterior pattern specification	IPR001132	SMAD domain, Dwarfin-type	"The regionalization process in which specific areas of cell differentiation are determined along the anterior-posterior axis. The anterior-posterior axis is defined by a line that runs from the head or mouth of an organism to the tail or opposite end of the organism." [GOC:dph, GOC:go_curators, GOC:isa_complete, GOC:tb]
ENSTGUG00000000016	ENSTGUT00000000024	GO:0010628	positive regulation of gene expression	IPR001132	SMAD domain, Dwarfin-type	"Any process that increases the frequency, rate or extent of gene expression. Gene expression is the process in which a gene's coding sequence is converted into a mature gene product or products (proteins or RNA). This includes the production of an RNA transcript as well as any processing to produce a mature RNA product or an mRNA or circRNA (for protein-coding genes) and the translation of that …
ENSTGUG00000000016	ENSTGUT00000000024	GO:0010629	negative regulation of gene expression	IPR001132	SMAD domain, Dwarfin-type	"Any process that decreases the frequency, rate or extent of gene expression. Gene expression is the process in which a gene's coding sequence is converted into a mature gene product or products (proteins or RNA). This includes the production of an RNA transcript as well as any processing to produce a mature RNA product or an mRNA or circRNA (for protein-coding genes) and the translation of that …
ENSTGUG00000000016	ENSTGUT00000000024	GO:0010718	positive regulation of epithelial to mesenchymal transition	IPR001132	SMAD domain, Dwarfin-type	"Any process that increases the rate, frequency, or extent of epithelial to mesenchymal transition. Epithelial to mesenchymal transition is where an epithelial cell loses apical/basolateral polarity, severs intercellular adhesive junctions, degrades basement membrane components and becomes a migratory mesenchymal cell." [GOC:BHF, GOC:dph, GOC:tb]
ENSTGUG00000000016	ENSTGUT00000000024	GO:0017015	regulation of transforming growth factor beta receptor signaling pathway	IPR001132	SMAD domain, Dwarfin-type	"Any process that modulates the frequency, rate or extent of activity of any TGF-beta receptor signaling pathway." [GOC:mah]
ENSTGUG00000000016	ENSTGUT00000000024	GO:0030073	insulin secretion	IPR001132	SMAD domain, Dwarfin-type	"The regulated release of proinsulin from secretory granules (B granules) in the B cells of the pancreas; accompanied by cleavage of proinsulin to form mature insulin." [GOC:mah, ISBN:0198506732]
ENSTGUG00000000016	ENSTGUT00000000024	GO:0030324	lung development	IPR001132	SMAD domain, Dwarfin-type	"The process whose specific outcome is the progression of the lung over time, from its formation to the mature structure. In all air-breathing vertebrates the lungs are developed from the ventral wall of the oesophagus as a pouch which divides into two sacs. In amphibians and many reptiles the lungs retain very nearly this primitive sac-like character, but in the higher forms the connection with …
ENSTGUG00000000016	ENSTGUT00000000024	GO:0030513	positive regulation of BMP signaling pathway	IPR001132	SMAD domain, Dwarfin-type	"Any process that activates or increases the frequency, rate or extent of BMP signaling pathway activity." [GOC:go_curators]
ENSTGUG00000000016	ENSTGUT00000000024	GO:0031016	pancreas development	IPR001132	SMAD domain, Dwarfin-type	"The process whose specific outcome is the progression of the pancreas over time, from its formation to the mature structure. The pancreas is an endoderm derived structure that produces precursors of digestive enzymes and blood glucose regulating enzymes." [GOC:cvs]
ENSTGUG00000000016	ENSTGUT00000000024	GO:0032924	activin receptor signaling pathway	IPR001132	SMAD domain, Dwarfin-type	"A series of molecular signals initiated by the binding of an extracellular ligand to an activin receptor on the surface of a target cell, and ending with regulation of a downstream cellular process, e.g. transcription." [GOC:rl, GOC:signaling]
ENSTGUG00000000016	ENSTGUT00000000024	GO:0035265	organ growth	IPR001132	SMAD domain, Dwarfin-type	"The increase in size or mass of an organ. Organs are commonly observed as visibly distinct structures, but may also exist as loosely associated clusters of cells that function together as to perform a specific function." [GOC:bf, ISBN:0471245208, ISBN:0721662544]
ENSTGUG00000000016	ENSTGUT00000000024	GO:0035556	intracellular signal transduction	IPR001132	SMAD domain, Dwarfin-type	"The process in which a signal is passed on to downstream components within the cell, which become activated themselves to further propagate the signal and finally trigger a change in the function or state of the cell." [GOC:bf, GOC:jl, GOC:signaling, ISBN:3527303782]
ENSTGUG00000000016	ENSTGUT00000000024	GO:0038092	nodal signaling pathway	IPR001132	SMAD domain, Dwarfin-type	"A series of molecular signals initiated by the binding of a nodal protein to an activin receptor on the surface of a target cell, and ending with regulation of a downstream cellular process, e.g. transcription." [GOC:BHF, GOC:vk, PMID:17287255]
ENSTGUG00000000016	ENSTGUT00000000024	GO:0045165	cell fate commitment	IPR001132	SMAD domain, Dwarfin-type	"The commitment of cells to specific cell fates and their capacity to differentiate into particular kinds of cells. Positional information is established through protein signals that emanate from a localized source within a cell (the initial one-cell zygote) or within a developmental field." [ISBN:0716731185]
ENSTGUG00000000016	ENSTGUT00000000024	GO:0045892	negative regulation of transcription, DNA-templated	IPR001132	SMAD domain, Dwarfin-type	"Any process that stops, prevents, or reduces the frequency, rate or extent of cellular DNA-templated transcription." [GOC:go_curators, GOC:txnOH]
ENSTGUG00000000016	ENSTGUT00000000024	GO:0045893	positive regulation of transcription, DNA-templated	IPR001132	SMAD domain, Dwarfin-type	"Any process that activates or increases the frequency, rate or extent of cellular DNA-templated transcription." [GOC:go_curators, GOC:txnOH]
ENSTGUG00000000016	ENSTGUT00000000024	GO:0045944	positive regulation of transcription from RNA polymerase II promoter	IPR001132	SMAD domain, Dwarfin-type	"Any process that activates or increases the frequency, rate or extent of transcription from an RNA polymerase II promoter." [GOC:go_curators, GOC:txnOH]
ENSTGUG00000000016	ENSTGUT00000000024	GO:0048340	paraxial mesoderm morphogenesis	IPR001132	SMAD domain, Dwarfin-type	"The process in which the anatomical structures of the paraxial mesoderm are generated and organized." [GOC:go_curators]
ENSTGUG00000000016	ENSTGUT00000000024	GO:0048589	developmental growth	IPR001132	SMAD domain, Dwarfin-type	"The increase in size or mass of an entire organism, a part of an organism or a cell, where the increase in size or mass has the specific outcome of the progression of the organism over time from one condition to another." [GOC:go_curators]
ENSTGUG00000000016	ENSTGUT00000000024	GO:0048617	embryonic foregut morphogenesis	IPR001132	SMAD domain, Dwarfin-type	"The process in which the anatomical structures of the foregut are generated and organized, during the embryonic phase." [GOC:jid, GOC:rc]
ENSTGUG00000000016	ENSTGUT00000000024	GO:0048701	embryonic cranial skeleton morphogenesis	IPR001132	SMAD domain, Dwarfin-type	"The process in which the anatomical structures of the cranial skeleton are generated and organized during the embryonic phase." [GOC:dsf, GOC:jid, PMID:16049113]
ENSTGUG00000000016	ENSTGUT00000000024	GO:0051098	regulation of binding	IPR001132	SMAD domain, Dwarfin-type	"Any process that modulates the frequency, rate or extent of binding, the selective interaction of a molecule with one or more specific sites on another molecule." [GOC:ai]
ENSTGUG00000000016	ENSTGUT00000000024	GO:0060021	palate development	IPR001132	SMAD domain, Dwarfin-type	"The biological process whose specific outcome is the progression of the palate from an initial condition to its mature state. This process begins with the formation of the structure and ends with the mature structure. The palate is the partition that separates the nasal and oral cavities." [GOC:dph, ISBN:0721662544]
ENSTGUG00000000016	ENSTGUT00000000024	GO:0060039	pericardium development	IPR001132	SMAD domain, Dwarfin-type	"The process whose specific outcome is the progression of the pericardium over time, from its formation to the mature structure. The pericardium is a double-walled sac that contains the heart and the roots of the aorta, vena cava and the pulmonary artery." [GOC:dph, GOC:rph, PMID:15138308, PMID:16376438]
ENSTGUG00000000016	ENSTGUT00000000024	GO:0060395	SMAD protein signal transduction	IPR001132	SMAD domain, Dwarfin-type	"The cascade of processes by which a signal interacts with a receptor, causing a change in the activity of a SMAD protein, and ultimately effecting a change in the functioning of the cell." [GOC:BHF, GOC:dph, GOC:tb]
ENSTGUG00000000016	ENSTGUT00000000024	GO:0070723	response to cholesterol	IPR001132	SMAD domain, Dwarfin-type	"Any process that results in a change in state or activity of a cell or an organism (in terms of movement, secretion, enzyme production, gene expression, etc.) as a result of a cholesterol stimulus." [GOC:BHF, GOC:vk]
ENSTGUG00000000016	ENSTGUT00000000024	GO:1900224	positive regulation of nodal signaling pathway involved in determination of lateral mesoderm left/right asymmetry	IPR001132	SMAD domain, Dwarfin-type	"Any process that activates or increases the frequency, rate or extent of nodal signaling pathway involved in determination of lateral mesoderm left/right asymmetry." [GOC:BHF, GOC:TermGenie]
ENSTGUG00000000016	ENSTGUT00000000024	GO:0000790	nuclear chromatin	IPR001132	SMAD domain, Dwarfin-type	"The ordered and organized complex of DNA, protein, and sometimes RNA, that forms the chromosome in the nucleus." [GOC:elh, PMID:20404130]
ENSTGUG00000000016	ENSTGUT00000000024	GO:0005667	transcription factor complex	IPR001132	SMAD domain, Dwarfin-type	"A protein complex that is capable of associating with DNA by direct binding, or via other DNA-binding proteins or complexes, and regulating transcription." [GOC:jl]
ENSTGUG00000000016	ENSTGUT00000000024	GO:0032444	activin responsive factor complex	IPR001132	SMAD domain, Dwarfin-type	"A transcriptionally active complex that binds to an activin response element (ARE) in the promoter of target genes, and is composed of two SMAD2 proteins, one SMAD4 protein and a Forkhead activin signal transducer (FAST) transcription factor." [PMID:12374795, PMID:9288972]
ENSTGUG00000000016	ENSTGUT00000000024	GO:0032991	macromolecular complex	IPR001132	SMAD domain, Dwarfin-type	"A stable assembly of two or more macromolecules, i.e. proteins, nucleic acids, carbohydrates or lipids, in which at least one component is a protein and the constituent parts function together." [GOC:dos, GOC:mah]
ENSTGUG00000000016	ENSTGUT00000000024	GO:0071141	SMAD protein complex	IPR001132	SMAD domain, Dwarfin-type	"A protein complex that consists of only SMAD proteins; may be homomeric or heteromeric. Heteromeric complexes act as transcription factors while homomeric complexes exist but are transcriptionally inactive. Hetero- versus homotrimerization is largely enthalpy driven." [GOC:bhm, GOC:mah, PMID:9670020]
ENSTGUG00000000016	ENSTGUT00000000024	GO:0071144	heteromeric SMAD protein complex	IPR001132	SMAD domain, Dwarfin-type	"A protein complex composed of SMAD family proteins, a transcription factor complex which binds to the promoters of target genes and recruits co-activators and histone acetyltransferases, facilitating transcription. Phosphorylation of the non-SMAD4 subunit(s) enables binding of SMAD4 to form heteromeric complexes that enter the nucleus to initiate gene transcription. DNA-binding specificity is co…
ENSTGUG00000000016	ENSTGUT00000000024	GO:0003677	DNA binding	IPR001132	SMAD domain, Dwarfin-type	"Any molecular function by which a gene product interacts selectively and non-covalently with DNA (deoxyribonucleic acid)." [GOC:dph, GOC:jl, GOC:tb, GOC:vw]
ENSTGUG00000000016	ENSTGUT00000000024	GO:0006351	transcription, DNA-templated	IPR001132	SMAD domain, Dwarfin-type	"The cellular synthesis of RNA on a template of DNA." [GOC:jl, GOC:txnOH]
ENSTGUG00000000016	ENSTGUT00000000024	GO:0006355	regulation of transcription, DNA-templated	IPR001132	SMAD domain, Dwarfin-type	"Any process that modulates the frequency, rate or extent of cellular DNA-templated transcription." [GOC:go_curators, GOC:txnOH]
ENSTGUG00000000016	ENSTGUT00000000024	GO:0005634	nucleus	IPR001132	SMAD domain, Dwarfin-type	"A membrane-bounded organelle of eukaryotic cells in which chromosomes are housed and replicated. In most cells, the nucleus contains all of the cell's chromosomes except the organellar chromosomes, and is the site of RNA synthesis and processing. In some species, or in specialized cell types, RNA metabolism or DNA replication may be absent." [GOC:go_curators]
ENSTGUG00000000016	ENSTGUT00000000024	GO:0005622	intracellular	IPR001132	SMAD domain, Dwarfin-type	"The living contents of a cell; the matter contained within (but not including) the plasma membrane, usually taken to exclude large vacuoles and masses of secretory or ingested material. In eukaryotes it includes the nucleus and cytoplasm." [ISBN:0198506732]
ENSTGUG00000000016	ENSTGUT00000000024	GO:0005737	cytoplasm	IPR001132	SMAD domain, Dwarfin-type	"All of the contents of a cell excluding the plasma membrane and nucleus, but including other subcellular structures." [ISBN:0198547684]
ENSTGUG00000000016	ENSTGUT00000000024	GO:0000978	RNA polymerase II proximal promoter sequence-specific DNA binding	IPR001132	SMAD domain, Dwarfin-type	"Interacting selectively and non-covalently with a specific upstream regulatory DNA sequence (transcription factor recognition sequence or binding site) located in the proximal promoter of a gene transcribed by RNA polymerase II. The proximal promoter is in cis with and relatively close to the core promoter." [GOC:pg, GOC:txnOH]
ENSTGUG00000000016	ENSTGUT00000000024	GO:0001077	transcriptional activator activity, RNA polymerase II proximal promoter sequence-specific DNA binding	IPR001132	SMAD domain, Dwarfin-type	"Interacting selectively and non-covalently with a sequence of DNA that is in cis with and relatively close to a core promoter for RNA polymerase II (RNAP II) in order to activate or increase the frequency, rate or extent of transcription from the RNAP II promoter." [GOC:txnOH]
ENSTGUG00000000016	ENSTGUT00000000024	GO:0003682	chromatin binding	IPR001132	SMAD domain, Dwarfin-type	"Interacting selectively and non-covalently with chromatin, the network of fibers of DNA, protein, and sometimes RNA, that make up the chromosomes of the eukaryotic nucleus during interphase." [GOC:jl, ISBN:0198506732, PMID:20404130]
ENSTGUG00000000016	ENSTGUT00000000024	GO:0003690	double-stranded DNA binding	IPR001132	SMAD domain, Dwarfin-type	"Interacting selectively and non-covalently with double-stranded DNA." [GOC:elh, GOC:vw]
ENSTGUG00000000016	ENSTGUT00000000024	GO:0003700	DNA binding transcription factor activity	IPR001132	SMAD domain, Dwarfin-type	"Interacting selectively and non-covalently with a specific DNA sequence (sometimes referred to as a motif) within the regulatory region of a gene in order to modulate transcription." [GOC:curators, GOC:txnOH]
ENSTGUG00000000016	ENSTGUT00000000024	GO:0005160	transforming growth factor beta receptor binding	IPR001132	SMAD domain, Dwarfin-type	"Interacting selectively and non-covalently with the transforming growth factor beta receptor." [GOC:ai]
ENSTGUG00000000016	ENSTGUT00000000024	GO:0008134	transcription factor binding	IPR001132	SMAD domain, Dwarfin-type	"Interacting selectively and non-covalently with a transcription factor, any protein required to initiate or regulate transcription." [ISBN:0198506732]
ENSTGUG00000000016	ENSTGUT00000000024	GO:0019902	phosphatase binding	IPR001132	SMAD domain, Dwarfin-type	"Interacting selectively and non-covalently with any phosphatase." [GOC:jl]
ENSTGUG00000000016	ENSTGUT00000000024	GO:0030618	transforming growth factor beta receptor, pathway-specific cytoplasmic mediator activity	IPR001132	SMAD domain, Dwarfin-type	"A TGF-beta cytoplasmic mediator that is phosphorylated by a TGFbeta receptor and complexes with a common-partner mediator. The- heterocomplex translocates to the nucleus to regulate transcription." [GOC:hjd]
ENSTGUG00000000016	ENSTGUT00000000024	GO:0031625	ubiquitin protein ligase binding	IPR001132	SMAD domain, Dwarfin-type	"Interacting selectively and non-covalently with a ubiquitin protein ligase enzyme, any of the E3 proteins." [GOC:vp]
ENSTGUG00000000016	ENSTGUT00000000024	GO:0033613	activating transcription factor binding	IPR001132	SMAD domain, Dwarfin-type	"Interacting selectively and non-covalently with an activating transcription factor, any protein whose activity is required to initiate or upregulate transcription." [GOC:mah, GOC:txnOH]
ENSTGUG00000000016	ENSTGUT00000000024	GO:0034713	type I transforming growth factor beta receptor binding	IPR001132	SMAD domain, Dwarfin-type	"Interacting selectively and non-covalently with a type I transforming growth factor beta receptor." [GOC:BHF, GOC:mah]
ENSTGUG00000000016	ENSTGUT00000000024	GO:0042803	protein homodimerization activity	IPR001132	SMAD domain, Dwarfin-type	"Interacting selectively and non-covalently with an identical protein to form a homodimer." [GOC:jl]
ENSTGUG00000000016	ENSTGUT00000000024	GO:0046332	SMAD binding	IPR001132	SMAD domain, Dwarfin-type	"Interacting selectively and non-covalently with a SMAD signaling protein." [GOC:ai]
ENSTGUG00000000016	ENSTGUT00000000024	GO:0046982	protein heterodimerization activity	IPR001132	SMAD domain, Dwarfin-type	"Interacting selectively and non-covalently with a nonidentical protein to form a heterodimer." [GOC:ai]
ENSTGUG00000000016	ENSTGUT00000000024	GO:0070410	co-SMAD binding	IPR001132	SMAD domain, Dwarfin-type	"Interacting selectively and non-covalently with a common mediator SMAD signaling protein." [GOC:BHF, GOC:vk, PMID:19114992]
ENSTGUG00000000016	ENSTGUT00000000024	GO:0070411	I-SMAD binding	IPR001132	SMAD domain, Dwarfin-type	"Interacting selectively and non-covalently with an inhibitory SMAD signaling protein." [GOC:BHF, GOC:vk, PMID:19114992]
ENSTGUG00000000016	ENSTGUT00000000024	GO:0070412	R-SMAD binding	IPR001132	SMAD domain, Dwarfin-type	"Interacting selectively and non-covalently with a receptor-regulated SMAD signaling protein." [GOC:BHF, GOC:vk, PMID:19114992]
ENSTGUG00000000016	ENSTGUT00000000024	GO:0070878	primary miRNA binding	IPR001132	SMAD domain, Dwarfin-type	"Interacting selectively and non-covalently with a primary microRNA (pri-miRNA) transcript, an RNA molecule that is processed into a short hairpin-shaped structure called a pre-miRNA and finally into a functional miRNA. Both double-stranded and single-stranded regions of a pri-miRNA are required for binding." [GOC:sl, PMID:15531877, PMID:15574589]
ENSTGUG00000000016	ENSTGUT00000000024	GO:0097718	disordered domain specific binding	IPR001132	SMAD domain, Dwarfin-type	"Interacting selectively and non-covalently with a disordered domain of a protein." [GOC:gg, PMID:11746698]
ENSTGUG00000000016	ENSTGUT00000000024	GO:0001657	ureteric bud development	IPR001132	SMAD domain, Dwarfin-type	"The process whose specific outcome is the progression of the ureteric bud over time, from its formation to the mature structure." [GOC:go_curators]
ENSTGUG00000000016	ENSTGUT00000000024	GO:0001701	in utero embryonic development	IPR001132	SMAD domain, Dwarfin-type	"The process whose specific outcome is the progression of the embryo in the uterus over time, from formation of the zygote in the oviduct, to birth. An example of this process is found in Mus musculus." [GOC:go_curators, GOC:mtg_sensu]
ENSTGUG00000000016	ENSTGUT00000000024	GO:0001706	endoderm formation	IPR001132	SMAD domain, Dwarfin-type	"The formation of the endoderm during gastrulation." [GOC:go_curators]
ENSTGUG00000000016	ENSTGUT00000000024	GO:0001707	mesoderm formation	IPR001132	SMAD domain, Dwarfin-type	"The process that gives rise to the mesoderm. This process pertains to the initial formation of the structure from unspecified parts." [GOC:go_curators]
ENSTGUG00000000016	ENSTGUT00000000024	GO:0006366	transcription from RNA polymerase II promoter	IPR001132	SMAD domain, Dwarfin-type	"The synthesis of RNA from a DNA template by RNA polymerase II, originating at an RNA polymerase II promoter. Includes transcription of messenger RNA (mRNA) and certain small nuclear RNAs (snRNAs)." [GOC:jl, GOC:txnOH, ISBN:0321000382]
ENSTGUG00000000016	ENSTGUT00000000024	GO:0006468	protein phosphorylation	IPR001132	SMAD domain, Dwarfin-type	"The process of introducing a phosphate group on to a protein." [GOC:hb]
ENSTGUG00000000016	ENSTGUT00000000024	GO:0007179	transforming growth factor beta receptor signaling pathway	IPR001132	SMAD domain, Dwarfin-type	"A series of molecular signals initiated by the binding of an extracellular ligand to a transforming growth factor beta receptor on the surface of a target cell, and ending with regulation of a downstream cellular process, e.g. transcription." [GOC:BHF, GOC:mah, GOC:signaling]
ENSTGUG00000000016	ENSTGUT00000000024	GO:0007182	common-partner SMAD protein phosphorylation	IPR001132	SMAD domain, Dwarfin-type	"The process of introducing a phosphate group on to a common-partner SMAD protein. A common partner SMAD protein binds to pathway-restricted SMAD proteins forming a complex that translocates to the nucleus." [GOC:dph, ISBN:3527303782]
ENSTGUG00000000016	ENSTGUT00000000024	GO:0007183	SMAD protein complex assembly	IPR001132	SMAD domain, Dwarfin-type	"The aggregation, arrangement and bonding together of a set of components to form a protein complex that contains SMAD proteins." [GOC:isa_complete]
ENSTGUG00000000016	ENSTGUT00000000024	GO:0007352	zygotic specification of dorsal/ventral axis	IPR001132	SMAD domain, Dwarfin-type	"The specification of the dorsal/ventral axis of the embryo, through the products of genes expressed in the zygote." [GOC:bf]
ENSTGUG00000000016	ENSTGUT00000000024	GO:0007369	gastrulation	IPR001132	SMAD domain, Dwarfin-type	"A complex and coordinated series of cellular movements that occurs at the end of cleavage during embryonic development of most animals. The details of gastrulation vary from species to species, but usually result in the formation of the three primary germ layers, ectoderm, mesoderm and endoderm." [GOC:curators, ISBN:9780878933846]
ENSTGUG00000000016	ENSTGUT00000000024	GO:0007389	pattern specification process	IPR001132	SMAD domain, Dwarfin-type	"Any developmental process that results in the creation of defined areas or spaces within an organism to which cells respond and eventually are instructed to differentiate." [GOC:go_curators, GOC:isa_complete, ISBN:0521436125]
ENSTGUG00000000016	ENSTGUT00000000024	GO:0007492	endoderm development	IPR001132	SMAD domain, Dwarfin-type	"The process whose specific outcome is the progression of the endoderm over time, from its formation to the mature structure. The endoderm is the innermost germ layer that develops into the gastrointestinal tract, the lungs and associated tissues." [GOC:dph, GOC:tb]
ENSTGUG00000000016	ENSTGUT00000000024	GO:0007507	heart development	IPR001132	SMAD domain, Dwarfin-type	"The process whose specific outcome is the progression of the heart over time, from its formation to the mature structure. The heart is a hollow, muscular organ, which, by contracting rhythmically, keeps up the circulation of the blood." [GOC:jid, UBERON:0000948]
ENSTGUG00000000016	ENSTGUT00000000024	GO:0009749	response to glucose	IPR001132	SMAD domain, Dwarfin-type	"Any process that results in a change in state or activity of a cell or an organism (in terms of movement, secretion, enzyme production, gene expression, etc.) as a result of a glucose stimulus." [GOC:jl]
ENSTGUG00000000016	ENSTGUT00000000024	GO:0009791	post-embryonic development	IPR001132	SMAD domain, Dwarfin-type	"The process whose specific outcome is the progression of the organism over time, from the completion of embryonic development to the mature structure. See embryonic development." [GOC:go_curators]
ENSTGUG00000000016	ENSTGUT00000000024	GO:0009880	embryonic pattern specification	IPR001132	SMAD domain, Dwarfin-type	"The process that results in the patterns of cell differentiation that will arise in an embryo." [GOC:go_curators, ISBN:0521436125]
ENSTGUG00000000016	ENSTGUT00000000024	GO:0009952	anterior/posterior pattern specification	IPR001132	SMAD domain, Dwarfin-type	"The regionalization process in which specific areas of cell differentiation are determined along the anterior-posterior axis. The anterior-posterior axis is defined by a line that runs from the head or mouth of an organism to the tail or opposite end of the organism." [GOC:dph, GOC:go_curators, GOC:isa_complete, GOC:tb]
ENSTGUG00000000016	ENSTGUT00000000024	GO:0010628	positive regulation of gene expression	IPR001132	SMAD domain, Dwarfin-type	"Any process that increases the frequency, rate or extent of gene expression. Gene expression is the process in which a gene's coding sequence is converted into a mature gene product or products (proteins or RNA). This includes the production of an RNA transcript as well as any processing to produce a mature RNA product or an mRNA or circRNA (for protein-coding genes) and the translation of that …
ENSTGUG00000000016	ENSTGUT00000000024	GO:0010629	negative regulation of gene expression	IPR001132	SMAD domain, Dwarfin-type	"Any process that decreases the frequency, rate or extent of gene expression. Gene expression is the process in which a gene's coding sequence is converted into a mature gene product or products (proteins or RNA). This includes the production of an RNA transcript as well as any processing to produce a mature RNA product or an mRNA or circRNA (for protein-coding genes) and the translation of that …
ENSTGUG00000000016	ENSTGUT00000000024	GO:0010718	positive regulation of epithelial to mesenchymal transition	IPR001132	SMAD domain, Dwarfin-type	"Any process that increases the rate, frequency, or extent of epithelial to mesenchymal transition. Epithelial to mesenchymal transition is where an epithelial cell loses apical/basolateral polarity, severs intercellular adhesive junctions, degrades basement membrane components and becomes a migratory mesenchymal cell." [GOC:BHF, GOC:dph, GOC:tb]
ENSTGUG00000000016	ENSTGUT00000000024	GO:0017015	regulation of transforming growth factor beta receptor signaling pathway	IPR001132	SMAD domain, Dwarfin-type	"Any process that modulates the frequency, rate or extent of activity of any TGF-beta receptor signaling pathway." [GOC:mah]
ENSTGUG00000000016	ENSTGUT00000000024	GO:0030073	insulin secretion	IPR001132	SMAD domain, Dwarfin-type	"The regulated release of proinsulin from secretory granules (B granules) in the B cells of the pancreas; accompanied by cleavage of proinsulin to form mature insulin." [GOC:mah, ISBN:0198506732]
ENSTGUG00000000016	ENSTGUT00000000024	GO:0030324	lung development	IPR001132	SMAD domain, Dwarfin-type	"The process whose specific outcome is the progression of the lung over time, from its formation to the mature structure. In all air-breathing vertebrates the lungs are developed from the ventral wall of the oesophagus as a pouch which divides into two sacs. In amphibians and many reptiles the lungs retain very nearly this primitive sac-like character, but in the higher forms the connection with …
ENSTGUG00000000016	ENSTGUT00000000024	GO:0030513	positive regulation of BMP signaling pathway	IPR001132	SMAD domain, Dwarfin-type	"Any process that activates or increases the frequency, rate or extent of BMP signaling pathway activity." [GOC:go_curators]
ENSTGUG00000000016	ENSTGUT00000000024	GO:0031016	pancreas development	IPR001132	SMAD domain, Dwarfin-type	"The process whose specific outcome is the progression of the pancreas over time, from its formation to the mature structure. The pancreas is an endoderm derived structure that produces precursors of digestive enzymes and blood glucose regulating enzymes." [GOC:cvs]
ENSTGUG00000000016	ENSTGUT00000000024	GO:0032924	activin receptor signaling pathway	IPR001132	SMAD domain, Dwarfin-type	"A series of molecular signals initiated by the binding of an extracellular ligand to an activin receptor on the surface of a target cell, and ending with regulation of a downstream cellular process, e.g. transcription." [GOC:rl, GOC:signaling]
ENSTGUG00000000016	ENSTGUT00000000024	GO:0035265	organ growth	IPR001132	SMAD domain, Dwarfin-type	"The increase in size or mass of an organ. Organs are commonly observed as visibly distinct structures, but may also exist as loosely associated clusters of cells that function together as to perform a specific function." [GOC:bf, ISBN:0471245208, ISBN:0721662544]
ENSTGUG00000000016	ENSTGUT00000000024	GO:0035556	intracellular signal transduction	IPR001132	SMAD domain, Dwarfin-type	"The process in which a signal is passed on to downstream components within the cell, which become activated themselves to further propagate the signal and finally trigger a change in the function or state of the cell." [GOC:bf, GOC:jl, GOC:signaling, ISBN:3527303782]
ENSTGUG00000000016	ENSTGUT00000000024	GO:0038092	nodal signaling pathway	IPR001132	SMAD domain, Dwarfin-type	"A series of molecular signals initiated by the binding of a nodal protein to an activin receptor on the surface of a target cell, and ending with regulation of a downstream cellular process, e.g. transcription." [GOC:BHF, GOC:vk, PMID:17287255]
ENSTGUG00000000016	ENSTGUT00000000024	GO:0045165	cell fate commitment	IPR001132	SMAD domain, Dwarfin-type	"The commitment of cells to specific cell fates and their capacity to differentiate into particular kinds of cells. Positional information is established through protein signals that emanate from a localized source within a cell (the initial one-cell zygote) or within a developmental field." [ISBN:0716731185]
ENSTGUG00000000016	ENSTGUT00000000024	GO:0045892	negative regulation of transcription, DNA-templated	IPR001132	SMAD domain, Dwarfin-type	"Any process that stops, prevents, or reduces the frequency, rate or extent of cellular DNA-templated transcription." [GOC:go_curators, GOC:txnOH]
ENSTGUG00000000016	ENSTGUT00000000024	GO:0045893	positive regulation of transcription, DNA-templated	IPR001132	SMAD domain, Dwarfin-type	"Any process that activates or increases the frequency, rate or extent of cellular DNA-templated transcription." [GOC:go_curators, GOC:txnOH]
ENSTGUG00000000016	ENSTGUT00000000024	GO:0045944	positive regulation of transcription from RNA polymerase II promoter	IPR001132	SMAD domain, Dwarfin-type	"Any process that activates or increases the frequency, rate or extent of transcription from an RNA polymerase II promoter." [GOC:go_curators, GOC:txnOH]
ENSTGUG00000000016	ENSTGUT00000000024	GO:0048340	paraxial mesoderm morphogenesis	IPR001132	SMAD domain, Dwarfin-type	"The process in which the anatomical structures of the paraxial mesoderm are generated and organized." [GOC:go_curators]
ENSTGUG00000000016	ENSTGUT00000000024	GO:0048589	developmental growth	IPR001132	SMAD domain, Dwarfin-type	"The increase in size or mass of an entire organism, a part of an organism or a cell, where the increase in size or mass has the specific outcome of the progression of the organism over time from one condition to another." [GOC:go_curators]
ENSTGUG00000000016	ENSTGUT00000000024	GO:0048617	embryonic foregut morphogenesis	IPR001132	SMAD domain, Dwarfin-type	"The process in which the anatomical structures of the foregut are generated and organized, during the embryonic phase." [GOC:jid, GOC:rc]
ENSTGUG00000000016	ENSTGUT00000000024	GO:0048701	embryonic cranial skeleton morphogenesis	IPR001132	SMAD domain, Dwarfin-type	"The process in which the anatomical structures of the cranial skeleton are generated and organized during the embryonic phase." [GOC:dsf, GOC:jid, PMID:16049113]
ENSTGUG00000000016	ENSTGUT00000000024	GO:0051098	regulation of binding	IPR001132	SMAD domain, Dwarfin-type	"Any process that modulates the frequency, rate or extent of binding, the selective interaction of a molecule with one or more specific sites on another molecule." [GOC:ai]
ENSTGUG00000000016	ENSTGUT00000000024	GO:0060021	palate development	IPR001132	SMAD domain, Dwarfin-type	"The biological process whose specific outcome is the progression of the palate from an initial condition to its mature state. This process begins with the formation of the structure and ends with the mature structure. The palate is the partition that separates the nasal and oral cavities." [GOC:dph, ISBN:0721662544]
ENSTGUG00000000016	ENSTGUT00000000024	GO:0060039	pericardium development	IPR001132	SMAD domain, Dwarfin-type	"The process whose specific outcome is the progression of the pericardium over time, from its formation to the mature structure. The pericardium is a double-walled sac that contains the heart and the roots of the aorta, vena cava and the pulmonary artery." [GOC:dph, GOC:rph, PMID:15138308, PMID:16376438]
ENSTGUG00000000016	ENSTGUT00000000024	GO:0060395	SMAD protein signal transduction	IPR001132	SMAD domain, Dwarfin-type	"The cascade of processes by which a signal interacts with a receptor, causing a change in the activity of a SMAD protein, and ultimately effecting a change in the functioning of the cell." [GOC:BHF, GOC:dph, GOC:tb]
ENSTGUG00000000016	ENSTGUT00000000024	GO:0070723	response to cholesterol	IPR001132	SMAD domain, Dwarfin-type	"Any process that results in a change in state or activity of a cell or an organism (in terms of movement, secretion, enzyme production, gene expression, etc.) as a result of a cholesterol stimulus." [GOC:BHF, GOC:vk]
ENSTGUG00000000016	ENSTGUT00000000024	GO:1900224	positive regulation of nodal signaling pathway involved in determination of lateral mesoderm left/right asymmetry	IPR001132	SMAD domain, Dwarfin-type	"Any process that activates or increases the frequency, rate or extent of nodal signaling pathway involved in determination of lateral mesoderm left/right asymmetry." [GOC:BHF, GOC:TermGenie]
ENSTGUG00000000016	ENSTGUT00000000024	GO:0000790	nuclear chromatin	IPR001132	SMAD domain, Dwarfin-type	"The ordered and organized complex of DNA, protein, and sometimes RNA, that forms the chromosome in the nucleus." [GOC:elh, PMID:20404130]
ENSTGUG00000000016	ENSTGUT00000000024	GO:0005667	transcription factor complex	IPR001132	SMAD domain, Dwarfin-type	"A protein complex that is capable of associating with DNA by direct binding, or via other DNA-binding proteins or complexes, and regulating transcription." [GOC:jl]
ENSTGUG00000000016	ENSTGUT00000000024	GO:0032444	activin responsive factor complex	IPR001132	SMAD domain, Dwarfin-type	"A transcriptionally active complex that binds to an activin response element (ARE) in the promoter of target genes, and is composed of two SMAD2 proteins, one SMAD4 protein and a Forkhead activin signal transducer (FAST) transcription factor." [PMID:12374795, PMID:9288972]
ENSTGUG00000000016	ENSTGUT00000000024	GO:0032991	macromolecular complex	IPR001132	SMAD domain, Dwarfin-type	"A stable assembly of two or more macromolecules, i.e. proteins, nucleic acids, carbohydrates or lipids, in which at least one component is a protein and the constituent parts function together." [GOC:dos, GOC:mah]
ENSTGUG00000000016	ENSTGUT00000000024	GO:0071141	SMAD protein complex	IPR001132	SMAD domain, Dwarfin-type	"A protein complex that consists of only SMAD proteins; may be homomeric or heteromeric. Heteromeric complexes act as transcription factors while homomeric complexes exist but are transcriptionally inactive. Hetero- versus homotrimerization is largely enthalpy driven." [GOC:bhm, GOC:mah, PMID:9670020]
ENSTGUG00000000016	ENSTGUT00000000024	GO:0071144	heteromeric SMAD protein complex	IPR001132	SMAD domain, Dwarfin-type	"A protein complex composed of SMAD family proteins, a transcription factor complex which binds to the promoters of target genes and recruits co-activators and histone acetyltransferases, facilitating transcription. Phosphorylation of the non-SMAD4 subunit(s) enables binding of SMAD4 to form heteromeric complexes that enter the nucleus to initiate gene transcription. DNA-binding specificity is co…
ENSTGUG00000000016	ENSTGUT00000000024	GO:0003677	DNA binding	IPR003619	MAD homology 1, Dwarfin-type	"Any molecular function by which a gene product interacts selectively and non-covalently with DNA (deoxyribonucleic acid)." [GOC:dph, GOC:jl, GOC:tb, GOC:vw]
ENSTGUG00000000016	ENSTGUT00000000024	GO:0006351	transcription, DNA-templated	IPR003619	MAD homology 1, Dwarfin-type	"The cellular synthesis of RNA on a template of DNA." [GOC:jl, GOC:txnOH]
ENSTGUG00000000016	ENSTGUT00000000024	GO:0006355	regulation of transcription, DNA-templated	IPR003619	MAD homology 1, Dwarfin-type	"Any process that modulates the frequency, rate or extent of cellular DNA-templated transcription." [GOC:go_curators, GOC:txnOH]
ENSTGUG00000000016	ENSTGUT00000000024	GO:0005634	nucleus	IPR003619	MAD homology 1, Dwarfin-type	"A membrane-bounded organelle of eukaryotic cells in which chromosomes are housed and replicated. In most cells, the nucleus contains all of the cell's chromosomes except the organellar chromosomes, and is the site of RNA synthesis and processing. In some species, or in specialized cell types, RNA metabolism or DNA replication may be absent." [GOC:go_curators]
ENSTGUG00000000016	ENSTGUT00000000024	GO:0005622	intracellular	IPR003619	MAD homology 1, Dwarfin-type	"The living contents of a cell; the matter contained within (but not including) the plasma membrane, usually taken to exclude large vacuoles and masses of secretory or ingested material. In eukaryotes it includes the nucleus and cytoplasm." [ISBN:0198506732]
ENSTGUG00000000016	ENSTGUT00000000024	GO:0005737	cytoplasm	IPR003619	MAD homology 1, Dwarfin-type	"All of the contents of a cell excluding the plasma membrane and nucleus, but including other subcellular structures." [ISBN:0198547684]
ENSTGUG00000000016	ENSTGUT00000000024	GO:0000978	RNA polymerase II proximal promoter sequence-specific DNA binding	IPR003619	MAD homology 1, Dwarfin-type	"Interacting selectively and non-covalently with a specific upstream regulatory DNA sequence (transcription factor recognition sequence or binding site) located in the proximal promoter of a gene transcribed by RNA polymerase II. The proximal promoter is in cis with and relatively close to the core promoter." [GOC:pg, GOC:txnOH]
ENSTGUG00000000016	ENSTGUT00000000024	GO:0001077	transcriptional activator activity, RNA polymerase II proximal promoter sequence-specific DNA binding	IPR003619	MAD homology 1, Dwarfin-type	"Interacting selectively and non-covalently with a sequence of DNA that is in cis with and relatively close to a core promoter for RNA polymerase II (RNAP II) in order to activate or increase the frequency, rate or extent of transcription from the RNAP II promoter." [GOC:txnOH]
ENSTGUG00000000016	ENSTGUT00000000024	GO:0003682	chromatin binding	IPR003619	MAD homology 1, Dwarfin-type	"Interacting selectively and non-covalently with chromatin, the network of fibers of DNA, protein, and sometimes RNA, that make up the chromosomes of the eukaryotic nucleus during interphase." [GOC:jl, ISBN:0198506732, PMID:20404130]
ENSTGUG00000000016	ENSTGUT00000000024	GO:0003690	double-stranded DNA binding	IPR003619	MAD homology 1, Dwarfin-type	"Interacting selectively and non-covalently with double-stranded DNA." [GOC:elh, GOC:vw]
ENSTGUG00000000016	ENSTGUT00000000024	GO:0003700	DNA binding transcription factor activity	IPR003619	MAD homology 1, Dwarfin-type	"Interacting selectively and non-covalently with a specific DNA sequence (sometimes referred to as a motif) within the regulatory region of a gene in order to modulate transcription." [GOC:curators, GOC:txnOH]
ENSTGUG00000000016	ENSTGUT00000000024	GO:0005160	transforming growth factor beta receptor binding	IPR003619	MAD homology 1, Dwarfin-type	"Interacting selectively and non-covalently with the transforming growth factor beta receptor." [GOC:ai]
ENSTGUG00000000016	ENSTGUT00000000024	GO:0008134	transcription factor binding	IPR003619	MAD homology 1, Dwarfin-type	"Interacting selectively and non-covalently with a transcription factor, any protein required to initiate or regulate transcription." [ISBN:0198506732]
ENSTGUG00000000016	ENSTGUT00000000024	GO:0019902	phosphatase binding	IPR003619	MAD homology 1, Dwarfin-type	"Interacting selectively and non-covalently with any phosphatase." [GOC:jl]
ENSTGUG00000000016	ENSTGUT00000000024	GO:0030618	transforming growth factor beta receptor, pathway-specific cytoplasmic mediator activity	IPR003619	MAD homology 1, Dwarfin-type	"A TGF-beta cytoplasmic mediator that is phosphorylated by a TGFbeta receptor and complexes with a common-partner mediator. The- heterocomplex translocates to the nucleus to regulate transcription." [GOC:hjd]
ENSTGUG00000000016	ENSTGUT00000000024	GO:0031625	ubiquitin protein ligase binding	IPR003619	MAD homology 1, Dwarfin-type	"Interacting selectively and non-covalently with a ubiquitin protein ligase enzyme, any of the E3 proteins." [GOC:vp]
ENSTGUG00000000016	ENSTGUT00000000024	GO:0033613	activating transcription factor binding	IPR003619	MAD homology 1, Dwarfin-type	"Interacting selectively and non-covalently with an activating transcription factor, any protein whose activity is required to initiate or upregulate transcription." [GOC:mah, GOC:txnOH]
ENSTGUG00000000016	ENSTGUT00000000024	GO:0034713	type I transforming growth factor beta receptor binding	IPR003619	MAD homology 1, Dwarfin-type	"Interacting selectively and non-covalently with a type I transforming growth factor beta receptor." [GOC:BHF, GOC:mah]
ENSTGUG00000000016	ENSTGUT00000000024	GO:0042803	protein homodimerization activity	IPR003619	MAD homology 1, Dwarfin-type	"Interacting selectively and non-covalently with an identical protein to form a homodimer." [GOC:jl]
ENSTGUG00000000016	ENSTGUT00000000024	GO:0046332	SMAD binding	IPR003619	MAD homology 1, Dwarfin-type	"Interacting selectively and non-covalently with a SMAD signaling protein." [GOC:ai]
ENSTGUG00000000016	ENSTGUT00000000024	GO:0046982	protein heterodimerization activity	IPR003619	MAD homology 1, Dwarfin-type	"Interacting selectively and non-covalently with a nonidentical protein to form a heterodimer." [GOC:ai]
ENSTGUG00000000016	ENSTGUT00000000024	GO:0070410	co-SMAD binding	IPR003619	MAD homology 1, Dwarfin-type	"Interacting selectively and non-covalently with a common mediator SMAD signaling protein." [GOC:BHF, GOC:vk, PMID:19114992]
ENSTGUG00000000016	ENSTGUT00000000024	GO:0070411	I-SMAD binding	IPR003619	MAD homology 1, Dwarfin-type	"Interacting selectively and non-covalently with an inhibitory SMAD signaling protein." [GOC:BHF, GOC:vk, PMID:19114992]
ENSTGUG00000000016	ENSTGUT00000000024	GO:0070412	R-SMAD binding	IPR003619	MAD homology 1, Dwarfin-type	"Interacting selectively and non-covalently with a receptor-regulated SMAD signaling protein." [GOC:BHF, GOC:vk, PMID:19114992]
ENSTGUG00000000016	ENSTGUT00000000024	GO:0070878	primary miRNA binding	IPR003619	MAD homology 1, Dwarfin-type	"Interacting selectively and non-covalently with a primary microRNA (pri-miRNA) transcript, an RNA molecule that is processed into a short hairpin-shaped structure called a pre-miRNA and finally into a functional miRNA. Both double-stranded and single-stranded regions of a pri-miRNA are required for binding." [GOC:sl, PMID:15531877, PMID:15574589]
ENSTGUG00000000016	ENSTGUT00000000024	GO:0097718	disordered domain specific binding	IPR003619	MAD homology 1, Dwarfin-type	"Interacting selectively and non-covalently with a disordered domain of a protein." [GOC:gg, PMID:11746698]
ENSTGUG00000000016	ENSTGUT00000000024	GO:0001657	ureteric bud development	IPR003619	MAD homology 1, Dwarfin-type	"The process whose specific outcome is the progression of the ureteric bud over time, from its formation to the mature structure." [GOC:go_curators]
ENSTGUG00000000016	ENSTGUT00000000024	GO:0001701	in utero embryonic development	IPR003619	MAD homology 1, Dwarfin-type	"The process whose specific outcome is the progression of the embryo in the uterus over time, from formation of the zygote in the oviduct, to birth. An example of this process is found in Mus musculus." [GOC:go_curators, GOC:mtg_sensu]
ENSTGUG00000000016	ENSTGUT00000000024	GO:0001706	endoderm formation	IPR003619	MAD homology 1, Dwarfin-type	"The formation of the endoderm during gastrulation." [GOC:go_curators]
ENSTGUG00000000016	ENSTGUT00000000024	GO:0001707	mesoderm formation	IPR003619	MAD homology 1, Dwarfin-type	"The process that gives rise to the mesoderm. This process pertains to the initial formation of the structure from unspecified parts." [GOC:go_curators]
ENSTGUG00000000016	ENSTGUT00000000024	GO:0006366	transcription from RNA polymerase II promoter	IPR003619	MAD homology 1, Dwarfin-type	"The synthesis of RNA from a DNA template by RNA polymerase II, originating at an RNA polymerase II promoter. Includes transcription of messenger RNA (mRNA) and certain small nuclear RNAs (snRNAs)." [GOC:jl, GOC:txnOH, ISBN:0321000382]
ENSTGUG00000000016	ENSTGUT00000000024	GO:0006468	protein phosphorylation	IPR003619	MAD homology 1, Dwarfin-type	"The process of introducing a phosphate group on to a protein." [GOC:hb]
ENSTGUG00000000016	ENSTGUT00000000024	GO:0007179	transforming growth factor beta receptor signaling pathway	IPR003619	MAD homology 1, Dwarfin-type	"A series of molecular signals initiated by the binding of an extracellular ligand to a transforming growth factor beta receptor on the surface of a target cell, and ending with regulation of a downstream cellular process, e.g. transcription." [GOC:BHF, GOC:mah, GOC:signaling]
ENSTGUG00000000016	ENSTGUT00000000024	GO:0007182	common-partner SMAD protein phosphorylation	IPR003619	MAD homology 1, Dwarfin-type	"The process of introducing a phosphate group on to a common-partner SMAD protein. A common partner SMAD protein binds to pathway-restricted SMAD proteins forming a complex that translocates to the nucleus." [GOC:dph, ISBN:3527303782]
ENSTGUG00000000016	ENSTGUT00000000024	GO:0007183	SMAD protein complex assembly	IPR003619	MAD homology 1, Dwarfin-type	"The aggregation, arrangement and bonding together of a set of components to form a protein complex that contains SMAD proteins." [GOC:isa_complete]
ENSTGUG00000000016	ENSTGUT00000000024	GO:0007352	zygotic specification of dorsal/ventral axis	IPR003619	MAD homology 1, Dwarfin-type	"The specification of the dorsal/ventral axis of the embryo, through the products of genes expressed in the zygote." [GOC:bf]
ENSTGUG00000000016	ENSTGUT00000000024	GO:0007369	gastrulation	IPR003619	MAD homology 1, Dwarfin-type	"A complex and coordinated series of cellular movements that occurs at the end of cleavage during embryonic development of most animals. The details of gastrulation vary from species to species, but usually result in the formation of the three primary germ layers, ectoderm, mesoderm and endoderm." [GOC:curators, ISBN:9780878933846]
ENSTGUG00000000016	ENSTGUT00000000024	GO:0007389	pattern specification process	IPR003619	MAD homology 1, Dwarfin-type	"Any developmental process that results in the creation of defined areas or spaces within an organism to which cells respond and eventually are instructed to differentiate." [GOC:go_curators, GOC:isa_complete, ISBN:0521436125]
ENSTGUG00000000016	ENSTGUT00000000024	GO:0007492	endoderm development	IPR003619	MAD homology 1, Dwarfin-type	"The process whose specific outcome is the progression of the endoderm over time, from its formation to the mature structure. The endoderm is the innermost germ layer that develops into the gastrointestinal tract, the lungs and associated tissues." [GOC:dph, GOC:tb]
ENSTGUG00000000016	ENSTGUT00000000024	GO:0007507	heart development	IPR003619	MAD homology 1, Dwarfin-type	"The process whose specific outcome is the progression of the heart over time, from its formation to the mature structure. The heart is a hollow, muscular organ, which, by contracting rhythmically, keeps up the circulation of the blood." [GOC:jid, UBERON:0000948]
ENSTGUG00000000016	ENSTGUT00000000024	GO:0009749	response to glucose	IPR003619	MAD homology 1, Dwarfin-type	"Any process that results in a change in state or activity of a cell or an organism (in terms of movement, secretion, enzyme production, gene expression, etc.) as a result of a glucose stimulus." [GOC:jl]
ENSTGUG00000000016	ENSTGUT00000000024	GO:0009791	post-embryonic development	IPR003619	MAD homology 1, Dwarfin-type	"The process whose specific outcome is the progression of the organism over time, from the completion of embryonic development to the mature structure. See embryonic development." [GOC:go_curators]
ENSTGUG00000000016	ENSTGUT00000000024	GO:0009880	embryonic pattern specification	IPR003619	MAD homology 1, Dwarfin-type	"The process that results in the patterns of cell differentiation that will arise in an embryo." [GOC:go_curators, ISBN:0521436125]
ENSTGUG00000000016	ENSTGUT00000000024	GO:0009952	anterior/posterior pattern specification	IPR003619	MAD homology 1, Dwarfin-type	"The regionalization process in which specific areas of cell differentiation are determined along the anterior-posterior axis. The anterior-posterior axis is defined by a line that runs from the head or mouth of an organism to the tail or opposite end of the organism." [GOC:dph, GOC:go_curators, GOC:isa_complete, GOC:tb]
ENSTGUG00000000016	ENSTGUT00000000024	GO:0010628	positive regulation of gene expression	IPR003619	MAD homology 1, Dwarfin-type	"Any process that increases the frequency, rate or extent of gene expression. Gene expression is the process in which a gene's coding sequence is converted into a mature gene product or products (proteins or RNA). This includes the production of an RNA transcript as well as any processing to produce a mature RNA product or an mRNA or circRNA (for protein-coding genes) and the translation of that …
ENSTGUG00000000016	ENSTGUT00000000024	GO:0010629	negative regulation of gene expression	IPR003619	MAD homology 1, Dwarfin-type	"Any process that decreases the frequency, rate or extent of gene expression. Gene expression is the process in which a gene's coding sequence is converted into a mature gene product or products (proteins or RNA). This includes the production of an RNA transcript as well as any processing to produce a mature RNA product or an mRNA or circRNA (for protein-coding genes) and the translation of that …
ENSTGUG00000000016	ENSTGUT00000000024	GO:0010718	positive regulation of epithelial to mesenchymal transition	IPR003619	MAD homology 1, Dwarfin-type	"Any process that increases the rate, frequency, or extent of epithelial to mesenchymal transition. Epithelial to mesenchymal transition is where an epithelial cell loses apical/basolateral polarity, severs intercellular adhesive junctions, degrades basement membrane components and becomes a migratory mesenchymal cell." [GOC:BHF, GOC:dph, GOC:tb]
ENSTGUG00000000016	ENSTGUT00000000024	GO:0017015	regulation of transforming growth factor beta receptor signaling pathway	IPR003619	MAD homology 1, Dwarfin-type	"Any process that modulates the frequency, rate or extent of activity of any TGF-beta receptor signaling pathway." [GOC:mah]
ENSTGUG00000000016	ENSTGUT00000000024	GO:0030073	insulin secretion	IPR003619	MAD homology 1, Dwarfin-type	"The regulated release of proinsulin from secretory granules (B granules) in the B cells of the pancreas; accompanied by cleavage of proinsulin to form mature insulin." [GOC:mah, ISBN:0198506732]
ENSTGUG00000000016	ENSTGUT00000000024	GO:0030324	lung development	IPR003619	MAD homology 1, Dwarfin-type	"The process whose specific outcome is the progression of the lung over time, from its formation to the mature structure. In all air-breathing vertebrates the lungs are developed from the ventral wall of the oesophagus as a pouch which divides into two sacs. In amphibians and many reptiles the lungs retain very nearly this primitive sac-like character, but in the higher forms the connection with …
ENSTGUG00000000016	ENSTGUT00000000024	GO:0030513	positive regulation of BMP signaling pathway	IPR003619	MAD homology 1, Dwarfin-type	"Any process that activates or increases the frequency, rate or extent of BMP signaling pathway activity." [GOC:go_curators]
ENSTGUG00000000016	ENSTGUT00000000024	GO:0031016	pancreas development	IPR003619	MAD homology 1, Dwarfin-type	"The process whose specific outcome is the progression of the pancreas over time, from its formation to the mature structure. The pancreas is an endoderm derived structure that produces precursors of digestive enzymes and blood glucose regulating enzymes." [GOC:cvs]
ENSTGUG00000000016	ENSTGUT00000000024	GO:0032924	activin receptor signaling pathway	IPR003619	MAD homology 1, Dwarfin-type	"A series of molecular signals initiated by the binding of an extracellular ligand to an activin receptor on the surface of a target cell, and ending with regulation of a downstream cellular process, e.g. transcription." [GOC:rl, GOC:signaling]
ENSTGUG00000000016	ENSTGUT00000000024	GO:0035265	organ growth	IPR003619	MAD homology 1, Dwarfin-type	"The increase in size or mass of an organ. Organs are commonly observed as visibly distinct structures, but may also exist as loosely associated clusters of cells that function together as to perform a specific function." [GOC:bf, ISBN:0471245208, ISBN:0721662544]
ENSTGUG00000000016	ENSTGUT00000000024	GO:0035556	intracellular signal transduction	IPR003619	MAD homology 1, Dwarfin-type	"The process in which a signal is passed on to downstream components within the cell, which become activated themselves to further propagate the signal and finally trigger a change in the function or state of the cell." [GOC:bf, GOC:jl, GOC:signaling, ISBN:3527303782]
ENSTGUG00000000016	ENSTGUT00000000024	GO:0038092	nodal signaling pathway	IPR003619	MAD homology 1, Dwarfin-type	"A series of molecular signals initiated by the binding of a nodal protein to an activin receptor on the surface of a target cell, and ending with regulation of a downstream cellular process, e.g. transcription." [GOC:BHF, GOC:vk, PMID:17287255]
ENSTGUG00000000016	ENSTGUT00000000024	GO:0045165	cell fate commitment	IPR003619	MAD homology 1, Dwarfin-type	"The commitment of cells to specific cell fates and their capacity to differentiate into particular kinds of cells. Positional information is established through protein signals that emanate from a localized source within a cell (the initial one-cell zygote) or within a developmental field." [ISBN:0716731185]
ENSTGUG00000000016	ENSTGUT00000000024	GO:0045892	negative regulation of transcription, DNA-templated	IPR003619	MAD homology 1, Dwarfin-type	"Any process that stops, prevents, or reduces the frequency, rate or extent of cellular DNA-templated transcription." [GOC:go_curators, GOC:txnOH]
ENSTGUG00000000016	ENSTGUT00000000024	GO:0045893	positive regulation of transcription, DNA-templated	IPR003619	MAD homology 1, Dwarfin-type	"Any process that activates or increases the frequency, rate or extent of cellular DNA-templated transcription." [GOC:go_curators, GOC:txnOH]
ENSTGUG00000000016	ENSTGUT00000000024	GO:0045944	positive regulation of transcription from RNA polymerase II promoter	IPR003619	MAD homology 1, Dwarfin-type	"Any process that activates or increases the frequency, rate or extent of transcription from an RNA polymerase II promoter." [GOC:go_curators, GOC:txnOH]
ENSTGUG00000000016	ENSTGUT00000000024	GO:0048340	paraxial mesoderm morphogenesis	IPR003619	MAD homology 1, Dwarfin-type	"The process in which the anatomical structures of the paraxial mesoderm are generated and organized." [GOC:go_curators]
ENSTGUG00000000016	ENSTGUT00000000024	GO:0048589	developmental growth	IPR003619	MAD homology 1, Dwarfin-type	"The increase in size or mass of an entire organism, a part of an organism or a cell, where the increase in size or mass has the specific outcome of the progression of the organism over time from one condition to another." [GOC:go_curators]
ENSTGUG00000000016	ENSTGUT00000000024	GO:0048617	embryonic foregut morphogenesis	IPR003619	MAD homology 1, Dwarfin-type	"The process in which the anatomical structures of the foregut are generated and organized, during the embryonic phase." [GOC:jid, GOC:rc]
ENSTGUG00000000016	ENSTGUT00000000024	GO:0048701	embryonic cranial skeleton morphogenesis	IPR003619	MAD homology 1, Dwarfin-type	"The process in which the anatomical structures of the cranial skeleton are generated and organized during the embryonic phase." [GOC:dsf, GOC:jid, PMID:16049113]
ENSTGUG00000000016	ENSTGUT00000000024	GO:0051098	regulation of binding	IPR003619	MAD homology 1, Dwarfin-type	"Any process that modulates the frequency, rate or extent of binding, the selective interaction of a molecule with one or more specific sites on another molecule." [GOC:ai]
ENSTGUG00000000016	ENSTGUT00000000024	GO:0060021	palate development	IPR003619	MAD homology 1, Dwarfin-type	"The biological process whose specific outcome is the progression of the palate from an initial condition to its mature state. This process begins with the formation of the structure and ends with the mature structure. The palate is the partition that separates the nasal and oral cavities." [GOC:dph, ISBN:0721662544]
ENSTGUG00000000016	ENSTGUT00000000024	GO:0060039	pericardium development	IPR003619	MAD homology 1, Dwarfin-type	"The process whose specific outcome is the progression of the pericardium over time, from its formation to the mature structure. The pericardium is a double-walled sac that contains the heart and the roots of the aorta, vena cava and the pulmonary artery." [GOC:dph, GOC:rph, PMID:15138308, PMID:16376438]
ENSTGUG00000000016	ENSTGUT00000000024	GO:0060395	SMAD protein signal transduction	IPR003619	MAD homology 1, Dwarfin-type	"The cascade of processes by which a signal interacts with a receptor, causing a change in the activity of a SMAD protein, and ultimately effecting a change in the functioning of the cell." [GOC:BHF, GOC:dph, GOC:tb]
ENSTGUG00000000016	ENSTGUT00000000024	GO:0070723	response to cholesterol	IPR003619	MAD homology 1, Dwarfin-type	"Any process that results in a change in state or activity of a cell or an organism (in terms of movement, secretion, enzyme production, gene expression, etc.) as a result of a cholesterol stimulus." [GOC:BHF, GOC:vk]
ENSTGUG00000000016	ENSTGUT00000000024	GO:1900224	positive regulation of nodal signaling pathway involved in determination of lateral mesoderm left/right asymmetry	IPR003619	MAD homology 1, Dwarfin-type	"Any process that activates or increases the frequency, rate or extent of nodal signaling pathway involved in determination of lateral mesoderm left/right asymmetry." [GOC:BHF, GOC:TermGenie]
ENSTGUG00000000016	ENSTGUT00000000024	GO:0000790	nuclear chromatin	IPR003619	MAD homology 1, Dwarfin-type	"The ordered and organized complex of DNA, protein, and sometimes RNA, that forms the chromosome in the nucleus." [GOC:elh, PMID:20404130]
ENSTGUG00000000016	ENSTGUT00000000024	GO:0005667	transcription factor complex	IPR003619	MAD homology 1, Dwarfin-type	"A protein complex that is capable of associating with DNA by direct binding, or via other DNA-binding proteins or complexes, and regulating transcription." [GOC:jl]
ENSTGUG00000000016	ENSTGUT00000000024	GO:0032444	activin responsive factor complex	IPR003619	MAD homology 1, Dwarfin-type	"A transcriptionally active complex that binds to an activin response element (ARE) in the promoter of target genes, and is composed of two SMAD2 proteins, one SMAD4 protein and a Forkhead activin signal transducer (FAST) transcription factor." [PMID:12374795, PMID:9288972]
ENSTGUG00000000016	ENSTGUT00000000024	GO:0032991	macromolecular complex	IPR003619	MAD homology 1, Dwarfin-type	"A stable assembly of two or more macromolecules, i.e. proteins, nucleic acids, carbohydrates or lipids, in which at least one component is a protein and the constituent parts function together." [GOC:dos, GOC:mah]
ENSTGUG00000000016	ENSTGUT00000000024	GO:0071141	SMAD protein complex	IPR003619	MAD homology 1, Dwarfin-type	"A protein complex that consists of only SMAD proteins; may be homomeric or heteromeric. Heteromeric complexes act as transcription factors while homomeric complexes exist but are transcriptionally inactive. Hetero- versus homotrimerization is largely enthalpy driven." [GOC:bhm, GOC:mah, PMID:9670020]
ENSTGUG00000000016	ENSTGUT00000000024	GO:0071144	heteromeric SMAD protein complex	IPR003619	MAD homology 1, Dwarfin-type	"A protein complex composed of SMAD family proteins, a transcription factor complex which binds to the promoters of target genes and recruits co-activators and histone acetyltransferases, facilitating transcription. Phosphorylation of the non-SMAD4 subunit(s) enables binding of SMAD4 to form heteromeric complexes that enter the nucleus to initiate gene transcription. DNA-binding specificity is co…
ENSTGUG00000000016	ENSTGUT00000000024	GO:0003677	DNA binding	IPR003619	MAD homology 1, Dwarfin-type	"Any molecular function by which a gene product interacts selectively and non-covalently with DNA (deoxyribonucleic acid)." [GOC:dph, GOC:jl, GOC:tb, GOC:vw]
ENSTGUG00000000016	ENSTGUT00000000024	GO:0006351	transcription, DNA-templated	IPR003619	MAD homology 1, Dwarfin-type	"The cellular synthesis of RNA on a template of DNA." [GOC:jl, GOC:txnOH]
ENSTGUG00000000016	ENSTGUT00000000024	GO:0006355	regulation of transcription, DNA-templated	IPR003619	MAD homology 1, Dwarfin-type	"Any process that modulates the frequency, rate or extent of cellular DNA-templated transcription." [GOC:go_curators, GOC:txnOH]
ENSTGUG00000000016	ENSTGUT00000000024	GO:0005634	nucleus	IPR003619	MAD homology 1, Dwarfin-type	"A membrane-bounded organelle of eukaryotic cells in which chromosomes are housed and replicated. In most cells, the nucleus contains all of the cell's chromosomes except the organellar chromosomes, and is the site of RNA synthesis and processing. In some species, or in specialized cell types, RNA metabolism or DNA replication may be absent." [GOC:go_curators]
ENSTGUG00000000016	ENSTGUT00000000024	GO:0005622	intracellular	IPR003619	MAD homology 1, Dwarfin-type	"The living contents of a cell; the matter contained within (but not including) the plasma membrane, usually taken to exclude large vacuoles and masses of secretory or ingested material. In eukaryotes it includes the nucleus and cytoplasm." [ISBN:0198506732]
ENSTGUG00000000016	ENSTGUT00000000024	GO:0005737	cytoplasm	IPR003619	MAD homology 1, Dwarfin-type	"All of the contents of a cell excluding the plasma membrane and nucleus, but including other subcellular structures." [ISBN:0198547684]
ENSTGUG00000000016	ENSTGUT00000000024	GO:0000978	RNA polymerase II proximal promoter sequence-specific DNA binding	IPR003619	MAD homology 1, Dwarfin-type	"Interacting selectively and non-covalently with a specific upstream regulatory DNA sequence (transcription factor recognition sequence or binding site) located in the proximal promoter of a gene transcribed by RNA polymerase II. The proximal promoter is in cis with and relatively close to the core promoter." [GOC:pg, GOC:txnOH]
ENSTGUG00000000016	ENSTGUT00000000024	GO:0001077	transcriptional activator activity, RNA polymerase II proximal promoter sequence-specific DNA binding	IPR003619	MAD homology 1, Dwarfin-type	"Interacting selectively and non-covalently with a sequence of DNA that is in cis with and relatively close to a core promoter for RNA polymerase II (RNAP II) in order to activate or increase the frequency, rate or extent of transcription from the RNAP II promoter." [GOC:txnOH]
ENSTGUG00000000016	ENSTGUT00000000024	GO:0003682	chromatin binding	IPR003619	MAD homology 1, Dwarfin-type	"Interacting selectively and non-covalently with chromatin, the network of fibers of DNA, protein, and sometimes RNA, that make up the chromosomes of the eukaryotic nucleus during interphase." [GOC:jl, ISBN:0198506732, PMID:20404130]
ENSTGUG00000000016	ENSTGUT00000000024	GO:0003690	double-stranded DNA binding	IPR003619	MAD homology 1, Dwarfin-type	"Interacting selectively and non-covalently with double-stranded DNA." [GOC:elh, GOC:vw]
ENSTGUG00000000016	ENSTGUT00000000024	GO:0003700	DNA binding transcription factor activity	IPR003619	MAD homology 1, Dwarfin-type	"Interacting selectively and non-covalently with a specific DNA sequence (sometimes referred to as a motif) within the regulatory region of a gene in order to modulate transcription." [GOC:curators, GOC:txnOH]
ENSTGUG00000000016	ENSTGUT00000000024	GO:0005160	transforming growth factor beta receptor binding	IPR003619	MAD homology 1, Dwarfin-type	"Interacting selectively and non-covalently with the transforming growth factor beta receptor." [GOC:ai]
ENSTGUG00000000016	ENSTGUT00000000024	GO:0008134	transcription factor binding	IPR003619	MAD homology 1, Dwarfin-type	"Interacting selectively and non-covalently with a transcription factor, any protein required to initiate or regulate transcription." [ISBN:0198506732]
ENSTGUG00000000016	ENSTGUT00000000024	GO:0019902	phosphatase binding	IPR003619	MAD homology 1, Dwarfin-type	"Interacting selectively and non-covalently with any phosphatase." [GOC:jl]
ENSTGUG00000000016	ENSTGUT00000000024	GO:0030618	transforming growth factor beta receptor, pathway-specific cytoplasmic mediator activity	IPR003619	MAD homology 1, Dwarfin-type	"A TGF-beta cytoplasmic mediator that is phosphorylated by a TGFbeta receptor and complexes with a common-partner mediator. The- heterocomplex translocates to the nucleus to regulate transcription." [GOC:hjd]
ENSTGUG00000000016	ENSTGUT00000000024	GO:0031625	ubiquitin protein ligase binding	IPR003619	MAD homology 1, Dwarfin-type	"Interacting selectively and non-covalently with a ubiquitin protein ligase enzyme, any of the E3 proteins." [GOC:vp]
ENSTGUG00000000016	ENSTGUT00000000024	GO:0033613	activating transcription factor binding	IPR003619	MAD homology 1, Dwarfin-type	"Interacting selectively and non-covalently with an activating transcription factor, any protein whose activity is required to initiate or upregulate transcription." [GOC:mah, GOC:txnOH]
ENSTGUG00000000016	ENSTGUT00000000024	GO:0034713	type I transforming growth factor beta receptor binding	IPR003619	MAD homology 1, Dwarfin-type	"Interacting selectively and non-covalently with a type I transforming growth factor beta receptor." [GOC:BHF, GOC:mah]
ENSTGUG00000000016	ENSTGUT00000000024	GO:0042803	protein homodimerization activity	IPR003619	MAD homology 1, Dwarfin-type	"Interacting selectively and non-covalently with an identical protein to form a homodimer." [GOC:jl]
ENSTGUG00000000016	ENSTGUT00000000024	GO:0046332	SMAD binding	IPR003619	MAD homology 1, Dwarfin-type	"Interacting selectively and non-covalently with a SMAD signaling protein." [GOC:ai]
ENSTGUG00000000016	ENSTGUT00000000024	GO:0046982	protein heterodimerization activity	IPR003619	MAD homology 1, Dwarfin-type	"Interacting selectively and non-covalently with a nonidentical protein to form a heterodimer." [GOC:ai]
ENSTGUG00000000016	ENSTGUT00000000024	GO:0070410	co-SMAD binding	IPR003619	MAD homology 1, Dwarfin-type	"Interacting selectively and non-covalently with a common mediator SMAD signaling protein." [GOC:BHF, GOC:vk, PMID:19114992]
ENSTGUG00000000016	ENSTGUT00000000024	GO:0070411	I-SMAD binding	IPR003619	MAD homology 1, Dwarfin-type	"Interacting selectively and non-covalently with an inhibitory SMAD signaling protein." [GOC:BHF, GOC:vk, PMID:19114992]
ENSTGUG00000000016	ENSTGUT00000000024	GO:0070412	R-SMAD binding	IPR003619	MAD homology 1, Dwarfin-type	"Interacting selectively and non-covalently with a receptor-regulated SMAD signaling protein." [GOC:BHF, GOC:vk, PMID:19114992]
ENSTGUG00000000016	ENSTGUT00000000024	GO:0070878	primary miRNA binding	IPR003619	MAD homology 1, Dwarfin-type	"Interacting selectively and non-covalently with a primary microRNA (pri-miRNA) transcript, an RNA molecule that is processed into a short hairpin-shaped structure called a pre-miRNA and finally into a functional miRNA. Both double-stranded and single-stranded regions of a pri-miRNA are required for binding." [GOC:sl, PMID:15531877, PMID:15574589]
ENSTGUG00000000016	ENSTGUT00000000024	GO:0097718	disordered domain specific binding	IPR003619	MAD homology 1, Dwarfin-type	"Interacting selectively and non-covalently with a disordered domain of a protein." [GOC:gg, PMID:11746698]
ENSTGUG00000000016	ENSTGUT00000000024	GO:0001657	ureteric bud development	IPR003619	MAD homology 1, Dwarfin-type	"The process whose specific outcome is the progression of the ureteric bud over time, from its formation to the mature structure." [GOC:go_curators]
ENSTGUG00000000016	ENSTGUT00000000024	GO:0001701	in utero embryonic development	IPR003619	MAD homology 1, Dwarfin-type	"The process whose specific outcome is the progression of the embryo in the uterus over time, from formation of the zygote in the oviduct, to birth. An example of this process is found in Mus musculus." [GOC:go_curators, GOC:mtg_sensu]
ENSTGUG00000000016	ENSTGUT00000000024	GO:0001706	endoderm formation	IPR003619	MAD homology 1, Dwarfin-type	"The formation of the endoderm during gastrulation." [GOC:go_curators]
ENSTGUG00000000016	ENSTGUT00000000024	GO:0001707	mesoderm formation	IPR003619	MAD homology 1, Dwarfin-type	"The process that gives rise to the mesoderm. This process pertains to the initial formation of the structure from unspecified parts." [GOC:go_curators]
ENSTGUG00000000016	ENSTGUT00000000024	GO:0006366	transcription from RNA polymerase II promoter	IPR003619	MAD homology 1, Dwarfin-type	"The synthesis of RNA from a DNA template by RNA polymerase II, originating at an RNA polymerase II promoter. Includes transcription of messenger RNA (mRNA) and certain small nuclear RNAs (snRNAs)." [GOC:jl, GOC:txnOH, ISBN:0321000382]
ENSTGUG00000000016	ENSTGUT00000000024	GO:0006468	protein phosphorylation	IPR003619	MAD homology 1, Dwarfin-type	"The process of introducing a phosphate group on to a protein." [GOC:hb]
ENSTGUG00000000016	ENSTGUT00000000024	GO:0007179	transforming growth factor beta receptor signaling pathway	IPR003619	MAD homology 1, Dwarfin-type	"A series of molecular signals initiated by the binding of an extracellular ligand to a transforming growth factor beta receptor on the surface of a target cell, and ending with regulation of a downstream cellular process, e.g. transcription." [GOC:BHF, GOC:mah, GOC:signaling]
ENSTGUG00000000016	ENSTGUT00000000024	GO:0007182	common-partner SMAD protein phosphorylation	IPR003619	MAD homology 1, Dwarfin-type	"The process of introducing a phosphate group on to a common-partner SMAD protein. A common partner SMAD protein binds to pathway-restricted SMAD proteins forming a complex that translocates to the nucleus." [GOC:dph, ISBN:3527303782]
ENSTGUG00000000016	ENSTGUT00000000024	GO:0007183	SMAD protein complex assembly	IPR003619	MAD homology 1, Dwarfin-type	"The aggregation, arrangement and bonding together of a set of components to form a protein complex that contains SMAD proteins." [GOC:isa_complete]
ENSTGUG00000000016	ENSTGUT00000000024	GO:0007352	zygotic specification of dorsal/ventral axis	IPR003619	MAD homology 1, Dwarfin-type	"The specification of the dorsal/ventral axis of the embryo, through the products of genes expressed in the zygote." [GOC:bf]
ENSTGUG00000000016	ENSTGUT00000000024	GO:0007369	gastrulation	IPR003619	MAD homology 1, Dwarfin-type	"A complex and coordinated series of cellular movements that occurs at the end of cleavage during embryonic development of most animals. The details of gastrulation vary from species to species, but usually result in the formation of the three primary germ layers, ectoderm, mesoderm and endoderm." [GOC:curators, ISBN:9780878933846]
ENSTGUG00000000016	ENSTGUT00000000024	GO:0007389	pattern specification process	IPR003619	MAD homology 1, Dwarfin-type	"Any developmental process that results in the creation of defined areas or spaces within an organism to which cells respond and eventually are instructed to differentiate." [GOC:go_curators, GOC:isa_complete, ISBN:0521436125]
ENSTGUG00000000016	ENSTGUT00000000024	GO:0007492	endoderm development	IPR003619	MAD homology 1, Dwarfin-type	"The process whose specific outcome is the progression of the endoderm over time, from its formation to the mature structure. The endoderm is the innermost germ layer that develops into the gastrointestinal tract, the lungs and associated tissues." [GOC:dph, GOC:tb]
ENSTGUG00000000016	ENSTGUT00000000024	GO:0007507	heart development	IPR003619	MAD homology 1, Dwarfin-type	"The process whose specific outcome is the progression of the heart over time, from its formation to the mature structure. The heart is a hollow, muscular organ, which, by contracting rhythmically, keeps up the circulation of the blood." [GOC:jid, UBERON:0000948]
ENSTGUG00000000016	ENSTGUT00000000024	GO:0009749	response to glucose	IPR003619	MAD homology 1, Dwarfin-type	"Any process that results in a change in state or activity of a cell or an organism (in terms of movement, secretion, enzyme production, gene expression, etc.) as a result of a glucose stimulus." [GOC:jl]
ENSTGUG00000000016	ENSTGUT00000000024	GO:0009791	post-embryonic development	IPR003619	MAD homology 1, Dwarfin-type	"The process whose specific outcome is the progression of the organism over time, from the completion of embryonic development to the mature structure. See embryonic development." [GOC:go_curators]
ENSTGUG00000000016	ENSTGUT00000000024	GO:0009880	embryonic pattern specification	IPR003619	MAD homology 1, Dwarfin-type	"The process that results in the patterns of cell differentiation that will arise in an embryo." [GOC:go_curators, ISBN:0521436125]
ENSTGUG00000000016	ENSTGUT00000000024	GO:0009952	anterior/posterior pattern specification	IPR003619	MAD homology 1, Dwarfin-type	"The regionalization process in which specific areas of cell differentiation are determined along the anterior-posterior axis. The anterior-posterior axis is defined by a line that runs from the head or mouth of an organism to the tail or opposite end of the organism." [GOC:dph, GOC:go_curators, GOC:isa_complete, GOC:tb]
ENSTGUG00000000016	ENSTGUT00000000024	GO:0010628	positive regulation of gene expression	IPR003619	MAD homology 1, Dwarfin-type	"Any process that increases the frequency, rate or extent of gene expression. Gene expression is the process in which a gene's coding sequence is converted into a mature gene product or products (proteins or RNA). This includes the production of an RNA transcript as well as any processing to produce a mature RNA product or an mRNA or circRNA (for protein-coding genes) and the translation of that …
ENSTGUG00000000016	ENSTGUT00000000024	GO:0010629	negative regulation of gene expression	IPR003619	MAD homology 1, Dwarfin-type	"Any process that decreases the frequency, rate or extent of gene expression. Gene expression is the process in which a gene's coding sequence is converted into a mature gene product or products (proteins or RNA). This includes the production of an RNA transcript as well as any processing to produce a mature RNA product or an mRNA or circRNA (for protein-coding genes) and the translation of that …
ENSTGUG00000000016	ENSTGUT00000000024	GO:0010718	positive regulation of epithelial to mesenchymal transition	IPR003619	MAD homology 1, Dwarfin-type	"Any process that increases the rate, frequency, or extent of epithelial to mesenchymal transition. Epithelial to mesenchymal transition is where an epithelial cell loses apical/basolateral polarity, severs intercellular adhesive junctions, degrades basement membrane components and becomes a migratory mesenchymal cell." [GOC:BHF, GOC:dph, GOC:tb]
ENSTGUG00000000016	ENSTGUT00000000024	GO:0017015	regulation of transforming growth factor beta receptor signaling pathway	IPR003619	MAD homology 1, Dwarfin-type	"Any process that modulates the frequency, rate or extent of activity of any TGF-beta receptor signaling pathway." [GOC:mah]
ENSTGUG00000000016	ENSTGUT00000000024	GO:0030073	insulin secretion	IPR003619	MAD homology 1, Dwarfin-type	"The regulated release of proinsulin from secretory granules (B granules) in the B cells of the pancreas; accompanied by cleavage of proinsulin to form mature insulin." [GOC:mah, ISBN:0198506732]
ENSTGUG00000000016	ENSTGUT00000000024	GO:0030324	lung development	IPR003619	MAD homology 1, Dwarfin-type	"The process whose specific outcome is the progression of the lung over time, from its formation to the mature structure. In all air-breathing vertebrates the lungs are developed from the ventral wall of the oesophagus as a pouch which divides into two sacs. In amphibians and many reptiles the lungs retain very nearly this primitive sac-like character, but in the higher forms the connection with …
ENSTGUG00000000016	ENSTGUT00000000024	GO:0030513	positive regulation of BMP signaling pathway	IPR003619	MAD homology 1, Dwarfin-type	"Any process that activates or increases the frequency, rate or extent of BMP signaling pathway activity." [GOC:go_curators]
ENSTGUG00000000016	ENSTGUT00000000024	GO:0031016	pancreas development	IPR003619	MAD homology 1, Dwarfin-type	"The process whose specific outcome is the progression of the pancreas over time, from its formation to the mature structure. The pancreas is an endoderm derived structure that produces precursors of digestive enzymes and blood glucose regulating enzymes." [GOC:cvs]
ENSTGUG00000000016	ENSTGUT00000000024	GO:0032924	activin receptor signaling pathway	IPR003619	MAD homology 1, Dwarfin-type	"A series of molecular signals initiated by the binding of an extracellular ligand to an activin receptor on the surface of a target cell, and ending with regulation of a downstream cellular process, e.g. transcription." [GOC:rl, GOC:signaling]
ENSTGUG00000000016	ENSTGUT00000000024	GO:0035265	organ growth	IPR003619	MAD homology 1, Dwarfin-type	"The increase in size or mass of an organ. Organs are commonly observed as visibly distinct structures, but may also exist as loosely associated clusters of cells that function together as to perform a specific function." [GOC:bf, ISBN:0471245208, ISBN:0721662544]
ENSTGUG00000000016	ENSTGUT00000000024	GO:0035556	intracellular signal transduction	IPR003619	MAD homology 1, Dwarfin-type	"The process in which a signal is passed on to downstream components within the cell, which become activated themselves to further propagate the signal and finally trigger a change in the function or state of the cell." [GOC:bf, GOC:jl, GOC:signaling, ISBN:3527303782]
ENSTGUG00000000016	ENSTGUT00000000024	GO:0038092	nodal signaling pathway	IPR003619	MAD homology 1, Dwarfin-type	"A series of molecular signals initiated by the binding of a nodal protein to an activin receptor on the surface of a target cell, and ending with regulation of a downstream cellular process, e.g. transcription." [GOC:BHF, GOC:vk, PMID:17287255]
ENSTGUG00000000016	ENSTGUT00000000024	GO:0045165	cell fate commitment	IPR003619	MAD homology 1, Dwarfin-type	"The commitment of cells to specific cell fates and their capacity to differentiate into particular kinds of cells. Positional information is established through protein signals that emanate from a localized source within a cell (the initial one-cell zygote) or within a developmental field." [ISBN:0716731185]
ENSTGUG00000000016	ENSTGUT00000000024	GO:0045892	negative regulation of transcription, DNA-templated	IPR003619	MAD homology 1, Dwarfin-type	"Any process that stops, prevents, or reduces the frequency, rate or extent of cellular DNA-templated transcription." [GOC:go_curators, GOC:txnOH]
ENSTGUG00000000016	ENSTGUT00000000024	GO:0045893	positive regulation of transcription, DNA-templated	IPR003619	MAD homology 1, Dwarfin-type	"Any process that activates or increases the frequency, rate or extent of cellular DNA-templated transcription." [GOC:go_curators, GOC:txnOH]
ENSTGUG00000000016	ENSTGUT00000000024	GO:0045944	positive regulation of transcription from RNA polymerase II promoter	IPR003619	MAD homology 1, Dwarfin-type	"Any process that activates or increases the frequency, rate or extent of transcription from an RNA polymerase II promoter." [GOC:go_curators, GOC:txnOH]
ENSTGUG00000000016	ENSTGUT00000000024	GO:0048340	paraxial mesoderm morphogenesis	IPR003619	MAD homology 1, Dwarfin-type	"The process in which the anatomical structures of the paraxial mesoderm are generated and organized." [GOC:go_curators]
ENSTGUG00000000016	ENSTGUT00000000024	GO:0048589	developmental growth	IPR003619	MAD homology 1, Dwarfin-type	"The increase in size or mass of an entire organism, a part of an organism or a cell, where the increase in size or mass has the specific outcome of the progression of the organism over time from one condition to another." [GOC:go_curators]
ENSTGUG00000000016	ENSTGUT00000000024	GO:0048617	embryonic foregut morphogenesis	IPR003619	MAD homology 1, Dwarfin-type	"The process in which the anatomical structures of the foregut are generated and organized, during the embryonic phase." [GOC:jid, GOC:rc]
ENSTGUG00000000016	ENSTGUT00000000024	GO:0048701	embryonic cranial skeleton morphogenesis	IPR003619	MAD homology 1, Dwarfin-type	"The process in which the anatomical structures of the cranial skeleton are generated and organized during the embryonic phase." [GOC:dsf, GOC:jid, PMID:16049113]
ENSTGUG00000000016	ENSTGUT00000000024	GO:0051098	regulation of binding	IPR003619	MAD homology 1, Dwarfin-type	"Any process that modulates the frequency, rate or extent of binding, the selective interaction of a molecule with one or more specific sites on another molecule." [GOC:ai]
ENSTGUG00000000016	ENSTGUT00000000024	GO:0060021	palate development	IPR003619	MAD homology 1, Dwarfin-type	"The biological process whose specific outcome is the progression of the palate from an initial condition to its mature state. This process begins with the formation of the structure and ends with the mature structure. The palate is the partition that separates the nasal and oral cavities." [GOC:dph, ISBN:0721662544]
ENSTGUG00000000016	ENSTGUT00000000024	GO:0060039	pericardium development	IPR003619	MAD homology 1, Dwarfin-type	"The process whose specific outcome is the progression of the pericardium over time, from its formation to the mature structure. The pericardium is a double-walled sac that contains the heart and the roots of the aorta, vena cava and the pulmonary artery." [GOC:dph, GOC:rph, PMID:15138308, PMID:16376438]
ENSTGUG00000000016	ENSTGUT00000000024	GO:0060395	SMAD protein signal transduction	IPR003619	MAD homology 1, Dwarfin-type	"The cascade of processes by which a signal interacts with a receptor, causing a change in the activity of a SMAD protein, and ultimately effecting a change in the functioning of the cell." [GOC:BHF, GOC:dph, GOC:tb]
ENSTGUG00000000016	ENSTGUT00000000024	GO:0070723	response to cholesterol	IPR003619	MAD homology 1, Dwarfin-type	"Any process that results in a change in state or activity of a cell or an organism (in terms of movement, secretion, enzyme production, gene expression, etc.) as a result of a cholesterol stimulus." [GOC:BHF, GOC:vk]
ENSTGUG00000000016	ENSTGUT00000000024	GO:1900224	positive regulation of nodal signaling pathway involved in determination of lateral mesoderm left/right asymmetry	IPR003619	MAD homology 1, Dwarfin-type	"Any process that activates or increases the frequency, rate or extent of nodal signaling pathway involved in determination of lateral mesoderm left/right asymmetry." [GOC:BHF, GOC:TermGenie]
ENSTGUG00000000016	ENSTGUT00000000024	GO:0000790	nuclear chromatin	IPR003619	MAD homology 1, Dwarfin-type	"The ordered and organized complex of DNA, protein, and sometimes RNA, that forms the chromosome in the nucleus." [GOC:elh, PMID:20404130]
ENSTGUG00000000016	ENSTGUT00000000024	GO:0005667	transcription factor complex	IPR003619	MAD homology 1, Dwarfin-type	"A protein complex that is capable of associating with DNA by direct binding, or via other DNA-binding proteins or complexes, and regulating transcription." [GOC:jl]
ENSTGUG00000000016	ENSTGUT00000000024	GO:0032444	activin responsive factor complex	IPR003619	MAD homology 1, Dwarfin-type	"A transcriptionally active complex that binds to an activin response element (ARE) in the promoter of target genes, and is composed of two SMAD2 proteins, one SMAD4 protein and a Forkhead activin signal transducer (FAST) transcription factor." [PMID:12374795, PMID:9288972]
ENSTGUG00000000016	ENSTGUT00000000024	GO:0032991	macromolecular complex	IPR003619	MAD homology 1, Dwarfin-type	"A stable assembly of two or more macromolecules, i.e. proteins, nucleic acids, carbohydrates or lipids, in which at least one component is a protein and the constituent parts function together." [GOC:dos, GOC:mah]
ENSTGUG00000000016	ENSTGUT00000000024	GO:0071141	SMAD protein complex	IPR003619	MAD homology 1, Dwarfin-type	"A protein complex that consists of only SMAD proteins; may be homomeric or heteromeric. Heteromeric complexes act as transcription factors while homomeric complexes exist but are transcriptionally inactive. Hetero- versus homotrimerization is largely enthalpy driven." [GOC:bhm, GOC:mah, PMID:9670020]
ENSTGUG00000000016	ENSTGUT00000000024	GO:0071144	heteromeric SMAD protein complex	IPR003619	MAD homology 1, Dwarfin-type	"A protein complex composed of SMAD family proteins, a transcription factor complex which binds to the promoters of target genes and recruits co-activators and histone acetyltransferases, facilitating transcription. Phosphorylation of the non-SMAD4 subunit(s) enables binding of SMAD4 to form heteromeric complexes that enter the nucleus to initiate gene transcription. DNA-binding specificity is co…
ENSTGUG00000000016	ENSTGUT00000000024	GO:0003677	DNA binding	IPR008984	SMAD/FHA domain	"Any molecular function by which a gene product interacts selectively and non-covalently with DNA (deoxyribonucleic acid)." [GOC:dph, GOC:jl, GOC:tb, GOC:vw]
ENSTGUG00000000016	ENSTGUT00000000024	GO:0006351	transcription, DNA-templated	IPR008984	SMAD/FHA domain	"The cellular synthesis of RNA on a template of DNA." [GOC:jl, GOC:txnOH]
ENSTGUG00000000016	ENSTGUT00000000024	GO:0006355	regulation of transcription, DNA-templated	IPR008984	SMAD/FHA domain	"Any process that modulates the frequency, rate or extent of cellular DNA-templated transcription." [GOC:go_curators, GOC:txnOH]
ENSTGUG00000000016	ENSTGUT00000000024	GO:0005634	nucleus	IPR008984	SMAD/FHA domain	"A membrane-bounded organelle of eukaryotic cells in which chromosomes are housed and replicated. In most cells, the nucleus contains all of the cell's chromosomes except the organellar chromosomes, and is the site of RNA synthesis and processing. In some species, or in specialized cell types, RNA metabolism or DNA replication may be absent." [GOC:go_curators]
ENSTGUG00000000016	ENSTGUT00000000024	GO:0005622	intracellular	IPR008984	SMAD/FHA domain	"The living contents of a cell; the matter contained within (but not including) the plasma membrane, usually taken to exclude large vacuoles and masses of secretory or ingested material. In eukaryotes it includes the nucleus and cytoplasm." [ISBN:0198506732]
ENSTGUG00000000016	ENSTGUT00000000024	GO:0005737	cytoplasm	IPR008984	SMAD/FHA domain	"All of the contents of a cell excluding the plasma membrane and nucleus, but including other subcellular structures." [ISBN:0198547684]
ENSTGUG00000000016	ENSTGUT00000000024	GO:0000978	RNA polymerase II proximal promoter sequence-specific DNA binding	IPR008984	SMAD/FHA domain	"Interacting selectively and non-covalently with a specific upstream regulatory DNA sequence (transcription factor recognition sequence or binding site) located in the proximal promoter of a gene transcribed by RNA polymerase II. The proximal promoter is in cis with and relatively close to the core promoter." [GOC:pg, GOC:txnOH]
ENSTGUG00000000016	ENSTGUT00000000024	GO:0001077	transcriptional activator activity, RNA polymerase II proximal promoter sequence-specific DNA binding	IPR008984	SMAD/FHA domain	"Interacting selectively and non-covalently with a sequence of DNA that is in cis with and relatively close to a core promoter for RNA polymerase II (RNAP II) in order to activate or increase the frequency, rate or extent of transcription from the RNAP II promoter." [GOC:txnOH]
ENSTGUG00000000016	ENSTGUT00000000024	GO:0003682	chromatin binding	IPR008984	SMAD/FHA domain	"Interacting selectively and non-covalently with chromatin, the network of fibers of DNA, protein, and sometimes RNA, that make up the chromosomes of the eukaryotic nucleus during interphase." [GOC:jl, ISBN:0198506732, PMID:20404130]
ENSTGUG00000000016	ENSTGUT00000000024	GO:0003690	double-stranded DNA binding	IPR008984	SMAD/FHA domain	"Interacting selectively and non-covalently with double-stranded DNA." [GOC:elh, GOC:vw]
ENSTGUG00000000016	ENSTGUT00000000024	GO:0003700	DNA binding transcription factor activity	IPR008984	SMAD/FHA domain	"Interacting selectively and non-covalently with a specific DNA sequence (sometimes referred to as a motif) within the regulatory region of a gene in order to modulate transcription." [GOC:curators, GOC:txnOH]
ENSTGUG00000000016	ENSTGUT00000000024	GO:0005160	transforming growth factor beta receptor binding	IPR008984	SMAD/FHA domain	"Interacting selectively and non-covalently with the transforming growth factor beta receptor." [GOC:ai]
ENSTGUG00000000016	ENSTGUT00000000024	GO:0008134	transcription factor binding	IPR008984	SMAD/FHA domain	"Interacting selectively and non-covalently with a transcription factor, any protein required to initiate or regulate transcription." [ISBN:0198506732]
ENSTGUG00000000016	ENSTGUT00000000024	GO:0019902	phosphatase binding	IPR008984	SMAD/FHA domain	"Interacting selectively and non-covalently with any phosphatase." [GOC:jl]
ENSTGUG00000000016	ENSTGUT00000000024	GO:0030618	transforming growth factor beta receptor, pathway-specific cytoplasmic mediator activity	IPR008984	SMAD/FHA domain	"A TGF-beta cytoplasmic mediator that is phosphorylated by a TGFbeta receptor and complexes with a common-partner mediator. The- heterocomplex translocates to the nucleus to regulate transcription." [GOC:hjd]
ENSTGUG00000000016	ENSTGUT00000000024	GO:0031625	ubiquitin protein ligase binding	IPR008984	SMAD/FHA domain	"Interacting selectively and non-covalently with a ubiquitin protein ligase enzyme, any of the E3 proteins." [GOC:vp]
ENSTGUG00000000016	ENSTGUT00000000024	GO:0033613	activating transcription factor binding	IPR008984	SMAD/FHA domain	"Interacting selectively and non-covalently with an activating transcription factor, any protein whose activity is required to initiate or upregulate transcription." [GOC:mah, GOC:txnOH]
ENSTGUG00000000016	ENSTGUT00000000024	GO:0034713	type I transforming growth factor beta receptor binding	IPR008984	SMAD/FHA domain	"Interacting selectively and non-covalently with a type I transforming growth factor beta receptor." [GOC:BHF, GOC:mah]
ENSTGUG00000000016	ENSTGUT00000000024	GO:0042803	protein homodimerization activity	IPR008984	SMAD/FHA domain	"Interacting selectively and non-covalently with an identical protein to form a homodimer." [GOC:jl]
ENSTGUG00000000016	ENSTGUT00000000024	GO:0046332	SMAD binding	IPR008984	SMAD/FHA domain	"Interacting selectively and non-covalently with a SMAD signaling protein." [GOC:ai]
ENSTGUG00000000016	ENSTGUT00000000024	GO:0046982	protein heterodimerization activity	IPR008984	SMAD/FHA domain	"Interacting selectively and non-covalently with a nonidentical protein to form a heterodimer." [GOC:ai]
ENSTGUG00000000016	ENSTGUT00000000024	GO:0070410	co-SMAD binding	IPR008984	SMAD/FHA domain	"Interacting selectively and non-covalently with a common mediator SMAD signaling protein." [GOC:BHF, GOC:vk, PMID:19114992]
ENSTGUG00000000016	ENSTGUT00000000024	GO:0070411	I-SMAD binding	IPR008984	SMAD/FHA domain	"Interacting selectively and non-covalently with an inhibitory SMAD signaling protein." [GOC:BHF, GOC:vk, PMID:19114992]
ENSTGUG00000000016	ENSTGUT00000000024	GO:0070412	R-SMAD binding	IPR008984	SMAD/FHA domain	"Interacting selectively and non-covalently with a receptor-regulated SMAD signaling protein." [GOC:BHF, GOC:vk, PMID:19114992]
ENSTGUG00000000016	ENSTGUT00000000024	GO:0070878	primary miRNA binding	IPR008984	SMAD/FHA domain	"Interacting selectively and non-covalently with a primary microRNA (pri-miRNA) transcript, an RNA molecule that is processed into a short hairpin-shaped structure called a pre-miRNA and finally into a functional miRNA. Both double-stranded and single-stranded regions of a pri-miRNA are required for binding." [GOC:sl, PMID:15531877, PMID:15574589]
ENSTGUG00000000016	ENSTGUT00000000024	GO:0097718	disordered domain specific binding	IPR008984	SMAD/FHA domain	"Interacting selectively and non-covalently with a disordered domain of a protein." [GOC:gg, PMID:11746698]
ENSTGUG00000000016	ENSTGUT00000000024	GO:0001657	ureteric bud development	IPR008984	SMAD/FHA domain	"The process whose specific outcome is the progression of the ureteric bud over time, from its formation to the mature structure." [GOC:go_curators]
ENSTGUG00000000016	ENSTGUT00000000024	GO:0001701	in utero embryonic development	IPR008984	SMAD/FHA domain	"The process whose specific outcome is the progression of the embryo in the uterus over time, from formation of the zygote in the oviduct, to birth. An example of this process is found in Mus musculus." [GOC:go_curators, GOC:mtg_sensu]
ENSTGUG00000000016	ENSTGUT00000000024	GO:0001706	endoderm formation	IPR008984	SMAD/FHA domain	"The formation of the endoderm during gastrulation." [GOC:go_curators]
ENSTGUG00000000016	ENSTGUT00000000024	GO:0001707	mesoderm formation	IPR008984	SMAD/FHA domain	"The process that gives rise to the mesoderm. This process pertains to the initial formation of the structure from unspecified parts." [GOC:go_curators]
ENSTGUG00000000016	ENSTGUT00000000024	GO:0006366	transcription from RNA polymerase II promoter	IPR008984	SMAD/FHA domain	"The synthesis of RNA from a DNA template by RNA polymerase II, originating at an RNA polymerase II promoter. Includes transcription of messenger RNA (mRNA) and certain small nuclear RNAs (snRNAs)." [GOC:jl, GOC:txnOH, ISBN:0321000382]
ENSTGUG00000000016	ENSTGUT00000000024	GO:0006468	protein phosphorylation	IPR008984	SMAD/FHA domain	"The process of introducing a phosphate group on to a protein." [GOC:hb]
ENSTGUG00000000016	ENSTGUT00000000024	GO:0007179	transforming growth factor beta receptor signaling pathway	IPR008984	SMAD/FHA domain	"A series of molecular signals initiated by the binding of an extracellular ligand to a transforming growth factor beta receptor on the surface of a target cell, and ending with regulation of a downstream cellular process, e.g. transcription." [GOC:BHF, GOC:mah, GOC:signaling]
ENSTGUG00000000016	ENSTGUT00000000024	GO:0007182	common-partner SMAD protein phosphorylation	IPR008984	SMAD/FHA domain	"The process of introducing a phosphate group on to a common-partner SMAD protein. A common partner SMAD protein binds to pathway-restricted SMAD proteins forming a complex that translocates to the nucleus." [GOC:dph, ISBN:3527303782]
ENSTGUG00000000016	ENSTGUT00000000024	GO:0007183	SMAD protein complex assembly	IPR008984	SMAD/FHA domain	"The aggregation, arrangement and bonding together of a set of components to form a protein complex that contains SMAD proteins." [GOC:isa_complete]
ENSTGUG00000000016	ENSTGUT00000000024	GO:0007352	zygotic specification of dorsal/ventral axis	IPR008984	SMAD/FHA domain	"The specification of the dorsal/ventral axis of the embryo, through the products of genes expressed in the zygote." [GOC:bf]
ENSTGUG00000000016	ENSTGUT00000000024	GO:0007369	gastrulation	IPR008984	SMAD/FHA domain	"A complex and coordinated series of cellular movements that occurs at the end of cleavage during embryonic development of most animals. The details of gastrulation vary from species to species, but usually result in the formation of the three primary germ layers, ectoderm, mesoderm and endoderm." [GOC:curators, ISBN:9780878933846]
ENSTGUG00000000016	ENSTGUT00000000024	GO:0007389	pattern specification process	IPR008984	SMAD/FHA domain	"Any developmental process that results in the creation of defined areas or spaces within an organism to which cells respond and eventually are instructed to differentiate." [GOC:go_curators, GOC:isa_complete, ISBN:0521436125]
ENSTGUG00000000016	ENSTGUT00000000024	GO:0007492	endoderm development	IPR008984	SMAD/FHA domain	"The process whose specific outcome is the progression of the endoderm over time, from its formation to the mature structure. The endoderm is the innermost germ layer that develops into the gastrointestinal tract, the lungs and associated tissues." [GOC:dph, GOC:tb]
ENSTGUG00000000016	ENSTGUT00000000024	GO:0007507	heart development	IPR008984	SMAD/FHA domain	"The process whose specific outcome is the progression of the heart over time, from its formation to the mature structure. The heart is a hollow, muscular organ, which, by contracting rhythmically, keeps up the circulation of the blood." [GOC:jid, UBERON:0000948]
ENSTGUG00000000016	ENSTGUT00000000024	GO:0009749	response to glucose	IPR008984	SMAD/FHA domain	"Any process that results in a change in state or activity of a cell or an organism (in terms of movement, secretion, enzyme production, gene expression, etc.) as a result of a glucose stimulus." [GOC:jl]
ENSTGUG00000000016	ENSTGUT00000000024	GO:0009791	post-embryonic development	IPR008984	SMAD/FHA domain	"The process whose specific outcome is the progression of the organism over time, from the completion of embryonic development to the mature structure. See embryonic development." [GOC:go_curators]
ENSTGUG00000000016	ENSTGUT00000000024	GO:0009880	embryonic pattern specification	IPR008984	SMAD/FHA domain	"The process that results in the patterns of cell differentiation that will arise in an embryo." [GOC:go_curators, ISBN:0521436125]
ENSTGUG00000000016	ENSTGUT00000000024	GO:0009952	anterior/posterior pattern specification	IPR008984	SMAD/FHA domain	"The regionalization process in which specific areas of cell differentiation are determined along the anterior-posterior axis. The anterior-posterior axis is defined by a line that runs from the head or mouth of an organism to the tail or opposite end of the organism." [GOC:dph, GOC:go_curators, GOC:isa_complete, GOC:tb]
ENSTGUG00000000016	ENSTGUT00000000024	GO:0010628	positive regulation of gene expression	IPR008984	SMAD/FHA domain	"Any process that increases the frequency, rate or extent of gene expression. Gene expression is the process in which a gene's coding sequence is converted into a mature gene product or products (proteins or RNA). This includes the production of an RNA transcript as well as any processing to produce a mature RNA product or an mRNA or circRNA (for protein-coding genes) and the translation of that …
ENSTGUG00000000016	ENSTGUT00000000024	GO:0010629	negative regulation of gene expression	IPR008984	SMAD/FHA domain	"Any process that decreases the frequency, rate or extent of gene expression. Gene expression is the process in which a gene's coding sequence is converted into a mature gene product or products (proteins or RNA). This includes the production of an RNA transcript as well as any processing to produce a mature RNA product or an mRNA or circRNA (for protein-coding genes) and the translation of that …
ENSTGUG00000000016	ENSTGUT00000000024	GO:0010718	positive regulation of epithelial to mesenchymal transition	IPR008984	SMAD/FHA domain	"Any process that increases the rate, frequency, or extent of epithelial to mesenchymal transition. Epithelial to mesenchymal transition is where an epithelial cell loses apical/basolateral polarity, severs intercellular adhesive junctions, degrades basement membrane components and becomes a migratory mesenchymal cell." [GOC:BHF, GOC:dph, GOC:tb]
ENSTGUG00000000016	ENSTGUT00000000024	GO:0017015	regulation of transforming growth factor beta receptor signaling pathway	IPR008984	SMAD/FHA domain	"Any process that modulates the frequency, rate or extent of activity of any TGF-beta receptor signaling pathway." [GOC:mah]
ENSTGUG00000000016	ENSTGUT00000000024	GO:0030073	insulin secretion	IPR008984	SMAD/FHA domain	"The regulated release of proinsulin from secretory granules (B granules) in the B cells of the pancreas; accompanied by cleavage of proinsulin to form mature insulin." [GOC:mah, ISBN:0198506732]
ENSTGUG00000000016	ENSTGUT00000000024	GO:0030324	lung development	IPR008984	SMAD/FHA domain	"The process whose specific outcome is the progression of the lung over time, from its formation to the mature structure. In all air-breathing vertebrates the lungs are developed from the ventral wall of the oesophagus as a pouch which divides into two sacs. In amphibians and many reptiles the lungs retain very nearly this primitive sac-like character, but in the higher forms the connection with …
ENSTGUG00000000016	ENSTGUT00000000024	GO:0030513	positive regulation of BMP signaling pathway	IPR008984	SMAD/FHA domain	"Any process that activates or increases the frequency, rate or extent of BMP signaling pathway activity." [GOC:go_curators]
ENSTGUG00000000016	ENSTGUT00000000024	GO:0031016	pancreas development	IPR008984	SMAD/FHA domain	"The process whose specific outcome is the progression of the pancreas over time, from its formation to the mature structure. The pancreas is an endoderm derived structure that produces precursors of digestive enzymes and blood glucose regulating enzymes." [GOC:cvs]
ENSTGUG00000000016	ENSTGUT00000000024	GO:0032924	activin receptor signaling pathway	IPR008984	SMAD/FHA domain	"A series of molecular signals initiated by the binding of an extracellular ligand to an activin receptor on the surface of a target cell, and ending with regulation of a downstream cellular process, e.g. transcription." [GOC:rl, GOC:signaling]
ENSTGUG00000000016	ENSTGUT00000000024	GO:0035265	organ growth	IPR008984	SMAD/FHA domain	"The increase in size or mass of an organ. Organs are commonly observed as visibly distinct structures, but may also exist as loosely associated clusters of cells that function together as to perform a specific function." [GOC:bf, ISBN:0471245208, ISBN:0721662544]
ENSTGUG00000000016	ENSTGUT00000000024	GO:0035556	intracellular signal transduction	IPR008984	SMAD/FHA domain	"The process in which a signal is passed on to downstream components within the cell, which become activated themselves to further propagate the signal and finally trigger a change in the function or state of the cell." [GOC:bf, GOC:jl, GOC:signaling, ISBN:3527303782]
ENSTGUG00000000016	ENSTGUT00000000024	GO:0038092	nodal signaling pathway	IPR008984	SMAD/FHA domain	"A series of molecular signals initiated by the binding of a nodal protein to an activin receptor on the surface of a target cell, and ending with regulation of a downstream cellular process, e.g. transcription." [GOC:BHF, GOC:vk, PMID:17287255]
ENSTGUG00000000016	ENSTGUT00000000024	GO:0045165	cell fate commitment	IPR008984	SMAD/FHA domain	"The commitment of cells to specific cell fates and their capacity to differentiate into particular kinds of cells. Positional information is established through protein signals that emanate from a localized source within a cell (the initial one-cell zygote) or within a developmental field." [ISBN:0716731185]
ENSTGUG00000000016	ENSTGUT00000000024	GO:0045892	negative regulation of transcription, DNA-templated	IPR008984	SMAD/FHA domain	"Any process that stops, prevents, or reduces the frequency, rate or extent of cellular DNA-templated transcription." [GOC:go_curators, GOC:txnOH]
ENSTGUG00000000016	ENSTGUT00000000024	GO:0045893	positive regulation of transcription, DNA-templated	IPR008984	SMAD/FHA domain	"Any process that activates or increases the frequency, rate or extent of cellular DNA-templated transcription." [GOC:go_curators, GOC:txnOH]
ENSTGUG00000000016	ENSTGUT00000000024	GO:0045944	positive regulation of transcription from RNA polymerase II promoter	IPR008984	SMAD/FHA domain	"Any process that activates or increases the frequency, rate or extent of transcription from an RNA polymerase II promoter." [GOC:go_curators, GOC:txnOH]
ENSTGUG00000000016	ENSTGUT00000000024	GO:0048340	paraxial mesoderm morphogenesis	IPR008984	SMAD/FHA domain	"The process in which the anatomical structures of the paraxial mesoderm are generated and organized." [GOC:go_curators]
ENSTGUG00000000016	ENSTGUT00000000024	GO:0048589	developmental growth	IPR008984	SMAD/FHA domain	"The increase in size or mass of an entire organism, a part of an organism or a cell, where the increase in size or mass has the specific outcome of the progression of the organism over time from one condition to another." [GOC:go_curators]
ENSTGUG00000000016	ENSTGUT00000000024	GO:0048617	embryonic foregut morphogenesis	IPR008984	SMAD/FHA domain	"The process in which the anatomical structures of the foregut are generated and organized, during the embryonic phase." [GOC:jid, GOC:rc]
ENSTGUG00000000016	ENSTGUT00000000024	GO:0048701	embryonic cranial skeleton morphogenesis	IPR008984	SMAD/FHA domain	"The process in which the anatomical structures of the cranial skeleton are generated and organized during the embryonic phase." [GOC:dsf, GOC:jid, PMID:16049113]
ENSTGUG00000000016	ENSTGUT00000000024	GO:0051098	regulation of binding	IPR008984	SMAD/FHA domain	"Any process that modulates the frequency, rate or extent of binding, the selective interaction of a molecule with one or more specific sites on another molecule." [GOC:ai]
ENSTGUG00000000016	ENSTGUT00000000024	GO:0060021	palate development	IPR008984	SMAD/FHA domain	"The biological process whose specific outcome is the progression of the palate from an initial condition to its mature state. This process begins with the formation of the structure and ends with the mature structure. The palate is the partition that separates the nasal and oral cavities." [GOC:dph, ISBN:0721662544]
ENSTGUG00000000016	ENSTGUT00000000024	GO:0060039	pericardium development	IPR008984	SMAD/FHA domain	"The process whose specific outcome is the progression of the pericardium over time, from its formation to the mature structure. The pericardium is a double-walled sac that contains the heart and the roots of the aorta, vena cava and the pulmonary artery." [GOC:dph, GOC:rph, PMID:15138308, PMID:16376438]
ENSTGUG00000000016	ENSTGUT00000000024	GO:0060395	SMAD protein signal transduction	IPR008984	SMAD/FHA domain	"The cascade of processes by which a signal interacts with a receptor, causing a change in the activity of a SMAD protein, and ultimately effecting a change in the functioning of the cell." [GOC:BHF, GOC:dph, GOC:tb]
ENSTGUG00000000016	ENSTGUT00000000024	GO:0070723	response to cholesterol	IPR008984	SMAD/FHA domain	"Any process that results in a change in state or activity of a cell or an organism (in terms of movement, secretion, enzyme production, gene expression, etc.) as a result of a cholesterol stimulus." [GOC:BHF, GOC:vk]
ENSTGUG00000000016	ENSTGUT00000000024	GO:1900224	positive regulation of nodal signaling pathway involved in determination of lateral mesoderm left/right asymmetry	IPR008984	SMAD/FHA domain	"Any process that activates or increases the frequency, rate or extent of nodal signaling pathway involved in determination of lateral mesoderm left/right asymmetry." [GOC:BHF, GOC:TermGenie]
ENSTGUG00000000016	ENSTGUT00000000024	GO:0000790	nuclear chromatin	IPR008984	SMAD/FHA domain	"The ordered and organized complex of DNA, protein, and sometimes RNA, that forms the chromosome in the nucleus." [GOC:elh, PMID:20404130]
ENSTGUG00000000016	ENSTGUT00000000024	GO:0005667	transcription factor complex	IPR008984	SMAD/FHA domain	"A protein complex that is capable of associating with DNA by direct binding, or via other DNA-binding proteins or complexes, and regulating transcription." [GOC:jl]
ENSTGUG00000000016	ENSTGUT00000000024	GO:0032444	activin responsive factor complex	IPR008984	SMAD/FHA domain	"A transcriptionally active complex that binds to an activin response element (ARE) in the promoter of target genes, and is composed of two SMAD2 proteins, one SMAD4 protein and a Forkhead activin signal transducer (FAST) transcription factor." [PMID:12374795, PMID:9288972]
ENSTGUG00000000016	ENSTGUT00000000024	GO:0032991	macromolecular complex	IPR008984	SMAD/FHA domain	"A stable assembly of two or more macromolecules, i.e. proteins, nucleic acids, carbohydrates or lipids, in which at least one component is a protein and the constituent parts function together." [GOC:dos, GOC:mah]
ENSTGUG00000000016	ENSTGUT00000000024	GO:0071141	SMAD protein complex	IPR008984	SMAD/FHA domain	"A protein complex that consists of only SMAD proteins; may be homomeric or heteromeric. Heteromeric complexes act as transcription factors while homomeric complexes exist but are transcriptionally inactive. Hetero- versus homotrimerization is largely enthalpy driven." [GOC:bhm, GOC:mah, PMID:9670020]
ENSTGUG00000000016	ENSTGUT00000000024	GO:0071144	heteromeric SMAD protein complex	IPR008984	SMAD/FHA domain	"A protein complex composed of SMAD family proteins, a transcription factor complex which binds to the promoters of target genes and recruits co-activators and histone acetyltransferases, facilitating transcription. Phosphorylation of the non-SMAD4 subunit(s) enables binding of SMAD4 to form heteromeric complexes that enter the nucleus to initiate gene transcription. DNA-binding specificity is co…
ENSTGUG00000000016	ENSTGUT00000000024	GO:0003677	DNA binding	IPR013019	MAD homology, MH1	"Any molecular function by which a gene product interacts selectively and non-covalently with DNA (deoxyribonucleic acid)." [GOC:dph, GOC:jl, GOC:tb, GOC:vw]
ENSTGUG00000000016	ENSTGUT00000000024	GO:0006351	transcription, DNA-templated	IPR013019	MAD homology, MH1	"The cellular synthesis of RNA on a template of DNA." [GOC:jl, GOC:txnOH]
ENSTGUG00000000016	ENSTGUT00000000024	GO:0006355	regulation of transcription, DNA-templated	IPR013019	MAD homology, MH1	"Any process that modulates the frequency, rate or extent of cellular DNA-templated transcription." [GOC:go_curators, GOC:txnOH]
ENSTGUG00000000016	ENSTGUT00000000024	GO:0005634	nucleus	IPR013019	MAD homology, MH1	"A membrane-bounded organelle of eukaryotic cells in which chromosomes are housed and replicated. In most cells, the nucleus contains all of the cell's chromosomes except the organellar chromosomes, and is the site of RNA synthesis and processing. In some species, or in specialized cell types, RNA metabolism or DNA replication may be absent." [GOC:go_curators]
ENSTGUG00000000016	ENSTGUT00000000024	GO:0005622	intracellular	IPR013019	MAD homology, MH1	"The living contents of a cell; the matter contained within (but not including) the plasma membrane, usually taken to exclude large vacuoles and masses of secretory or ingested material. In eukaryotes it includes the nucleus and cytoplasm." [ISBN:0198506732]
ENSTGUG00000000016	ENSTGUT00000000024	GO:0005737	cytoplasm	IPR013019	MAD homology, MH1	"All of the contents of a cell excluding the plasma membrane and nucleus, but including other subcellular structures." [ISBN:0198547684]
ENSTGUG00000000016	ENSTGUT00000000024	GO:0000978	RNA polymerase II proximal promoter sequence-specific DNA binding	IPR013019	MAD homology, MH1	"Interacting selectively and non-covalently with a specific upstream regulatory DNA sequence (transcription factor recognition sequence or binding site) located in the proximal promoter of a gene transcribed by RNA polymerase II. The proximal promoter is in cis with and relatively close to the core promoter." [GOC:pg, GOC:txnOH]
ENSTGUG00000000016	ENSTGUT00000000024	GO:0001077	transcriptional activator activity, RNA polymerase II proximal promoter sequence-specific DNA binding	IPR013019	MAD homology, MH1	"Interacting selectively and non-covalently with a sequence of DNA that is in cis with and relatively close to a core promoter for RNA polymerase II (RNAP II) in order to activate or increase the frequency, rate or extent of transcription from the RNAP II promoter." [GOC:txnOH]
ENSTGUG00000000016	ENSTGUT00000000024	GO:0003682	chromatin binding	IPR013019	MAD homology, MH1	"Interacting selectively and non-covalently with chromatin, the network of fibers of DNA, protein, and sometimes RNA, that make up the chromosomes of the eukaryotic nucleus during interphase." [GOC:jl, ISBN:0198506732, PMID:20404130]
ENSTGUG00000000016	ENSTGUT00000000024	GO:0003690	double-stranded DNA binding	IPR013019	MAD homology, MH1	"Interacting selectively and non-covalently with double-stranded DNA." [GOC:elh, GOC:vw]
ENSTGUG00000000016	ENSTGUT00000000024	GO:0003700	DNA binding transcription factor activity	IPR013019	MAD homology, MH1	"Interacting selectively and non-covalently with a specific DNA sequence (sometimes referred to as a motif) within the regulatory region of a gene in order to modulate transcription." [GOC:curators, GOC:txnOH]
ENSTGUG00000000016	ENSTGUT00000000024	GO:0005160	transforming growth factor beta receptor binding	IPR013019	MAD homology, MH1	"Interacting selectively and non-covalently with the transforming growth factor beta receptor." [GOC:ai]
ENSTGUG00000000016	ENSTGUT00000000024	GO:0008134	transcription factor binding	IPR013019	MAD homology, MH1	"Interacting selectively and non-covalently with a transcription factor, any protein required to initiate or regulate transcription." [ISBN:0198506732]
ENSTGUG00000000016	ENSTGUT00000000024	GO:0019902	phosphatase binding	IPR013019	MAD homology, MH1	"Interacting selectively and non-covalently with any phosphatase." [GOC:jl]
ENSTGUG00000000016	ENSTGUT00000000024	GO:0030618	transforming growth factor beta receptor, pathway-specific cytoplasmic mediator activity	IPR013019	MAD homology, MH1	"A TGF-beta cytoplasmic mediator that is phosphorylated by a TGFbeta receptor and complexes with a common-partner mediator. The- heterocomplex translocates to the nucleus to regulate transcription." [GOC:hjd]
ENSTGUG00000000016	ENSTGUT00000000024	GO:0031625	ubiquitin protein ligase binding	IPR013019	MAD homology, MH1	"Interacting selectively and non-covalently with a ubiquitin protein ligase enzyme, any of the E3 proteins." [GOC:vp]
ENSTGUG00000000016	ENSTGUT00000000024	GO:0033613	activating transcription factor binding	IPR013019	MAD homology, MH1	"Interacting selectively and non-covalently with an activating transcription factor, any protein whose activity is required to initiate or upregulate transcription." [GOC:mah, GOC:txnOH]
ENSTGUG00000000016	ENSTGUT00000000024	GO:0034713	type I transforming growth factor beta receptor binding	IPR013019	MAD homology, MH1	"Interacting selectively and non-covalently with a type I transforming growth factor beta receptor." [GOC:BHF, GOC:mah]
ENSTGUG00000000016	ENSTGUT00000000024	GO:0042803	protein homodimerization activity	IPR013019	MAD homology, MH1	"Interacting selectively and non-covalently with an identical protein to form a homodimer." [GOC:jl]
ENSTGUG00000000016	ENSTGUT00000000024	GO:0046332	SMAD binding	IPR013019	MAD homology, MH1	"Interacting selectively and non-covalently with a SMAD signaling protein." [GOC:ai]
ENSTGUG00000000016	ENSTGUT00000000024	GO:0046982	protein heterodimerization activity	IPR013019	MAD homology, MH1	"Interacting selectively and non-covalently with a nonidentical protein to form a heterodimer." [GOC:ai]
ENSTGUG00000000016	ENSTGUT00000000024	GO:0070410	co-SMAD binding	IPR013019	MAD homology, MH1	"Interacting selectively and non-covalently with a common mediator SMAD signaling protein." [GOC:BHF, GOC:vk, PMID:19114992]
ENSTGUG00000000016	ENSTGUT00000000024	GO:0070411	I-SMAD binding	IPR013019	MAD homology, MH1	"Interacting selectively and non-covalently with an inhibitory SMAD signaling protein." [GOC:BHF, GOC:vk, PMID:19114992]
ENSTGUG00000000016	ENSTGUT00000000024	GO:0070412	R-SMAD binding	IPR013019	MAD homology, MH1	"Interacting selectively and non-covalently with a receptor-regulated SMAD signaling protein." [GOC:BHF, GOC:vk, PMID:19114992]
ENSTGUG00000000016	ENSTGUT00000000024	GO:0070878	primary miRNA binding	IPR013019	MAD homology, MH1	"Interacting selectively and non-covalently with a primary microRNA (pri-miRNA) transcript, an RNA molecule that is processed into a short hairpin-shaped structure called a pre-miRNA and finally into a functional miRNA. Both double-stranded and single-stranded regions of a pri-miRNA are required for binding." [GOC:sl, PMID:15531877, PMID:15574589]
ENSTGUG00000000016	ENSTGUT00000000024	GO:0097718	disordered domain specific binding	IPR013019	MAD homology, MH1	"Interacting selectively and non-covalently with a disordered domain of a protein." [GOC:gg, PMID:11746698]
ENSTGUG00000000016	ENSTGUT00000000024	GO:0001657	ureteric bud development	IPR013019	MAD homology, MH1	"The process whose specific outcome is the progression of the ureteric bud over time, from its formation to the mature structure." [GOC:go_curators]
ENSTGUG00000000016	ENSTGUT00000000024	GO:0001701	in utero embryonic development	IPR013019	MAD homology, MH1	"The process whose specific outcome is the progression of the embryo in the uterus over time, from formation of the zygote in the oviduct, to birth. An example of this process is found in Mus musculus." [GOC:go_curators, GOC:mtg_sensu]
ENSTGUG00000000016	ENSTGUT00000000024	GO:0001706	endoderm formation	IPR013019	MAD homology, MH1	"The formation of the endoderm during gastrulation." [GOC:go_curators]
ENSTGUG00000000016	ENSTGUT00000000024	GO:0001707	mesoderm formation	IPR013019	MAD homology, MH1	"The process that gives rise to the mesoderm. This process pertains to the initial formation of the structure from unspecified parts." [GOC:go_curators]
ENSTGUG00000000016	ENSTGUT00000000024	GO:0006366	transcription from RNA polymerase II promoter	IPR013019	MAD homology, MH1	"The synthesis of RNA from a DNA template by RNA polymerase II, originating at an RNA polymerase II promoter. Includes transcription of messenger RNA (mRNA) and certain small nuclear RNAs (snRNAs)." [GOC:jl, GOC:txnOH, ISBN:0321000382]
ENSTGUG00000000016	ENSTGUT00000000024	GO:0006468	protein phosphorylation	IPR013019	MAD homology, MH1	"The process of introducing a phosphate group on to a protein." [GOC:hb]
ENSTGUG00000000016	ENSTGUT00000000024	GO:0007179	transforming growth factor beta receptor signaling pathway	IPR013019	MAD homology, MH1	"A series of molecular signals initiated by the binding of an extracellular ligand to a transforming growth factor beta receptor on the surface of a target cell, and ending with regulation of a downstream cellular process, e.g. transcription." [GOC:BHF, GOC:mah, GOC:signaling]
ENSTGUG00000000016	ENSTGUT00000000024	GO:0007182	common-partner SMAD protein phosphorylation	IPR013019	MAD homology, MH1	"The process of introducing a phosphate group on to a common-partner SMAD protein. A common partner SMAD protein binds to pathway-restricted SMAD proteins forming a complex that translocates to the nucleus." [GOC:dph, ISBN:3527303782]
ENSTGUG00000000016	ENSTGUT00000000024	GO:0007183	SMAD protein complex assembly	IPR013019	MAD homology, MH1	"The aggregation, arrangement and bonding together of a set of components to form a protein complex that contains SMAD proteins." [GOC:isa_complete]
ENSTGUG00000000016	ENSTGUT00000000024	GO:0007352	zygotic specification of dorsal/ventral axis	IPR013019	MAD homology, MH1	"The specification of the dorsal/ventral axis of the embryo, through the products of genes expressed in the zygote." [GOC:bf]
ENSTGUG00000000016	ENSTGUT00000000024	GO:0007369	gastrulation	IPR013019	MAD homology, MH1	"A complex and coordinated series of cellular movements that occurs at the end of cleavage during embryonic development of most animals. The details of gastrulation vary from species to species, but usually result in the formation of the three primary germ layers, ectoderm, mesoderm and endoderm." [GOC:curators, ISBN:9780878933846]
ENSTGUG00000000016	ENSTGUT00000000024	GO:0007389	pattern specification process	IPR013019	MAD homology, MH1	"Any developmental process that results in the creation of defined areas or spaces within an organism to which cells respond and eventually are instructed to differentiate." [GOC:go_curators, GOC:isa_complete, ISBN:0521436125]
ENSTGUG00000000016	ENSTGUT00000000024	GO:0007492	endoderm development	IPR013019	MAD homology, MH1	"The process whose specific outcome is the progression of the endoderm over time, from its formation to the mature structure. The endoderm is the innermost germ layer that develops into the gastrointestinal tract, the lungs and associated tissues." [GOC:dph, GOC:tb]
ENSTGUG00000000016	ENSTGUT00000000024	GO:0007507	heart development	IPR013019	MAD homology, MH1	"The process whose specific outcome is the progression of the heart over time, from its formation to the mature structure. The heart is a hollow, muscular organ, which, by contracting rhythmically, keeps up the circulation of the blood." [GOC:jid, UBERON:0000948]
ENSTGUG00000000016	ENSTGUT00000000024	GO:0009749	response to glucose	IPR013019	MAD homology, MH1	"Any process that results in a change in state or activity of a cell or an organism (in terms of movement, secretion, enzyme production, gene expression, etc.) as a result of a glucose stimulus." [GOC:jl]
ENSTGUG00000000016	ENSTGUT00000000024	GO:0009791	post-embryonic development	IPR013019	MAD homology, MH1	"The process whose specific outcome is the progression of the organism over time, from the completion of embryonic development to the mature structure. See embryonic development." [GOC:go_curators]
ENSTGUG00000000016	ENSTGUT00000000024	GO:0009880	embryonic pattern specification	IPR013019	MAD homology, MH1	"The process that results in the patterns of cell differentiation that will arise in an embryo." [GOC:go_curators, ISBN:0521436125]
ENSTGUG00000000016	ENSTGUT00000000024	GO:0009952	anterior/posterior pattern specification	IPR013019	MAD homology, MH1	"The regionalization process in which specific areas of cell differentiation are determined along the anterior-posterior axis. The anterior-posterior axis is defined by a line that runs from the head or mouth of an organism to the tail or opposite end of the organism." [GOC:dph, GOC:go_curators, GOC:isa_complete, GOC:tb]
ENSTGUG00000000016	ENSTGUT00000000024	GO:0010628	positive regulation of gene expression	IPR013019	MAD homology, MH1	"Any process that increases the frequency, rate or extent of gene expression. Gene expression is the process in which a gene's coding sequence is converted into a mature gene product or products (proteins or RNA). This includes the production of an RNA transcript as well as any processing to produce a mature RNA product or an mRNA or circRNA (for protein-coding genes) and the translation of that …
ENSTGUG00000000016	ENSTGUT00000000024	GO:0010629	negative regulation of gene expression	IPR013019	MAD homology, MH1	"Any process that decreases the frequency, rate or extent of gene expression. Gene expression is the process in which a gene's coding sequence is converted into a mature gene product or products (proteins or RNA). This includes the production of an RNA transcript as well as any processing to produce a mature RNA product or an mRNA or circRNA (for protein-coding genes) and the translation of that …
ENSTGUG00000000016	ENSTGUT00000000024	GO:0010718	positive regulation of epithelial to mesenchymal transition	IPR013019	MAD homology, MH1	"Any process that increases the rate, frequency, or extent of epithelial to mesenchymal transition. Epithelial to mesenchymal transition is where an epithelial cell loses apical/basolateral polarity, severs intercellular adhesive junctions, degrades basement membrane components and becomes a migratory mesenchymal cell." [GOC:BHF, GOC:dph, GOC:tb]
ENSTGUG00000000016	ENSTGUT00000000024	GO:0017015	regulation of transforming growth factor beta receptor signaling pathway	IPR013019	MAD homology, MH1	"Any process that modulates the frequency, rate or extent of activity of any TGF-beta receptor signaling pathway." [GOC:mah]
ENSTGUG00000000016	ENSTGUT00000000024	GO:0030073	insulin secretion	IPR013019	MAD homology, MH1	"The regulated release of proinsulin from secretory granules (B granules) in the B cells of the pancreas; accompanied by cleavage of proinsulin to form mature insulin." [GOC:mah, ISBN:0198506732]
ENSTGUG00000000016	ENSTGUT00000000024	GO:0030324	lung development	IPR013019	MAD homology, MH1	"The process whose specific outcome is the progression of the lung over time, from its formation to the mature structure. In all air-breathing vertebrates the lungs are developed from the ventral wall of the oesophagus as a pouch which divides into two sacs. In amphibians and many reptiles the lungs retain very nearly this primitive sac-like character, but in the higher forms the connection with …
ENSTGUG00000000016	ENSTGUT00000000024	GO:0030513	positive regulation of BMP signaling pathway	IPR013019	MAD homology, MH1	"Any process that activates or increases the frequency, rate or extent of BMP signaling pathway activity." [GOC:go_curators]
ENSTGUG00000000016	ENSTGUT00000000024	GO:0031016	pancreas development	IPR013019	MAD homology, MH1	"The process whose specific outcome is the progression of the pancreas over time, from its formation to the mature structure. The pancreas is an endoderm derived structure that produces precursors of digestive enzymes and blood glucose regulating enzymes." [GOC:cvs]
ENSTGUG00000000016	ENSTGUT00000000024	GO:0032924	activin receptor signaling pathway	IPR013019	MAD homology, MH1	"A series of molecular signals initiated by the binding of an extracellular ligand to an activin receptor on the surface of a target cell, and ending with regulation of a downstream cellular process, e.g. transcription." [GOC:rl, GOC:signaling]
ENSTGUG00000000016	ENSTGUT00000000024	GO:0035265	organ growth	IPR013019	MAD homology, MH1	"The increase in size or mass of an organ. Organs are commonly observed as visibly distinct structures, but may also exist as loosely associated clusters of cells that function together as to perform a specific function." [GOC:bf, ISBN:0471245208, ISBN:0721662544]
ENSTGUG00000000016	ENSTGUT00000000024	GO:0035556	intracellular signal transduction	IPR013019	MAD homology, MH1	"The process in which a signal is passed on to downstream components within the cell, which become activated themselves to further propagate the signal and finally trigger a change in the function or state of the cell." [GOC:bf, GOC:jl, GOC:signaling, ISBN:3527303782]
ENSTGUG00000000016	ENSTGUT00000000024	GO:0038092	nodal signaling pathway	IPR013019	MAD homology, MH1	"A series of molecular signals initiated by the binding of a nodal protein to an activin receptor on the surface of a target cell, and ending with regulation of a downstream cellular process, e.g. transcription." [GOC:BHF, GOC:vk, PMID:17287255]
ENSTGUG00000000016	ENSTGUT00000000024	GO:0045165	cell fate commitment	IPR013019	MAD homology, MH1	"The commitment of cells to specific cell fates and their capacity to differentiate into particular kinds of cells. Positional information is established through protein signals that emanate from a localized source within a cell (the initial one-cell zygote) or within a developmental field." [ISBN:0716731185]
ENSTGUG00000000016	ENSTGUT00000000024	GO:0045892	negative regulation of transcription, DNA-templated	IPR013019	MAD homology, MH1	"Any process that stops, prevents, or reduces the frequency, rate or extent of cellular DNA-templated transcription." [GOC:go_curators, GOC:txnOH]
ENSTGUG00000000016	ENSTGUT00000000024	GO:0045893	positive regulation of transcription, DNA-templated	IPR013019	MAD homology, MH1	"Any process that activates or increases the frequency, rate or extent of cellular DNA-templated transcription." [GOC:go_curators, GOC:txnOH]
ENSTGUG00000000016	ENSTGUT00000000024	GO:0045944	positive regulation of transcription from RNA polymerase II promoter	IPR013019	MAD homology, MH1	"Any process that activates or increases the frequency, rate or extent of transcription from an RNA polymerase II promoter." [GOC:go_curators, GOC:txnOH]
ENSTGUG00000000016	ENSTGUT00000000024	GO:0048340	paraxial mesoderm morphogenesis	IPR013019	MAD homology, MH1	"The process in which the anatomical structures of the paraxial mesoderm are generated and organized." [GOC:go_curators]
ENSTGUG00000000016	ENSTGUT00000000024	GO:0048589	developmental growth	IPR013019	MAD homology, MH1	"The increase in size or mass of an entire organism, a part of an organism or a cell, where the increase in size or mass has the specific outcome of the progression of the organism over time from one condition to another." [GOC:go_curators]
ENSTGUG00000000016	ENSTGUT00000000024	GO:0048617	embryonic foregut morphogenesis	IPR013019	MAD homology, MH1	"The process in which the anatomical structures of the foregut are generated and organized, during the embryonic phase." [GOC:jid, GOC:rc]
ENSTGUG00000000016	ENSTGUT00000000024	GO:0048701	embryonic cranial skeleton morphogenesis	IPR013019	MAD homology, MH1	"The process in which the anatomical structures of the cranial skeleton are generated and organized during the embryonic phase." [GOC:dsf, GOC:jid, PMID:16049113]
ENSTGUG00000000016	ENSTGUT00000000024	GO:0051098	regulation of binding	IPR013019	MAD homology, MH1	"Any process that modulates the frequency, rate or extent of binding, the selective interaction of a molecule with one or more specific sites on another molecule." [GOC:ai]
ENSTGUG00000000016	ENSTGUT00000000024	GO:0060021	palate development	IPR013019	MAD homology, MH1	"The biological process whose specific outcome is the progression of the palate from an initial condition to its mature state. This process begins with the formation of the structure and ends with the mature structure. The palate is the partition that separates the nasal and oral cavities." [GOC:dph, ISBN:0721662544]
ENSTGUG00000000016	ENSTGUT00000000024	GO:0060039	pericardium development	IPR013019	MAD homology, MH1	"The process whose specific outcome is the progression of the pericardium over time, from its formation to the mature structure. The pericardium is a double-walled sac that contains the heart and the roots of the aorta, vena cava and the pulmonary artery." [GOC:dph, GOC:rph, PMID:15138308, PMID:16376438]
ENSTGUG00000000016	ENSTGUT00000000024	GO:0060395	SMAD protein signal transduction	IPR013019	MAD homology, MH1	"The cascade of processes by which a signal interacts with a receptor, causing a change in the activity of a SMAD protein, and ultimately effecting a change in the functioning of the cell." [GOC:BHF, GOC:dph, GOC:tb]
ENSTGUG00000000016	ENSTGUT00000000024	GO:0070723	response to cholesterol	IPR013019	MAD homology, MH1	"Any process that results in a change in state or activity of a cell or an organism (in terms of movement, secretion, enzyme production, gene expression, etc.) as a result of a cholesterol stimulus." [GOC:BHF, GOC:vk]
ENSTGUG00000000016	ENSTGUT00000000024	GO:1900224	positive regulation of nodal signaling pathway involved in determination of lateral mesoderm left/right asymmetry	IPR013019	MAD homology, MH1	"Any process that activates or increases the frequency, rate or extent of nodal signaling pathway involved in determination of lateral mesoderm left/right asymmetry." [GOC:BHF, GOC:TermGenie]
ENSTGUG00000000016	ENSTGUT00000000024	GO:0000790	nuclear chromatin	IPR013019	MAD homology, MH1	"The ordered and organized complex of DNA, protein, and sometimes RNA, that forms the chromosome in the nucleus." [GOC:elh, PMID:20404130]
ENSTGUG00000000016	ENSTGUT00000000024	GO:0005667	transcription factor complex	IPR013019	MAD homology, MH1	"A protein complex that is capable of associating with DNA by direct binding, or via other DNA-binding proteins or complexes, and regulating transcription." [GOC:jl]
ENSTGUG00000000016	ENSTGUT00000000024	GO:0032444	activin responsive factor complex	IPR013019	MAD homology, MH1	"A transcriptionally active complex that binds to an activin response element (ARE) in the promoter of target genes, and is composed of two SMAD2 proteins, one SMAD4 protein and a Forkhead activin signal transducer (FAST) transcription factor." [PMID:12374795, PMID:9288972]
ENSTGUG00000000016	ENSTGUT00000000024	GO:0032991	macromolecular complex	IPR013019	MAD homology, MH1	"A stable assembly of two or more macromolecules, i.e. proteins, nucleic acids, carbohydrates or lipids, in which at least one component is a protein and the constituent parts function together." [GOC:dos, GOC:mah]
ENSTGUG00000000016	ENSTGUT00000000024	GO:0071141	SMAD protein complex	IPR013019	MAD homology, MH1	"A protein complex that consists of only SMAD proteins; may be homomeric or heteromeric. Heteromeric complexes act as transcription factors while homomeric complexes exist but are transcriptionally inactive. Hetero- versus homotrimerization is largely enthalpy driven." [GOC:bhm, GOC:mah, PMID:9670020]
ENSTGUG00000000016	ENSTGUT00000000024	GO:0071144	heteromeric SMAD protein complex	IPR013019	MAD homology, MH1	"A protein complex composed of SMAD family proteins, a transcription factor complex which binds to the promoters of target genes and recruits co-activators and histone acetyltransferases, facilitating transcription. Phosphorylation of the non-SMAD4 subunit(s) enables binding of SMAD4 to form heteromeric complexes that enter the nucleus to initiate gene transcription. DNA-binding specificity is co…
ENSTGUG00000000016	ENSTGUT00000000024	GO:0003677	DNA binding	IPR013019	MAD homology, MH1	"Any molecular function by which a gene product interacts selectively and non-covalently with DNA (deoxyribonucleic acid)." [GOC:dph, GOC:jl, GOC:tb, GOC:vw]
ENSTGUG00000000016	ENSTGUT00000000024	GO:0006351	transcription, DNA-templated	IPR013019	MAD homology, MH1	"The cellular synthesis of RNA on a template of DNA." [GOC:jl, GOC:txnOH]
ENSTGUG00000000016	ENSTGUT00000000024	GO:0006355	regulation of transcription, DNA-templated	IPR013019	MAD homology, MH1	"Any process that modulates the frequency, rate or extent of cellular DNA-templated transcription." [GOC:go_curators, GOC:txnOH]
ENSTGUG00000000016	ENSTGUT00000000024	GO:0005634	nucleus	IPR013019	MAD homology, MH1	"A membrane-bounded organelle of eukaryotic cells in which chromosomes are housed and replicated. In most cells, the nucleus contains all of the cell's chromosomes except the organellar chromosomes, and is the site of RNA synthesis and processing. In some species, or in specialized cell types, RNA metabolism or DNA replication may be absent." [GOC:go_curators]
ENSTGUG00000000016	ENSTGUT00000000024	GO:0005622	intracellular	IPR013019	MAD homology, MH1	"The living contents of a cell; the matter contained within (but not including) the plasma membrane, usually taken to exclude large vacuoles and masses of secretory or ingested material. In eukaryotes it includes the nucleus and cytoplasm." [ISBN:0198506732]
ENSTGUG00000000016	ENSTGUT00000000024	GO:0005737	cytoplasm	IPR013019	MAD homology, MH1	"All of the contents of a cell excluding the plasma membrane and nucleus, but including other subcellular structures." [ISBN:0198547684]
ENSTGUG00000000016	ENSTGUT00000000024	GO:0000978	RNA polymerase II proximal promoter sequence-specific DNA binding	IPR013019	MAD homology, MH1	"Interacting selectively and non-covalently with a specific upstream regulatory DNA sequence (transcription factor recognition sequence or binding site) located in the proximal promoter of a gene transcribed by RNA polymerase II. The proximal promoter is in cis with and relatively close to the core promoter." [GOC:pg, GOC:txnOH]
ENSTGUG00000000016	ENSTGUT00000000024	GO:0001077	transcriptional activator activity, RNA polymerase II proximal promoter sequence-specific DNA binding	IPR013019	MAD homology, MH1	"Interacting selectively and non-covalently with a sequence of DNA that is in cis with and relatively close to a core promoter for RNA polymerase II (RNAP II) in order to activate or increase the frequency, rate or extent of transcription from the RNAP II promoter." [GOC:txnOH]
ENSTGUG00000000016	ENSTGUT00000000024	GO:0003682	chromatin binding	IPR013019	MAD homology, MH1	"Interacting selectively and non-covalently with chromatin, the network of fibers of DNA, protein, and sometimes RNA, that make up the chromosomes of the eukaryotic nucleus during interphase." [GOC:jl, ISBN:0198506732, PMID:20404130]
ENSTGUG00000000016	ENSTGUT00000000024	GO:0003690	double-stranded DNA binding	IPR013019	MAD homology, MH1	"Interacting selectively and non-covalently with double-stranded DNA." [GOC:elh, GOC:vw]
ENSTGUG00000000016	ENSTGUT00000000024	GO:0003700	DNA binding transcription factor activity	IPR013019	MAD homology, MH1	"Interacting selectively and non-covalently with a specific DNA sequence (sometimes referred to as a motif) within the regulatory region of a gene in order to modulate transcription." [GOC:curators, GOC:txnOH]
ENSTGUG00000000016	ENSTGUT00000000024	GO:0005160	transforming growth factor beta receptor binding	IPR013019	MAD homology, MH1	"Interacting selectively and non-covalently with the transforming growth factor beta receptor." [GOC:ai]
ENSTGUG00000000016	ENSTGUT00000000024	GO:0008134	transcription factor binding	IPR013019	MAD homology, MH1	"Interacting selectively and non-covalently with a transcription factor, any protein required to initiate or regulate transcription." [ISBN:0198506732]
ENSTGUG00000000016	ENSTGUT00000000024	GO:0019902	phosphatase binding	IPR013019	MAD homology, MH1	"Interacting selectively and non-covalently with any phosphatase." [GOC:jl]
ENSTGUG00000000016	ENSTGUT00000000024	GO:0030618	transforming growth factor beta receptor, pathway-specific cytoplasmic mediator activity	IPR013019	MAD homology, MH1	"A TGF-beta cytoplasmic mediator that is phosphorylated by a TGFbeta receptor and complexes with a common-partner mediator. The- heterocomplex translocates to the nucleus to regulate transcription." [GOC:hjd]
ENSTGUG00000000016	ENSTGUT00000000024	GO:0031625	ubiquitin protein ligase binding	IPR013019	MAD homology, MH1	"Interacting selectively and non-covalently with a ubiquitin protein ligase enzyme, any of the E3 proteins." [GOC:vp]
ENSTGUG00000000016	ENSTGUT00000000024	GO:0033613	activating transcription factor binding	IPR013019	MAD homology, MH1	"Interacting selectively and non-covalently with an activating transcription factor, any protein whose activity is required to initiate or upregulate transcription." [GOC:mah, GOC:txnOH]
ENSTGUG00000000016	ENSTGUT00000000024	GO:0034713	type I transforming growth factor beta receptor binding	IPR013019	MAD homology, MH1	"Interacting selectively and non-covalently with a type I transforming growth factor beta receptor." [GOC:BHF, GOC:mah]
ENSTGUG00000000016	ENSTGUT00000000024	GO:0042803	protein homodimerization activity	IPR013019	MAD homology, MH1	"Interacting selectively and non-covalently with an identical protein to form a homodimer." [GOC:jl]
ENSTGUG00000000016	ENSTGUT00000000024	GO:0046332	SMAD binding	IPR013019	MAD homology, MH1	"Interacting selectively and non-covalently with a SMAD signaling protein." [GOC:ai]
ENSTGUG00000000016	ENSTGUT00000000024	GO:0046982	protein heterodimerization activity	IPR013019	MAD homology, MH1	"Interacting selectively and non-covalently with a nonidentical protein to form a heterodimer." [GOC:ai]
ENSTGUG00000000016	ENSTGUT00000000024	GO:0070410	co-SMAD binding	IPR013019	MAD homology, MH1	"Interacting selectively and non-covalently with a common mediator SMAD signaling protein." [GOC:BHF, GOC:vk, PMID:19114992]
ENSTGUG00000000016	ENSTGUT00000000024	GO:0070411	I-SMAD binding	IPR013019	MAD homology, MH1	"Interacting selectively and non-covalently with an inhibitory SMAD signaling protein." [GOC:BHF, GOC:vk, PMID:19114992]
ENSTGUG00000000016	ENSTGUT00000000024	GO:0070412	R-SMAD binding	IPR013019	MAD homology, MH1	"Interacting selectively and non-covalently with a receptor-regulated SMAD signaling protein." [GOC:BHF, GOC:vk, PMID:19114992]
ENSTGUG00000000016	ENSTGUT00000000024	GO:0070878	primary miRNA binding	IPR013019	MAD homology, MH1	"Interacting selectively and non-covalently with a primary microRNA (pri-miRNA) transcript, an RNA molecule that is processed into a short hairpin-shaped structure called a pre-miRNA and finally into a functional miRNA. Both double-stranded and single-stranded regions of a pri-miRNA are required for binding." [GOC:sl, PMID:15531877, PMID:15574589]
ENSTGUG00000000016	ENSTGUT00000000024	GO:0097718	disordered domain specific binding	IPR013019	MAD homology, MH1	"Interacting selectively and non-covalently with a disordered domain of a protein." [GOC:gg, PMID:11746698]
ENSTGUG00000000016	ENSTGUT00000000024	GO:0001657	ureteric bud development	IPR013019	MAD homology, MH1	"The process whose specific outcome is the progression of the ureteric bud over time, from its formation to the mature structure." [GOC:go_curators]
ENSTGUG00000000016	ENSTGUT00000000024	GO:0001701	in utero embryonic development	IPR013019	MAD homology, MH1	"The process whose specific outcome is the progression of the embryo in the uterus over time, from formation of the zygote in the oviduct, to birth. An example of this process is found in Mus musculus." [GOC:go_curators, GOC:mtg_sensu]
ENSTGUG00000000016	ENSTGUT00000000024	GO:0001706	endoderm formation	IPR013019	MAD homology, MH1	"The formation of the endoderm during gastrulation." [GOC:go_curators]
ENSTGUG00000000016	ENSTGUT00000000024	GO:0001707	mesoderm formation	IPR013019	MAD homology, MH1	"The process that gives rise to the mesoderm. This process pertains to the initial formation of the structure from unspecified parts." [GOC:go_curators]
ENSTGUG00000000016	ENSTGUT00000000024	GO:0006366	transcription from RNA polymerase II promoter	IPR013019	MAD homology, MH1	"The synthesis of RNA from a DNA template by RNA polymerase II, originating at an RNA polymerase II promoter. Includes transcription of messenger RNA (mRNA) and certain small nuclear RNAs (snRNAs)." [GOC:jl, GOC:txnOH, ISBN:0321000382]
ENSTGUG00000000016	ENSTGUT00000000024	GO:0006468	protein phosphorylation	IPR013019	MAD homology, MH1	"The process of introducing a phosphate group on to a protein." [GOC:hb]
ENSTGUG00000000016	ENSTGUT00000000024	GO:0007179	transforming growth factor beta receptor signaling pathway	IPR013019	MAD homology, MH1	"A series of molecular signals initiated by the binding of an extracellular ligand to a transforming growth factor beta receptor on the surface of a target cell, and ending with regulation of a downstream cellular process, e.g. transcription." [GOC:BHF, GOC:mah, GOC:signaling]
ENSTGUG00000000016	ENSTGUT00000000024	GO:0007182	common-partner SMAD protein phosphorylation	IPR013019	MAD homology, MH1	"The process of introducing a phosphate group on to a common-partner SMAD protein. A common partner SMAD protein binds to pathway-restricted SMAD proteins forming a complex that translocates to the nucleus." [GOC:dph, ISBN:3527303782]
ENSTGUG00000000016	ENSTGUT00000000024	GO:0007183	SMAD protein complex assembly	IPR013019	MAD homology, MH1	"The aggregation, arrangement and bonding together of a set of components to form a protein complex that contains SMAD proteins." [GOC:isa_complete]
ENSTGUG00000000016	ENSTGUT00000000024	GO:0007352	zygotic specification of dorsal/ventral axis	IPR013019	MAD homology, MH1	"The specification of the dorsal/ventral axis of the embryo, through the products of genes expressed in the zygote." [GOC:bf]
ENSTGUG00000000016	ENSTGUT00000000024	GO:0007369	gastrulation	IPR013019	MAD homology, MH1	"A complex and coordinated series of cellular movements that occurs at the end of cleavage during embryonic development of most animals. The details of gastrulation vary from species to species, but usually result in the formation of the three primary germ layers, ectoderm, mesoderm and endoderm." [GOC:curators, ISBN:9780878933846]
ENSTGUG00000000016	ENSTGUT00000000024	GO:0007389	pattern specification process	IPR013019	MAD homology, MH1	"Any developmental process that results in the creation of defined areas or spaces within an organism to which cells respond and eventually are instructed to differentiate." [GOC:go_curators, GOC:isa_complete, ISBN:0521436125]
ENSTGUG00000000016	ENSTGUT00000000024	GO:0007492	endoderm development	IPR013019	MAD homology, MH1	"The process whose specific outcome is the progression of the endoderm over time, from its formation to the mature structure. The endoderm is the innermost germ layer that develops into the gastrointestinal tract, the lungs and associated tissues." [GOC:dph, GOC:tb]
ENSTGUG00000000016	ENSTGUT00000000024	GO:0007507	heart development	IPR013019	MAD homology, MH1	"The process whose specific outcome is the progression of the heart over time, from its formation to the mature structure. The heart is a hollow, muscular organ, which, by contracting rhythmically, keeps up the circulation of the blood." [GOC:jid, UBERON:0000948]
ENSTGUG00000000016	ENSTGUT00000000024	GO:0009749	response to glucose	IPR013019	MAD homology, MH1	"Any process that results in a change in state or activity of a cell or an organism (in terms of movement, secretion, enzyme production, gene expression, etc.) as a result of a glucose stimulus." [GOC:jl]
ENSTGUG00000000016	ENSTGUT00000000024	GO:0009791	post-embryonic development	IPR013019	MAD homology, MH1	"The process whose specific outcome is the progression of the organism over time, from the completion of embryonic development to the mature structure. See embryonic development." [GOC:go_curators]
ENSTGUG00000000016	ENSTGUT00000000024	GO:0009880	embryonic pattern specification	IPR013019	MAD homology, MH1	"The process that results in the patterns of cell differentiation that will arise in an embryo." [GOC:go_curators, ISBN:0521436125]
ENSTGUG00000000016	ENSTGUT00000000024	GO:0009952	anterior/posterior pattern specification	IPR013019	MAD homology, MH1	"The regionalization process in which specific areas of cell differentiation are determined along the anterior-posterior axis. The anterior-posterior axis is defined by a line that runs from the head or mouth of an organism to the tail or opposite end of the organism." [GOC:dph, GOC:go_curators, GOC:isa_complete, GOC:tb]
ENSTGUG00000000016	ENSTGUT00000000024	GO:0010628	positive regulation of gene expression	IPR013019	MAD homology, MH1	"Any process that increases the frequency, rate or extent of gene expression. Gene expression is the process in which a gene's coding sequence is converted into a mature gene product or products (proteins or RNA). This includes the production of an RNA transcript as well as any processing to produce a mature RNA product or an mRNA or circRNA (for protein-coding genes) and the translation of that …
ENSTGUG00000000016	ENSTGUT00000000024	GO:0010629	negative regulation of gene expression	IPR013019	MAD homology, MH1	"Any process that decreases the frequency, rate or extent of gene expression. Gene expression is the process in which a gene's coding sequence is converted into a mature gene product or products (proteins or RNA). This includes the production of an RNA transcript as well as any processing to produce a mature RNA product or an mRNA or circRNA (for protein-coding genes) and the translation of that …
ENSTGUG00000000016	ENSTGUT00000000024	GO:0010718	positive regulation of epithelial to mesenchymal transition	IPR013019	MAD homology, MH1	"Any process that increases the rate, frequency, or extent of epithelial to mesenchymal transition. Epithelial to mesenchymal transition is where an epithelial cell loses apical/basolateral polarity, severs intercellular adhesive junctions, degrades basement membrane components and becomes a migratory mesenchymal cell." [GOC:BHF, GOC:dph, GOC:tb]
ENSTGUG00000000016	ENSTGUT00000000024	GO:0017015	regulation of transforming growth factor beta receptor signaling pathway	IPR013019	MAD homology, MH1	"Any process that modulates the frequency, rate or extent of activity of any TGF-beta receptor signaling pathway." [GOC:mah]
ENSTGUG00000000016	ENSTGUT00000000024	GO:0030073	insulin secretion	IPR013019	MAD homology, MH1	"The regulated release of proinsulin from secretory granules (B granules) in the B cells of the pancreas; accompanied by cleavage of proinsulin to form mature insulin." [GOC:mah, ISBN:0198506732]
ENSTGUG00000000016	ENSTGUT00000000024	GO:0030324	lung development	IPR013019	MAD homology, MH1	"The process whose specific outcome is the progression of the lung over time, from its formation to the mature structure. In all air-breathing vertebrates the lungs are developed from the ventral wall of the oesophagus as a pouch which divides into two sacs. In amphibians and many reptiles the lungs retain very nearly this primitive sac-like character, but in the higher forms the connection with …
ENSTGUG00000000016	ENSTGUT00000000024	GO:0030513	positive regulation of BMP signaling pathway	IPR013019	MAD homology, MH1	"Any process that activates or increases the frequency, rate or extent of BMP signaling pathway activity." [GOC:go_curators]
ENSTGUG00000000016	ENSTGUT00000000024	GO:0031016	pancreas development	IPR013019	MAD homology, MH1	"The process whose specific outcome is the progression of the pancreas over time, from its formation to the mature structure. The pancreas is an endoderm derived structure that produces precursors of digestive enzymes and blood glucose regulating enzymes." [GOC:cvs]
ENSTGUG00000000016	ENSTGUT00000000024	GO:0032924	activin receptor signaling pathway	IPR013019	MAD homology, MH1	"A series of molecular signals initiated by the binding of an extracellular ligand to an activin receptor on the surface of a target cell, and ending with regulation of a downstream cellular process, e.g. transcription." [GOC:rl, GOC:signaling]
ENSTGUG00000000016	ENSTGUT00000000024	GO:0035265	organ growth	IPR013019	MAD homology, MH1	"The increase in size or mass of an organ. Organs are commonly observed as visibly distinct structures, but may also exist as loosely associated clusters of cells that function together as to perform a specific function." [GOC:bf, ISBN:0471245208, ISBN:0721662544]
ENSTGUG00000000016	ENSTGUT00000000024	GO:0035556	intracellular signal transduction	IPR013019	MAD homology, MH1	"The process in which a signal is passed on to downstream components within the cell, which become activated themselves to further propagate the signal and finally trigger a change in the function or state of the cell." [GOC:bf, GOC:jl, GOC:signaling, ISBN:3527303782]
ENSTGUG00000000016	ENSTGUT00000000024	GO:0038092	nodal signaling pathway	IPR013019	MAD homology, MH1	"A series of molecular signals initiated by the binding of a nodal protein to an activin receptor on the surface of a target cell, and ending with regulation of a downstream cellular process, e.g. transcription." [GOC:BHF, GOC:vk, PMID:17287255]
ENSTGUG00000000016	ENSTGUT00000000024	GO:0045165	cell fate commitment	IPR013019	MAD homology, MH1	"The commitment of cells to specific cell fates and their capacity to differentiate into particular kinds of cells. Positional information is established through protein signals that emanate from a localized source within a cell (the initial one-cell zygote) or within a developmental field." [ISBN:0716731185]
ENSTGUG00000000016	ENSTGUT00000000024	GO:0045892	negative regulation of transcription, DNA-templated	IPR013019	MAD homology, MH1	"Any process that stops, prevents, or reduces the frequency, rate or extent of cellular DNA-templated transcription." [GOC:go_curators, GOC:txnOH]
ENSTGUG00000000016	ENSTGUT00000000024	GO:0045893	positive regulation of transcription, DNA-templated	IPR013019	MAD homology, MH1	"Any process that activates or increases the frequency, rate or extent of cellular DNA-templated transcription." [GOC:go_curators, GOC:txnOH]
ENSTGUG00000000016	ENSTGUT00000000024	GO:0045944	positive regulation of transcription from RNA polymerase II promoter	IPR013019	MAD homology, MH1	"Any process that activates or increases the frequency, rate or extent of transcription from an RNA polymerase II promoter." [GOC:go_curators, GOC:txnOH]
ENSTGUG00000000016	ENSTGUT00000000024	GO:0048340	paraxial mesoderm morphogenesis	IPR013019	MAD homology, MH1	"The process in which the anatomical structures of the paraxial mesoderm are generated and organized." [GOC:go_curators]
ENSTGUG00000000016	ENSTGUT00000000024	GO:0048589	developmental growth	IPR013019	MAD homology, MH1	"The increase in size or mass of an entire organism, a part of an organism or a cell, where the increase in size or mass has the specific outcome of the progression of the organism over time from one condition to another." [GOC:go_curators]
ENSTGUG00000000016	ENSTGUT00000000024	GO:0048617	embryonic foregut morphogenesis	IPR013019	MAD homology, MH1	"The process in which the anatomical structures of the foregut are generated and organized, during the embryonic phase." [GOC:jid, GOC:rc]
ENSTGUG00000000016	ENSTGUT00000000024	GO:0048701	embryonic cranial skeleton morphogenesis	IPR013019	MAD homology, MH1	"The process in which the anatomical structures of the cranial skeleton are generated and organized during the embryonic phase." [GOC:dsf, GOC:jid, PMID:16049113]
ENSTGUG00000000016	ENSTGUT00000000024	GO:0051098	regulation of binding	IPR013019	MAD homology, MH1	"Any process that modulates the frequency, rate or extent of binding, the selective interaction of a molecule with one or more specific sites on another molecule." [GOC:ai]
ENSTGUG00000000016	ENSTGUT00000000024	GO:0060021	palate development	IPR013019	MAD homology, MH1	"The biological process whose specific outcome is the progression of the palate from an initial condition to its mature state. This process begins with the formation of the structure and ends with the mature structure. The palate is the partition that separates the nasal and oral cavities." [GOC:dph, ISBN:0721662544]
ENSTGUG00000000016	ENSTGUT00000000024	GO:0060039	pericardium development	IPR013019	MAD homology, MH1	"The process whose specific outcome is the progression of the pericardium over time, from its formation to the mature structure. The pericardium is a double-walled sac that contains the heart and the roots of the aorta, vena cava and the pulmonary artery." [GOC:dph, GOC:rph, PMID:15138308, PMID:16376438]
ENSTGUG00000000016	ENSTGUT00000000024	GO:0060395	SMAD protein signal transduction	IPR013019	MAD homology, MH1	"The cascade of processes by which a signal interacts with a receptor, causing a change in the activity of a SMAD protein, and ultimately effecting a change in the functioning of the cell." [GOC:BHF, GOC:dph, GOC:tb]
ENSTGUG00000000016	ENSTGUT00000000024	GO:0070723	response to cholesterol	IPR013019	MAD homology, MH1	"Any process that results in a change in state or activity of a cell or an organism (in terms of movement, secretion, enzyme production, gene expression, etc.) as a result of a cholesterol stimulus." [GOC:BHF, GOC:vk]
ENSTGUG00000000016	ENSTGUT00000000024	GO:1900224	positive regulation of nodal signaling pathway involved in determination of lateral mesoderm left/right asymmetry	IPR013019	MAD homology, MH1	"Any process that activates or increases the frequency, rate or extent of nodal signaling pathway involved in determination of lateral mesoderm left/right asymmetry." [GOC:BHF, GOC:TermGenie]
ENSTGUG00000000016	ENSTGUT00000000024	GO:0000790	nuclear chromatin	IPR013019	MAD homology, MH1	"The ordered and organized complex of DNA, protein, and sometimes RNA, that forms the chromosome in the nucleus." [GOC:elh, PMID:20404130]
ENSTGUG00000000016	ENSTGUT00000000024	GO:0005667	transcription factor complex	IPR013019	MAD homology, MH1	"A protein complex that is capable of associating with DNA by direct binding, or via other DNA-binding proteins or complexes, and regulating transcription." [GOC:jl]
ENSTGUG00000000016	ENSTGUT00000000024	GO:0032444	activin responsive factor complex	IPR013019	MAD homology, MH1	"A transcriptionally active complex that binds to an activin response element (ARE) in the promoter of target genes, and is composed of two SMAD2 proteins, one SMAD4 protein and a Forkhead activin signal transducer (FAST) transcription factor." [PMID:12374795, PMID:9288972]
ENSTGUG00000000016	ENSTGUT00000000024	GO:0032991	macromolecular complex	IPR013019	MAD homology, MH1	"A stable assembly of two or more macromolecules, i.e. proteins, nucleic acids, carbohydrates or lipids, in which at least one component is a protein and the constituent parts function together." [GOC:dos, GOC:mah]
ENSTGUG00000000016	ENSTGUT00000000024	GO:0071141	SMAD protein complex	IPR013019	MAD homology, MH1	"A protein complex that consists of only SMAD proteins; may be homomeric or heteromeric. Heteromeric complexes act as transcription factors while homomeric complexes exist but are transcriptionally inactive. Hetero- versus homotrimerization is largely enthalpy driven." [GOC:bhm, GOC:mah, PMID:9670020]
ENSTGUG00000000016	ENSTGUT00000000024	GO:0071144	heteromeric SMAD protein complex	IPR013019	MAD homology, MH1	"A protein complex composed of SMAD family proteins, a transcription factor complex which binds to the promoters of target genes and recruits co-activators and histone acetyltransferases, facilitating transcription. Phosphorylation of the non-SMAD4 subunit(s) enables binding of SMAD4 to form heteromeric complexes that enter the nucleus to initiate gene transcription. DNA-binding specificity is co…
ENSTGUG00000000016	ENSTGUT00000000024	GO:0003677	DNA binding	IPR019471	Interferon regulatory factor-3	"Any molecular function by which a gene product interacts selectively and non-covalently with DNA (deoxyribonucleic acid)." [GOC:dph, GOC:jl, GOC:tb, GOC:vw]
ENSTGUG00000000016	ENSTGUT00000000024	GO:0006351	transcription, DNA-templated	IPR019471	Interferon regulatory factor-3	"The cellular synthesis of RNA on a template of DNA." [GOC:jl, GOC:txnOH]
ENSTGUG00000000016	ENSTGUT00000000024	GO:0006355	regulation of transcription, DNA-templated	IPR019471	Interferon regulatory factor-3	"Any process that modulates the frequency, rate or extent of cellular DNA-templated transcription." [GOC:go_curators, GOC:txnOH]
ENSTGUG00000000016	ENSTGUT00000000024	GO:0005634	nucleus	IPR019471	Interferon regulatory factor-3	"A membrane-bounded organelle of eukaryotic cells in which chromosomes are housed and replicated. In most cells, the nucleus contains all of the cell's chromosomes except the organellar chromosomes, and is the site of RNA synthesis and processing. In some species, or in specialized cell types, RNA metabolism or DNA replication may be absent." [GOC:go_curators]
ENSTGUG00000000016	ENSTGUT00000000024	GO:0005622	intracellular	IPR019471	Interferon regulatory factor-3	"The living contents of a cell; the matter contained within (but not including) the plasma membrane, usually taken to exclude large vacuoles and masses of secretory or ingested material. In eukaryotes it includes the nucleus and cytoplasm." [ISBN:0198506732]
ENSTGUG00000000016	ENSTGUT00000000024	GO:0005737	cytoplasm	IPR019471	Interferon regulatory factor-3	"All of the contents of a cell excluding the plasma membrane and nucleus, but including other subcellular structures." [ISBN:0198547684]
ENSTGUG00000000016	ENSTGUT00000000024	GO:0000978	RNA polymerase II proximal promoter sequence-specific DNA binding	IPR019471	Interferon regulatory factor-3	"Interacting selectively and non-covalently with a specific upstream regulatory DNA sequence (transcription factor recognition sequence or binding site) located in the proximal promoter of a gene transcribed by RNA polymerase II. The proximal promoter is in cis with and relatively close to the core promoter." [GOC:pg, GOC:txnOH]
ENSTGUG00000000016	ENSTGUT00000000024	GO:0001077	transcriptional activator activity, RNA polymerase II proximal promoter sequence-specific DNA binding	IPR019471	Interferon regulatory factor-3	"Interacting selectively and non-covalently with a sequence of DNA that is in cis with and relatively close to a core promoter for RNA polymerase II (RNAP II) in order to activate or increase the frequency, rate or extent of transcription from the RNAP II promoter." [GOC:txnOH]
ENSTGUG00000000016	ENSTGUT00000000024	GO:0003682	chromatin binding	IPR019471	Interferon regulatory factor-3	"Interacting selectively and non-covalently with chromatin, the network of fibers of DNA, protein, and sometimes RNA, that make up the chromosomes of the eukaryotic nucleus during interphase." [GOC:jl, ISBN:0198506732, PMID:20404130]
ENSTGUG00000000016	ENSTGUT00000000024	GO:0003690	double-stranded DNA binding	IPR019471	Interferon regulatory factor-3	"Interacting selectively and non-covalently with double-stranded DNA." [GOC:elh, GOC:vw]
ENSTGUG00000000016	ENSTGUT00000000024	GO:0003700	DNA binding transcription factor activity	IPR019471	Interferon regulatory factor-3	"Interacting selectively and non-covalently with a specific DNA sequence (sometimes referred to as a motif) within the regulatory region of a gene in order to modulate transcription." [GOC:curators, GOC:txnOH]
ENSTGUG00000000016	ENSTGUT00000000024	GO:0005160	transforming growth factor beta receptor binding	IPR019471	Interferon regulatory factor-3	"Interacting selectively and non-covalently with the transforming growth factor beta receptor." [GOC:ai]
ENSTGUG00000000016	ENSTGUT00000000024	GO:0008134	transcription factor binding	IPR019471	Interferon regulatory factor-3	"Interacting selectively and non-covalently with a transcription factor, any protein required to initiate or regulate transcription." [ISBN:0198506732]
ENSTGUG00000000016	ENSTGUT00000000024	GO:0019902	phosphatase binding	IPR019471	Interferon regulatory factor-3	"Interacting selectively and non-covalently with any phosphatase." [GOC:jl]
ENSTGUG00000000016	ENSTGUT00000000024	GO:0030618	transforming growth factor beta receptor, pathway-specific cytoplasmic mediator activity	IPR019471	Interferon regulatory factor-3	"A TGF-beta cytoplasmic mediator that is phosphorylated by a TGFbeta receptor and complexes with a common-partner mediator. The- heterocomplex translocates to the nucleus to regulate transcription." [GOC:hjd]
ENSTGUG00000000016	ENSTGUT00000000024	GO:0031625	ubiquitin protein ligase binding	IPR019471	Interferon regulatory factor-3	"Interacting selectively and non-covalently with a ubiquitin protein ligase enzyme, any of the E3 proteins." [GOC:vp]
ENSTGUG00000000016	ENSTGUT00000000024	GO:0033613	activating transcription factor binding	IPR019471	Interferon regulatory factor-3	"Interacting selectively and non-covalently with an activating transcription factor, any protein whose activity is required to initiate or upregulate transcription." [GOC:mah, GOC:txnOH]
ENSTGUG00000000016	ENSTGUT00000000024	GO:0034713	type I transforming growth factor beta receptor binding	IPR019471	Interferon regulatory factor-3	"Interacting selectively and non-covalently with a type I transforming growth factor beta receptor." [GOC:BHF, GOC:mah]
ENSTGUG00000000016	ENSTGUT00000000024	GO:0042803	protein homodimerization activity	IPR019471	Interferon regulatory factor-3	"Interacting selectively and non-covalently with an identical protein to form a homodimer." [GOC:jl]
ENSTGUG00000000016	ENSTGUT00000000024	GO:0046332	SMAD binding	IPR019471	Interferon regulatory factor-3	"Interacting selectively and non-covalently with a SMAD signaling protein." [GOC:ai]
ENSTGUG00000000016	ENSTGUT00000000024	GO:0046982	protein heterodimerization activity	IPR019471	Interferon regulatory factor-3	"Interacting selectively and non-covalently with a nonidentical protein to form a heterodimer." [GOC:ai]
ENSTGUG00000000016	ENSTGUT00000000024	GO:0070410	co-SMAD binding	IPR019471	Interferon regulatory factor-3	"Interacting selectively and non-covalently with a common mediator SMAD signaling protein." [GOC:BHF, GOC:vk, PMID:19114992]
ENSTGUG00000000016	ENSTGUT00000000024	GO:0070411	I-SMAD binding	IPR019471	Interferon regulatory factor-3	"Interacting selectively and non-covalently with an inhibitory SMAD signaling protein." [GOC:BHF, GOC:vk, PMID:19114992]
ENSTGUG00000000016	ENSTGUT00000000024	GO:0070412	R-SMAD binding	IPR019471	Interferon regulatory factor-3	"Interacting selectively and non-covalently with a receptor-regulated SMAD signaling protein." [GOC:BHF, GOC:vk, PMID:19114992]
ENSTGUG00000000016	ENSTGUT00000000024	GO:0070878	primary miRNA binding	IPR019471	Interferon regulatory factor-3	"Interacting selectively and non-covalently with a primary microRNA (pri-miRNA) transcript, an RNA molecule that is processed into a short hairpin-shaped structure called a pre-miRNA and finally into a functional miRNA. Both double-stranded and single-stranded regions of a pri-miRNA are required for binding." [GOC:sl, PMID:15531877, PMID:15574589]
ENSTGUG00000000016	ENSTGUT00000000024	GO:0097718	disordered domain specific binding	IPR019471	Interferon regulatory factor-3	"Interacting selectively and non-covalently with a disordered domain of a protein." [GOC:gg, PMID:11746698]
ENSTGUG00000000016	ENSTGUT00000000024	GO:0001657	ureteric bud development	IPR019471	Interferon regulatory factor-3	"The process whose specific outcome is the progression of the ureteric bud over time, from its formation to the mature structure." [GOC:go_curators]
ENSTGUG00000000016	ENSTGUT00000000024	GO:0001701	in utero embryonic development	IPR019471	Interferon regulatory factor-3	"The process whose specific outcome is the progression of the embryo in the uterus over time, from formation of the zygote in the oviduct, to birth. An example of this process is found in Mus musculus." [GOC:go_curators, GOC:mtg_sensu]
ENSTGUG00000000016	ENSTGUT00000000024	GO:0001706	endoderm formation	IPR019471	Interferon regulatory factor-3	"The formation of the endoderm during gastrulation." [GOC:go_curators]
ENSTGUG00000000016	ENSTGUT00000000024	GO:0001707	mesoderm formation	IPR019471	Interferon regulatory factor-3	"The process that gives rise to the mesoderm. This process pertains to the initial formation of the structure from unspecified parts." [GOC:go_curators]
ENSTGUG00000000016	ENSTGUT00000000024	GO:0006366	transcription from RNA polymerase II promoter	IPR019471	Interferon regulatory factor-3	"The synthesis of RNA from a DNA template by RNA polymerase II, originating at an RNA polymerase II promoter. Includes transcription of messenger RNA (mRNA) and certain small nuclear RNAs (snRNAs)." [GOC:jl, GOC:txnOH, ISBN:0321000382]
ENSTGUG00000000016	ENSTGUT00000000024	GO:0006468	protein phosphorylation	IPR019471	Interferon regulatory factor-3	"The process of introducing a phosphate group on to a protein." [GOC:hb]
ENSTGUG00000000016	ENSTGUT00000000024	GO:0007179	transforming growth factor beta receptor signaling pathway	IPR019471	Interferon regulatory factor-3	"A series of molecular signals initiated by the binding of an extracellular ligand to a transforming growth factor beta receptor on the surface of a target cell, and ending with regulation of a downstream cellular process, e.g. transcription." [GOC:BHF, GOC:mah, GOC:signaling]
ENSTGUG00000000016	ENSTGUT00000000024	GO:0007182	common-partner SMAD protein phosphorylation	IPR019471	Interferon regulatory factor-3	"The process of introducing a phosphate group on to a common-partner SMAD protein. A common partner SMAD protein binds to pathway-restricted SMAD proteins forming a complex that translocates to the nucleus." [GOC:dph, ISBN:3527303782]
ENSTGUG00000000016	ENSTGUT00000000024	GO:0007183	SMAD protein complex assembly	IPR019471	Interferon regulatory factor-3	"The aggregation, arrangement and bonding together of a set of components to form a protein complex that contains SMAD proteins." [GOC:isa_complete]
ENSTGUG00000000016	ENSTGUT00000000024	GO:0007352	zygotic specification of dorsal/ventral axis	IPR019471	Interferon regulatory factor-3	"The specification of the dorsal/ventral axis of the embryo, through the products of genes expressed in the zygote." [GOC:bf]
ENSTGUG00000000016	ENSTGUT00000000024	GO:0007369	gastrulation	IPR019471	Interferon regulatory factor-3	"A complex and coordinated series of cellular movements that occurs at the end of cleavage during embryonic development of most animals. The details of gastrulation vary from species to species, but usually result in the formation of the three primary germ layers, ectoderm, mesoderm and endoderm." [GOC:curators, ISBN:9780878933846]
ENSTGUG00000000016	ENSTGUT00000000024	GO:0007389	pattern specification process	IPR019471	Interferon regulatory factor-3	"Any developmental process that results in the creation of defined areas or spaces within an organism to which cells respond and eventually are instructed to differentiate." [GOC:go_curators, GOC:isa_complete, ISBN:0521436125]
ENSTGUG00000000016	ENSTGUT00000000024	GO:0007492	endoderm development	IPR019471	Interferon regulatory factor-3	"The process whose specific outcome is the progression of the endoderm over time, from its formation to the mature structure. The endoderm is the innermost germ layer that develops into the gastrointestinal tract, the lungs and associated tissues." [GOC:dph, GOC:tb]
ENSTGUG00000000016	ENSTGUT00000000024	GO:0007507	heart development	IPR019471	Interferon regulatory factor-3	"The process whose specific outcome is the progression of the heart over time, from its formation to the mature structure. The heart is a hollow, muscular organ, which, by contracting rhythmically, keeps up the circulation of the blood." [GOC:jid, UBERON:0000948]
ENSTGUG00000000016	ENSTGUT00000000024	GO:0009749	response to glucose	IPR019471	Interferon regulatory factor-3	"Any process that results in a change in state or activity of a cell or an organism (in terms of movement, secretion, enzyme production, gene expression, etc.) as a result of a glucose stimulus." [GOC:jl]
ENSTGUG00000000016	ENSTGUT00000000024	GO:0009791	post-embryonic development	IPR019471	Interferon regulatory factor-3	"The process whose specific outcome is the progression of the organism over time, from the completion of embryonic development to the mature structure. See embryonic development." [GOC:go_curators]
ENSTGUG00000000016	ENSTGUT00000000024	GO:0009880	embryonic pattern specification	IPR019471	Interferon regulatory factor-3	"The process that results in the patterns of cell differentiation that will arise in an embryo." [GOC:go_curators, ISBN:0521436125]
ENSTGUG00000000016	ENSTGUT00000000024	GO:0009952	anterior/posterior pattern specification	IPR019471	Interferon regulatory factor-3	"The regionalization process in which specific areas of cell differentiation are determined along the anterior-posterior axis. The anterior-posterior axis is defined by a line that runs from the head or mouth of an organism to the tail or opposite end of the organism." [GOC:dph, GOC:go_curators, GOC:isa_complete, GOC:tb]
ENSTGUG00000000016	ENSTGUT00000000024	GO:0010628	positive regulation of gene expression	IPR019471	Interferon regulatory factor-3	"Any process that increases the frequency, rate or extent of gene expression. Gene expression is the process in which a gene's coding sequence is converted into a mature gene product or products (proteins or RNA). This includes the production of an RNA transcript as well as any processing to produce a mature RNA product or an mRNA or circRNA (for protein-coding genes) and the translation of that …
ENSTGUG00000000016	ENSTGUT00000000024	GO:0010629	negative regulation of gene expression	IPR019471	Interferon regulatory factor-3	"Any process that decreases the frequency, rate or extent of gene expression. Gene expression is the process in which a gene's coding sequence is converted into a mature gene product or products (proteins or RNA). This includes the production of an RNA transcript as well as any processing to produce a mature RNA product or an mRNA or circRNA (for protein-coding genes) and the translation of that …
ENSTGUG00000000016	ENSTGUT00000000024	GO:0010718	positive regulation of epithelial to mesenchymal transition	IPR019471	Interferon regulatory factor-3	"Any process that increases the rate, frequency, or extent of epithelial to mesenchymal transition. Epithelial to mesenchymal transition is where an epithelial cell loses apical/basolateral polarity, severs intercellular adhesive junctions, degrades basement membrane components and becomes a migratory mesenchymal cell." [GOC:BHF, GOC:dph, GOC:tb]
ENSTGUG00000000016	ENSTGUT00000000024	GO:0017015	regulation of transforming growth factor beta receptor signaling pathway	IPR019471	Interferon regulatory factor-3	"Any process that modulates the frequency, rate or extent of activity of any TGF-beta receptor signaling pathway." [GOC:mah]
ENSTGUG00000000016	ENSTGUT00000000024	GO:0030073	insulin secretion	IPR019471	Interferon regulatory factor-3	"The regulated release of proinsulin from secretory granules (B granules) in the B cells of the pancreas; accompanied by cleavage of proinsulin to form mature insulin." [GOC:mah, ISBN:0198506732]
ENSTGUG00000000016	ENSTGUT00000000024	GO:0030324	lung development	IPR019471	Interferon regulatory factor-3	"The process whose specific outcome is the progression of the lung over time, from its formation to the mature structure. In all air-breathing vertebrates the lungs are developed from the ventral wall of the oesophagus as a pouch which divides into two sacs. In amphibians and many reptiles the lungs retain very nearly this primitive sac-like character, but in the higher forms the connection with …
ENSTGUG00000000016	ENSTGUT00000000024	GO:0030513	positive regulation of BMP signaling pathway	IPR019471	Interferon regulatory factor-3	"Any process that activates or increases the frequency, rate or extent of BMP signaling pathway activity." [GOC:go_curators]
ENSTGUG00000000016	ENSTGUT00000000024	GO:0031016	pancreas development	IPR019471	Interferon regulatory factor-3	"The process whose specific outcome is the progression of the pancreas over time, from its formation to the mature structure. The pancreas is an endoderm derived structure that produces precursors of digestive enzymes and blood glucose regulating enzymes." [GOC:cvs]
ENSTGUG00000000016	ENSTGUT00000000024	GO:0032924	activin receptor signaling pathway	IPR019471	Interferon regulatory factor-3	"A series of molecular signals initiated by the binding of an extracellular ligand to an activin receptor on the surface of a target cell, and ending with regulation of a downstream cellular process, e.g. transcription." [GOC:rl, GOC:signaling]
ENSTGUG00000000016	ENSTGUT00000000024	GO:0035265	organ growth	IPR019471	Interferon regulatory factor-3	"The increase in size or mass of an organ. Organs are commonly observed as visibly distinct structures, but may also exist as loosely associated clusters of cells that function together as to perform a specific function." [GOC:bf, ISBN:0471245208, ISBN:0721662544]
ENSTGUG00000000016	ENSTGUT00000000024	GO:0035556	intracellular signal transduction	IPR019471	Interferon regulatory factor-3	"The process in which a signal is passed on to downstream components within the cell, which become activated themselves to further propagate the signal and finally trigger a change in the function or state of the cell." [GOC:bf, GOC:jl, GOC:signaling, ISBN:3527303782]
ENSTGUG00000000016	ENSTGUT00000000024	GO:0038092	nodal signaling pathway	IPR019471	Interferon regulatory factor-3	"A series of molecular signals initiated by the binding of a nodal protein to an activin receptor on the surface of a target cell, and ending with regulation of a downstream cellular process, e.g. transcription." [GOC:BHF, GOC:vk, PMID:17287255]
ENSTGUG00000000016	ENSTGUT00000000024	GO:0045165	cell fate commitment	IPR019471	Interferon regulatory factor-3	"The commitment of cells to specific cell fates and their capacity to differentiate into particular kinds of cells. Positional information is established through protein signals that emanate from a localized source within a cell (the initial one-cell zygote) or within a developmental field." [ISBN:0716731185]
ENSTGUG00000000016	ENSTGUT00000000024	GO:0045892	negative regulation of transcription, DNA-templated	IPR019471	Interferon regulatory factor-3	"Any process that stops, prevents, or reduces the frequency, rate or extent of cellular DNA-templated transcription." [GOC:go_curators, GOC:txnOH]
ENSTGUG00000000016	ENSTGUT00000000024	GO:0045893	positive regulation of transcription, DNA-templated	IPR019471	Interferon regulatory factor-3	"Any process that activates or increases the frequency, rate or extent of cellular DNA-templated transcription." [GOC:go_curators, GOC:txnOH]
ENSTGUG00000000016	ENSTGUT00000000024	GO:0045944	positive regulation of transcription from RNA polymerase II promoter	IPR019471	Interferon regulatory factor-3	"Any process that activates or increases the frequency, rate or extent of transcription from an RNA polymerase II promoter." [GOC:go_curators, GOC:txnOH]
ENSTGUG00000000016	ENSTGUT00000000024	GO:0048340	paraxial mesoderm morphogenesis	IPR019471	Interferon regulatory factor-3	"The process in which the anatomical structures of the paraxial mesoderm are generated and organized." [GOC:go_curators]
ENSTGUG00000000016	ENSTGUT00000000024	GO:0048589	developmental growth	IPR019471	Interferon regulatory factor-3	"The increase in size or mass of an entire organism, a part of an organism or a cell, where the increase in size or mass has the specific outcome of the progression of the organism over time from one condition to another." [GOC:go_curators]
ENSTGUG00000000016	ENSTGUT00000000024	GO:0048617	embryonic foregut morphogenesis	IPR019471	Interferon regulatory factor-3	"The process in which the anatomical structures of the foregut are generated and organized, during the embryonic phase." [GOC:jid, GOC:rc]
ENSTGUG00000000016	ENSTGUT00000000024	GO:0048701	embryonic cranial skeleton morphogenesis	IPR019471	Interferon regulatory factor-3	"The process in which the anatomical structures of the cranial skeleton are generated and organized during the embryonic phase." [GOC:dsf, GOC:jid, PMID:16049113]
ENSTGUG00000000016	ENSTGUT00000000024	GO:0051098	regulation of binding	IPR019471	Interferon regulatory factor-3	"Any process that modulates the frequency, rate or extent of binding, the selective interaction of a molecule with one or more specific sites on another molecule." [GOC:ai]
ENSTGUG00000000016	ENSTGUT00000000024	GO:0060021	palate development	IPR019471	Interferon regulatory factor-3	"The biological process whose specific outcome is the progression of the palate from an initial condition to its mature state. This process begins with the formation of the structure and ends with the mature structure. The palate is the partition that separates the nasal and oral cavities." [GOC:dph, ISBN:0721662544]
ENSTGUG00000000016	ENSTGUT00000000024	GO:0060039	pericardium development	IPR019471	Interferon regulatory factor-3	"The process whose specific outcome is the progression of the pericardium over time, from its formation to the mature structure. The pericardium is a double-walled sac that contains the heart and the roots of the aorta, vena cava and the pulmonary artery." [GOC:dph, GOC:rph, PMID:15138308, PMID:16376438]
ENSTGUG00000000016	ENSTGUT00000000024	GO:0060395	SMAD protein signal transduction	IPR019471	Interferon regulatory factor-3	"The cascade of processes by which a signal interacts with a receptor, causing a change in the activity of a SMAD protein, and ultimately effecting a change in the functioning of the cell." [GOC:BHF, GOC:dph, GOC:tb]
ENSTGUG00000000016	ENSTGUT00000000024	GO:0070723	response to cholesterol	IPR019471	Interferon regulatory factor-3	"Any process that results in a change in state or activity of a cell or an organism (in terms of movement, secretion, enzyme production, gene expression, etc.) as a result of a cholesterol stimulus." [GOC:BHF, GOC:vk]
ENSTGUG00000000016	ENSTGUT00000000024	GO:1900224	positive regulation of nodal signaling pathway involved in determination of lateral mesoderm left/right asymmetry	IPR019471	Interferon regulatory factor-3	"Any process that activates or increases the frequency, rate or extent of nodal signaling pathway involved in determination of lateral mesoderm left/right asymmetry." [GOC:BHF, GOC:TermGenie]
ENSTGUG00000000016	ENSTGUT00000000024	GO:0000790	nuclear chromatin	IPR019471	Interferon regulatory factor-3	"The ordered and organized complex of DNA, protein, and sometimes RNA, that forms the chromosome in the nucleus." [GOC:elh, PMID:20404130]
ENSTGUG00000000016	ENSTGUT00000000024	GO:0005667	transcription factor complex	IPR019471	Interferon regulatory factor-3	"A protein complex that is capable of associating with DNA by direct binding, or via other DNA-binding proteins or complexes, and regulating transcription." [GOC:jl]
ENSTGUG00000000016	ENSTGUT00000000024	GO:0032444	activin responsive factor complex	IPR019471	Interferon regulatory factor-3	"A transcriptionally active complex that binds to an activin response element (ARE) in the promoter of target genes, and is composed of two SMAD2 proteins, one SMAD4 protein and a Forkhead activin signal transducer (FAST) transcription factor." [PMID:12374795, PMID:9288972]
ENSTGUG00000000016	ENSTGUT00000000024	GO:0032991	macromolecular complex	IPR019471	Interferon regulatory factor-3	"A stable assembly of two or more macromolecules, i.e. proteins, nucleic acids, carbohydrates or lipids, in which at least one component is a protein and the constituent parts function together." [GOC:dos, GOC:mah]
ENSTGUG00000000016	ENSTGUT00000000024	GO:0071141	SMAD protein complex	IPR019471	Interferon regulatory factor-3	"A protein complex that consists of only SMAD proteins; may be homomeric or heteromeric. Heteromeric complexes act as transcription factors while homomeric complexes exist but are transcriptionally inactive. Hetero- versus homotrimerization is largely enthalpy driven." [GOC:bhm, GOC:mah, PMID:9670020]
ENSTGUG00000000016	ENSTGUT00000000024	GO:0071144	heteromeric SMAD protein complex	IPR019471	Interferon regulatory factor-3	"A protein complex composed of SMAD family proteins, a transcription factor complex which binds to the promoters of target genes and recruits co-activators and histone acetyltransferases, facilitating transcription. Phosphorylation of the non-SMAD4 subunit(s) enables binding of SMAD4 to form heteromeric complexes that enter the nucleus to initiate gene transcription. DNA-binding specificity is co…
ENSTGUG00000000030	ENSTGUT00000000031	GO:0003723	RNA binding	IPR003890	MIF4G-like, type 3	"Interacting selectively and non-covalently with an RNA molecule or a portion thereof." [GOC:jl, GOC:mah]
ENSTGUG00000000030	ENSTGUT00000000031	GO:0000184	nuclear-transcribed mRNA catabolic process, nonsense-mediated decay	IPR003890	MIF4G-like, type 3	"The nonsense-mediated decay pathway for nuclear-transcribed mRNAs degrades mRNAs in which an amino-acid codon has changed to a nonsense codon; this prevents the translation of such mRNAs into truncated, and potentially harmful, proteins." [GOC:krc, GOC:ma, PMID:10025395]
ENSTGUG00000000030	ENSTGUT00000000031	GO:0006446	regulation of translational initiation	IPR003890	MIF4G-like, type 3	"Any process that modulates the frequency, rate or extent of translational initiation." [GOC:go_curators]
ENSTGUG00000000030	ENSTGUT00000000031	GO:0005829	cytosol	IPR003890	MIF4G-like, type 3	"The part of the cytoplasm that does not contain organelles but which does contain other particulate matter, such as protein complexes." [GOC:hjd, GOC:jl]
ENSTGUG00000000030	ENSTGUT00000000031	GO:0048471	perinuclear region of cytoplasm	IPR003890	MIF4G-like, type 3	"Cytoplasm situated near, or occurring around, the nucleus." [GOC:jid]
ENSTGUG00000000030	ENSTGUT00000000031	GO:0003723	RNA binding	IPR003890	MIF4G-like, type 3	"Interacting selectively and non-covalently with an RNA molecule or a portion thereof." [GOC:jl, GOC:mah]
ENSTGUG00000000030	ENSTGUT00000000031	GO:0000184	nuclear-transcribed mRNA catabolic process, nonsense-mediated decay	IPR003890	MIF4G-like, type 3	"The nonsense-mediated decay pathway for nuclear-transcribed mRNAs degrades mRNAs in which an amino-acid codon has changed to a nonsense codon; this prevents the translation of such mRNAs into truncated, and potentially harmful, proteins." [GOC:krc, GOC:ma, PMID:10025395]
ENSTGUG00000000030	ENSTGUT00000000031	GO:0006446	regulation of translational initiation	IPR003890	MIF4G-like, type 3	"Any process that modulates the frequency, rate or extent of translational initiation." [GOC:go_curators]
ENSTGUG00000000030	ENSTGUT00000000031	GO:0005829	cytosol	IPR003890	MIF4G-like, type 3	"The part of the cytoplasm that does not contain organelles but which does contain other particulate matter, such as protein complexes." [GOC:hjd, GOC:jl]
ENSTGUG00000000030	ENSTGUT00000000031	GO:0048471	perinuclear region of cytoplasm	IPR003890	MIF4G-like, type 3	"Cytoplasm situated near, or occurring around, the nucleus." [GOC:jid]
ENSTGUG00000000030	ENSTGUT00000000031	GO:0003723	RNA binding	IPR016024	Armadillo-type fold	"Interacting selectively and non-covalently with an RNA molecule or a portion thereof." [GOC:jl, GOC:mah]
ENSTGUG00000000030	ENSTGUT00000000031	GO:0000184	nuclear-transcribed mRNA catabolic process, nonsense-mediated decay	IPR016024	Armadillo-type fold	"The nonsense-mediated decay pathway for nuclear-transcribed mRNAs degrades mRNAs in which an amino-acid codon has changed to a nonsense codon; this prevents the translation of such mRNAs into truncated, and potentially harmful, proteins." [GOC:krc, GOC:ma, PMID:10025395]
ENSTGUG00000000030	ENSTGUT00000000031	GO:0006446	regulation of translational initiation	IPR016024	Armadillo-type fold	"Any process that modulates the frequency, rate or extent of translational initiation." [GOC:go_curators]
ENSTGUG00000000030	ENSTGUT00000000031	GO:0005829	cytosol	IPR016024	Armadillo-type fold	"The part of the cytoplasm that does not contain organelles but which does contain other particulate matter, such as protein complexes." [GOC:hjd, GOC:jl]
ENSTGUG00000000030	ENSTGUT00000000031	GO:0048471	perinuclear region of cytoplasm	IPR016024	Armadillo-type fold	"Cytoplasm situated near, or occurring around, the nucleus." [GOC:jid]
ENSTGUG00000000033	ENSTGUT00000000032	GO:0005622	intracellular	IPR001132	SMAD domain, Dwarfin-type	"The living contents of a cell; the matter contained within (but not including) the plasma membrane, usually taken to exclude large vacuoles and masses of secretory or ingested material. In eukaryotes it includes the nucleus and cytoplasm." [ISBN:0198506732]
ENSTGUG00000000033	ENSTGUT00000000032	GO:0006355	regulation of transcription, DNA-templated	IPR001132	SMAD domain, Dwarfin-type	"Any process that modulates the frequency, rate or extent of cellular DNA-templated transcription." [GOC:go_curators, GOC:txnOH]
ENSTGUG00000000033	ENSTGUT00000000032	GO:0005622	intracellular	IPR001132	SMAD domain, Dwarfin-type	"The living contents of a cell; the matter contained within (but not including) the plasma membrane, usually taken to exclude large vacuoles and masses of secretory or ingested material. In eukaryotes it includes the nucleus and cytoplasm." [ISBN:0198506732]
ENSTGUG00000000033	ENSTGUT00000000032	GO:0006355	regulation of transcription, DNA-templated	IPR001132	SMAD domain, Dwarfin-type	"Any process that modulates the frequency, rate or extent of cellular DNA-templated transcription." [GOC:go_curators, GOC:txnOH]
ENSTGUG00000000033	ENSTGUT00000000032	GO:0005622	intracellular	IPR001132	SMAD domain, Dwarfin-type	"The living contents of a cell; the matter contained within (but not including) the plasma membrane, usually taken to exclude large vacuoles and masses of secretory or ingested material. In eukaryotes it includes the nucleus and cytoplasm." [ISBN:0198506732]
ENSTGUG00000000033	ENSTGUT00000000032	GO:0006355	regulation of transcription, DNA-templated	IPR001132	SMAD domain, Dwarfin-type	"Any process that modulates the frequency, rate or extent of cellular DNA-templated transcription." [GOC:go_curators, GOC:txnOH]
ENSTGUG00000000033	ENSTGUT00000000032	GO:0005622	intracellular	IPR008984	SMAD/FHA domain	"The living contents of a cell; the matter contained within (but not including) the plasma membrane, usually taken to exclude large vacuoles and masses of secretory or ingested material. In eukaryotes it includes the nucleus and cytoplasm." [ISBN:0198506732]
ENSTGUG00000000033	ENSTGUT00000000032	GO:0006355	regulation of transcription, DNA-templated	IPR008984	SMAD/FHA domain	"Any process that modulates the frequency, rate or extent of cellular DNA-templated transcription." [GOC:go_curators, GOC:txnOH]
ENSTGUG00000000034	ENSTGUT00000000033	GO:0006351	transcription, DNA-templated	IPR003619	MAD homology 1, Dwarfin-type	"The cellular synthesis of RNA on a template of DNA." [GOC:jl, GOC:txnOH]
ENSTGUG00000000034	ENSTGUT00000000033	GO:0006355	regulation of transcription, DNA-templated	IPR003619	MAD homology 1, Dwarfin-type	"Any process that modulates the frequency, rate or extent of cellular DNA-templated transcription." [GOC:go_curators, GOC:txnOH]
ENSTGUG00000000034	ENSTGUT00000000033	GO:0005634	nucleus	IPR003619	MAD homology 1, Dwarfin-type	"A membrane-bounded organelle of eukaryotic cells in which chromosomes are housed and replicated. In most cells, the nucleus contains all of the cell's chromosomes except the organellar chromosomes, and is the site of RNA synthesis and processing. In some species, or in specialized cell types, RNA metabolism or DNA replication may be absent." [GOC:go_curators]
ENSTGUG00000000034	ENSTGUT00000000033	GO:0005622	intracellular	IPR003619	MAD homology 1, Dwarfin-type	"The living contents of a cell; the matter contained within (but not including) the plasma membrane, usually taken to exclude large vacuoles and masses of secretory or ingested material. In eukaryotes it includes the nucleus and cytoplasm." [ISBN:0198506732]
ENSTGUG00000000034	ENSTGUT00000000033	GO:0003700	DNA binding transcription factor activity	IPR003619	MAD homology 1, Dwarfin-type	"Interacting selectively and non-covalently with a specific DNA sequence (sometimes referred to as a motif) within the regulatory region of a gene in order to modulate transcription." [GOC:curators, GOC:txnOH]
ENSTGUG00000000034	ENSTGUT00000000033	GO:0007179	transforming growth factor beta receptor signaling pathway	IPR003619	MAD homology 1, Dwarfin-type	"A series of molecular signals initiated by the binding of an extracellular ligand to a transforming growth factor beta receptor on the surface of a target cell, and ending with regulation of a downstream cellular process, e.g. transcription." [GOC:BHF, GOC:mah, GOC:signaling]
ENSTGUG00000000034	ENSTGUT00000000033	GO:0005667	transcription factor complex	IPR003619	MAD homology 1, Dwarfin-type	"A protein complex that is capable of associating with DNA by direct binding, or via other DNA-binding proteins or complexes, and regulating transcription." [GOC:jl]
ENSTGUG00000000034	ENSTGUT00000000033	GO:0006351	transcription, DNA-templated	IPR003619	MAD homology 1, Dwarfin-type	"The cellular synthesis of RNA on a template of DNA." [GOC:jl, GOC:txnOH]
ENSTGUG00000000034	ENSTGUT00000000033	GO:0006355	regulation of transcription, DNA-templated	IPR003619	MAD homology 1, Dwarfin-type	"Any process that modulates the frequency, rate or extent of cellular DNA-templated transcription." [GOC:go_curators, GOC:txnOH]
ENSTGUG00000000034	ENSTGUT00000000033	GO:0005634	nucleus	IPR003619	MAD homology 1, Dwarfin-type	"A membrane-bounded organelle of eukaryotic cells in which chromosomes are housed and replicated. In most cells, the nucleus contains all of the cell's chromosomes except the organellar chromosomes, and is the site of RNA synthesis and processing. In some species, or in specialized cell types, RNA metabolism or DNA replication may be absent." [GOC:go_curators]
ENSTGUG00000000034	ENSTGUT00000000033	GO:0005622	intracellular	IPR003619	MAD homology 1, Dwarfin-type	"The living contents of a cell; the matter contained within (but not including) the plasma membrane, usually taken to exclude large vacuoles and masses of secretory or ingested material. In eukaryotes it includes the nucleus and cytoplasm." [ISBN:0198506732]
ENSTGUG00000000034	ENSTGUT00000000033	GO:0003700	DNA binding transcription factor activity	IPR003619	MAD homology 1, Dwarfin-type	"Interacting selectively and non-covalently with a specific DNA sequence (sometimes referred to as a motif) within the regulatory region of a gene in order to modulate transcription." [GOC:curators, GOC:txnOH]
ENSTGUG00000000034	ENSTGUT00000000033	GO:0007179	transforming growth factor beta receptor signaling pathway	IPR003619	MAD homology 1, Dwarfin-type	"A series of molecular signals initiated by the binding of an extracellular ligand to a transforming growth factor beta receptor on the surface of a target cell, and ending with regulation of a downstream cellular process, e.g. transcription." [GOC:BHF, GOC:mah, GOC:signaling]
ENSTGUG00000000034	ENSTGUT00000000033	GO:0005667	transcription factor complex	IPR003619	MAD homology 1, Dwarfin-type	"A protein complex that is capable of associating with DNA by direct binding, or via other DNA-binding proteins or complexes, and regulating transcription." [GOC:jl]
ENSTGUG00000000034	ENSTGUT00000000033	GO:0006351	transcription, DNA-templated	IPR013019	MAD homology, MH1	"The cellular synthesis of RNA on a template of DNA." [GOC:jl, GOC:txnOH]
ENSTGUG00000000034	ENSTGUT00000000033	GO:0006355	regulation of transcription, DNA-templated	IPR013019	MAD homology, MH1	"Any process that modulates the frequency, rate or extent of cellular DNA-templated transcription." [GOC:go_curators, GOC:txnOH]
ENSTGUG00000000034	ENSTGUT00000000033	GO:0005634	nucleus	IPR013019	MAD homology, MH1	"A membrane-bounded organelle of eukaryotic cells in which chromosomes are housed and replicated. In most cells, the nucleus contains all of the cell's chromosomes except the organellar chromosomes, and is the site of RNA synthesis and processing. In some species, or in specialized cell types, RNA metabolism or DNA replication may be absent." [GOC:go_curators]
ENSTGUG00000000034	ENSTGUT00000000033	GO:0005622	intracellular	IPR013019	MAD homology, MH1	"The living contents of a cell; the matter contained within (but not including) the plasma membrane, usually taken to exclude large vacuoles and masses of secretory or ingested material. In eukaryotes it includes the nucleus and cytoplasm." [ISBN:0198506732]
ENSTGUG00000000034	ENSTGUT00000000033	GO:0003700	DNA binding transcription factor activity	IPR013019	MAD homology, MH1	"Interacting selectively and non-covalently with a specific DNA sequence (sometimes referred to as a motif) within the regulatory region of a gene in order to modulate transcription." [GOC:curators, GOC:txnOH]
ENSTGUG00000000034	ENSTGUT00000000033	GO:0007179	transforming growth factor beta receptor signaling pathway	IPR013019	MAD homology, MH1	"A series of molecular signals initiated by the binding of an extracellular ligand to a transforming growth factor beta receptor on the surface of a target cell, and ending with regulation of a downstream cellular process, e.g. transcription." [GOC:BHF, GOC:mah, GOC:signaling]
ENSTGUG00000000034	ENSTGUT00000000033	GO:0005667	transcription factor complex	IPR013019	MAD homology, MH1	"A protein complex that is capable of associating with DNA by direct binding, or via other DNA-binding proteins or complexes, and regulating transcription." [GOC:jl]
ENSTGUG00000000034	ENSTGUT00000000033	GO:0006351	transcription, DNA-templated	IPR013019	MAD homology, MH1	"The cellular synthesis of RNA on a template of DNA." [GOC:jl, GOC:txnOH]
ENSTGUG00000000034	ENSTGUT00000000033	GO:0006355	regulation of transcription, DNA-templated	IPR013019	MAD homology, MH1	"Any process that modulates the frequency, rate or extent of cellular DNA-templated transcription." [GOC:go_curators, GOC:txnOH]
ENSTGUG00000000034	ENSTGUT00000000033	GO:0005634	nucleus	IPR013019	MAD homology, MH1	"A membrane-bounded organelle of eukaryotic cells in which chromosomes are housed and replicated. In most cells, the nucleus contains all of the cell's chromosomes except the organellar chromosomes, and is the site of RNA synthesis and processing. In some species, or in specialized cell types, RNA metabolism or DNA replication may be absent." [GOC:go_curators]
ENSTGUG00000000034	ENSTGUT00000000033	GO:0005622	intracellular	IPR013019	MAD homology, MH1	"The living contents of a cell; the matter contained within (but not including) the plasma membrane, usually taken to exclude large vacuoles and masses of secretory or ingested material. In eukaryotes it includes the nucleus and cytoplasm." [ISBN:0198506732]
ENSTGUG00000000034	ENSTGUT00000000033	GO:0003700	DNA binding transcription factor activity	IPR013019	MAD homology, MH1	"Interacting selectively and non-covalently with a specific DNA sequence (sometimes referred to as a motif) within the regulatory region of a gene in order to modulate transcription." [GOC:curators, GOC:txnOH]
ENSTGUG00000000034	ENSTGUT00000000033	GO:0007179	transforming growth factor beta receptor signaling pathway	IPR013019	MAD homology, MH1	"A series of molecular signals initiated by the binding of an extracellular ligand to a transforming growth factor beta receptor on the surface of a target cell, and ending with regulation of a downstream cellular process, e.g. transcription." [GOC:BHF, GOC:mah, GOC:signaling]
ENSTGUG00000000034	ENSTGUT00000000033	GO:0005667	transcription factor complex	IPR013019	MAD homology, MH1	"A protein complex that is capable of associating with DNA by direct binding, or via other DNA-binding proteins or complexes, and regulating transcription." [GOC:jl]
ENSTGUG00000000096	ENSTGUT00000000103	GO:0004842	ubiquitin-protein transferase activity	IPR001841	Zinc finger, RING-type	"Catalysis of the transfer of ubiquitin from one protein to another via the reaction X-Ub + Y --> Y-Ub + X, where both X-Ub and Y-Ub are covalent linkages." [GOC:BioGRID, GOC:jh2, PMID:9635407]
ENSTGUG00000000096	ENSTGUT00000000103	GO:0016567	protein ubiquitination	IPR001841	Zinc finger, RING-type	"The process in which one or more ubiquitin groups are added to a protein." [GOC:ai]
ENSTGUG00000000096	ENSTGUT00000000103	GO:0005634	nucleus	IPR001841	Zinc finger, RING-type	"A membrane-bounded organelle of eukaryotic cells in which chromosomes are housed and replicated. In most cells, the nucleus contains all of the cell's chromosomes except the organellar chromosomes, and is the site of RNA synthesis and processing. In some species, or in specialized cell types, RNA metabolism or DNA replication may be absent." [GOC:go_curators]
ENSTGUG00000000096	ENSTGUT00000000103	GO:0005654	nucleoplasm	IPR001841	Zinc finger, RING-type	"That part of the nuclear content other than the chromosomes or the nucleolus." [GOC:ma, ISBN:0124325653]
ENSTGUG00000000096	ENSTGUT00000000103	GO:0004842	ubiquitin-protein transferase activity	IPR001841	Zinc finger, RING-type	"Catalysis of the transfer of ubiquitin from one protein to another via the reaction X-Ub + Y --> Y-Ub + X, where both X-Ub and Y-Ub are covalent linkages." [GOC:BioGRID, GOC:jh2, PMID:9635407]
ENSTGUG00000000096	ENSTGUT00000000103	GO:0016567	protein ubiquitination	IPR001841	Zinc finger, RING-type	"The process in which one or more ubiquitin groups are added to a protein." [GOC:ai]
ENSTGUG00000000096	ENSTGUT00000000103	GO:0005634	nucleus	IPR001841	Zinc finger, RING-type	"A membrane-bounded organelle of eukaryotic cells in which chromosomes are housed and replicated. In most cells, the nucleus contains all of the cell's chromosomes except the organellar chromosomes, and is the site of RNA synthesis and processing. In some species, or in specialized cell types, RNA metabolism or DNA replication may be absent." [GOC:go_curators]
ENSTGUG00000000096	ENSTGUT00000000103	GO:0005654	nucleoplasm	IPR001841	Zinc finger, RING-type	"That part of the nuclear content other than the chromosomes or the nucleolus." [GOC:ma, ISBN:0124325653]
ENSTGUG00000000096	ENSTGUT00000000103	GO:0004842	ubiquitin-protein transferase activity	IPR018957	Zinc finger, C3HC4 RING-type	"Catalysis of the transfer of ubiquitin from one protein to another via the reaction X-Ub + Y --> Y-Ub + X, where both X-Ub and Y-Ub are covalent linkages." [GOC:BioGRID, GOC:jh2, PMID:9635407]
ENSTGUG00000000096	ENSTGUT00000000103	GO:0016567	protein ubiquitination	IPR018957	Zinc finger, C3HC4 RING-type	"The process in which one or more ubiquitin groups are added to a protein." [GOC:ai]
ENSTGUG00000000096	ENSTGUT00000000103	GO:0005634	nucleus	IPR018957	Zinc finger, C3HC4 RING-type	"A membrane-bounded organelle of eukaryotic cells in which chromosomes are housed and replicated. In most cells, the nucleus contains all of the cell's chromosomes except the organellar chromosomes, and is the site of RNA synthesis and processing. In some species, or in specialized cell types, RNA metabolism or DNA replication may be absent." [GOC:go_curators]
ENSTGUG00000000096	ENSTGUT00000000103	GO:0005654	nucleoplasm	IPR018957	Zinc finger, C3HC4 RING-type	"That part of the nuclear content other than the chromosomes or the nucleolus." [GOC:ma, ISBN:0124325653]
ENSTGUG00000000265	ENSTGUT00000000280	GO:0003676	nucleic acid binding	IPR000433	Zinc finger, ZZ-type	"Interacting selectively and non-covalently with any nucleic acid." [GOC:jl]
ENSTGUG00000000265	ENSTGUT00000000280	GO:0046872	metal ion binding	IPR000433	Zinc finger, ZZ-type	"Interacting selectively and non-covalently with any metal ion." [GOC:ai]
ENSTGUG00000000265	ENSTGUT00000000280	GO:0008270	zinc ion binding	IPR000433	Zinc finger, ZZ-type	"Interacting selectively and non-covalently with zinc (Zn) ions." [GOC:ai]
ENSTGUG00000000265	ENSTGUT00000000280	GO:0005829	cytosol	IPR000433	Zinc finger, ZZ-type	"The part of the cytoplasm that does not contain organelles but which does contain other particulate matter, such as protein complexes." [GOC:hjd, GOC:jl]
ENSTGUG00000000265	ENSTGUT00000000280	GO:0003676	nucleic acid binding	IPR000433	Zinc finger, ZZ-type	"Interacting selectively and non-covalently with any nucleic acid." [GOC:jl]
ENSTGUG00000000265	ENSTGUT00000000280	GO:0046872	metal ion binding	IPR000433	Zinc finger, ZZ-type	"Interacting selectively and non-covalently with any metal ion." [GOC:ai]
ENSTGUG00000000265	ENSTGUT00000000280	GO:0008270	zinc ion binding	IPR000433	Zinc finger, ZZ-type	"Interacting selectively and non-covalently with zinc (Zn) ions." [GOC:ai]
ENSTGUG00000000265	ENSTGUT00000000280	GO:0005829	cytosol	IPR000433	Zinc finger, ZZ-type	"The part of the cytoplasm that does not contain organelles but which does contain other particulate matter, such as protein complexes." [GOC:hjd, GOC:jl]
ENSTGUG00000000265	ENSTGUT00000000280	GO:0003676	nucleic acid binding	IPR000433	Zinc finger, ZZ-type	"Interacting selectively and non-covalently with any nucleic acid." [GOC:jl]
ENSTGUG00000000265	ENSTGUT00000000280	GO:0046872	metal ion binding	IPR000433	Zinc finger, ZZ-type	"Interacting selectively and non-covalently with any metal ion." [GOC:ai]
ENSTGUG00000000265	ENSTGUT00000000280	GO:0008270	zinc ion binding	IPR000433	Zinc finger, ZZ-type	"Interacting selectively and non-covalently with zinc (Zn) ions." [GOC:ai]
ENSTGUG00000000265	ENSTGUT00000000280	GO:0005829	cytosol	IPR000433	Zinc finger, ZZ-type	"The part of the cytoplasm that does not contain organelles but which does contain other particulate matter, such as protein complexes." [GOC:hjd, GOC:jl]
ENSTGUG00000000265	ENSTGUT00000000280	GO:0003676	nucleic acid binding	IPR007087	Zinc finger, C2H2	"Interacting selectively and non-covalently with any nucleic acid." [GOC:jl]
ENSTGUG00000000265	ENSTGUT00000000280	GO:0046872	metal ion binding	IPR007087	Zinc finger, C2H2	"Interacting selectively and non-covalently with any metal ion." [GOC:ai]
ENSTGUG00000000265	ENSTGUT00000000280	GO:0008270	zinc ion binding	IPR007087	Zinc finger, C2H2	"Interacting selectively and non-covalently with zinc (Zn) ions." [GOC:ai]
ENSTGUG00000000265	ENSTGUT00000000280	GO:0005829	cytosol	IPR007087	Zinc finger, C2H2	"The part of the cytoplasm that does not contain organelles but which does contain other particulate matter, such as protein complexes." [GOC:hjd, GOC:jl]
ENSTGUG00000000265	ENSTGUT00000000280	GO:0003676	nucleic acid binding	IPR008598	Drought induced 19 protein-like, zinc-binding domain	"Interacting selectively and non-covalently with any nucleic acid." [GOC:jl]
ENSTGUG00000000265	ENSTGUT00000000280	GO:0046872	metal ion binding	IPR008598	Drought induced 19 protein-like, zinc-binding domain	"Interacting selectively and non-covalently with any metal ion." [GOC:ai]
ENSTGUG00000000265	ENSTGUT00000000280	GO:0008270	zinc ion binding	IPR008598	Drought induced 19 protein-like, zinc-binding domain	"Interacting selectively and non-covalently with zinc (Zn) ions." [GOC:ai]
ENSTGUG00000000265	ENSTGUT00000000280	GO:0005829	cytosol	IPR008598	Drought induced 19 protein-like, zinc-binding domain	"The part of the cytoplasm that does not contain organelles but which does contain other particulate matter, such as protein complexes." [GOC:hjd, GOC:jl]
ENSTGUG00000000265	ENSTGUT00000000280	GO:0003676	nucleic acid binding	IPR015880	Zinc finger, C2H2-like	"Interacting selectively and non-covalently with any nucleic acid." [GOC:jl]
ENSTGUG00000000265	ENSTGUT00000000280	GO:0046872	metal ion binding	IPR015880	Zinc finger, C2H2-like	"Interacting selectively and non-covalently with any metal ion." [GOC:ai]
ENSTGUG00000000265	ENSTGUT00000000280	GO:0008270	zinc ion binding	IPR015880	Zinc finger, C2H2-like	"Interacting selectively and non-covalently with zinc (Zn) ions." [GOC:ai]
ENSTGUG00000000265	ENSTGUT00000000280	GO:0005829	cytosol	IPR015880	Zinc finger, C2H2-like	"The part of the cytoplasm that does not contain organelles but which does contain other particulate matter, such as protein complexes." [GOC:hjd, GOC:jl]
ENSTGUG00000000468	ENSTGUT00000000482	GO:0007276	gamete generation	IPR003671	Spindlin/spermiogenesis-specific protein	"The generation and maintenance of gametes in a multicellular organism. A gamete is a haploid reproductive cell." [GOC:ems, GOC:mtg_sensu]
ENSTGUG00000000468	ENSTGUT00000000482	GO:0007276	gamete generation	IPR003671	Spindlin/spermiogenesis-specific protein	"The generation and maintenance of gametes in a multicellular organism. A gamete is a haploid reproductive cell." [GOC:ems, GOC:mtg_sensu]
ENSTGUG00000000468	ENSTGUT00000000482	GO:0007276	gamete generation	IPR003671	Spindlin/spermiogenesis-specific protein	"The generation and maintenance of gametes in a multicellular organism. A gamete is a haploid reproductive cell." [GOC:ems, GOC:mtg_sensu]
ENSTGUG00000000705	ENSTGUT00000000733	GO:0007165	signal transduction	IPR011021	Arrestin-like, N-terminal	"The cellular process in which a signal is conveyed to trigger a change in the activity or state of a cell. Signal transduction begins with reception of a signal (e.g. a ligand binding to a receptor or receptor activation by a stimulus such as light), or for signal transduction in the absence of ligand, signal-withdrawal or the activity of a constitutively active receptor. Signal transduction end…
ENSTGUG00000000705	ENSTGUT00000000733	GO:0031699	beta-3 adrenergic receptor binding	IPR011021	Arrestin-like, N-terminal	"Interacting selectively and non-covalently with a beta-3 adrenergic receptor." [GOC:mah, GOC:nln]
ENSTGUG00000000705	ENSTGUT00000000733	GO:0001659	temperature homeostasis	IPR011021	Arrestin-like, N-terminal	"A homeostatic process in which an organism modulates its internal body temperature." [GOC:jl]
ENSTGUG00000000705	ENSTGUT00000000733	GO:0031651	negative regulation of heat generation	IPR011021	Arrestin-like, N-terminal	"Any process that stops, prevents, or reduces the rate or extent of heat generation." [GOC:dph, GOC:mah, GOC:tb]
ENSTGUG00000000705	ENSTGUT00000000733	GO:0043588	skin development	IPR011021	Arrestin-like, N-terminal	"The process whose specific outcome is the progression of the skin over time, from its formation to the mature structure. The skin is the external membranous integument of an animal. In vertebrates the skin generally consists of two layers, an outer nonsensitive and nonvascular epidermis (cuticle or skarfskin) composed of cells which are constantly growing and multiplying in the deeper, and being…
ENSTGUG00000000705	ENSTGUT00000000733	GO:0044252	negative regulation of multicellular organismal metabolic process	IPR011021	Arrestin-like, N-terminal	"Any process that stops, prevents or reduces frequency, rate or extent of chemical reactions and pathways in multicellular organisms that occur at the tissue, organ, or organismal level." [GOC:jl]
ENSTGUG00000000705	ENSTGUT00000000733	GO:0051443	positive regulation of ubiquitin-protein transferase activity	IPR011021	Arrestin-like, N-terminal	"Any process that activates, maintains or increases the rate of ubiquitin transferase activity." [GOC:ai, GOC:tb]
ENSTGUG00000000705	ENSTGUT00000000733	GO:0060613	fat pad development	IPR011021	Arrestin-like, N-terminal	"The progression of a fat pad from its initial formation to its mature structure. A fat pad is an accumulation of adipose tissue." [GOC:dph]
ENSTGUG00000000705	ENSTGUT00000000733	GO:0071879	positive regulation of adrenergic receptor signaling pathway	IPR011021	Arrestin-like, N-terminal	"Any process that activates or increases the frequency, rate or extent of the adrenergic receptor protein signaling pathway. An adrenergic receptor signaling pathway is the series of molecular signals generated as a consequence of an adrenergic receptor binding to one of its physiological ligands." [GOC:BHF, GOC:mah]
ENSTGUG00000000705	ENSTGUT00000000733	GO:0090327	negative regulation of locomotion involved in locomotory behavior	IPR011021	Arrestin-like, N-terminal	"Any process that decreases the frequency, rate, or extent of the self-propelled movement of a cell or organism from one location to another in a behavioral context; the aspect of locomotory behavior having to do with movement." [GOC:dph, GOC:kmv, GOC:tb]
ENSTGUG00000000705	ENSTGUT00000000733	GO:0005768	endosome	IPR011021	Arrestin-like, N-terminal	"A vacuole to which materials ingested by endocytosis are delivered." [ISBN:0198506732, PMID:19696797]
ENSTGUG00000000705	ENSTGUT00000000733	GO:0005886	plasma membrane	IPR011021	Arrestin-like, N-terminal	"The membrane surrounding a cell that separates the cell from its external environment. It consists of a phospholipid bilayer and associated proteins." [ISBN:0716731363]
ENSTGUG00000000705	ENSTGUT00000000733	GO:0007165	signal transduction	IPR011022	Arrestin C-terminal-like domain	"The cellular process in which a signal is conveyed to trigger a change in the activity or state of a cell. Signal transduction begins with reception of a signal (e.g. a ligand binding to a receptor or receptor activation by a stimulus such as light), or for signal transduction in the absence of ligand, signal-withdrawal or the activity of a constitutively active receptor. Signal transduction end…
ENSTGUG00000000705	ENSTGUT00000000733	GO:0031699	beta-3 adrenergic receptor binding	IPR011022	Arrestin C-terminal-like domain	"Interacting selectively and non-covalently with a beta-3 adrenergic receptor." [GOC:mah, GOC:nln]
ENSTGUG00000000705	ENSTGUT00000000733	GO:0001659	temperature homeostasis	IPR011022	Arrestin C-terminal-like domain	"A homeostatic process in which an organism modulates its internal body temperature." [GOC:jl]
ENSTGUG00000000705	ENSTGUT00000000733	GO:0031651	negative regulation of heat generation	IPR011022	Arrestin C-terminal-like domain	"Any process that stops, prevents, or reduces the rate or extent of heat generation." [GOC:dph, GOC:mah, GOC:tb]
ENSTGUG00000000705	ENSTGUT00000000733	GO:0043588	skin development	IPR011022	Arrestin C-terminal-like domain	"The process whose specific outcome is the progression of the skin over time, from its formation to the mature structure. The skin is the external membranous integument of an animal. In vertebrates the skin generally consists of two layers, an outer nonsensitive and nonvascular epidermis (cuticle or skarfskin) composed of cells which are constantly growing and multiplying in the deeper, and being…
ENSTGUG00000000705	ENSTGUT00000000733	GO:0044252	negative regulation of multicellular organismal metabolic process	IPR011022	Arrestin C-terminal-like domain	"Any process that stops, prevents or reduces frequency, rate or extent of chemical reactions and pathways in multicellular organisms that occur at the tissue, organ, or organismal level." [GOC:jl]
ENSTGUG00000000705	ENSTGUT00000000733	GO:0051443	positive regulation of ubiquitin-protein transferase activity	IPR011022	Arrestin C-terminal-like domain	"Any process that activates, maintains or increases the rate of ubiquitin transferase activity." [GOC:ai, GOC:tb]
ENSTGUG00000000705	ENSTGUT00000000733	GO:0060613	fat pad development	IPR011022	Arrestin C-terminal-like domain	"The progression of a fat pad from its initial formation to its mature structure. A fat pad is an accumulation of adipose tissue." [GOC:dph]
ENSTGUG00000000705	ENSTGUT00000000733	GO:0071879	positive regulation of adrenergic receptor signaling pathway	IPR011022	Arrestin C-terminal-like domain	"Any process that activates or increases the frequency, rate or extent of the adrenergic receptor protein signaling pathway. An adrenergic receptor signaling pathway is the series of molecular signals generated as a consequence of an adrenergic receptor binding to one of its physiological ligands." [GOC:BHF, GOC:mah]
ENSTGUG00000000705	ENSTGUT00000000733	GO:0090327	negative regulation of locomotion involved in locomotory behavior	IPR011022	Arrestin C-terminal-like domain	"Any process that decreases the frequency, rate, or extent of the self-propelled movement of a cell or organism from one location to another in a behavioral context; the aspect of locomotory behavior having to do with movement." [GOC:dph, GOC:kmv, GOC:tb]
ENSTGUG00000000705	ENSTGUT00000000733	GO:0005768	endosome	IPR011022	Arrestin C-terminal-like domain	"A vacuole to which materials ingested by endocytosis are delivered." [ISBN:0198506732, PMID:19696797]
ENSTGUG00000000705	ENSTGUT00000000733	GO:0005886	plasma membrane	IPR011022	Arrestin C-terminal-like domain	"The membrane surrounding a cell that separates the cell from its external environment. It consists of a phospholipid bilayer and associated proteins." [ISBN:0716731363]
ENSTGUG00000000705	ENSTGUT00000000733	GO:0007165	signal transduction	IPR014756	Immunoglobulin E-set	"The cellular process in which a signal is conveyed to trigger a change in the activity or state of a cell. Signal transduction begins with reception of a signal (e.g. a ligand binding to a receptor or receptor activation by a stimulus such as light), or for signal transduction in the absence of ligand, signal-withdrawal or the activity of a constitutively active receptor. Signal transduction end…
ENSTGUG00000000705	ENSTGUT00000000733	GO:0031699	beta-3 adrenergic receptor binding	IPR014756	Immunoglobulin E-set	"Interacting selectively and non-covalently with a beta-3 adrenergic receptor." [GOC:mah, GOC:nln]
ENSTGUG00000000705	ENSTGUT00000000733	GO:0001659	temperature homeostasis	IPR014756	Immunoglobulin E-set	"A homeostatic process in which an organism modulates its internal body temperature." [GOC:jl]
ENSTGUG00000000705	ENSTGUT00000000733	GO:0031651	negative regulation of heat generation	IPR014756	Immunoglobulin E-set	"Any process that stops, prevents, or reduces the rate or extent of heat generation." [GOC:dph, GOC:mah, GOC:tb]
ENSTGUG00000000705	ENSTGUT00000000733	GO:0043588	skin development	IPR014756	Immunoglobulin E-set	"The process whose specific outcome is the progression of the skin over time, from its formation to the mature structure. The skin is the external membranous integument of an animal. In vertebrates the skin generally consists of two layers, an outer nonsensitive and nonvascular epidermis (cuticle or skarfskin) composed of cells which are constantly growing and multiplying in the deeper, and being…
ENSTGUG00000000705	ENSTGUT00000000733	GO:0044252	negative regulation of multicellular organismal metabolic process	IPR014756	Immunoglobulin E-set	"Any process that stops, prevents or reduces frequency, rate or extent of chemical reactions and pathways in multicellular organisms that occur at the tissue, organ, or organismal level." [GOC:jl]
ENSTGUG00000000705	ENSTGUT00000000733	GO:0051443	positive regulation of ubiquitin-protein transferase activity	IPR014756	Immunoglobulin E-set	"Any process that activates, maintains or increases the rate of ubiquitin transferase activity." [GOC:ai, GOC:tb]
ENSTGUG00000000705	ENSTGUT00000000733	GO:0060613	fat pad development	IPR014756	Immunoglobulin E-set	"The progression of a fat pad from its initial formation to its mature structure. A fat pad is an accumulation of adipose tissue." [GOC:dph]
ENSTGUG00000000705	ENSTGUT00000000733	GO:0071879	positive regulation of adrenergic receptor signaling pathway	IPR014756	Immunoglobulin E-set	"Any process that activates or increases the frequency, rate or extent of the adrenergic receptor protein signaling pathway. An adrenergic receptor signaling pathway is the series of molecular signals generated as a consequence of an adrenergic receptor binding to one of its physiological ligands." [GOC:BHF, GOC:mah]
ENSTGUG00000000705	ENSTGUT00000000733	GO:0090327	negative regulation of locomotion involved in locomotory behavior	IPR014756	Immunoglobulin E-set	"Any process that decreases the frequency, rate, or extent of the self-propelled movement of a cell or organism from one location to another in a behavioral context; the aspect of locomotory behavior having to do with movement." [GOC:dph, GOC:kmv, GOC:tb]
ENSTGUG00000000705	ENSTGUT00000000733	GO:0005768	endosome	IPR014756	Immunoglobulin E-set	"A vacuole to which materials ingested by endocytosis are delivered." [ISBN:0198506732, PMID:19696797]
ENSTGUG00000000705	ENSTGUT00000000733	GO:0005886	plasma membrane	IPR014756	Immunoglobulin E-set	"The membrane surrounding a cell that separates the cell from its external environment. It consists of a phospholipid bilayer and associated proteins." [ISBN:0716731363]
ENSTGUG00000000705	ENSTGUT00000000733	GO:0007165	signal transduction	IPR014756	Immunoglobulin E-set	"The cellular process in which a signal is conveyed to trigger a change in the activity or state of a cell. Signal transduction begins with reception of a signal (e.g. a ligand binding to a receptor or receptor activation by a stimulus such as light), or for signal transduction in the absence of ligand, signal-withdrawal or the activity of a constitutively active receptor. Signal transduction end…
ENSTGUG00000000705	ENSTGUT00000000733	GO:0031699	beta-3 adrenergic receptor binding	IPR014756	Immunoglobulin E-set	"Interacting selectively and non-covalently with a beta-3 adrenergic receptor." [GOC:mah, GOC:nln]
ENSTGUG00000000705	ENSTGUT00000000733	GO:0001659	temperature homeostasis	IPR014756	Immunoglobulin E-set	"A homeostatic process in which an organism modulates its internal body temperature." [GOC:jl]
ENSTGUG00000000705	ENSTGUT00000000733	GO:0031651	negative regulation of heat generation	IPR014756	Immunoglobulin E-set	"Any process that stops, prevents, or reduces the rate or extent of heat generation." [GOC:dph, GOC:mah, GOC:tb]
ENSTGUG00000000705	ENSTGUT00000000733	GO:0043588	skin development	IPR014756	Immunoglobulin E-set	"The process whose specific outcome is the progression of the skin over time, from its formation to the mature structure. The skin is the external membranous integument of an animal. In vertebrates the skin generally consists of two layers, an outer nonsensitive and nonvascular epidermis (cuticle or skarfskin) composed of cells which are constantly growing and multiplying in the deeper, and being…
ENSTGUG00000000705	ENSTGUT00000000733	GO:0044252	negative regulation of multicellular organismal metabolic process	IPR014756	Immunoglobulin E-set	"Any process that stops, prevents or reduces frequency, rate or extent of chemical reactions and pathways in multicellular organisms that occur at the tissue, organ, or organismal level." [GOC:jl]
ENSTGUG00000000705	ENSTGUT00000000733	GO:0051443	positive regulation of ubiquitin-protein transferase activity	IPR014756	Immunoglobulin E-set	"Any process that activates, maintains or increases the rate of ubiquitin transferase activity." [GOC:ai, GOC:tb]
ENSTGUG00000000705	ENSTGUT00000000733	GO:0060613	fat pad development	IPR014756	Immunoglobulin E-set	"The progression of a fat pad from its initial formation to its mature structure. A fat pad is an accumulation of adipose tissue." [GOC:dph]
ENSTGUG00000000705	ENSTGUT00000000733	GO:0071879	positive regulation of adrenergic receptor signaling pathway	IPR014756	Immunoglobulin E-set	"Any process that activates or increases the frequency, rate or extent of the adrenergic receptor protein signaling pathway. An adrenergic receptor signaling pathway is the series of molecular signals generated as a consequence of an adrenergic receptor binding to one of its physiological ligands." [GOC:BHF, GOC:mah]
ENSTGUG00000000705	ENSTGUT00000000733	GO:0090327	negative regulation of locomotion involved in locomotory behavior	IPR014756	Immunoglobulin E-set	"Any process that decreases the frequency, rate, or extent of the self-propelled movement of a cell or organism from one location to another in a behavioral context; the aspect of locomotory behavior having to do with movement." [GOC:dph, GOC:kmv, GOC:tb]
ENSTGUG00000000705	ENSTGUT00000000733	GO:0005768	endosome	IPR014756	Immunoglobulin E-set	"A vacuole to which materials ingested by endocytosis are delivered." [ISBN:0198506732, PMID:19696797]
ENSTGUG00000000705	ENSTGUT00000000733	GO:0005886	plasma membrane	IPR014756	Immunoglobulin E-set	"The membrane surrounding a cell that separates the cell from its external environment. It consists of a phospholipid bilayer and associated proteins." [ISBN:0716731363]
ENSTGUG00000000824	ENSTGUT00000000855	GO:0046872	metal ion binding	IPR000058	Zinc finger, AN1-type	"Interacting selectively and non-covalently with any metal ion." [GOC:ai]
ENSTGUG00000000824	ENSTGUT00000000855	GO:0003677	DNA binding	IPR000058	Zinc finger, AN1-type	"Any molecular function by which a gene product interacts selectively and non-covalently with DNA (deoxyribonucleic acid)." [GOC:dph, GOC:jl, GOC:tb, GOC:vw]
ENSTGUG00000000824	ENSTGUT00000000855	GO:0008270	zinc ion binding	IPR000058	Zinc finger, AN1-type	"Interacting selectively and non-covalently with zinc (Zn) ions." [GOC:ai]
ENSTGUG00000000824	ENSTGUT00000000855	GO:0001701	in utero embryonic development	IPR000058	Zinc finger, AN1-type	"The process whose specific outcome is the progression of the embryo in the uterus over time, from formation of the zygote in the oviduct, to birth. An example of this process is found in Mus musculus." [GOC:go_curators, GOC:mtg_sensu]
ENSTGUG00000000824	ENSTGUT00000000855	GO:0001944	vasculature development	IPR000058	Zinc finger, AN1-type	"The process whose specific outcome is the progression of the vasculature over time, from its formation to the mature structure. The vasculature is an interconnected tubular multi-tissue structure that contains fluid that is actively transported around the organism." [GOC:dph, UBERON:0002409]
ENSTGUG00000000824	ENSTGUT00000000855	GO:0003016	respiratory system process	IPR000058	Zinc finger, AN1-type	"A system process carried out by the organs and tissues of the respiratory system. The respiratory system is an organ system responsible for respiratory gaseous exchange." [GOC:dph, GOC:mtg_cardio, GOC:tb]
ENSTGUG00000000824	ENSTGUT00000000855	GO:0010761	fibroblast migration	IPR000058	Zinc finger, AN1-type	"Cell migration that is accomplished by extension and retraction of a fibroblast pseudopodium. A fibroblast is a connective tissue cell which secretes an extracellular matrix rich in collagen and other macromolecules." [GOC:BHF, GOC:dph, GOC:tb]
ENSTGUG00000000824	ENSTGUT00000000855	GO:0048008	platelet-derived growth factor receptor signaling pathway	IPR000058	Zinc finger, AN1-type	"The series of molecular signals generated as a consequence of a platelet-derived growth factor receptor binding to one of its physiological ligands." [GOC:ceb]
ENSTGUG00000000824	ENSTGUT00000000855	GO:0048705	skeletal system morphogenesis	IPR000058	Zinc finger, AN1-type	"The process in which the anatomical structures of the skeleton are generated and organized." [GOC:dph, GOC:dsf, GOC:jid, GOC:tb]
ENSTGUG00000000824	ENSTGUT00000000855	GO:0048745	smooth muscle tissue development	IPR000058	Zinc finger, AN1-type	"The process whose specific outcome is the progression of smooth muscle over time, from its formation to the mature structure." [GOC:dph, GOC:jid, GOC:lm]
ENSTGUG00000000824	ENSTGUT00000000855	GO:0060324	face development	IPR000058	Zinc finger, AN1-type	"The biological process whose specific outcome is the progression of a face from an initial condition to its mature state. The face is the ventral division of the head." [GOC:dph]
ENSTGUG00000000824	ENSTGUT00000000855	GO:0046872	metal ion binding	IPR000058	Zinc finger, AN1-type	"Interacting selectively and non-covalently with any metal ion." [GOC:ai]
ENSTGUG00000000824	ENSTGUT00000000855	GO:0003677	DNA binding	IPR000058	Zinc finger, AN1-type	"Any molecular function by which a gene product interacts selectively and non-covalently with DNA (deoxyribonucleic acid)." [GOC:dph, GOC:jl, GOC:tb, GOC:vw]
ENSTGUG00000000824	ENSTGUT00000000855	GO:0008270	zinc ion binding	IPR000058	Zinc finger, AN1-type	"Interacting selectively and non-covalently with zinc (Zn) ions." [GOC:ai]
ENSTGUG00000000824	ENSTGUT00000000855	GO:0001701	in utero embryonic development	IPR000058	Zinc finger, AN1-type	"The process whose specific outcome is the progression of the embryo in the uterus over time, from formation of the zygote in the oviduct, to birth. An example of this process is found in Mus musculus." [GOC:go_curators, GOC:mtg_sensu]
ENSTGUG00000000824	ENSTGUT00000000855	GO:0001944	vasculature development	IPR000058	Zinc finger, AN1-type	"The process whose specific outcome is the progression of the vasculature over time, from its formation to the mature structure. The vasculature is an interconnected tubular multi-tissue structure that contains fluid that is actively transported around the organism." [GOC:dph, UBERON:0002409]
ENSTGUG00000000824	ENSTGUT00000000855	GO:0003016	respiratory system process	IPR000058	Zinc finger, AN1-type	"A system process carried out by the organs and tissues of the respiratory system. The respiratory system is an organ system responsible for respiratory gaseous exchange." [GOC:dph, GOC:mtg_cardio, GOC:tb]
ENSTGUG00000000824	ENSTGUT00000000855	GO:0010761	fibroblast migration	IPR000058	Zinc finger, AN1-type	"Cell migration that is accomplished by extension and retraction of a fibroblast pseudopodium. A fibroblast is a connective tissue cell which secretes an extracellular matrix rich in collagen and other macromolecules." [GOC:BHF, GOC:dph, GOC:tb]
ENSTGUG00000000824	ENSTGUT00000000855	GO:0048008	platelet-derived growth factor receptor signaling pathway	IPR000058	Zinc finger, AN1-type	"The series of molecular signals generated as a consequence of a platelet-derived growth factor receptor binding to one of its physiological ligands." [GOC:ceb]
ENSTGUG00000000824	ENSTGUT00000000855	GO:0048705	skeletal system morphogenesis	IPR000058	Zinc finger, AN1-type	"The process in which the anatomical structures of the skeleton are generated and organized." [GOC:dph, GOC:dsf, GOC:jid, GOC:tb]
ENSTGUG00000000824	ENSTGUT00000000855	GO:0048745	smooth muscle tissue development	IPR000058	Zinc finger, AN1-type	"The process whose specific outcome is the progression of smooth muscle over time, from its formation to the mature structure." [GOC:dph, GOC:jid, GOC:lm]
ENSTGUG00000000824	ENSTGUT00000000855	GO:0060324	face development	IPR000058	Zinc finger, AN1-type	"The biological process whose specific outcome is the progression of a face from an initial condition to its mature state. The face is the ventral division of the head." [GOC:dph]
ENSTGUG00000000824	ENSTGUT00000000855	GO:0046872	metal ion binding	IPR000058	Zinc finger, AN1-type	"Interacting selectively and non-covalently with any metal ion." [GOC:ai]
ENSTGUG00000000824	ENSTGUT00000000855	GO:0003677	DNA binding	IPR000058	Zinc finger, AN1-type	"Any molecular function by which a gene product interacts selectively and non-covalently with DNA (deoxyribonucleic acid)." [GOC:dph, GOC:jl, GOC:tb, GOC:vw]
ENSTGUG00000000824	ENSTGUT00000000855	GO:0008270	zinc ion binding	IPR000058	Zinc finger, AN1-type	"Interacting selectively and non-covalently with zinc (Zn) ions." [GOC:ai]
ENSTGUG00000000824	ENSTGUT00000000855	GO:0001701	in utero embryonic development	IPR000058	Zinc finger, AN1-type	"The process whose specific outcome is the progression of the embryo in the uterus over time, from formation of the zygote in the oviduct, to birth. An example of this process is found in Mus musculus." [GOC:go_curators, GOC:mtg_sensu]
ENSTGUG00000000824	ENSTGUT00000000855	GO:0001944	vasculature development	IPR000058	Zinc finger, AN1-type	"The process whose specific outcome is the progression of the vasculature over time, from its formation to the mature structure. The vasculature is an interconnected tubular multi-tissue structure that contains fluid that is actively transported around the organism." [GOC:dph, UBERON:0002409]
ENSTGUG00000000824	ENSTGUT00000000855	GO:0003016	respiratory system process	IPR000058	Zinc finger, AN1-type	"A system process carried out by the organs and tissues of the respiratory system. The respiratory system is an organ system responsible for respiratory gaseous exchange." [GOC:dph, GOC:mtg_cardio, GOC:tb]
ENSTGUG00000000824	ENSTGUT00000000855	GO:0010761	fibroblast migration	IPR000058	Zinc finger, AN1-type	"Cell migration that is accomplished by extension and retraction of a fibroblast pseudopodium. A fibroblast is a connective tissue cell which secretes an extracellular matrix rich in collagen and other macromolecules." [GOC:BHF, GOC:dph, GOC:tb]
ENSTGUG00000000824	ENSTGUT00000000855	GO:0048008	platelet-derived growth factor receptor signaling pathway	IPR000058	Zinc finger, AN1-type	"The series of molecular signals generated as a consequence of a platelet-derived growth factor receptor binding to one of its physiological ligands." [GOC:ceb]
ENSTGUG00000000824	ENSTGUT00000000855	GO:0048705	skeletal system morphogenesis	IPR000058	Zinc finger, AN1-type	"The process in which the anatomical structures of the skeleton are generated and organized." [GOC:dph, GOC:dsf, GOC:jid, GOC:tb]
ENSTGUG00000000824	ENSTGUT00000000855	GO:0048745	smooth muscle tissue development	IPR000058	Zinc finger, AN1-type	"The process whose specific outcome is the progression of smooth muscle over time, from its formation to the mature structure." [GOC:dph, GOC:jid, GOC:lm]
ENSTGUG00000000824	ENSTGUT00000000855	GO:0060324	face development	IPR000058	Zinc finger, AN1-type	"The biological process whose specific outcome is the progression of a face from an initial condition to its mature state. The face is the ventral division of the head." [GOC:dph]
ENSTGUG00000000824	ENSTGUT00000000855	GO:0046872	metal ion binding	IPR002653	Zinc finger, A20-type	"Interacting selectively and non-covalently with any metal ion." [GOC:ai]
ENSTGUG00000000824	ENSTGUT00000000855	GO:0003677	DNA binding	IPR002653	Zinc finger, A20-type	"Any molecular function by which a gene product interacts selectively and non-covalently with DNA (deoxyribonucleic acid)." [GOC:dph, GOC:jl, GOC:tb, GOC:vw]
ENSTGUG00000000824	ENSTGUT00000000855	GO:0008270	zinc ion binding	IPR002653	Zinc finger, A20-type	"Interacting selectively and non-covalently with zinc (Zn) ions." [GOC:ai]
ENSTGUG00000000824	ENSTGUT00000000855	GO:0001701	in utero embryonic development	IPR002653	Zinc finger, A20-type	"The process whose specific outcome is the progression of the embryo in the uterus over time, from formation of the zygote in the oviduct, to birth. An example of this process is found in Mus musculus." [GOC:go_curators, GOC:mtg_sensu]
ENSTGUG00000000824	ENSTGUT00000000855	GO:0001944	vasculature development	IPR002653	Zinc finger, A20-type	"The process whose specific outcome is the progression of the vasculature over time, from its formation to the mature structure. The vasculature is an interconnected tubular multi-tissue structure that contains fluid that is actively transported around the organism." [GOC:dph, UBERON:0002409]
ENSTGUG00000000824	ENSTGUT00000000855	GO:0003016	respiratory system process	IPR002653	Zinc finger, A20-type	"A system process carried out by the organs and tissues of the respiratory system. The respiratory system is an organ system responsible for respiratory gaseous exchange." [GOC:dph, GOC:mtg_cardio, GOC:tb]
ENSTGUG00000000824	ENSTGUT00000000855	GO:0010761	fibroblast migration	IPR002653	Zinc finger, A20-type	"Cell migration that is accomplished by extension and retraction of a fibroblast pseudopodium. A fibroblast is a connective tissue cell which secretes an extracellular matrix rich in collagen and other macromolecules." [GOC:BHF, GOC:dph, GOC:tb]
ENSTGUG00000000824	ENSTGUT00000000855	GO:0048008	platelet-derived growth factor receptor signaling pathway	IPR002653	Zinc finger, A20-type	"The series of molecular signals generated as a consequence of a platelet-derived growth factor receptor binding to one of its physiological ligands." [GOC:ceb]
ENSTGUG00000000824	ENSTGUT00000000855	GO:0048705	skeletal system morphogenesis	IPR002653	Zinc finger, A20-type	"The process in which the anatomical structures of the skeleton are generated and organized." [GOC:dph, GOC:dsf, GOC:jid, GOC:tb]
ENSTGUG00000000824	ENSTGUT00000000855	GO:0048745	smooth muscle tissue development	IPR002653	Zinc finger, A20-type	"The process whose specific outcome is the progression of smooth muscle over time, from its formation to the mature structure." [GOC:dph, GOC:jid, GOC:lm]
ENSTGUG00000000824	ENSTGUT00000000855	GO:0060324	face development	IPR002653	Zinc finger, A20-type	"The biological process whose specific outcome is the progression of a face from an initial condition to its mature state. The face is the ventral division of the head." [GOC:dph]
ENSTGUG00000000824	ENSTGUT00000000855	GO:0046872	metal ion binding	IPR002653	Zinc finger, A20-type	"Interacting selectively and non-covalently with any metal ion." [GOC:ai]
ENSTGUG00000000824	ENSTGUT00000000855	GO:0003677	DNA binding	IPR002653	Zinc finger, A20-type	"Any molecular function by which a gene product interacts selectively and non-covalently with DNA (deoxyribonucleic acid)." [GOC:dph, GOC:jl, GOC:tb, GOC:vw]
ENSTGUG00000000824	ENSTGUT00000000855	GO:0008270	zinc ion binding	IPR002653	Zinc finger, A20-type	"Interacting selectively and non-covalently with zinc (Zn) ions." [GOC:ai]
ENSTGUG00000000824	ENSTGUT00000000855	GO:0001701	in utero embryonic development	IPR002653	Zinc finger, A20-type	"The process whose specific outcome is the progression of the embryo in the uterus over time, from formation of the zygote in the oviduct, to birth. An example of this process is found in Mus musculus." [GOC:go_curators, GOC:mtg_sensu]
ENSTGUG00000000824	ENSTGUT00000000855	GO:0001944	vasculature development	IPR002653	Zinc finger, A20-type	"The process whose specific outcome is the progression of the vasculature over time, from its formation to the mature structure. The vasculature is an interconnected tubular multi-tissue structure that contains fluid that is actively transported around the organism." [GOC:dph, UBERON:0002409]
ENSTGUG00000000824	ENSTGUT00000000855	GO:0003016	respiratory system process	IPR002653	Zinc finger, A20-type	"A system process carried out by the organs and tissues of the respiratory system. The respiratory system is an organ system responsible for respiratory gaseous exchange." [GOC:dph, GOC:mtg_cardio, GOC:tb]
ENSTGUG00000000824	ENSTGUT00000000855	GO:0010761	fibroblast migration	IPR002653	Zinc finger, A20-type	"Cell migration that is accomplished by extension and retraction of a fibroblast pseudopodium. A fibroblast is a connective tissue cell which secretes an extracellular matrix rich in collagen and other macromolecules." [GOC:BHF, GOC:dph, GOC:tb]
ENSTGUG00000000824	ENSTGUT00000000855	GO:0048008	platelet-derived growth factor receptor signaling pathway	IPR002653	Zinc finger, A20-type	"The series of molecular signals generated as a consequence of a platelet-derived growth factor receptor binding to one of its physiological ligands." [GOC:ceb]
ENSTGUG00000000824	ENSTGUT00000000855	GO:0048705	skeletal system morphogenesis	IPR002653	Zinc finger, A20-type	"The process in which the anatomical structures of the skeleton are generated and organized." [GOC:dph, GOC:dsf, GOC:jid, GOC:tb]
ENSTGUG00000000824	ENSTGUT00000000855	GO:0048745	smooth muscle tissue development	IPR002653	Zinc finger, A20-type	"The process whose specific outcome is the progression of smooth muscle over time, from its formation to the mature structure." [GOC:dph, GOC:jid, GOC:lm]
ENSTGUG00000000824	ENSTGUT00000000855	GO:0060324	face development	IPR002653	Zinc finger, A20-type	"The biological process whose specific outcome is the progression of a face from an initial condition to its mature state. The face is the ventral division of the head." [GOC:dph]
ENSTGUG00000000948	ENSTGUT00000000981	GO:0010764	negative regulation of fibroblast migration			"Any process that decreases the rate, frequency or extent of fibroblast cell migration. Fibroblast cell migration is accomplished by extension and retraction of a pseudopodium." [GOC:dph, GOC:tb]
ENSTGUG00000000948	ENSTGUT00000000981	GO:1900016	negative regulation of cytokine production involved in inflammatory response			"Any process that stops, prevents or reduces the frequency, rate or extent of cytokine production involved in inflammatory response." [GOC:TermGenie]
ENSTGUG00000000948	ENSTGUT00000000981	GO:0005737	cytoplasm			"All of the contents of a cell excluding the plasma membrane and nucleus, but including other subcellular structures." [ISBN:0198547684]
ENSTGUG00000000948	ENSTGUT00000000981	GO:0035869	ciliary transition zone			"A region of the cilium between the basal body and proximal segment that is characterized by Y-shaped assemblages that connect axonemal microtubules to the ciliary membrane. The ciliary transition zone appears to function as a gate that controls ciliary membrane composition and separates the cytosol from the ciliary plasm." [GOC:cilia, GOC:kmv, PMID:21422230]
ENSTGUG00000001169	ENSTGUT00000001229	GO:0007165	signal transduction	IPR000008	C2 domain	"The cellular process in which a signal is conveyed to trigger a change in the activity or state of a cell. Signal transduction begins with reception of a signal (e.g. a ligand binding to a receptor or receptor activation by a stimulus such as light), or for signal transduction in the absence of ligand, signal-withdrawal or the activity of a constitutively active receptor. Signal transduction end…
ENSTGUG00000001169	ENSTGUT00000001229	GO:0005096	GTPase activator activity	IPR000008	C2 domain	"Binds to and increases the activity of a GTPase, an enzyme that catalyzes the hydrolysis of GTP." [GOC:mah]
ENSTGUG00000001169	ENSTGUT00000001229	GO:0043547	positive regulation of GTPase activity	IPR000008	C2 domain	"Any process that activates or increases the activity of a GTPase." [GOC:jl, GOC:mah]
ENSTGUG00000001169	ENSTGUT00000001229	GO:0001784	phosphotyrosine residue binding	IPR000008	C2 domain	"Interacting selectively and non-covalently with a phosphorylated tyrosine residue within a protein." [PMID:14636584]
ENSTGUG00000001169	ENSTGUT00000001229	GO:0005102	receptor binding	IPR000008	C2 domain	"Interacting selectively and non-covalently with one or more specific sites on a receptor molecule, a macromolecule that undergoes combination with a hormone, neurotransmitter, drug or intracellular messenger to initiate a change in cell function." [GOC:bf, GOC:ceb, ISBN:0198506732]
ENSTGUG00000001169	ENSTGUT00000001229	GO:0051020	GTPase binding	IPR000008	C2 domain	"Interacting selectively and non-covalently with a GTPase, any enzyme that catalyzes the hydrolysis of GTP." [GOC:ai]
ENSTGUG00000001169	ENSTGUT00000001229	GO:0001953	negative regulation of cell-matrix adhesion	IPR000008	C2 domain	"Any process that stops, prevents, or reduces the rate or extent of cell adhesion to the extracellular matrix." [GOC:hjd]
ENSTGUG00000001169	ENSTGUT00000001229	GO:0007162	negative regulation of cell adhesion	IPR000008	C2 domain	"Any process that stops, prevents, or reduces the frequency, rate or extent of cell adhesion." [GOC:go_curators]
ENSTGUG00000001169	ENSTGUT00000001229	GO:0030833	regulation of actin filament polymerization	IPR000008	C2 domain	"Any process that modulates the frequency, rate or extent of the assembly of actin filaments by the addition of actin monomers to a filament." [GOC:mah]
ENSTGUG00000001169	ENSTGUT00000001229	GO:0043066	negative regulation of apoptotic process	IPR000008	C2 domain	"Any process that stops, prevents, or reduces the frequency, rate or extent of cell death by apoptotic process." [GOC:jl, GOC:mtg_apoptosis]
ENSTGUG00000001169	ENSTGUT00000001229	GO:0043087	regulation of GTPase activity	IPR000008	C2 domain	"Any process that modulates the rate of GTP hydrolysis by a GTPase." [GOC:jl, GOC:mah]
ENSTGUG00000001169	ENSTGUT00000001229	GO:0046580	negative regulation of Ras protein signal transduction	IPR000008	C2 domain	"Any process that stops, prevents, or reduces the frequency, rate or extent of Ras protein signal transduction." [GOC:bf]
ENSTGUG00000001169	ENSTGUT00000001229	GO:0048514	blood vessel morphogenesis	IPR000008	C2 domain	"The process in which the anatomical structures of blood vessels are generated and organized. The blood vessel is the vasculature carrying blood." [GOC:jid]
ENSTGUG00000001169	ENSTGUT00000001229	GO:0007165	signal transduction	IPR000008	C2 domain	"The cellular process in which a signal is conveyed to trigger a change in the activity or state of a cell. Signal transduction begins with reception of a signal (e.g. a ligand binding to a receptor or receptor activation by a stimulus such as light), or for signal transduction in the absence of ligand, signal-withdrawal or the activity of a constitutively active receptor. Signal transduction end…
ENSTGUG00000001169	ENSTGUT00000001229	GO:0005096	GTPase activator activity	IPR000008	C2 domain	"Binds to and increases the activity of a GTPase, an enzyme that catalyzes the hydrolysis of GTP." [GOC:mah]
ENSTGUG00000001169	ENSTGUT00000001229	GO:0043547	positive regulation of GTPase activity	IPR000008	C2 domain	"Any process that activates or increases the activity of a GTPase." [GOC:jl, GOC:mah]
ENSTGUG00000001169	ENSTGUT00000001229	GO:0001784	phosphotyrosine residue binding	IPR000008	C2 domain	"Interacting selectively and non-covalently with a phosphorylated tyrosine residue within a protein." [PMID:14636584]
ENSTGUG00000001169	ENSTGUT00000001229	GO:0005102	receptor binding	IPR000008	C2 domain	"Interacting selectively and non-covalently with one or more specific sites on a receptor molecule, a macromolecule that undergoes combination with a hormone, neurotransmitter, drug or intracellular messenger to initiate a change in cell function." [GOC:bf, GOC:ceb, ISBN:0198506732]
ENSTGUG00000001169	ENSTGUT00000001229	GO:0051020	GTPase binding	IPR000008	C2 domain	"Interacting selectively and non-covalently with a GTPase, any enzyme that catalyzes the hydrolysis of GTP." [GOC:ai]
ENSTGUG00000001169	ENSTGUT00000001229	GO:0001953	negative regulation of cell-matrix adhesion	IPR000008	C2 domain	"Any process that stops, prevents, or reduces the rate or extent of cell adhesion to the extracellular matrix." [GOC:hjd]
ENSTGUG00000001169	ENSTGUT00000001229	GO:0007162	negative regulation of cell adhesion	IPR000008	C2 domain	"Any process that stops, prevents, or reduces the frequency, rate or extent of cell adhesion." [GOC:go_curators]
ENSTGUG00000001169	ENSTGUT00000001229	GO:0030833	regulation of actin filament polymerization	IPR000008	C2 domain	"Any process that modulates the frequency, rate or extent of the assembly of actin filaments by the addition of actin monomers to a filament." [GOC:mah]
ENSTGUG00000001169	ENSTGUT00000001229	GO:0043066	negative regulation of apoptotic process	IPR000008	C2 domain	"Any process that stops, prevents, or reduces the frequency, rate or extent of cell death by apoptotic process." [GOC:jl, GOC:mtg_apoptosis]
ENSTGUG00000001169	ENSTGUT00000001229	GO:0043087	regulation of GTPase activity	IPR000008	C2 domain	"Any process that modulates the rate of GTP hydrolysis by a GTPase." [GOC:jl, GOC:mah]
ENSTGUG00000001169	ENSTGUT00000001229	GO:0046580	negative regulation of Ras protein signal transduction	IPR000008	C2 domain	"Any process that stops, prevents, or reduces the frequency, rate or extent of Ras protein signal transduction." [GOC:bf]
ENSTGUG00000001169	ENSTGUT00000001229	GO:0048514	blood vessel morphogenesis	IPR000008	C2 domain	"The process in which the anatomical structures of blood vessels are generated and organized. The blood vessel is the vasculature carrying blood." [GOC:jid]
ENSTGUG00000001169	ENSTGUT00000001229	GO:0007165	signal transduction	IPR000008	C2 domain	"The cellular process in which a signal is conveyed to trigger a change in the activity or state of a cell. Signal transduction begins with reception of a signal (e.g. a ligand binding to a receptor or receptor activation by a stimulus such as light), or for signal transduction in the absence of ligand, signal-withdrawal or the activity of a constitutively active receptor. Signal transduction end…
ENSTGUG00000001169	ENSTGUT00000001229	GO:0005096	GTPase activator activity	IPR000008	C2 domain	"Binds to and increases the activity of a GTPase, an enzyme that catalyzes the hydrolysis of GTP." [GOC:mah]
ENSTGUG00000001169	ENSTGUT00000001229	GO:0043547	positive regulation of GTPase activity	IPR000008	C2 domain	"Any process that activates or increases the activity of a GTPase." [GOC:jl, GOC:mah]
ENSTGUG00000001169	ENSTGUT00000001229	GO:0001784	phosphotyrosine residue binding	IPR000008	C2 domain	"Interacting selectively and non-covalently with a phosphorylated tyrosine residue within a protein." [PMID:14636584]
ENSTGUG00000001169	ENSTGUT00000001229	GO:0005102	receptor binding	IPR000008	C2 domain	"Interacting selectively and non-covalently with one or more specific sites on a receptor molecule, a macromolecule that undergoes combination with a hormone, neurotransmitter, drug or intracellular messenger to initiate a change in cell function." [GOC:bf, GOC:ceb, ISBN:0198506732]
ENSTGUG00000001169	ENSTGUT00000001229	GO:0051020	GTPase binding	IPR000008	C2 domain	"Interacting selectively and non-covalently with a GTPase, any enzyme that catalyzes the hydrolysis of GTP." [GOC:ai]
ENSTGUG00000001169	ENSTGUT00000001229	GO:0001953	negative regulation of cell-matrix adhesion	IPR000008	C2 domain	"Any process that stops, prevents, or reduces the rate or extent of cell adhesion to the extracellular matrix." [GOC:hjd]
ENSTGUG00000001169	ENSTGUT00000001229	GO:0007162	negative regulation of cell adhesion	IPR000008	C2 domain	"Any process that stops, prevents, or reduces the frequency, rate or extent of cell adhesion." [GOC:go_curators]
ENSTGUG00000001169	ENSTGUT00000001229	GO:0030833	regulation of actin filament polymerization	IPR000008	C2 domain	"Any process that modulates the frequency, rate or extent of the assembly of actin filaments by the addition of actin monomers to a filament." [GOC:mah]
ENSTGUG00000001169	ENSTGUT00000001229	GO:0043066	negative regulation of apoptotic process	IPR000008	C2 domain	"Any process that stops, prevents, or reduces the frequency, rate or extent of cell death by apoptotic process." [GOC:jl, GOC:mtg_apoptosis]
ENSTGUG00000001169	ENSTGUT00000001229	GO:0043087	regulation of GTPase activity	IPR000008	C2 domain	"Any process that modulates the rate of GTP hydrolysis by a GTPase." [GOC:jl, GOC:mah]
ENSTGUG00000001169	ENSTGUT00000001229	GO:0046580	negative regulation of Ras protein signal transduction	IPR000008	C2 domain	"Any process that stops, prevents, or reduces the frequency, rate or extent of Ras protein signal transduction." [GOC:bf]
ENSTGUG00000001169	ENSTGUT00000001229	GO:0048514	blood vessel morphogenesis	IPR000008	C2 domain	"The process in which the anatomical structures of blood vessels are generated and organized. The blood vessel is the vasculature carrying blood." [GOC:jid]
ENSTGUG00000001169	ENSTGUT00000001229	GO:0007165	signal transduction	IPR000008	C2 domain	"The cellular process in which a signal is conveyed to trigger a change in the activity or state of a cell. Signal transduction begins with reception of a signal (e.g. a ligand binding to a receptor or receptor activation by a stimulus such as light), or for signal transduction in the absence of ligand, signal-withdrawal or the activity of a constitutively active receptor. Signal transduction end…
ENSTGUG00000001169	ENSTGUT00000001229	GO:0005096	GTPase activator activity	IPR000008	C2 domain	"Binds to and increases the activity of a GTPase, an enzyme that catalyzes the hydrolysis of GTP." [GOC:mah]
ENSTGUG00000001169	ENSTGUT00000001229	GO:0043547	positive regulation of GTPase activity	IPR000008	C2 domain	"Any process that activates or increases the activity of a GTPase." [GOC:jl, GOC:mah]
ENSTGUG00000001169	ENSTGUT00000001229	GO:0001784	phosphotyrosine residue binding	IPR000008	C2 domain	"Interacting selectively and non-covalently with a phosphorylated tyrosine residue within a protein." [PMID:14636584]
ENSTGUG00000001169	ENSTGUT00000001229	GO:0005102	receptor binding	IPR000008	C2 domain	"Interacting selectively and non-covalently with one or more specific sites on a receptor molecule, a macromolecule that undergoes combination with a hormone, neurotransmitter, drug or intracellular messenger to initiate a change in cell function." [GOC:bf, GOC:ceb, ISBN:0198506732]
ENSTGUG00000001169	ENSTGUT00000001229	GO:0051020	GTPase binding	IPR000008	C2 domain	"Interacting selectively and non-covalently with a GTPase, any enzyme that catalyzes the hydrolysis of GTP." [GOC:ai]
ENSTGUG00000001169	ENSTGUT00000001229	GO:0001953	negative regulation of cell-matrix adhesion	IPR000008	C2 domain	"Any process that stops, prevents, or reduces the rate or extent of cell adhesion to the extracellular matrix." [GOC:hjd]
ENSTGUG00000001169	ENSTGUT00000001229	GO:0007162	negative regulation of cell adhesion	IPR000008	C2 domain	"Any process that stops, prevents, or reduces the frequency, rate or extent of cell adhesion." [GOC:go_curators]
ENSTGUG00000001169	ENSTGUT00000001229	GO:0030833	regulation of actin filament polymerization	IPR000008	C2 domain	"Any process that modulates the frequency, rate or extent of the assembly of actin filaments by the addition of actin monomers to a filament." [GOC:mah]
ENSTGUG00000001169	ENSTGUT00000001229	GO:0043066	negative regulation of apoptotic process	IPR000008	C2 domain	"Any process that stops, prevents, or reduces the frequency, rate or extent of cell death by apoptotic process." [GOC:jl, GOC:mtg_apoptosis]
ENSTGUG00000001169	ENSTGUT00000001229	GO:0043087	regulation of GTPase activity	IPR000008	C2 domain	"Any process that modulates the rate of GTP hydrolysis by a GTPase." [GOC:jl, GOC:mah]
ENSTGUG00000001169	ENSTGUT00000001229	GO:0046580	negative regulation of Ras protein signal transduction	IPR000008	C2 domain	"Any process that stops, prevents, or reduces the frequency, rate or extent of Ras protein signal transduction." [GOC:bf]
ENSTGUG00000001169	ENSTGUT00000001229	GO:0048514	blood vessel morphogenesis	IPR000008	C2 domain	"The process in which the anatomical structures of blood vessels are generated and organized. The blood vessel is the vasculature carrying blood." [GOC:jid]
ENSTGUG00000001169	ENSTGUT00000001229	GO:0007165	signal transduction	IPR000980	SH2 domain	"The cellular process in which a signal is conveyed to trigger a change in the activity or state of a cell. Signal transduction begins with reception of a signal (e.g. a ligand binding to a receptor or receptor activation by a stimulus such as light), or for signal transduction in the absence of ligand, signal-withdrawal or the activity of a constitutively active receptor. Signal transduction end…
ENSTGUG00000001169	ENSTGUT00000001229	GO:0005096	GTPase activator activity	IPR000980	SH2 domain	"Binds to and increases the activity of a GTPase, an enzyme that catalyzes the hydrolysis of GTP." [GOC:mah]
ENSTGUG00000001169	ENSTGUT00000001229	GO:0043547	positive regulation of GTPase activity	IPR000980	SH2 domain	"Any process that activates or increases the activity of a GTPase." [GOC:jl, GOC:mah]
ENSTGUG00000001169	ENSTGUT00000001229	GO:0001784	phosphotyrosine residue binding	IPR000980	SH2 domain	"Interacting selectively and non-covalently with a phosphorylated tyrosine residue within a protein." [PMID:14636584]
ENSTGUG00000001169	ENSTGUT00000001229	GO:0005102	receptor binding	IPR000980	SH2 domain	"Interacting selectively and non-covalently with one or more specific sites on a receptor molecule, a macromolecule that undergoes combination with a hormone, neurotransmitter, drug or intracellular messenger to initiate a change in cell function." [GOC:bf, GOC:ceb, ISBN:0198506732]
ENSTGUG00000001169	ENSTGUT00000001229	GO:0051020	GTPase binding	IPR000980	SH2 domain	"Interacting selectively and non-covalently with a GTPase, any enzyme that catalyzes the hydrolysis of GTP." [GOC:ai]
ENSTGUG00000001169	ENSTGUT00000001229	GO:0001953	negative regulation of cell-matrix adhesion	IPR000980	SH2 domain	"Any process that stops, prevents, or reduces the rate or extent of cell adhesion to the extracellular matrix." [GOC:hjd]
ENSTGUG00000001169	ENSTGUT00000001229	GO:0007162	negative regulation of cell adhesion	IPR000980	SH2 domain	"Any process that stops, prevents, or reduces the frequency, rate or extent of cell adhesion." [GOC:go_curators]
ENSTGUG00000001169	ENSTGUT00000001229	GO:0030833	regulation of actin filament polymerization	IPR000980	SH2 domain	"Any process that modulates the frequency, rate or extent of the assembly of actin filaments by the addition of actin monomers to a filament." [GOC:mah]
ENSTGUG00000001169	ENSTGUT00000001229	GO:0043066	negative regulation of apoptotic process	IPR000980	SH2 domain	"Any process that stops, prevents, or reduces the frequency, rate or extent of cell death by apoptotic process." [GOC:jl, GOC:mtg_apoptosis]
ENSTGUG00000001169	ENSTGUT00000001229	GO:0043087	regulation of GTPase activity	IPR000980	SH2 domain	"Any process that modulates the rate of GTP hydrolysis by a GTPase." [GOC:jl, GOC:mah]
ENSTGUG00000001169	ENSTGUT00000001229	GO:0046580	negative regulation of Ras protein signal transduction	IPR000980	SH2 domain	"Any process that stops, prevents, or reduces the frequency, rate or extent of Ras protein signal transduction." [GOC:bf]
ENSTGUG00000001169	ENSTGUT00000001229	GO:0048514	blood vessel morphogenesis	IPR000980	SH2 domain	"The process in which the anatomical structures of blood vessels are generated and organized. The blood vessel is the vasculature carrying blood." [GOC:jid]
ENSTGUG00000001169	ENSTGUT00000001229	GO:0007165	signal transduction	IPR000980	SH2 domain	"The cellular process in which a signal is conveyed to trigger a change in the activity or state of a cell. Signal transduction begins with reception of a signal (e.g. a ligand binding to a receptor or receptor activation by a stimulus such as light), or for signal transduction in the absence of ligand, signal-withdrawal or the activity of a constitutively active receptor. Signal transduction end…
ENSTGUG00000001169	ENSTGUT00000001229	GO:0005096	GTPase activator activity	IPR000980	SH2 domain	"Binds to and increases the activity of a GTPase, an enzyme that catalyzes the hydrolysis of GTP." [GOC:mah]
ENSTGUG00000001169	ENSTGUT00000001229	GO:0043547	positive regulation of GTPase activity	IPR000980	SH2 domain	"Any process that activates or increases the activity of a GTPase." [GOC:jl, GOC:mah]
ENSTGUG00000001169	ENSTGUT00000001229	GO:0001784	phosphotyrosine residue binding	IPR000980	SH2 domain	"Interacting selectively and non-covalently with a phosphorylated tyrosine residue within a protein." [PMID:14636584]
ENSTGUG00000001169	ENSTGUT00000001229	GO:0005102	receptor binding	IPR000980	SH2 domain	"Interacting selectively and non-covalently with one or more specific sites on a receptor molecule, a macromolecule that undergoes combination with a hormone, neurotransmitter, drug or intracellular messenger to initiate a change in cell function." [GOC:bf, GOC:ceb, ISBN:0198506732]
ENSTGUG00000001169	ENSTGUT00000001229	GO:0051020	GTPase binding	IPR000980	SH2 domain	"Interacting selectively and non-covalently with a GTPase, any enzyme that catalyzes the hydrolysis of GTP." [GOC:ai]
ENSTGUG00000001169	ENSTGUT00000001229	GO:0001953	negative regulation of cell-matrix adhesion	IPR000980	SH2 domain	"Any process that stops, prevents, or reduces the rate or extent of cell adhesion to the extracellular matrix." [GOC:hjd]
ENSTGUG00000001169	ENSTGUT00000001229	GO:0007162	negative regulation of cell adhesion	IPR000980	SH2 domain	"Any process that stops, prevents, or reduces the frequency, rate or extent of cell adhesion." [GOC:go_curators]
ENSTGUG00000001169	ENSTGUT00000001229	GO:0030833	regulation of actin filament polymerization	IPR000980	SH2 domain	"Any process that modulates the frequency, rate or extent of the assembly of actin filaments by the addition of actin monomers to a filament." [GOC:mah]
ENSTGUG00000001169	ENSTGUT00000001229	GO:0043066	negative regulation of apoptotic process	IPR000980	SH2 domain	"Any process that stops, prevents, or reduces the frequency, rate or extent of cell death by apoptotic process." [GOC:jl, GOC:mtg_apoptosis]
ENSTGUG00000001169	ENSTGUT00000001229	GO:0043087	regulation of GTPase activity	IPR000980	SH2 domain	"Any process that modulates the rate of GTP hydrolysis by a GTPase." [GOC:jl, GOC:mah]
ENSTGUG00000001169	ENSTGUT00000001229	GO:0046580	negative regulation of Ras protein signal transduction	IPR000980	SH2 domain	"Any process that stops, prevents, or reduces the frequency, rate or extent of Ras protein signal transduction." [GOC:bf]
ENSTGUG00000001169	ENSTGUT00000001229	GO:0048514	blood vessel morphogenesis	IPR000980	SH2 domain	"The process in which the anatomical structures of blood vessels are generated and organized. The blood vessel is the vasculature carrying blood." [GOC:jid]
ENSTGUG00000001169	ENSTGUT00000001229	GO:0007165	signal transduction	IPR000980	SH2 domain	"The cellular process in which a signal is conveyed to trigger a change in the activity or state of a cell. Signal transduction begins with reception of a signal (e.g. a ligand binding to a receptor or receptor activation by a stimulus such as light), or for signal transduction in the absence of ligand, signal-withdrawal or the activity of a constitutively active receptor. Signal transduction end…
ENSTGUG00000001169	ENSTGUT00000001229	GO:0005096	GTPase activator activity	IPR000980	SH2 domain	"Binds to and increases the activity of a GTPase, an enzyme that catalyzes the hydrolysis of GTP." [GOC:mah]
ENSTGUG00000001169	ENSTGUT00000001229	GO:0043547	positive regulation of GTPase activity	IPR000980	SH2 domain	"Any process that activates or increases the activity of a GTPase." [GOC:jl, GOC:mah]
ENSTGUG00000001169	ENSTGUT00000001229	GO:0001784	phosphotyrosine residue binding	IPR000980	SH2 domain	"Interacting selectively and non-covalently with a phosphorylated tyrosine residue within a protein." [PMID:14636584]
ENSTGUG00000001169	ENSTGUT00000001229	GO:0005102	receptor binding	IPR000980	SH2 domain	"Interacting selectively and non-covalently with one or more specific sites on a receptor molecule, a macromolecule that undergoes combination with a hormone, neurotransmitter, drug or intracellular messenger to initiate a change in cell function." [GOC:bf, GOC:ceb, ISBN:0198506732]
ENSTGUG00000001169	ENSTGUT00000001229	GO:0051020	GTPase binding	IPR000980	SH2 domain	"Interacting selectively and non-covalently with a GTPase, any enzyme that catalyzes the hydrolysis of GTP." [GOC:ai]
ENSTGUG00000001169	ENSTGUT00000001229	GO:0001953	negative regulation of cell-matrix adhesion	IPR000980	SH2 domain	"Any process that stops, prevents, or reduces the rate or extent of cell adhesion to the extracellular matrix." [GOC:hjd]
ENSTGUG00000001169	ENSTGUT00000001229	GO:0007162	negative regulation of cell adhesion	IPR000980	SH2 domain	"Any process that stops, prevents, or reduces the frequency, rate or extent of cell adhesion." [GOC:go_curators]
ENSTGUG00000001169	ENSTGUT00000001229	GO:0030833	regulation of actin filament polymerization	IPR000980	SH2 domain	"Any process that modulates the frequency, rate or extent of the assembly of actin filaments by the addition of actin monomers to a filament." [GOC:mah]
ENSTGUG00000001169	ENSTGUT00000001229	GO:0043066	negative regulation of apoptotic process	IPR000980	SH2 domain	"Any process that stops, prevents, or reduces the frequency, rate or extent of cell death by apoptotic process." [GOC:jl, GOC:mtg_apoptosis]
ENSTGUG00000001169	ENSTGUT00000001229	GO:0043087	regulation of GTPase activity	IPR000980	SH2 domain	"Any process that modulates the rate of GTP hydrolysis by a GTPase." [GOC:jl, GOC:mah]
ENSTGUG00000001169	ENSTGUT00000001229	GO:0046580	negative regulation of Ras protein signal transduction	IPR000980	SH2 domain	"Any process that stops, prevents, or reduces the frequency, rate or extent of Ras protein signal transduction." [GOC:bf]
ENSTGUG00000001169	ENSTGUT00000001229	GO:0048514	blood vessel morphogenesis	IPR000980	SH2 domain	"The process in which the anatomical structures of blood vessels are generated and organized. The blood vessel is the vasculature carrying blood." [GOC:jid]
ENSTGUG00000001169	ENSTGUT00000001229	GO:0007165	signal transduction	IPR000980	SH2 domain	"The cellular process in which a signal is conveyed to trigger a change in the activity or state of a cell. Signal transduction begins with reception of a signal (e.g. a ligand binding to a receptor or receptor activation by a stimulus such as light), or for signal transduction in the absence of ligand, signal-withdrawal or the activity of a constitutively active receptor. Signal transduction end…
ENSTGUG00000001169	ENSTGUT00000001229	GO:0005096	GTPase activator activity	IPR000980	SH2 domain	"Binds to and increases the activity of a GTPase, an enzyme that catalyzes the hydrolysis of GTP." [GOC:mah]
ENSTGUG00000001169	ENSTGUT00000001229	GO:0043547	positive regulation of GTPase activity	IPR000980	SH2 domain	"Any process that activates or increases the activity of a GTPase." [GOC:jl, GOC:mah]
ENSTGUG00000001169	ENSTGUT00000001229	GO:0001784	phosphotyrosine residue binding	IPR000980	SH2 domain	"Interacting selectively and non-covalently with a phosphorylated tyrosine residue within a protein." [PMID:14636584]
ENSTGUG00000001169	ENSTGUT00000001229	GO:0005102	receptor binding	IPR000980	SH2 domain	"Interacting selectively and non-covalently with one or more specific sites on a receptor molecule, a macromolecule that undergoes combination with a hormone, neurotransmitter, drug or intracellular messenger to initiate a change in cell function." [GOC:bf, GOC:ceb, ISBN:0198506732]
ENSTGUG00000001169	ENSTGUT00000001229	GO:0051020	GTPase binding	IPR000980	SH2 domain	"Interacting selectively and non-covalently with a GTPase, any enzyme that catalyzes the hydrolysis of GTP." [GOC:ai]
ENSTGUG00000001169	ENSTGUT00000001229	GO:0001953	negative regulation of cell-matrix adhesion	IPR000980	SH2 domain	"Any process that stops, prevents, or reduces the rate or extent of cell adhesion to the extracellular matrix." [GOC:hjd]
ENSTGUG00000001169	ENSTGUT00000001229	GO:0007162	negative regulation of cell adhesion	IPR000980	SH2 domain	"Any process that stops, prevents, or reduces the frequency, rate or extent of cell adhesion." [GOC:go_curators]
ENSTGUG00000001169	ENSTGUT00000001229	GO:0030833	regulation of actin filament polymerization	IPR000980	SH2 domain	"Any process that modulates the frequency, rate or extent of the assembly of actin filaments by the addition of actin monomers to a filament." [GOC:mah]
ENSTGUG00000001169	ENSTGUT00000001229	GO:0043066	negative regulation of apoptotic process	IPR000980	SH2 domain	"Any process that stops, prevents, or reduces the frequency, rate or extent of cell death by apoptotic process." [GOC:jl, GOC:mtg_apoptosis]
ENSTGUG00000001169	ENSTGUT00000001229	GO:0043087	regulation of GTPase activity	IPR000980	SH2 domain	"Any process that modulates the rate of GTP hydrolysis by a GTPase." [GOC:jl, GOC:mah]
ENSTGUG00000001169	ENSTGUT00000001229	GO:0046580	negative regulation of Ras protein signal transduction	IPR000980	SH2 domain	"Any process that stops, prevents, or reduces the frequency, rate or extent of Ras protein signal transduction." [GOC:bf]
ENSTGUG00000001169	ENSTGUT00000001229	GO:0048514	blood vessel morphogenesis	IPR000980	SH2 domain	"The process in which the anatomical structures of blood vessels are generated and organized. The blood vessel is the vasculature carrying blood." [GOC:jid]
ENSTGUG00000001169	ENSTGUT00000001229	GO:0007165	signal transduction	IPR000980	SH2 domain	"The cellular process in which a signal is conveyed to trigger a change in the activity or state of a cell. Signal transduction begins with reception of a signal (e.g. a ligand binding to a receptor or receptor activation by a stimulus such as light), or for signal transduction in the absence of ligand, signal-withdrawal or the activity of a constitutively active receptor. Signal transduction end…
ENSTGUG00000001169	ENSTGUT00000001229	GO:0005096	GTPase activator activity	IPR000980	SH2 domain	"Binds to and increases the activity of a GTPase, an enzyme that catalyzes the hydrolysis of GTP." [GOC:mah]
ENSTGUG00000001169	ENSTGUT00000001229	GO:0043547	positive regulation of GTPase activity	IPR000980	SH2 domain	"Any process that activates or increases the activity of a GTPase." [GOC:jl, GOC:mah]
ENSTGUG00000001169	ENSTGUT00000001229	GO:0001784	phosphotyrosine residue binding	IPR000980	SH2 domain	"Interacting selectively and non-covalently with a phosphorylated tyrosine residue within a protein." [PMID:14636584]
ENSTGUG00000001169	ENSTGUT00000001229	GO:0005102	receptor binding	IPR000980	SH2 domain	"Interacting selectively and non-covalently with one or more specific sites on a receptor molecule, a macromolecule that undergoes combination with a hormone, neurotransmitter, drug or intracellular messenger to initiate a change in cell function." [GOC:bf, GOC:ceb, ISBN:0198506732]
ENSTGUG00000001169	ENSTGUT00000001229	GO:0051020	GTPase binding	IPR000980	SH2 domain	"Interacting selectively and non-covalently with a GTPase, any enzyme that catalyzes the hydrolysis of GTP." [GOC:ai]
ENSTGUG00000001169	ENSTGUT00000001229	GO:0001953	negative regulation of cell-matrix adhesion	IPR000980	SH2 domain	"Any process that stops, prevents, or reduces the rate or extent of cell adhesion to the extracellular matrix." [GOC:hjd]
ENSTGUG00000001169	ENSTGUT00000001229	GO:0007162	negative regulation of cell adhesion	IPR000980	SH2 domain	"Any process that stops, prevents, or reduces the frequency, rate or extent of cell adhesion." [GOC:go_curators]
ENSTGUG00000001169	ENSTGUT00000001229	GO:0030833	regulation of actin filament polymerization	IPR000980	SH2 domain	"Any process that modulates the frequency, rate or extent of the assembly of actin filaments by the addition of actin monomers to a filament." [GOC:mah]
ENSTGUG00000001169	ENSTGUT00000001229	GO:0043066	negative regulation of apoptotic process	IPR000980	SH2 domain	"Any process that stops, prevents, or reduces the frequency, rate or extent of cell death by apoptotic process." [GOC:jl, GOC:mtg_apoptosis]
ENSTGUG00000001169	ENSTGUT00000001229	GO:0043087	regulation of GTPase activity	IPR000980	SH2 domain	"Any process that modulates the rate of GTP hydrolysis by a GTPase." [GOC:jl, GOC:mah]
ENSTGUG00000001169	ENSTGUT00000001229	GO:0046580	negative regulation of Ras protein signal transduction	IPR000980	SH2 domain	"Any process that stops, prevents, or reduces the frequency, rate or extent of Ras protein signal transduction." [GOC:bf]
ENSTGUG00000001169	ENSTGUT00000001229	GO:0048514	blood vessel morphogenesis	IPR000980	SH2 domain	"The process in which the anatomical structures of blood vessels are generated and organized. The blood vessel is the vasculature carrying blood." [GOC:jid]
ENSTGUG00000001169	ENSTGUT00000001229	GO:0007165	signal transduction	IPR000980	SH2 domain	"The cellular process in which a signal is conveyed to trigger a change in the activity or state of a cell. Signal transduction begins with reception of a signal (e.g. a ligand binding to a receptor or receptor activation by a stimulus such as light), or for signal transduction in the absence of ligand, signal-withdrawal or the activity of a constitutively active receptor. Signal transduction end…
ENSTGUG00000001169	ENSTGUT00000001229	GO:0005096	GTPase activator activity	IPR000980	SH2 domain	"Binds to and increases the activity of a GTPase, an enzyme that catalyzes the hydrolysis of GTP." [GOC:mah]
ENSTGUG00000001169	ENSTGUT00000001229	GO:0043547	positive regulation of GTPase activity	IPR000980	SH2 domain	"Any process that activates or increases the activity of a GTPase." [GOC:jl, GOC:mah]
ENSTGUG00000001169	ENSTGUT00000001229	GO:0001784	phosphotyrosine residue binding	IPR000980	SH2 domain	"Interacting selectively and non-covalently with a phosphorylated tyrosine residue within a protein." [PMID:14636584]
ENSTGUG00000001169	ENSTGUT00000001229	GO:0005102	receptor binding	IPR000980	SH2 domain	"Interacting selectively and non-covalently with one or more specific sites on a receptor molecule, a macromolecule that undergoes combination with a hormone, neurotransmitter, drug or intracellular messenger to initiate a change in cell function." [GOC:bf, GOC:ceb, ISBN:0198506732]
ENSTGUG00000001169	ENSTGUT00000001229	GO:0051020	GTPase binding	IPR000980	SH2 domain	"Interacting selectively and non-covalently with a GTPase, any enzyme that catalyzes the hydrolysis of GTP." [GOC:ai]
ENSTGUG00000001169	ENSTGUT00000001229	GO:0001953	negative regulation of cell-matrix adhesion	IPR000980	SH2 domain	"Any process that stops, prevents, or reduces the rate or extent of cell adhesion to the extracellular matrix." [GOC:hjd]
ENSTGUG00000001169	ENSTGUT00000001229	GO:0007162	negative regulation of cell adhesion	IPR000980	SH2 domain	"Any process that stops, prevents, or reduces the frequency, rate or extent of cell adhesion." [GOC:go_curators]
ENSTGUG00000001169	ENSTGUT00000001229	GO:0030833	regulation of actin filament polymerization	IPR000980	SH2 domain	"Any process that modulates the frequency, rate or extent of the assembly of actin filaments by the addition of actin monomers to a filament." [GOC:mah]
ENSTGUG00000001169	ENSTGUT00000001229	GO:0043066	negative regulation of apoptotic process	IPR000980	SH2 domain	"Any process that stops, prevents, or reduces the frequency, rate or extent of cell death by apoptotic process." [GOC:jl, GOC:mtg_apoptosis]
ENSTGUG00000001169	ENSTGUT00000001229	GO:0043087	regulation of GTPase activity	IPR000980	SH2 domain	"Any process that modulates the rate of GTP hydrolysis by a GTPase." [GOC:jl, GOC:mah]
ENSTGUG00000001169	ENSTGUT00000001229	GO:0046580	negative regulation of Ras protein signal transduction	IPR000980	SH2 domain	"Any process that stops, prevents, or reduces the frequency, rate or extent of Ras protein signal transduction." [GOC:bf]
ENSTGUG00000001169	ENSTGUT00000001229	GO:0048514	blood vessel morphogenesis	IPR000980	SH2 domain	"The process in which the anatomical structures of blood vessels are generated and organized. The blood vessel is the vasculature carrying blood." [GOC:jid]
ENSTGUG00000001169	ENSTGUT00000001229	GO:0007165	signal transduction	IPR000980	SH2 domain	"The cellular process in which a signal is conveyed to trigger a change in the activity or state of a cell. Signal transduction begins with reception of a signal (e.g. a ligand binding to a receptor or receptor activation by a stimulus such as light), or for signal transduction in the absence of ligand, signal-withdrawal or the activity of a constitutively active receptor. Signal transduction end…
ENSTGUG00000001169	ENSTGUT00000001229	GO:0005096	GTPase activator activity	IPR000980	SH2 domain	"Binds to and increases the activity of a GTPase, an enzyme that catalyzes the hydrolysis of GTP." [GOC:mah]
ENSTGUG00000001169	ENSTGUT00000001229	GO:0043547	positive regulation of GTPase activity	IPR000980	SH2 domain	"Any process that activates or increases the activity of a GTPase." [GOC:jl, GOC:mah]
ENSTGUG00000001169	ENSTGUT00000001229	GO:0001784	phosphotyrosine residue binding	IPR000980	SH2 domain	"Interacting selectively and non-covalently with a phosphorylated tyrosine residue within a protein." [PMID:14636584]
ENSTGUG00000001169	ENSTGUT00000001229	GO:0005102	receptor binding	IPR000980	SH2 domain	"Interacting selectively and non-covalently with one or more specific sites on a receptor molecule, a macromolecule that undergoes combination with a hormone, neurotransmitter, drug or intracellular messenger to initiate a change in cell function." [GOC:bf, GOC:ceb, ISBN:0198506732]
ENSTGUG00000001169	ENSTGUT00000001229	GO:0051020	GTPase binding	IPR000980	SH2 domain	"Interacting selectively and non-covalently with a GTPase, any enzyme that catalyzes the hydrolysis of GTP." [GOC:ai]
ENSTGUG00000001169	ENSTGUT00000001229	GO:0001953	negative regulation of cell-matrix adhesion	IPR000980	SH2 domain	"Any process that stops, prevents, or reduces the rate or extent of cell adhesion to the extracellular matrix." [GOC:hjd]
ENSTGUG00000001169	ENSTGUT00000001229	GO:0007162	negative regulation of cell adhesion	IPR000980	SH2 domain	"Any process that stops, prevents, or reduces the frequency, rate or extent of cell adhesion." [GOC:go_curators]
ENSTGUG00000001169	ENSTGUT00000001229	GO:0030833	regulation of actin filament polymerization	IPR000980	SH2 domain	"Any process that modulates the frequency, rate or extent of the assembly of actin filaments by the addition of actin monomers to a filament." [GOC:mah]
ENSTGUG00000001169	ENSTGUT00000001229	GO:0043066	negative regulation of apoptotic process	IPR000980	SH2 domain	"Any process that stops, prevents, or reduces the frequency, rate or extent of cell death by apoptotic process." [GOC:jl, GOC:mtg_apoptosis]
ENSTGUG00000001169	ENSTGUT00000001229	GO:0043087	regulation of GTPase activity	IPR000980	SH2 domain	"Any process that modulates the rate of GTP hydrolysis by a GTPase." [GOC:jl, GOC:mah]
ENSTGUG00000001169	ENSTGUT00000001229	GO:0046580	negative regulation of Ras protein signal transduction	IPR000980	SH2 domain	"Any process that stops, prevents, or reduces the frequency, rate or extent of Ras protein signal transduction." [GOC:bf]
ENSTGUG00000001169	ENSTGUT00000001229	GO:0048514	blood vessel morphogenesis	IPR000980	SH2 domain	"The process in which the anatomical structures of blood vessels are generated and organized. The blood vessel is the vasculature carrying blood." [GOC:jid]
ENSTGUG00000001169	ENSTGUT00000001229	GO:0007165	signal transduction	IPR000980	SH2 domain	"The cellular process in which a signal is conveyed to trigger a change in the activity or state of a cell. Signal transduction begins with reception of a signal (e.g. a ligand binding to a receptor or receptor activation by a stimulus such as light), or for signal transduction in the absence of ligand, signal-withdrawal or the activity of a constitutively active receptor. Signal transduction end…
ENSTGUG00000001169	ENSTGUT00000001229	GO:0005096	GTPase activator activity	IPR000980	SH2 domain	"Binds to and increases the activity of a GTPase, an enzyme that catalyzes the hydrolysis of GTP." [GOC:mah]
ENSTGUG00000001169	ENSTGUT00000001229	GO:0043547	positive regulation of GTPase activity	IPR000980	SH2 domain	"Any process that activates or increases the activity of a GTPase." [GOC:jl, GOC:mah]
ENSTGUG00000001169	ENSTGUT00000001229	GO:0001784	phosphotyrosine residue binding	IPR000980	SH2 domain	"Interacting selectively and non-covalently with a phosphorylated tyrosine residue within a protein." [PMID:14636584]
ENSTGUG00000001169	ENSTGUT00000001229	GO:0005102	receptor binding	IPR000980	SH2 domain	"Interacting selectively and non-covalently with one or more specific sites on a receptor molecule, a macromolecule that undergoes combination with a hormone, neurotransmitter, drug or intracellular messenger to initiate a change in cell function." [GOC:bf, GOC:ceb, ISBN:0198506732]
ENSTGUG00000001169	ENSTGUT00000001229	GO:0051020	GTPase binding	IPR000980	SH2 domain	"Interacting selectively and non-covalently with a GTPase, any enzyme that catalyzes the hydrolysis of GTP." [GOC:ai]
ENSTGUG00000001169	ENSTGUT00000001229	GO:0001953	negative regulation of cell-matrix adhesion	IPR000980	SH2 domain	"Any process that stops, prevents, or reduces the rate or extent of cell adhesion to the extracellular matrix." [GOC:hjd]
ENSTGUG00000001169	ENSTGUT00000001229	GO:0007162	negative regulation of cell adhesion	IPR000980	SH2 domain	"Any process that stops, prevents, or reduces the frequency, rate or extent of cell adhesion." [GOC:go_curators]
ENSTGUG00000001169	ENSTGUT00000001229	GO:0030833	regulation of actin filament polymerization	IPR000980	SH2 domain	"Any process that modulates the frequency, rate or extent of the assembly of actin filaments by the addition of actin monomers to a filament." [GOC:mah]
ENSTGUG00000001169	ENSTGUT00000001229	GO:0043066	negative regulation of apoptotic process	IPR000980	SH2 domain	"Any process that stops, prevents, or reduces the frequency, rate or extent of cell death by apoptotic process." [GOC:jl, GOC:mtg_apoptosis]
ENSTGUG00000001169	ENSTGUT00000001229	GO:0043087	regulation of GTPase activity	IPR000980	SH2 domain	"Any process that modulates the rate of GTP hydrolysis by a GTPase." [GOC:jl, GOC:mah]
ENSTGUG00000001169	ENSTGUT00000001229	GO:0046580	negative regulation of Ras protein signal transduction	IPR000980	SH2 domain	"Any process that stops, prevents, or reduces the frequency, rate or extent of Ras protein signal transduction." [GOC:bf]
ENSTGUG00000001169	ENSTGUT00000001229	GO:0048514	blood vessel morphogenesis	IPR000980	SH2 domain	"The process in which the anatomical structures of blood vessels are generated and organized. The blood vessel is the vasculature carrying blood." [GOC:jid]
ENSTGUG00000001169	ENSTGUT00000001229	GO:0007165	signal transduction	IPR000980	SH2 domain	"The cellular process in which a signal is conveyed to trigger a change in the activity or state of a cell. Signal transduction begins with reception of a signal (e.g. a ligand binding to a receptor or receptor activation by a stimulus such as light), or for signal transduction in the absence of ligand, signal-withdrawal or the activity of a constitutively active receptor. Signal transduction end…
ENSTGUG00000001169	ENSTGUT00000001229	GO:0005096	GTPase activator activity	IPR000980	SH2 domain	"Binds to and increases the activity of a GTPase, an enzyme that catalyzes the hydrolysis of GTP." [GOC:mah]
ENSTGUG00000001169	ENSTGUT00000001229	GO:0043547	positive regulation of GTPase activity	IPR000980	SH2 domain	"Any process that activates or increases the activity of a GTPase." [GOC:jl, GOC:mah]
ENSTGUG00000001169	ENSTGUT00000001229	GO:0001784	phosphotyrosine residue binding	IPR000980	SH2 domain	"Interacting selectively and non-covalently with a phosphorylated tyrosine residue within a protein." [PMID:14636584]
ENSTGUG00000001169	ENSTGUT00000001229	GO:0005102	receptor binding	IPR000980	SH2 domain	"Interacting selectively and non-covalently with one or more specific sites on a receptor molecule, a macromolecule that undergoes combination with a hormone, neurotransmitter, drug or intracellular messenger to initiate a change in cell function." [GOC:bf, GOC:ceb, ISBN:0198506732]
ENSTGUG00000001169	ENSTGUT00000001229	GO:0051020	GTPase binding	IPR000980	SH2 domain	"Interacting selectively and non-covalently with a GTPase, any enzyme that catalyzes the hydrolysis of GTP." [GOC:ai]
ENSTGUG00000001169	ENSTGUT00000001229	GO:0001953	negative regulation of cell-matrix adhesion	IPR000980	SH2 domain	"Any process that stops, prevents, or reduces the rate or extent of cell adhesion to the extracellular matrix." [GOC:hjd]
ENSTGUG00000001169	ENSTGUT00000001229	GO:0007162	negative regulation of cell adhesion	IPR000980	SH2 domain	"Any process that stops, prevents, or reduces the frequency, rate or extent of cell adhesion." [GOC:go_curators]
ENSTGUG00000001169	ENSTGUT00000001229	GO:0030833	regulation of actin filament polymerization	IPR000980	SH2 domain	"Any process that modulates the frequency, rate or extent of the assembly of actin filaments by the addition of actin monomers to a filament." [GOC:mah]
ENSTGUG00000001169	ENSTGUT00000001229	GO:0043066	negative regulation of apoptotic process	IPR000980	SH2 domain	"Any process that stops, prevents, or reduces the frequency, rate or extent of cell death by apoptotic process." [GOC:jl, GOC:mtg_apoptosis]
ENSTGUG00000001169	ENSTGUT00000001229	GO:0043087	regulation of GTPase activity	IPR000980	SH2 domain	"Any process that modulates the rate of GTP hydrolysis by a GTPase." [GOC:jl, GOC:mah]
ENSTGUG00000001169	ENSTGUT00000001229	GO:0046580	negative regulation of Ras protein signal transduction	IPR000980	SH2 domain	"Any process that stops, prevents, or reduces the frequency, rate or extent of Ras protein signal transduction." [GOC:bf]
ENSTGUG00000001169	ENSTGUT00000001229	GO:0048514	blood vessel morphogenesis	IPR000980	SH2 domain	"The process in which the anatomical structures of blood vessels are generated and organized. The blood vessel is the vasculature carrying blood." [GOC:jid]
ENSTGUG00000001169	ENSTGUT00000001229	GO:0007165	signal transduction	IPR001452	SH3 domain	"The cellular process in which a signal is conveyed to trigger a change in the activity or state of a cell. Signal transduction begins with reception of a signal (e.g. a ligand binding to a receptor or receptor activation by a stimulus such as light), or for signal transduction in the absence of ligand, signal-withdrawal or the activity of a constitutively active receptor. Signal transduction end…
ENSTGUG00000001169	ENSTGUT00000001229	GO:0005096	GTPase activator activity	IPR001452	SH3 domain	"Binds to and increases the activity of a GTPase, an enzyme that catalyzes the hydrolysis of GTP." [GOC:mah]
ENSTGUG00000001169	ENSTGUT00000001229	GO:0043547	positive regulation of GTPase activity	IPR001452	SH3 domain	"Any process that activates or increases the activity of a GTPase." [GOC:jl, GOC:mah]
ENSTGUG00000001169	ENSTGUT00000001229	GO:0001784	phosphotyrosine residue binding	IPR001452	SH3 domain	"Interacting selectively and non-covalently with a phosphorylated tyrosine residue within a protein." [PMID:14636584]
ENSTGUG00000001169	ENSTGUT00000001229	GO:0005102	receptor binding	IPR001452	SH3 domain	"Interacting selectively and non-covalently with one or more specific sites on a receptor molecule, a macromolecule that undergoes combination with a hormone, neurotransmitter, drug or intracellular messenger to initiate a change in cell function." [GOC:bf, GOC:ceb, ISBN:0198506732]
ENSTGUG00000001169	ENSTGUT00000001229	GO:0051020	GTPase binding	IPR001452	SH3 domain	"Interacting selectively and non-covalently with a GTPase, any enzyme that catalyzes the hydrolysis of GTP." [GOC:ai]
ENSTGUG00000001169	ENSTGUT00000001229	GO:0001953	negative regulation of cell-matrix adhesion	IPR001452	SH3 domain	"Any process that stops, prevents, or reduces the rate or extent of cell adhesion to the extracellular matrix." [GOC:hjd]
ENSTGUG00000001169	ENSTGUT00000001229	GO:0007162	negative regulation of cell adhesion	IPR001452	SH3 domain	"Any process that stops, prevents, or reduces the frequency, rate or extent of cell adhesion." [GOC:go_curators]
ENSTGUG00000001169	ENSTGUT00000001229	GO:0030833	regulation of actin filament polymerization	IPR001452	SH3 domain	"Any process that modulates the frequency, rate or extent of the assembly of actin filaments by the addition of actin monomers to a filament." [GOC:mah]
ENSTGUG00000001169	ENSTGUT00000001229	GO:0043066	negative regulation of apoptotic process	IPR001452	SH3 domain	"Any process that stops, prevents, or reduces the frequency, rate or extent of cell death by apoptotic process." [GOC:jl, GOC:mtg_apoptosis]
ENSTGUG00000001169	ENSTGUT00000001229	GO:0043087	regulation of GTPase activity	IPR001452	SH3 domain	"Any process that modulates the rate of GTP hydrolysis by a GTPase." [GOC:jl, GOC:mah]
ENSTGUG00000001169	ENSTGUT00000001229	GO:0046580	negative regulation of Ras protein signal transduction	IPR001452	SH3 domain	"Any process that stops, prevents, or reduces the frequency, rate or extent of Ras protein signal transduction." [GOC:bf]
ENSTGUG00000001169	ENSTGUT00000001229	GO:0048514	blood vessel morphogenesis	IPR001452	SH3 domain	"The process in which the anatomical structures of blood vessels are generated and organized. The blood vessel is the vasculature carrying blood." [GOC:jid]
ENSTGUG00000001169	ENSTGUT00000001229	GO:0007165	signal transduction	IPR001452	SH3 domain	"The cellular process in which a signal is conveyed to trigger a change in the activity or state of a cell. Signal transduction begins with reception of a signal (e.g. a ligand binding to a receptor or receptor activation by a stimulus such as light), or for signal transduction in the absence of ligand, signal-withdrawal or the activity of a constitutively active receptor. Signal transduction end…
ENSTGUG00000001169	ENSTGUT00000001229	GO:0005096	GTPase activator activity	IPR001452	SH3 domain	"Binds to and increases the activity of a GTPase, an enzyme that catalyzes the hydrolysis of GTP." [GOC:mah]
ENSTGUG00000001169	ENSTGUT00000001229	GO:0043547	positive regulation of GTPase activity	IPR001452	SH3 domain	"Any process that activates or increases the activity of a GTPase." [GOC:jl, GOC:mah]
ENSTGUG00000001169	ENSTGUT00000001229	GO:0001784	phosphotyrosine residue binding	IPR001452	SH3 domain	"Interacting selectively and non-covalently with a phosphorylated tyrosine residue within a protein." [PMID:14636584]
ENSTGUG00000001169	ENSTGUT00000001229	GO:0005102	receptor binding	IPR001452	SH3 domain	"Interacting selectively and non-covalently with one or more specific sites on a receptor molecule, a macromolecule that undergoes combination with a hormone, neurotransmitter, drug or intracellular messenger to initiate a change in cell function." [GOC:bf, GOC:ceb, ISBN:0198506732]
ENSTGUG00000001169	ENSTGUT00000001229	GO:0051020	GTPase binding	IPR001452	SH3 domain	"Interacting selectively and non-covalently with a GTPase, any enzyme that catalyzes the hydrolysis of GTP." [GOC:ai]
ENSTGUG00000001169	ENSTGUT00000001229	GO:0001953	negative regulation of cell-matrix adhesion	IPR001452	SH3 domain	"Any process that stops, prevents, or reduces the rate or extent of cell adhesion to the extracellular matrix." [GOC:hjd]
ENSTGUG00000001169	ENSTGUT00000001229	GO:0007162	negative regulation of cell adhesion	IPR001452	SH3 domain	"Any process that stops, prevents, or reduces the frequency, rate or extent of cell adhesion." [GOC:go_curators]
ENSTGUG00000001169	ENSTGUT00000001229	GO:0030833	regulation of actin filament polymerization	IPR001452	SH3 domain	"Any process that modulates the frequency, rate or extent of the assembly of actin filaments by the addition of actin monomers to a filament." [GOC:mah]
ENSTGUG00000001169	ENSTGUT00000001229	GO:0043066	negative regulation of apoptotic process	IPR001452	SH3 domain	"Any process that stops, prevents, or reduces the frequency, rate or extent of cell death by apoptotic process." [GOC:jl, GOC:mtg_apoptosis]
ENSTGUG00000001169	ENSTGUT00000001229	GO:0043087	regulation of GTPase activity	IPR001452	SH3 domain	"Any process that modulates the rate of GTP hydrolysis by a GTPase." [GOC:jl, GOC:mah]
ENSTGUG00000001169	ENSTGUT00000001229	GO:0046580	negative regulation of Ras protein signal transduction	IPR001452	SH3 domain	"Any process that stops, prevents, or reduces the frequency, rate or extent of Ras protein signal transduction." [GOC:bf]
ENSTGUG00000001169	ENSTGUT00000001229	GO:0048514	blood vessel morphogenesis	IPR001452	SH3 domain	"The process in which the anatomical structures of blood vessels are generated and organized. The blood vessel is the vasculature carrying blood." [GOC:jid]
ENSTGUG00000001169	ENSTGUT00000001229	GO:0007165	signal transduction	IPR001452	SH3 domain	"The cellular process in which a signal is conveyed to trigger a change in the activity or state of a cell. Signal transduction begins with reception of a signal (e.g. a ligand binding to a receptor or receptor activation by a stimulus such as light), or for signal transduction in the absence of ligand, signal-withdrawal or the activity of a constitutively active receptor. Signal transduction end…
ENSTGUG00000001169	ENSTGUT00000001229	GO:0005096	GTPase activator activity	IPR001452	SH3 domain	"Binds to and increases the activity of a GTPase, an enzyme that catalyzes the hydrolysis of GTP." [GOC:mah]
ENSTGUG00000001169	ENSTGUT00000001229	GO:0043547	positive regulation of GTPase activity	IPR001452	SH3 domain	"Any process that activates or increases the activity of a GTPase." [GOC:jl, GOC:mah]
ENSTGUG00000001169	ENSTGUT00000001229	GO:0001784	phosphotyrosine residue binding	IPR001452	SH3 domain	"Interacting selectively and non-covalently with a phosphorylated tyrosine residue within a protein." [PMID:14636584]
ENSTGUG00000001169	ENSTGUT00000001229	GO:0005102	receptor binding	IPR001452	SH3 domain	"Interacting selectively and non-covalently with one or more specific sites on a receptor molecule, a macromolecule that undergoes combination with a hormone, neurotransmitter, drug or intracellular messenger to initiate a change in cell function." [GOC:bf, GOC:ceb, ISBN:0198506732]
ENSTGUG00000001169	ENSTGUT00000001229	GO:0051020	GTPase binding	IPR001452	SH3 domain	"Interacting selectively and non-covalently with a GTPase, any enzyme that catalyzes the hydrolysis of GTP." [GOC:ai]
ENSTGUG00000001169	ENSTGUT00000001229	GO:0001953	negative regulation of cell-matrix adhesion	IPR001452	SH3 domain	"Any process that stops, prevents, or reduces the rate or extent of cell adhesion to the extracellular matrix." [GOC:hjd]
ENSTGUG00000001169	ENSTGUT00000001229	GO:0007162	negative regulation of cell adhesion	IPR001452	SH3 domain	"Any process that stops, prevents, or reduces the frequency, rate or extent of cell adhesion." [GOC:go_curators]
ENSTGUG00000001169	ENSTGUT00000001229	GO:0030833	regulation of actin filament polymerization	IPR001452	SH3 domain	"Any process that modulates the frequency, rate or extent of the assembly of actin filaments by the addition of actin monomers to a filament." [GOC:mah]
ENSTGUG00000001169	ENSTGUT00000001229	GO:0043066	negative regulation of apoptotic process	IPR001452	SH3 domain	"Any process that stops, prevents, or reduces the frequency, rate or extent of cell death by apoptotic process." [GOC:jl, GOC:mtg_apoptosis]
ENSTGUG00000001169	ENSTGUT00000001229	GO:0043087	regulation of GTPase activity	IPR001452	SH3 domain	"Any process that modulates the rate of GTP hydrolysis by a GTPase." [GOC:jl, GOC:mah]
ENSTGUG00000001169	ENSTGUT00000001229	GO:0046580	negative regulation of Ras protein signal transduction	IPR001452	SH3 domain	"Any process that stops, prevents, or reduces the frequency, rate or extent of Ras protein signal transduction." [GOC:bf]
ENSTGUG00000001169	ENSTGUT00000001229	GO:0048514	blood vessel morphogenesis	IPR001452	SH3 domain	"The process in which the anatomical structures of blood vessels are generated and organized. The blood vessel is the vasculature carrying blood." [GOC:jid]
ENSTGUG00000001169	ENSTGUT00000001229	GO:0007165	signal transduction	IPR001452	SH3 domain	"The cellular process in which a signal is conveyed to trigger a change in the activity or state of a cell. Signal transduction begins with reception of a signal (e.g. a ligand binding to a receptor or receptor activation by a stimulus such as light), or for signal transduction in the absence of ligand, signal-withdrawal or the activity of a constitutively active receptor. Signal transduction end…
ENSTGUG00000001169	ENSTGUT00000001229	GO:0005096	GTPase activator activity	IPR001452	SH3 domain	"Binds to and increases the activity of a GTPase, an enzyme that catalyzes the hydrolysis of GTP." [GOC:mah]
ENSTGUG00000001169	ENSTGUT00000001229	GO:0043547	positive regulation of GTPase activity	IPR001452	SH3 domain	"Any process that activates or increases the activity of a GTPase." [GOC:jl, GOC:mah]
ENSTGUG00000001169	ENSTGUT00000001229	GO:0001784	phosphotyrosine residue binding	IPR001452	SH3 domain	"Interacting selectively and non-covalently with a phosphorylated tyrosine residue within a protein." [PMID:14636584]
ENSTGUG00000001169	ENSTGUT00000001229	GO:0005102	receptor binding	IPR001452	SH3 domain	"Interacting selectively and non-covalently with one or more specific sites on a receptor molecule, a macromolecule that undergoes combination with a hormone, neurotransmitter, drug or intracellular messenger to initiate a change in cell function." [GOC:bf, GOC:ceb, ISBN:0198506732]
ENSTGUG00000001169	ENSTGUT00000001229	GO:0051020	GTPase binding	IPR001452	SH3 domain	"Interacting selectively and non-covalently with a GTPase, any enzyme that catalyzes the hydrolysis of GTP." [GOC:ai]
ENSTGUG00000001169	ENSTGUT00000001229	GO:0001953	negative regulation of cell-matrix adhesion	IPR001452	SH3 domain	"Any process that stops, prevents, or reduces the rate or extent of cell adhesion to the extracellular matrix." [GOC:hjd]
ENSTGUG00000001169	ENSTGUT00000001229	GO:0007162	negative regulation of cell adhesion	IPR001452	SH3 domain	"Any process that stops, prevents, or reduces the frequency, rate or extent of cell adhesion." [GOC:go_curators]
ENSTGUG00000001169	ENSTGUT00000001229	GO:0030833	regulation of actin filament polymerization	IPR001452	SH3 domain	"Any process that modulates the frequency, rate or extent of the assembly of actin filaments by the addition of actin monomers to a filament." [GOC:mah]
ENSTGUG00000001169	ENSTGUT00000001229	GO:0043066	negative regulation of apoptotic process	IPR001452	SH3 domain	"Any process that stops, prevents, or reduces the frequency, rate or extent of cell death by apoptotic process." [GOC:jl, GOC:mtg_apoptosis]
ENSTGUG00000001169	ENSTGUT00000001229	GO:0043087	regulation of GTPase activity	IPR001452	SH3 domain	"Any process that modulates the rate of GTP hydrolysis by a GTPase." [GOC:jl, GOC:mah]
ENSTGUG00000001169	ENSTGUT00000001229	GO:0046580	negative regulation of Ras protein signal transduction	IPR001452	SH3 domain	"Any process that stops, prevents, or reduces the frequency, rate or extent of Ras protein signal transduction." [GOC:bf]
ENSTGUG00000001169	ENSTGUT00000001229	GO:0048514	blood vessel morphogenesis	IPR001452	SH3 domain	"The process in which the anatomical structures of blood vessels are generated and organized. The blood vessel is the vasculature carrying blood." [GOC:jid]
ENSTGUG00000001169	ENSTGUT00000001229	GO:0007165	signal transduction	IPR001849	Pleckstrin homology domain	"The cellular process in which a signal is conveyed to trigger a change in the activity or state of a cell. Signal transduction begins with reception of a signal (e.g. a ligand binding to a receptor or receptor activation by a stimulus such as light), or for signal transduction in the absence of ligand, signal-withdrawal or the activity of a constitutively active receptor. Signal transduction end…
ENSTGUG00000001169	ENSTGUT00000001229	GO:0005096	GTPase activator activity	IPR001849	Pleckstrin homology domain	"Binds to and increases the activity of a GTPase, an enzyme that catalyzes the hydrolysis of GTP." [GOC:mah]
ENSTGUG00000001169	ENSTGUT00000001229	GO:0043547	positive regulation of GTPase activity	IPR001849	Pleckstrin homology domain	"Any process that activates or increases the activity of a GTPase." [GOC:jl, GOC:mah]
ENSTGUG00000001169	ENSTGUT00000001229	GO:0001784	phosphotyrosine residue binding	IPR001849	Pleckstrin homology domain	"Interacting selectively and non-covalently with a phosphorylated tyrosine residue within a protein." [PMID:14636584]
ENSTGUG00000001169	ENSTGUT00000001229	GO:0005102	receptor binding	IPR001849	Pleckstrin homology domain	"Interacting selectively and non-covalently with one or more specific sites on a receptor molecule, a macromolecule that undergoes combination with a hormone, neurotransmitter, drug or intracellular messenger to initiate a change in cell function." [GOC:bf, GOC:ceb, ISBN:0198506732]
ENSTGUG00000001169	ENSTGUT00000001229	GO:0051020	GTPase binding	IPR001849	Pleckstrin homology domain	"Interacting selectively and non-covalently with a GTPase, any enzyme that catalyzes the hydrolysis of GTP." [GOC:ai]
ENSTGUG00000001169	ENSTGUT00000001229	GO:0001953	negative regulation of cell-matrix adhesion	IPR001849	Pleckstrin homology domain	"Any process that stops, prevents, or reduces the rate or extent of cell adhesion to the extracellular matrix." [GOC:hjd]
ENSTGUG00000001169	ENSTGUT00000001229	GO:0007162	negative regulation of cell adhesion	IPR001849	Pleckstrin homology domain	"Any process that stops, prevents, or reduces the frequency, rate or extent of cell adhesion." [GOC:go_curators]
ENSTGUG00000001169	ENSTGUT00000001229	GO:0030833	regulation of actin filament polymerization	IPR001849	Pleckstrin homology domain	"Any process that modulates the frequency, rate or extent of the assembly of actin filaments by the addition of actin monomers to a filament." [GOC:mah]
ENSTGUG00000001169	ENSTGUT00000001229	GO:0043066	negative regulation of apoptotic process	IPR001849	Pleckstrin homology domain	"Any process that stops, prevents, or reduces the frequency, rate or extent of cell death by apoptotic process." [GOC:jl, GOC:mtg_apoptosis]
ENSTGUG00000001169	ENSTGUT00000001229	GO:0043087	regulation of GTPase activity	IPR001849	Pleckstrin homology domain	"Any process that modulates the rate of GTP hydrolysis by a GTPase." [GOC:jl, GOC:mah]
ENSTGUG00000001169	ENSTGUT00000001229	GO:0046580	negative regulation of Ras protein signal transduction	IPR001849	Pleckstrin homology domain	"Any process that stops, prevents, or reduces the frequency, rate or extent of Ras protein signal transduction." [GOC:bf]
ENSTGUG00000001169	ENSTGUT00000001229	GO:0048514	blood vessel morphogenesis	IPR001849	Pleckstrin homology domain	"The process in which the anatomical structures of blood vessels are generated and organized. The blood vessel is the vasculature carrying blood." [GOC:jid]
ENSTGUG00000001169	ENSTGUT00000001229	GO:0007165	signal transduction	IPR001849	Pleckstrin homology domain	"The cellular process in which a signal is conveyed to trigger a change in the activity or state of a cell. Signal transduction begins with reception of a signal (e.g. a ligand binding to a receptor or receptor activation by a stimulus such as light), or for signal transduction in the absence of ligand, signal-withdrawal or the activity of a constitutively active receptor. Signal transduction end…
ENSTGUG00000001169	ENSTGUT00000001229	GO:0005096	GTPase activator activity	IPR001849	Pleckstrin homology domain	"Binds to and increases the activity of a GTPase, an enzyme that catalyzes the hydrolysis of GTP." [GOC:mah]
ENSTGUG00000001169	ENSTGUT00000001229	GO:0043547	positive regulation of GTPase activity	IPR001849	Pleckstrin homology domain	"Any process that activates or increases the activity of a GTPase." [GOC:jl, GOC:mah]
ENSTGUG00000001169	ENSTGUT00000001229	GO:0001784	phosphotyrosine residue binding	IPR001849	Pleckstrin homology domain	"Interacting selectively and non-covalently with a phosphorylated tyrosine residue within a protein." [PMID:14636584]
ENSTGUG00000001169	ENSTGUT00000001229	GO:0005102	receptor binding	IPR001849	Pleckstrin homology domain	"Interacting selectively and non-covalently with one or more specific sites on a receptor molecule, a macromolecule that undergoes combination with a hormone, neurotransmitter, drug or intracellular messenger to initiate a change in cell function." [GOC:bf, GOC:ceb, ISBN:0198506732]
ENSTGUG00000001169	ENSTGUT00000001229	GO:0051020	GTPase binding	IPR001849	Pleckstrin homology domain	"Interacting selectively and non-covalently with a GTPase, any enzyme that catalyzes the hydrolysis of GTP." [GOC:ai]
ENSTGUG00000001169	ENSTGUT00000001229	GO:0001953	negative regulation of cell-matrix adhesion	IPR001849	Pleckstrin homology domain	"Any process that stops, prevents, or reduces the rate or extent of cell adhesion to the extracellular matrix." [GOC:hjd]
ENSTGUG00000001169	ENSTGUT00000001229	GO:0007162	negative regulation of cell adhesion	IPR001849	Pleckstrin homology domain	"Any process that stops, prevents, or reduces the frequency, rate or extent of cell adhesion." [GOC:go_curators]
ENSTGUG00000001169	ENSTGUT00000001229	GO:0030833	regulation of actin filament polymerization	IPR001849	Pleckstrin homology domain	"Any process that modulates the frequency, rate or extent of the assembly of actin filaments by the addition of actin monomers to a filament." [GOC:mah]
ENSTGUG00000001169	ENSTGUT00000001229	GO:0043066	negative regulation of apoptotic process	IPR001849	Pleckstrin homology domain	"Any process that stops, prevents, or reduces the frequency, rate or extent of cell death by apoptotic process." [GOC:jl, GOC:mtg_apoptosis]
ENSTGUG00000001169	ENSTGUT00000001229	GO:0043087	regulation of GTPase activity	IPR001849	Pleckstrin homology domain	"Any process that modulates the rate of GTP hydrolysis by a GTPase." [GOC:jl, GOC:mah]
ENSTGUG00000001169	ENSTGUT00000001229	GO:0046580	negative regulation of Ras protein signal transduction	IPR001849	Pleckstrin homology domain	"Any process that stops, prevents, or reduces the frequency, rate or extent of Ras protein signal transduction." [GOC:bf]
ENSTGUG00000001169	ENSTGUT00000001229	GO:0048514	blood vessel morphogenesis	IPR001849	Pleckstrin homology domain	"The process in which the anatomical structures of blood vessels are generated and organized. The blood vessel is the vasculature carrying blood." [GOC:jid]
ENSTGUG00000001169	ENSTGUT00000001229	GO:0007165	signal transduction	IPR001849	Pleckstrin homology domain	"The cellular process in which a signal is conveyed to trigger a change in the activity or state of a cell. Signal transduction begins with reception of a signal (e.g. a ligand binding to a receptor or receptor activation by a stimulus such as light), or for signal transduction in the absence of ligand, signal-withdrawal or the activity of a constitutively active receptor. Signal transduction end…
ENSTGUG00000001169	ENSTGUT00000001229	GO:0005096	GTPase activator activity	IPR001849	Pleckstrin homology domain	"Binds to and increases the activity of a GTPase, an enzyme that catalyzes the hydrolysis of GTP." [GOC:mah]
ENSTGUG00000001169	ENSTGUT00000001229	GO:0043547	positive regulation of GTPase activity	IPR001849	Pleckstrin homology domain	"Any process that activates or increases the activity of a GTPase." [GOC:jl, GOC:mah]
ENSTGUG00000001169	ENSTGUT00000001229	GO:0001784	phosphotyrosine residue binding	IPR001849	Pleckstrin homology domain	"Interacting selectively and non-covalently with a phosphorylated tyrosine residue within a protein." [PMID:14636584]
ENSTGUG00000001169	ENSTGUT00000001229	GO:0005102	receptor binding	IPR001849	Pleckstrin homology domain	"Interacting selectively and non-covalently with one or more specific sites on a receptor molecule, a macromolecule that undergoes combination with a hormone, neurotransmitter, drug or intracellular messenger to initiate a change in cell function." [GOC:bf, GOC:ceb, ISBN:0198506732]
ENSTGUG00000001169	ENSTGUT00000001229	GO:0051020	GTPase binding	IPR001849	Pleckstrin homology domain	"Interacting selectively and non-covalently with a GTPase, any enzyme that catalyzes the hydrolysis of GTP." [GOC:ai]
ENSTGUG00000001169	ENSTGUT00000001229	GO:0001953	negative regulation of cell-matrix adhesion	IPR001849	Pleckstrin homology domain	"Any process that stops, prevents, or reduces the rate or extent of cell adhesion to the extracellular matrix." [GOC:hjd]
ENSTGUG00000001169	ENSTGUT00000001229	GO:0007162	negative regulation of cell adhesion	IPR001849	Pleckstrin homology domain	"Any process that stops, prevents, or reduces the frequency, rate or extent of cell adhesion." [GOC:go_curators]
ENSTGUG00000001169	ENSTGUT00000001229	GO:0030833	regulation of actin filament polymerization	IPR001849	Pleckstrin homology domain	"Any process that modulates the frequency, rate or extent of the assembly of actin filaments by the addition of actin monomers to a filament." [GOC:mah]
ENSTGUG00000001169	ENSTGUT00000001229	GO:0043066	negative regulation of apoptotic process	IPR001849	Pleckstrin homology domain	"Any process that stops, prevents, or reduces the frequency, rate or extent of cell death by apoptotic process." [GOC:jl, GOC:mtg_apoptosis]
ENSTGUG00000001169	ENSTGUT00000001229	GO:0043087	regulation of GTPase activity	IPR001849	Pleckstrin homology domain	"Any process that modulates the rate of GTP hydrolysis by a GTPase." [GOC:jl, GOC:mah]
ENSTGUG00000001169	ENSTGUT00000001229	GO:0046580	negative regulation of Ras protein signal transduction	IPR001849	Pleckstrin homology domain	"Any process that stops, prevents, or reduces the frequency, rate or extent of Ras protein signal transduction." [GOC:bf]
ENSTGUG00000001169	ENSTGUT00000001229	GO:0048514	blood vessel morphogenesis	IPR001849	Pleckstrin homology domain	"The process in which the anatomical structures of blood vessels are generated and organized. The blood vessel is the vasculature carrying blood." [GOC:jid]
ENSTGUG00000001169	ENSTGUT00000001229	GO:0007165	signal transduction	IPR001936	Ras GTPase-activating protein	"The cellular process in which a signal is conveyed to trigger a change in the activity or state of a cell. Signal transduction begins with reception of a signal (e.g. a ligand binding to a receptor or receptor activation by a stimulus such as light), or for signal transduction in the absence of ligand, signal-withdrawal or the activity of a constitutively active receptor. Signal transduction end…
ENSTGUG00000001169	ENSTGUT00000001229	GO:0005096	GTPase activator activity	IPR001936	Ras GTPase-activating protein	"Binds to and increases the activity of a GTPase, an enzyme that catalyzes the hydrolysis of GTP." [GOC:mah]
ENSTGUG00000001169	ENSTGUT00000001229	GO:0043547	positive regulation of GTPase activity	IPR001936	Ras GTPase-activating protein	"Any process that activates or increases the activity of a GTPase." [GOC:jl, GOC:mah]
ENSTGUG00000001169	ENSTGUT00000001229	GO:0001784	phosphotyrosine residue binding	IPR001936	Ras GTPase-activating protein	"Interacting selectively and non-covalently with a phosphorylated tyrosine residue within a protein." [PMID:14636584]
ENSTGUG00000001169	ENSTGUT00000001229	GO:0005102	receptor binding	IPR001936	Ras GTPase-activating protein	"Interacting selectively and non-covalently with one or more specific sites on a receptor molecule, a macromolecule that undergoes combination with a hormone, neurotransmitter, drug or intracellular messenger to initiate a change in cell function." [GOC:bf, GOC:ceb, ISBN:0198506732]
ENSTGUG00000001169	ENSTGUT00000001229	GO:0051020	GTPase binding	IPR001936	Ras GTPase-activating protein	"Interacting selectively and non-covalently with a GTPase, any enzyme that catalyzes the hydrolysis of GTP." [GOC:ai]
ENSTGUG00000001169	ENSTGUT00000001229	GO:0001953	negative regulation of cell-matrix adhesion	IPR001936	Ras GTPase-activating protein	"Any process that stops, prevents, or reduces the rate or extent of cell adhesion to the extracellular matrix." [GOC:hjd]
ENSTGUG00000001169	ENSTGUT00000001229	GO:0007162	negative regulation of cell adhesion	IPR001936	Ras GTPase-activating protein	"Any process that stops, prevents, or reduces the frequency, rate or extent of cell adhesion." [GOC:go_curators]
ENSTGUG00000001169	ENSTGUT00000001229	GO:0030833	regulation of actin filament polymerization	IPR001936	Ras GTPase-activating protein	"Any process that modulates the frequency, rate or extent of the assembly of actin filaments by the addition of actin monomers to a filament." [GOC:mah]
ENSTGUG00000001169	ENSTGUT00000001229	GO:0043066	negative regulation of apoptotic process	IPR001936	Ras GTPase-activating protein	"Any process that stops, prevents, or reduces the frequency, rate or extent of cell death by apoptotic process." [GOC:jl, GOC:mtg_apoptosis]
ENSTGUG00000001169	ENSTGUT00000001229	GO:0043087	regulation of GTPase activity	IPR001936	Ras GTPase-activating protein	"Any process that modulates the rate of GTP hydrolysis by a GTPase." [GOC:jl, GOC:mah]
ENSTGUG00000001169	ENSTGUT00000001229	GO:0046580	negative regulation of Ras protein signal transduction	IPR001936	Ras GTPase-activating protein	"Any process that stops, prevents, or reduces the frequency, rate or extent of Ras protein signal transduction." [GOC:bf]
ENSTGUG00000001169	ENSTGUT00000001229	GO:0048514	blood vessel morphogenesis	IPR001936	Ras GTPase-activating protein	"The process in which the anatomical structures of blood vessels are generated and organized. The blood vessel is the vasculature carrying blood." [GOC:jid]
ENSTGUG00000001169	ENSTGUT00000001229	GO:0007165	signal transduction	IPR001936	Ras GTPase-activating protein	"The cellular process in which a signal is conveyed to trigger a change in the activity or state of a cell. Signal transduction begins with reception of a signal (e.g. a ligand binding to a receptor or receptor activation by a stimulus such as light), or for signal transduction in the absence of ligand, signal-withdrawal or the activity of a constitutively active receptor. Signal transduction end…
ENSTGUG00000001169	ENSTGUT00000001229	GO:0005096	GTPase activator activity	IPR001936	Ras GTPase-activating protein	"Binds to and increases the activity of a GTPase, an enzyme that catalyzes the hydrolysis of GTP." [GOC:mah]
ENSTGUG00000001169	ENSTGUT00000001229	GO:0043547	positive regulation of GTPase activity	IPR001936	Ras GTPase-activating protein	"Any process that activates or increases the activity of a GTPase." [GOC:jl, GOC:mah]
ENSTGUG00000001169	ENSTGUT00000001229	GO:0001784	phosphotyrosine residue binding	IPR001936	Ras GTPase-activating protein	"Interacting selectively and non-covalently with a phosphorylated tyrosine residue within a protein." [PMID:14636584]
ENSTGUG00000001169	ENSTGUT00000001229	GO:0005102	receptor binding	IPR001936	Ras GTPase-activating protein	"Interacting selectively and non-covalently with one or more specific sites on a receptor molecule, a macromolecule that undergoes combination with a hormone, neurotransmitter, drug or intracellular messenger to initiate a change in cell function." [GOC:bf, GOC:ceb, ISBN:0198506732]
ENSTGUG00000001169	ENSTGUT00000001229	GO:0051020	GTPase binding	IPR001936	Ras GTPase-activating protein	"Interacting selectively and non-covalently with a GTPase, any enzyme that catalyzes the hydrolysis of GTP." [GOC:ai]
ENSTGUG00000001169	ENSTGUT00000001229	GO:0001953	negative regulation of cell-matrix adhesion	IPR001936	Ras GTPase-activating protein	"Any process that stops, prevents, or reduces the rate or extent of cell adhesion to the extracellular matrix." [GOC:hjd]
ENSTGUG00000001169	ENSTGUT00000001229	GO:0007162	negative regulation of cell adhesion	IPR001936	Ras GTPase-activating protein	"Any process that stops, prevents, or reduces the frequency, rate or extent of cell adhesion." [GOC:go_curators]
ENSTGUG00000001169	ENSTGUT00000001229	GO:0030833	regulation of actin filament polymerization	IPR001936	Ras GTPase-activating protein	"Any process that modulates the frequency, rate or extent of the assembly of actin filaments by the addition of actin monomers to a filament." [GOC:mah]
ENSTGUG00000001169	ENSTGUT00000001229	GO:0043066	negative regulation of apoptotic process	IPR001936	Ras GTPase-activating protein	"Any process that stops, prevents, or reduces the frequency, rate or extent of cell death by apoptotic process." [GOC:jl, GOC:mtg_apoptosis]
ENSTGUG00000001169	ENSTGUT00000001229	GO:0043087	regulation of GTPase activity	IPR001936	Ras GTPase-activating protein	"Any process that modulates the rate of GTP hydrolysis by a GTPase." [GOC:jl, GOC:mah]
ENSTGUG00000001169	ENSTGUT00000001229	GO:0046580	negative regulation of Ras protein signal transduction	IPR001936	Ras GTPase-activating protein	"Any process that stops, prevents, or reduces the frequency, rate or extent of Ras protein signal transduction." [GOC:bf]
ENSTGUG00000001169	ENSTGUT00000001229	GO:0048514	blood vessel morphogenesis	IPR001936	Ras GTPase-activating protein	"The process in which the anatomical structures of blood vessels are generated and organized. The blood vessel is the vasculature carrying blood." [GOC:jid]
ENSTGUG00000001169	ENSTGUT00000001229	GO:0007165	signal transduction	IPR001936	Ras GTPase-activating protein	"The cellular process in which a signal is conveyed to trigger a change in the activity or state of a cell. Signal transduction begins with reception of a signal (e.g. a ligand binding to a receptor or receptor activation by a stimulus such as light), or for signal transduction in the absence of ligand, signal-withdrawal or the activity of a constitutively active receptor. Signal transduction end…
ENSTGUG00000001169	ENSTGUT00000001229	GO:0005096	GTPase activator activity	IPR001936	Ras GTPase-activating protein	"Binds to and increases the activity of a GTPase, an enzyme that catalyzes the hydrolysis of GTP." [GOC:mah]
ENSTGUG00000001169	ENSTGUT00000001229	GO:0043547	positive regulation of GTPase activity	IPR001936	Ras GTPase-activating protein	"Any process that activates or increases the activity of a GTPase." [GOC:jl, GOC:mah]
ENSTGUG00000001169	ENSTGUT00000001229	GO:0001784	phosphotyrosine residue binding	IPR001936	Ras GTPase-activating protein	"Interacting selectively and non-covalently with a phosphorylated tyrosine residue within a protein." [PMID:14636584]
ENSTGUG00000001169	ENSTGUT00000001229	GO:0005102	receptor binding	IPR001936	Ras GTPase-activating protein	"Interacting selectively and non-covalently with one or more specific sites on a receptor molecule, a macromolecule that undergoes combination with a hormone, neurotransmitter, drug or intracellular messenger to initiate a change in cell function." [GOC:bf, GOC:ceb, ISBN:0198506732]
ENSTGUG00000001169	ENSTGUT00000001229	GO:0051020	GTPase binding	IPR001936	Ras GTPase-activating protein	"Interacting selectively and non-covalently with a GTPase, any enzyme that catalyzes the hydrolysis of GTP." [GOC:ai]
ENSTGUG00000001169	ENSTGUT00000001229	GO:0001953	negative regulation of cell-matrix adhesion	IPR001936	Ras GTPase-activating protein	"Any process that stops, prevents, or reduces the rate or extent of cell adhesion to the extracellular matrix." [GOC:hjd]
ENSTGUG00000001169	ENSTGUT00000001229	GO:0007162	negative regulation of cell adhesion	IPR001936	Ras GTPase-activating protein	"Any process that stops, prevents, or reduces the frequency, rate or extent of cell adhesion." [GOC:go_curators]
ENSTGUG00000001169	ENSTGUT00000001229	GO:0030833	regulation of actin filament polymerization	IPR001936	Ras GTPase-activating protein	"Any process that modulates the frequency, rate or extent of the assembly of actin filaments by the addition of actin monomers to a filament." [GOC:mah]
ENSTGUG00000001169	ENSTGUT00000001229	GO:0043066	negative regulation of apoptotic process	IPR001936	Ras GTPase-activating protein	"Any process that stops, prevents, or reduces the frequency, rate or extent of cell death by apoptotic process." [GOC:jl, GOC:mtg_apoptosis]
ENSTGUG00000001169	ENSTGUT00000001229	GO:0043087	regulation of GTPase activity	IPR001936	Ras GTPase-activating protein	"Any process that modulates the rate of GTP hydrolysis by a GTPase." [GOC:jl, GOC:mah]
ENSTGUG00000001169	ENSTGUT00000001229	GO:0046580	negative regulation of Ras protein signal transduction	IPR001936	Ras GTPase-activating protein	"Any process that stops, prevents, or reduces the frequency, rate or extent of Ras protein signal transduction." [GOC:bf]
ENSTGUG00000001169	ENSTGUT00000001229	GO:0048514	blood vessel morphogenesis	IPR001936	Ras GTPase-activating protein	"The process in which the anatomical structures of blood vessels are generated and organized. The blood vessel is the vasculature carrying blood." [GOC:jid]
ENSTGUG00000001169	ENSTGUT00000001229	GO:0007165	signal transduction	IPR008936	Rho GTPase activation protein	"The cellular process in which a signal is conveyed to trigger a change in the activity or state of a cell. Signal transduction begins with reception of a signal (e.g. a ligand binding to a receptor or receptor activation by a stimulus such as light), or for signal transduction in the absence of ligand, signal-withdrawal or the activity of a constitutively active receptor. Signal transduction end…
ENSTGUG00000001169	ENSTGUT00000001229	GO:0005096	GTPase activator activity	IPR008936	Rho GTPase activation protein	"Binds to and increases the activity of a GTPase, an enzyme that catalyzes the hydrolysis of GTP." [GOC:mah]
ENSTGUG00000001169	ENSTGUT00000001229	GO:0043547	positive regulation of GTPase activity	IPR008936	Rho GTPase activation protein	"Any process that activates or increases the activity of a GTPase." [GOC:jl, GOC:mah]
ENSTGUG00000001169	ENSTGUT00000001229	GO:0001784	phosphotyrosine residue binding	IPR008936	Rho GTPase activation protein	"Interacting selectively and non-covalently with a phosphorylated tyrosine residue within a protein." [PMID:14636584]
ENSTGUG00000001169	ENSTGUT00000001229	GO:0005102	receptor binding	IPR008936	Rho GTPase activation protein	"Interacting selectively and non-covalently with one or more specific sites on a receptor molecule, a macromolecule that undergoes combination with a hormone, neurotransmitter, drug or intracellular messenger to initiate a change in cell function." [GOC:bf, GOC:ceb, ISBN:0198506732]
ENSTGUG00000001169	ENSTGUT00000001229	GO:0051020	GTPase binding	IPR008936	Rho GTPase activation protein	"Interacting selectively and non-covalently with a GTPase, any enzyme that catalyzes the hydrolysis of GTP." [GOC:ai]
ENSTGUG00000001169	ENSTGUT00000001229	GO:0001953	negative regulation of cell-matrix adhesion	IPR008936	Rho GTPase activation protein	"Any process that stops, prevents, or reduces the rate or extent of cell adhesion to the extracellular matrix." [GOC:hjd]
ENSTGUG00000001169	ENSTGUT00000001229	GO:0007162	negative regulation of cell adhesion	IPR008936	Rho GTPase activation protein	"Any process that stops, prevents, or reduces the frequency, rate or extent of cell adhesion." [GOC:go_curators]
ENSTGUG00000001169	ENSTGUT00000001229	GO:0030833	regulation of actin filament polymerization	IPR008936	Rho GTPase activation protein	"Any process that modulates the frequency, rate or extent of the assembly of actin filaments by the addition of actin monomers to a filament." [GOC:mah]
ENSTGUG00000001169	ENSTGUT00000001229	GO:0043066	negative regulation of apoptotic process	IPR008936	Rho GTPase activation protein	"Any process that stops, prevents, or reduces the frequency, rate or extent of cell death by apoptotic process." [GOC:jl, GOC:mtg_apoptosis]
ENSTGUG00000001169	ENSTGUT00000001229	GO:0043087	regulation of GTPase activity	IPR008936	Rho GTPase activation protein	"Any process that modulates the rate of GTP hydrolysis by a GTPase." [GOC:jl, GOC:mah]
ENSTGUG00000001169	ENSTGUT00000001229	GO:0046580	negative regulation of Ras protein signal transduction	IPR008936	Rho GTPase activation protein	"Any process that stops, prevents, or reduces the frequency, rate or extent of Ras protein signal transduction." [GOC:bf]
ENSTGUG00000001169	ENSTGUT00000001229	GO:0048514	blood vessel morphogenesis	IPR008936	Rho GTPase activation protein	"The process in which the anatomical structures of blood vessels are generated and organized. The blood vessel is the vasculature carrying blood." [GOC:jid]
ENSTGUG00000001185	ENSTGUT00000001271	GO:0005634	nucleus	IPR000330	SNF2-related	"A membrane-bounded organelle of eukaryotic cells in which chromosomes are housed and replicated. In most cells, the nucleus contains all of the cell's chromosomes except the organellar chromosomes, and is the site of RNA synthesis and processing. In some species, or in specialized cell types, RNA metabolism or DNA replication may be absent." [GOC:go_curators]
ENSTGUG00000001185	ENSTGUT00000001271	GO:0005524	ATP binding	IPR000330	SNF2-related	"Interacting selectively and non-covalently with ATP, adenosine 5'-triphosphate, a universally important coenzyme and enzyme regulator." [ISBN:0198506732]
ENSTGUG00000001185	ENSTGUT00000001271	GO:0035064	methylated histone binding	IPR000330	SNF2-related	"Interacting selectively and non-covalently with a histone in which a residue has been modified by methylation. Histones are any of a group of water-soluble proteins found in association with the DNA of eukaroytic chromosomes." [GOC:bf, PMID:14585615]
ENSTGUG00000001185	ENSTGUT00000001271	GO:0016569	covalent chromatin modification	IPR000330	SNF2-related	"The alteration of DNA or protein in chromatin by the covalent addition or removal of chemical groups." [GOC:mah, GOC:vw]
ENSTGUG00000001185	ENSTGUT00000001271	GO:0043923	positive regulation by host of viral transcription	IPR000330	SNF2-related	"Any process in which a host organism activates or increases the frequency, rate or extent of viral transcription, the synthesis of either RNA on a template of DNA or DNA on a template of RNA." [GOC:jl]
ENSTGUG00000001185	ENSTGUT00000001271	GO:0001650	fibrillar center	IPR000330	SNF2-related	"A structure found most metazoan nucleoli, but not usually found in lower eukaryotes; surrounded by the dense fibrillar component; the zone of transcription from multiple copies of the pre-rRNA genes is in the border region between these two structures." [PMID:10754561]
ENSTGUG00000001185	ENSTGUT00000001271	GO:0005737	cytoplasm	IPR000330	SNF2-related	"All of the contents of a cell excluding the plasma membrane and nucleus, but including other subcellular structures." [ISBN:0198547684]
ENSTGUG00000001185	ENSTGUT00000001271	GO:0005634	nucleus	IPR000953	Chromo/chromo shadow domain	"A membrane-bounded organelle of eukaryotic cells in which chromosomes are housed and replicated. In most cells, the nucleus contains all of the cell's chromosomes except the organellar chromosomes, and is the site of RNA synthesis and processing. In some species, or in specialized cell types, RNA metabolism or DNA replication may be absent." [GOC:go_curators]
ENSTGUG00000001185	ENSTGUT00000001271	GO:0005524	ATP binding	IPR000953	Chromo/chromo shadow domain	"Interacting selectively and non-covalently with ATP, adenosine 5'-triphosphate, a universally important coenzyme and enzyme regulator." [ISBN:0198506732]
ENSTGUG00000001185	ENSTGUT00000001271	GO:0035064	methylated histone binding	IPR000953	Chromo/chromo shadow domain	"Interacting selectively and non-covalently with a histone in which a residue has been modified by methylation. Histones are any of a group of water-soluble proteins found in association with the DNA of eukaroytic chromosomes." [GOC:bf, PMID:14585615]
ENSTGUG00000001185	ENSTGUT00000001271	GO:0016569	covalent chromatin modification	IPR000953	Chromo/chromo shadow domain	"The alteration of DNA or protein in chromatin by the covalent addition or removal of chemical groups." [GOC:mah, GOC:vw]
ENSTGUG00000001185	ENSTGUT00000001271	GO:0043923	positive regulation by host of viral transcription	IPR000953	Chromo/chromo shadow domain	"Any process in which a host organism activates or increases the frequency, rate or extent of viral transcription, the synthesis of either RNA on a template of DNA or DNA on a template of RNA." [GOC:jl]
ENSTGUG00000001185	ENSTGUT00000001271	GO:0001650	fibrillar center	IPR000953	Chromo/chromo shadow domain	"A structure found most metazoan nucleoli, but not usually found in lower eukaryotes; surrounded by the dense fibrillar component; the zone of transcription from multiple copies of the pre-rRNA genes is in the border region between these two structures." [PMID:10754561]
ENSTGUG00000001185	ENSTGUT00000001271	GO:0005737	cytoplasm	IPR000953	Chromo/chromo shadow domain	"All of the contents of a cell excluding the plasma membrane and nucleus, but including other subcellular structures." [ISBN:0198547684]
ENSTGUG00000001185	ENSTGUT00000001271	GO:0005634	nucleus	IPR000953	Chromo/chromo shadow domain	"A membrane-bounded organelle of eukaryotic cells in which chromosomes are housed and replicated. In most cells, the nucleus contains all of the cell's chromosomes except the organellar chromosomes, and is the site of RNA synthesis and processing. In some species, or in specialized cell types, RNA metabolism or DNA replication may be absent." [GOC:go_curators]
ENSTGUG00000001185	ENSTGUT00000001271	GO:0005524	ATP binding	IPR000953	Chromo/chromo shadow domain	"Interacting selectively and non-covalently with ATP, adenosine 5'-triphosphate, a universally important coenzyme and enzyme regulator." [ISBN:0198506732]
ENSTGUG00000001185	ENSTGUT00000001271	GO:0035064	methylated histone binding	IPR000953	Chromo/chromo shadow domain	"Interacting selectively and non-covalently with a histone in which a residue has been modified by methylation. Histones are any of a group of water-soluble proteins found in association with the DNA of eukaroytic chromosomes." [GOC:bf, PMID:14585615]
ENSTGUG00000001185	ENSTGUT00000001271	GO:0016569	covalent chromatin modification	IPR000953	Chromo/chromo shadow domain	"The alteration of DNA or protein in chromatin by the covalent addition or removal of chemical groups." [GOC:mah, GOC:vw]
ENSTGUG00000001185	ENSTGUT00000001271	GO:0043923	positive regulation by host of viral transcription	IPR000953	Chromo/chromo shadow domain	"Any process in which a host organism activates or increases the frequency, rate or extent of viral transcription, the synthesis of either RNA on a template of DNA or DNA on a template of RNA." [GOC:jl]
ENSTGUG00000001185	ENSTGUT00000001271	GO:0001650	fibrillar center	IPR000953	Chromo/chromo shadow domain	"A structure found most metazoan nucleoli, but not usually found in lower eukaryotes; surrounded by the dense fibrillar component; the zone of transcription from multiple copies of the pre-rRNA genes is in the border region between these two structures." [PMID:10754561]
ENSTGUG00000001185	ENSTGUT00000001271	GO:0005737	cytoplasm	IPR000953	Chromo/chromo shadow domain	"All of the contents of a cell excluding the plasma membrane and nucleus, but including other subcellular structures." [ISBN:0198547684]
ENSTGUG00000001185	ENSTGUT00000001271	GO:0005634	nucleus	IPR000953	Chromo/chromo shadow domain	"A membrane-bounded organelle of eukaryotic cells in which chromosomes are housed and replicated. In most cells, the nucleus contains all of the cell's chromosomes except the organellar chromosomes, and is the site of RNA synthesis and processing. In some species, or in specialized cell types, RNA metabolism or DNA replication may be absent." [GOC:go_curators]
ENSTGUG00000001185	ENSTGUT00000001271	GO:0005524	ATP binding	IPR000953	Chromo/chromo shadow domain	"Interacting selectively and non-covalently with ATP, adenosine 5'-triphosphate, a universally important coenzyme and enzyme regulator." [ISBN:0198506732]
ENSTGUG00000001185	ENSTGUT00000001271	GO:0035064	methylated histone binding	IPR000953	Chromo/chromo shadow domain	"Interacting selectively and non-covalently with a histone in which a residue has been modified by methylation. Histones are any of a group of water-soluble proteins found in association with the DNA of eukaroytic chromosomes." [GOC:bf, PMID:14585615]
ENSTGUG00000001185	ENSTGUT00000001271	GO:0016569	covalent chromatin modification	IPR000953	Chromo/chromo shadow domain	"The alteration of DNA or protein in chromatin by the covalent addition or removal of chemical groups." [GOC:mah, GOC:vw]
ENSTGUG00000001185	ENSTGUT00000001271	GO:0043923	positive regulation by host of viral transcription	IPR000953	Chromo/chromo shadow domain	"Any process in which a host organism activates or increases the frequency, rate or extent of viral transcription, the synthesis of either RNA on a template of DNA or DNA on a template of RNA." [GOC:jl]
ENSTGUG00000001185	ENSTGUT00000001271	GO:0001650	fibrillar center	IPR000953	Chromo/chromo shadow domain	"A structure found most metazoan nucleoli, but not usually found in lower eukaryotes; surrounded by the dense fibrillar component; the zone of transcription from multiple copies of the pre-rRNA genes is in the border region between these two structures." [PMID:10754561]
ENSTGUG00000001185	ENSTGUT00000001271	GO:0005737	cytoplasm	IPR000953	Chromo/chromo shadow domain	"All of the contents of a cell excluding the plasma membrane and nucleus, but including other subcellular structures." [ISBN:0198547684]
ENSTGUG00000001185	ENSTGUT00000001271	GO:0005634	nucleus	IPR000953	Chromo/chromo shadow domain	"A membrane-bounded organelle of eukaryotic cells in which chromosomes are housed and replicated. In most cells, the nucleus contains all of the cell's chromosomes except the organellar chromosomes, and is the site of RNA synthesis and processing. In some species, or in specialized cell types, RNA metabolism or DNA replication may be absent." [GOC:go_curators]
ENSTGUG00000001185	ENSTGUT00000001271	GO:0005524	ATP binding	IPR000953	Chromo/chromo shadow domain	"Interacting selectively and non-covalently with ATP, adenosine 5'-triphosphate, a universally important coenzyme and enzyme regulator." [ISBN:0198506732]
ENSTGUG00000001185	ENSTGUT00000001271	GO:0035064	methylated histone binding	IPR000953	Chromo/chromo shadow domain	"Interacting selectively and non-covalently with a histone in which a residue has been modified by methylation. Histones are any of a group of water-soluble proteins found in association with the DNA of eukaroytic chromosomes." [GOC:bf, PMID:14585615]
ENSTGUG00000001185	ENSTGUT00000001271	GO:0016569	covalent chromatin modification	IPR000953	Chromo/chromo shadow domain	"The alteration of DNA or protein in chromatin by the covalent addition or removal of chemical groups." [GOC:mah, GOC:vw]
ENSTGUG00000001185	ENSTGUT00000001271	GO:0043923	positive regulation by host of viral transcription	IPR000953	Chromo/chromo shadow domain	"Any process in which a host organism activates or increases the frequency, rate or extent of viral transcription, the synthesis of either RNA on a template of DNA or DNA on a template of RNA." [GOC:jl]
ENSTGUG00000001185	ENSTGUT00000001271	GO:0001650	fibrillar center	IPR000953	Chromo/chromo shadow domain	"A structure found most metazoan nucleoli, but not usually found in lower eukaryotes; surrounded by the dense fibrillar component; the zone of transcription from multiple copies of the pre-rRNA genes is in the border region between these two structures." [PMID:10754561]
ENSTGUG00000001185	ENSTGUT00000001271	GO:0005737	cytoplasm	IPR000953	Chromo/chromo shadow domain	"All of the contents of a cell excluding the plasma membrane and nucleus, but including other subcellular structures." [ISBN:0198547684]
ENSTGUG00000001185	ENSTGUT00000001271	GO:0005634	nucleus	IPR001650	Helicase, C-terminal	"A membrane-bounded organelle of eukaryotic cells in which chromosomes are housed and replicated. In most cells, the nucleus contains all of the cell's chromosomes except the organellar chromosomes, and is the site of RNA synthesis and processing. In some species, or in specialized cell types, RNA metabolism or DNA replication may be absent." [GOC:go_curators]
ENSTGUG00000001185	ENSTGUT00000001271	GO:0005524	ATP binding	IPR001650	Helicase, C-terminal	"Interacting selectively and non-covalently with ATP, adenosine 5'-triphosphate, a universally important coenzyme and enzyme regulator." [ISBN:0198506732]
ENSTGUG00000001185	ENSTGUT00000001271	GO:0035064	methylated histone binding	IPR001650	Helicase, C-terminal	"Interacting selectively and non-covalently with a histone in which a residue has been modified by methylation. Histones are any of a group of water-soluble proteins found in association with the DNA of eukaroytic chromosomes." [GOC:bf, PMID:14585615]
ENSTGUG00000001185	ENSTGUT00000001271	GO:0016569	covalent chromatin modification	IPR001650	Helicase, C-terminal	"The alteration of DNA or protein in chromatin by the covalent addition or removal of chemical groups." [GOC:mah, GOC:vw]
ENSTGUG00000001185	ENSTGUT00000001271	GO:0043923	positive regulation by host of viral transcription	IPR001650	Helicase, C-terminal	"Any process in which a host organism activates or increases the frequency, rate or extent of viral transcription, the synthesis of either RNA on a template of DNA or DNA on a template of RNA." [GOC:jl]
ENSTGUG00000001185	ENSTGUT00000001271	GO:0001650	fibrillar center	IPR001650	Helicase, C-terminal	"A structure found most metazoan nucleoli, but not usually found in lower eukaryotes; surrounded by the dense fibrillar component; the zone of transcription from multiple copies of the pre-rRNA genes is in the border region between these two structures." [PMID:10754561]
ENSTGUG00000001185	ENSTGUT00000001271	GO:0005737	cytoplasm	IPR001650	Helicase, C-terminal	"All of the contents of a cell excluding the plasma membrane and nucleus, but including other subcellular structures." [ISBN:0198547684]
ENSTGUG00000001185	ENSTGUT00000001271	GO:0005634	nucleus	IPR001650	Helicase, C-terminal	"A membrane-bounded organelle of eukaryotic cells in which chromosomes are housed and replicated. In most cells, the nucleus contains all of the cell's chromosomes except the organellar chromosomes, and is the site of RNA synthesis and processing. In some species, or in specialized cell types, RNA metabolism or DNA replication may be absent." [GOC:go_curators]
ENSTGUG00000001185	ENSTGUT00000001271	GO:0005524	ATP binding	IPR001650	Helicase, C-terminal	"Interacting selectively and non-covalently with ATP, adenosine 5'-triphosphate, a universally important coenzyme and enzyme regulator." [ISBN:0198506732]
ENSTGUG00000001185	ENSTGUT00000001271	GO:0035064	methylated histone binding	IPR001650	Helicase, C-terminal	"Interacting selectively and non-covalently with a histone in which a residue has been modified by methylation. Histones are any of a group of water-soluble proteins found in association with the DNA of eukaroytic chromosomes." [GOC:bf, PMID:14585615]
ENSTGUG00000001185	ENSTGUT00000001271	GO:0016569	covalent chromatin modification	IPR001650	Helicase, C-terminal	"The alteration of DNA or protein in chromatin by the covalent addition or removal of chemical groups." [GOC:mah, GOC:vw]
ENSTGUG00000001185	ENSTGUT00000001271	GO:0043923	positive regulation by host of viral transcription	IPR001650	Helicase, C-terminal	"Any process in which a host organism activates or increases the frequency, rate or extent of viral transcription, the synthesis of either RNA on a template of DNA or DNA on a template of RNA." [GOC:jl]
ENSTGUG00000001185	ENSTGUT00000001271	GO:0001650	fibrillar center	IPR001650	Helicase, C-terminal	"A structure found most metazoan nucleoli, but not usually found in lower eukaryotes; surrounded by the dense fibrillar component; the zone of transcription from multiple copies of the pre-rRNA genes is in the border region between these two structures." [PMID:10754561]
ENSTGUG00000001185	ENSTGUT00000001271	GO:0005737	cytoplasm	IPR001650	Helicase, C-terminal	"All of the contents of a cell excluding the plasma membrane and nucleus, but including other subcellular structures." [ISBN:0198547684]
ENSTGUG00000001185	ENSTGUT00000001271	GO:0005634	nucleus	IPR001650	Helicase, C-terminal	"A membrane-bounded organelle of eukaryotic cells in which chromosomes are housed and replicated. In most cells, the nucleus contains all of the cell's chromosomes except the organellar chromosomes, and is the site of RNA synthesis and processing. In some species, or in specialized cell types, RNA metabolism or DNA replication may be absent." [GOC:go_curators]
ENSTGUG00000001185	ENSTGUT00000001271	GO:0005524	ATP binding	IPR001650	Helicase, C-terminal	"Interacting selectively and non-covalently with ATP, adenosine 5'-triphosphate, a universally important coenzyme and enzyme regulator." [ISBN:0198506732]
ENSTGUG00000001185	ENSTGUT00000001271	GO:0035064	methylated histone binding	IPR001650	Helicase, C-terminal	"Interacting selectively and non-covalently with a histone in which a residue has been modified by methylation. Histones are any of a group of water-soluble proteins found in association with the DNA of eukaroytic chromosomes." [GOC:bf, PMID:14585615]
ENSTGUG00000001185	ENSTGUT00000001271	GO:0016569	covalent chromatin modification	IPR001650	Helicase, C-terminal	"The alteration of DNA or protein in chromatin by the covalent addition or removal of chemical groups." [GOC:mah, GOC:vw]
ENSTGUG00000001185	ENSTGUT00000001271	GO:0043923	positive regulation by host of viral transcription	IPR001650	Helicase, C-terminal	"Any process in which a host organism activates or increases the frequency, rate or extent of viral transcription, the synthesis of either RNA on a template of DNA or DNA on a template of RNA." [GOC:jl]
ENSTGUG00000001185	ENSTGUT00000001271	GO:0001650	fibrillar center	IPR001650	Helicase, C-terminal	"A structure found most metazoan nucleoli, but not usually found in lower eukaryotes; surrounded by the dense fibrillar component; the zone of transcription from multiple copies of the pre-rRNA genes is in the border region between these two structures." [PMID:10754561]
ENSTGUG00000001185	ENSTGUT00000001271	GO:0005737	cytoplasm	IPR001650	Helicase, C-terminal	"All of the contents of a cell excluding the plasma membrane and nucleus, but including other subcellular structures." [ISBN:0198547684]
ENSTGUG00000001185	ENSTGUT00000001271	GO:0005634	nucleus	IPR009057	Homeodomain-like	"A membrane-bounded organelle of eukaryotic cells in which chromosomes are housed and replicated. In most cells, the nucleus contains all of the cell's chromosomes except the organellar chromosomes, and is the site of RNA synthesis and processing. In some species, or in specialized cell types, RNA metabolism or DNA replication may be absent." [GOC:go_curators]
ENSTGUG00000001185	ENSTGUT00000001271	GO:0005524	ATP binding	IPR009057	Homeodomain-like	"Interacting selectively and non-covalently with ATP, adenosine 5'-triphosphate, a universally important coenzyme and enzyme regulator." [ISBN:0198506732]
ENSTGUG00000001185	ENSTGUT00000001271	GO:0035064	methylated histone binding	IPR009057	Homeodomain-like	"Interacting selectively and non-covalently with a histone in which a residue has been modified by methylation. Histones are any of a group of water-soluble proteins found in association with the DNA of eukaroytic chromosomes." [GOC:bf, PMID:14585615]
ENSTGUG00000001185	ENSTGUT00000001271	GO:0016569	covalent chromatin modification	IPR009057	Homeodomain-like	"The alteration of DNA or protein in chromatin by the covalent addition or removal of chemical groups." [GOC:mah, GOC:vw]
ENSTGUG00000001185	ENSTGUT00000001271	GO:0043923	positive regulation by host of viral transcription	IPR009057	Homeodomain-like	"Any process in which a host organism activates or increases the frequency, rate or extent of viral transcription, the synthesis of either RNA on a template of DNA or DNA on a template of RNA." [GOC:jl]
ENSTGUG00000001185	ENSTGUT00000001271	GO:0001650	fibrillar center	IPR009057	Homeodomain-like	"A structure found most metazoan nucleoli, but not usually found in lower eukaryotes; surrounded by the dense fibrillar component; the zone of transcription from multiple copies of the pre-rRNA genes is in the border region between these two structures." [PMID:10754561]
ENSTGUG00000001185	ENSTGUT00000001271	GO:0005737	cytoplasm	IPR009057	Homeodomain-like	"All of the contents of a cell excluding the plasma membrane and nucleus, but including other subcellular structures." [ISBN:0198547684]
ENSTGUG00000001185	ENSTGUT00000001271	GO:0005634	nucleus	IPR014001	Helicase superfamily 1/2, ATP-binding domain	"A membrane-bounded organelle of eukaryotic cells in which chromosomes are housed and replicated. In most cells, the nucleus contains all of the cell's chromosomes except the organellar chromosomes, and is the site of RNA synthesis and processing. In some species, or in specialized cell types, RNA metabolism or DNA replication may be absent." [GOC:go_curators]
ENSTGUG00000001185	ENSTGUT00000001271	GO:0005524	ATP binding	IPR014001	Helicase superfamily 1/2, ATP-binding domain	"Interacting selectively and non-covalently with ATP, adenosine 5'-triphosphate, a universally important coenzyme and enzyme regulator." [ISBN:0198506732]
ENSTGUG00000001185	ENSTGUT00000001271	GO:0035064	methylated histone binding	IPR014001	Helicase superfamily 1/2, ATP-binding domain	"Interacting selectively and non-covalently with a histone in which a residue has been modified by methylation. Histones are any of a group of water-soluble proteins found in association with the DNA of eukaroytic chromosomes." [GOC:bf, PMID:14585615]
ENSTGUG00000001185	ENSTGUT00000001271	GO:0016569	covalent chromatin modification	IPR014001	Helicase superfamily 1/2, ATP-binding domain	"The alteration of DNA or protein in chromatin by the covalent addition or removal of chemical groups." [GOC:mah, GOC:vw]
ENSTGUG00000001185	ENSTGUT00000001271	GO:0043923	positive regulation by host of viral transcription	IPR014001	Helicase superfamily 1/2, ATP-binding domain	"Any process in which a host organism activates or increases the frequency, rate or extent of viral transcription, the synthesis of either RNA on a template of DNA or DNA on a template of RNA." [GOC:jl]
ENSTGUG00000001185	ENSTGUT00000001271	GO:0001650	fibrillar center	IPR014001	Helicase superfamily 1/2, ATP-binding domain	"A structure found most metazoan nucleoli, but not usually found in lower eukaryotes; surrounded by the dense fibrillar component; the zone of transcription from multiple copies of the pre-rRNA genes is in the border region between these two structures." [PMID:10754561]
ENSTGUG00000001185	ENSTGUT00000001271	GO:0005737	cytoplasm	IPR014001	Helicase superfamily 1/2, ATP-binding domain	"All of the contents of a cell excluding the plasma membrane and nucleus, but including other subcellular structures." [ISBN:0198547684]
ENSTGUG00000001185	ENSTGUT00000001271	GO:0005634	nucleus	IPR014001	Helicase superfamily 1/2, ATP-binding domain	"A membrane-bounded organelle of eukaryotic cells in which chromosomes are housed and replicated. In most cells, the nucleus contains all of the cell's chromosomes except the organellar chromosomes, and is the site of RNA synthesis and processing. In some species, or in specialized cell types, RNA metabolism or DNA replication may be absent." [GOC:go_curators]
ENSTGUG00000001185	ENSTGUT00000001271	GO:0005524	ATP binding	IPR014001	Helicase superfamily 1/2, ATP-binding domain	"Interacting selectively and non-covalently with ATP, adenosine 5'-triphosphate, a universally important coenzyme and enzyme regulator." [ISBN:0198506732]
ENSTGUG00000001185	ENSTGUT00000001271	GO:0035064	methylated histone binding	IPR014001	Helicase superfamily 1/2, ATP-binding domain	"Interacting selectively and non-covalently with a histone in which a residue has been modified by methylation. Histones are any of a group of water-soluble proteins found in association with the DNA of eukaroytic chromosomes." [GOC:bf, PMID:14585615]
ENSTGUG00000001185	ENSTGUT00000001271	GO:0016569	covalent chromatin modification	IPR014001	Helicase superfamily 1/2, ATP-binding domain	"The alteration of DNA or protein in chromatin by the covalent addition or removal of chemical groups." [GOC:mah, GOC:vw]
ENSTGUG00000001185	ENSTGUT00000001271	GO:0043923	positive regulation by host of viral transcription	IPR014001	Helicase superfamily 1/2, ATP-binding domain	"Any process in which a host organism activates or increases the frequency, rate or extent of viral transcription, the synthesis of either RNA on a template of DNA or DNA on a template of RNA." [GOC:jl]
ENSTGUG00000001185	ENSTGUT00000001271	GO:0001650	fibrillar center	IPR014001	Helicase superfamily 1/2, ATP-binding domain	"A structure found most metazoan nucleoli, but not usually found in lower eukaryotes; surrounded by the dense fibrillar component; the zone of transcription from multiple copies of the pre-rRNA genes is in the border region between these two structures." [PMID:10754561]
ENSTGUG00000001185	ENSTGUT00000001271	GO:0005737	cytoplasm	IPR014001	Helicase superfamily 1/2, ATP-binding domain	"All of the contents of a cell excluding the plasma membrane and nucleus, but including other subcellular structures." [ISBN:0198547684]
ENSTGUG00000001185	ENSTGUT00000001271	GO:0005634	nucleus	IPR016197	Chromo domain-like	"A membrane-bounded organelle of eukaryotic cells in which chromosomes are housed and replicated. In most cells, the nucleus contains all of the cell's chromosomes except the organellar chromosomes, and is the site of RNA synthesis and processing. In some species, or in specialized cell types, RNA metabolism or DNA replication may be absent." [GOC:go_curators]
ENSTGUG00000001185	ENSTGUT00000001271	GO:0005524	ATP binding	IPR016197	Chromo domain-like	"Interacting selectively and non-covalently with ATP, adenosine 5'-triphosphate, a universally important coenzyme and enzyme regulator." [ISBN:0198506732]
ENSTGUG00000001185	ENSTGUT00000001271	GO:0035064	methylated histone binding	IPR016197	Chromo domain-like	"Interacting selectively and non-covalently with a histone in which a residue has been modified by methylation. Histones are any of a group of water-soluble proteins found in association with the DNA of eukaroytic chromosomes." [GOC:bf, PMID:14585615]
ENSTGUG00000001185	ENSTGUT00000001271	GO:0016569	covalent chromatin modification	IPR016197	Chromo domain-like	"The alteration of DNA or protein in chromatin by the covalent addition or removal of chemical groups." [GOC:mah, GOC:vw]
ENSTGUG00000001185	ENSTGUT00000001271	GO:0043923	positive regulation by host of viral transcription	IPR016197	Chromo domain-like	"Any process in which a host organism activates or increases the frequency, rate or extent of viral transcription, the synthesis of either RNA on a template of DNA or DNA on a template of RNA." [GOC:jl]
ENSTGUG00000001185	ENSTGUT00000001271	GO:0001650	fibrillar center	IPR016197	Chromo domain-like	"A structure found most metazoan nucleoli, but not usually found in lower eukaryotes; surrounded by the dense fibrillar component; the zone of transcription from multiple copies of the pre-rRNA genes is in the border region between these two structures." [PMID:10754561]
ENSTGUG00000001185	ENSTGUT00000001271	GO:0005737	cytoplasm	IPR016197	Chromo domain-like	"All of the contents of a cell excluding the plasma membrane and nucleus, but including other subcellular structures." [ISBN:0198547684]
ENSTGUG00000001185	ENSTGUT00000001271	GO:0005634	nucleus	IPR016197	Chromo domain-like	"A membrane-bounded organelle of eukaryotic cells in which chromosomes are housed and replicated. In most cells, the nucleus contains all of the cell's chromosomes except the organellar chromosomes, and is the site of RNA synthesis and processing. In some species, or in specialized cell types, RNA metabolism or DNA replication may be absent." [GOC:go_curators]
ENSTGUG00000001185	ENSTGUT00000001271	GO:0005524	ATP binding	IPR016197	Chromo domain-like	"Interacting selectively and non-covalently with ATP, adenosine 5'-triphosphate, a universally important coenzyme and enzyme regulator." [ISBN:0198506732]
ENSTGUG00000001185	ENSTGUT00000001271	GO:0035064	methylated histone binding	IPR016197	Chromo domain-like	"Interacting selectively and non-covalently with a histone in which a residue has been modified by methylation. Histones are any of a group of water-soluble proteins found in association with the DNA of eukaroytic chromosomes." [GOC:bf, PMID:14585615]
ENSTGUG00000001185	ENSTGUT00000001271	GO:0016569	covalent chromatin modification	IPR016197	Chromo domain-like	"The alteration of DNA or protein in chromatin by the covalent addition or removal of chemical groups." [GOC:mah, GOC:vw]
ENSTGUG00000001185	ENSTGUT00000001271	GO:0043923	positive regulation by host of viral transcription	IPR016197	Chromo domain-like	"Any process in which a host organism activates or increases the frequency, rate or extent of viral transcription, the synthesis of either RNA on a template of DNA or DNA on a template of RNA." [GOC:jl]
ENSTGUG00000001185	ENSTGUT00000001271	GO:0001650	fibrillar center	IPR016197	Chromo domain-like	"A structure found most metazoan nucleoli, but not usually found in lower eukaryotes; surrounded by the dense fibrillar component; the zone of transcription from multiple copies of the pre-rRNA genes is in the border region between these two structures." [PMID:10754561]
ENSTGUG00000001185	ENSTGUT00000001271	GO:0005737	cytoplasm	IPR016197	Chromo domain-like	"All of the contents of a cell excluding the plasma membrane and nucleus, but including other subcellular structures." [ISBN:0198547684]
ENSTGUG00000001185	ENSTGUT00000001271	GO:0005634	nucleus	IPR023780	Chromo domain	"A membrane-bounded organelle of eukaryotic cells in which chromosomes are housed and replicated. In most cells, the nucleus contains all of the cell's chromosomes except the organellar chromosomes, and is the site of RNA synthesis and processing. In some species, or in specialized cell types, RNA metabolism or DNA replication may be absent." [GOC:go_curators]
ENSTGUG00000001185	ENSTGUT00000001271	GO:0005524	ATP binding	IPR023780	Chromo domain	"Interacting selectively and non-covalently with ATP, adenosine 5'-triphosphate, a universally important coenzyme and enzyme regulator." [ISBN:0198506732]
ENSTGUG00000001185	ENSTGUT00000001271	GO:0035064	methylated histone binding	IPR023780	Chromo domain	"Interacting selectively and non-covalently with a histone in which a residue has been modified by methylation. Histones are any of a group of water-soluble proteins found in association with the DNA of eukaroytic chromosomes." [GOC:bf, PMID:14585615]
ENSTGUG00000001185	ENSTGUT00000001271	GO:0016569	covalent chromatin modification	IPR023780	Chromo domain	"The alteration of DNA or protein in chromatin by the covalent addition or removal of chemical groups." [GOC:mah, GOC:vw]
ENSTGUG00000001185	ENSTGUT00000001271	GO:0043923	positive regulation by host of viral transcription	IPR023780	Chromo domain	"Any process in which a host organism activates or increases the frequency, rate or extent of viral transcription, the synthesis of either RNA on a template of DNA or DNA on a template of RNA." [GOC:jl]
ENSTGUG00000001185	ENSTGUT00000001271	GO:0001650	fibrillar center	IPR023780	Chromo domain	"A structure found most metazoan nucleoli, but not usually found in lower eukaryotes; surrounded by the dense fibrillar component; the zone of transcription from multiple copies of the pre-rRNA genes is in the border region between these two structures." [PMID:10754561]
ENSTGUG00000001185	ENSTGUT00000001271	GO:0005737	cytoplasm	IPR023780	Chromo domain	"All of the contents of a cell excluding the plasma membrane and nucleus, but including other subcellular structures." [ISBN:0198547684]
ENSTGUG00000001185	ENSTGUT00000001271	GO:0005634	nucleus	IPR023780	Chromo domain	"A membrane-bounded organelle of eukaryotic cells in which chromosomes are housed and replicated. In most cells, the nucleus contains all of the cell's chromosomes except the organellar chromosomes, and is the site of RNA synthesis and processing. In some species, or in specialized cell types, RNA metabolism or DNA replication may be absent." [GOC:go_curators]
ENSTGUG00000001185	ENSTGUT00000001271	GO:0005524	ATP binding	IPR023780	Chromo domain	"Interacting selectively and non-covalently with ATP, adenosine 5'-triphosphate, a universally important coenzyme and enzyme regulator." [ISBN:0198506732]
ENSTGUG00000001185	ENSTGUT00000001271	GO:0035064	methylated histone binding	IPR023780	Chromo domain	"Interacting selectively and non-covalently with a histone in which a residue has been modified by methylation. Histones are any of a group of water-soluble proteins found in association with the DNA of eukaroytic chromosomes." [GOC:bf, PMID:14585615]
ENSTGUG00000001185	ENSTGUT00000001271	GO:0016569	covalent chromatin modification	IPR023780	Chromo domain	"The alteration of DNA or protein in chromatin by the covalent addition or removal of chemical groups." [GOC:mah, GOC:vw]
ENSTGUG00000001185	ENSTGUT00000001271	GO:0043923	positive regulation by host of viral transcription	IPR023780	Chromo domain	"Any process in which a host organism activates or increases the frequency, rate or extent of viral transcription, the synthesis of either RNA on a template of DNA or DNA on a template of RNA." [GOC:jl]
ENSTGUG00000001185	ENSTGUT00000001271	GO:0001650	fibrillar center	IPR023780	Chromo domain	"A structure found most metazoan nucleoli, but not usually found in lower eukaryotes; surrounded by the dense fibrillar component; the zone of transcription from multiple copies of the pre-rRNA genes is in the border region between these two structures." [PMID:10754561]
ENSTGUG00000001185	ENSTGUT00000001271	GO:0005737	cytoplasm	IPR023780	Chromo domain	"All of the contents of a cell excluding the plasma membrane and nucleus, but including other subcellular structures." [ISBN:0198547684]
ENSTGUG00000001185	ENSTGUT00000001271	GO:0005634	nucleus	IPR027417	P-loop containing nucleoside triphosphate hydrolase	"A membrane-bounded organelle of eukaryotic cells in which chromosomes are housed and replicated. In most cells, the nucleus contains all of the cell's chromosomes except the organellar chromosomes, and is the site of RNA synthesis and processing. In some species, or in specialized cell types, RNA metabolism or DNA replication may be absent." [GOC:go_curators]
ENSTGUG00000001185	ENSTGUT00000001271	GO:0005524	ATP binding	IPR027417	P-loop containing nucleoside triphosphate hydrolase	"Interacting selectively and non-covalently with ATP, adenosine 5'-triphosphate, a universally important coenzyme and enzyme regulator." [ISBN:0198506732]
ENSTGUG00000001185	ENSTGUT00000001271	GO:0035064	methylated histone binding	IPR027417	P-loop containing nucleoside triphosphate hydrolase	"Interacting selectively and non-covalently with a histone in which a residue has been modified by methylation. Histones are any of a group of water-soluble proteins found in association with the DNA of eukaroytic chromosomes." [GOC:bf, PMID:14585615]
ENSTGUG00000001185	ENSTGUT00000001271	GO:0016569	covalent chromatin modification	IPR027417	P-loop containing nucleoside triphosphate hydrolase	"The alteration of DNA or protein in chromatin by the covalent addition or removal of chemical groups." [GOC:mah, GOC:vw]
ENSTGUG00000001185	ENSTGUT00000001271	GO:0043923	positive regulation by host of viral transcription	IPR027417	P-loop containing nucleoside triphosphate hydrolase	"Any process in which a host organism activates or increases the frequency, rate or extent of viral transcription, the synthesis of either RNA on a template of DNA or DNA on a template of RNA." [GOC:jl]
ENSTGUG00000001185	ENSTGUT00000001271	GO:0001650	fibrillar center	IPR027417	P-loop containing nucleoside triphosphate hydrolase	"A structure found most metazoan nucleoli, but not usually found in lower eukaryotes; surrounded by the dense fibrillar component; the zone of transcription from multiple copies of the pre-rRNA genes is in the border region between these two structures." [PMID:10754561]
ENSTGUG00000001185	ENSTGUT00000001271	GO:0005737	cytoplasm	IPR027417	P-loop containing nucleoside triphosphate hydrolase	"All of the contents of a cell excluding the plasma membrane and nucleus, but including other subcellular structures." [ISBN:0198547684]
ENSTGUG00000001185	ENSTGUT00000001271	GO:0005634	nucleus	IPR027417	P-loop containing nucleoside triphosphate hydrolase	"A membrane-bounded organelle of eukaryotic cells in which chromosomes are housed and replicated. In most cells, the nucleus contains all of the cell's chromosomes except the organellar chromosomes, and is the site of RNA synthesis and processing. In some species, or in specialized cell types, RNA metabolism or DNA replication may be absent." [GOC:go_curators]
[truncated: 8,400 more rows]
