# Supplementary material for: Insights into Avian Incomplete Dosage Compensation: Sex-Biased Gene Expression Coevolves with Sex Chromosome Degeneration in the Common Whitethroat
Source: Genes (Basel). 2018 Jul 26;9(8):373. doi: 10.3390/genes9080373 (PMC6116046; doi:10.3390/genes9080373)
Supplement: Supplementary file 1 [file genes-09-00373-s001.zip › Suppl Table S1.Gametolog extraction criteria.xlsx]

## Sheet: Blad1
Supplementary Table S1. Criteria for gametolog extraction based on allele composition in studied female and male samples (used in Supplementary Document S1)
0/0 = no variation in relation to reference genome
0/1 = heterozygote genotype in relation to reference genome
1/1 = homozygote genotype with one allele not found in reference genome
1/2 = heterozygote genotype with two different variants not found in reference genome
2/2 = homozygote genotype not found in reference genome
VARIANT_TYPE	NR_OF_MUTATIONS	MALE_1_COL_11	MALE_2_COL_12	FEMALE_1_COL_13	FEMALE_2_COL_14	Extracted_Z_allele	Extracted_W_allele
bi	0	0/0	0/0	0/0	0/0	ref	ref
bi	1	0/0	0/0	0/0	0/1	ref	N
bi	1	0/0	0/0	0/1	0/0	ref	N
bi	1	0/0	0/1	0/0	0/0	ref	ref
bi	1	0/1	0/0	0/0	0/0	ref	ref
bi	2	0/0	0/0	0/1	0/1	ref	alt
bi	2	0/1	0/1	0/0	0/0	ref	N
bi	2	0/0	0/1	0/1	0/0	ref	ref
bi	2	0/1	0/0	0/0	0/1	ref	N
bi	2	0/0	0/1	0/0	0/1	ref	N
bi	2	0/1	0/0	0/1	0/0	ref	N
bi	2	1/1	0/0	0/0	0/0	ref	ref
bi	2	0/0	1/1	0/0	0/0	ref	ref
bi	2	0/0	0/0	1/1	0/0	ref	N
bi	2	0/0	0/0	0/0	1/1	ref	N
bi	3	0/1	0/1	0/1	0/0	N	N
bi	3	0/1	0/1	0/0	0/1	N	N
bi	3	0/1	0/0	0/1	0/1	N	N
bi	3	0/0	0/1	0/1	0/1	N	N
bi	3	1/1	0/1	0/0	0/0	N	ref
bi	3	0/1	1/1	0/0	0/0	N	ref
bi	3	0/0	0/0	1/1	0/1	ref	N
bi	3	0/0	0/0	0/1	1/1	ref	N
bi	3	1/1	0/0	0/1	0/0	N	N
bi	3	1/1	0/0	0/0	0/1	N	N
bi	3	0/0	1/1	0/1	0/0	N	N
bi	3	0/0	1/1	0/0	0/1	N	N
bi	3	0/1	0/0	1/1	0/0	ref	N
bi	3	0/0	0/1	1/1	0/0	ref	N
bi	3	0/1	0/0	0/0	1/1	ref	N
bi	3	0/0	0/1	0/0	1/1	ref	N
bi	4	0/1	0/1	0/1	0/1	N	N
bi	4	1/1	0/1	0/1	0/0	N	N
bi	4	1/1	0/1	0/0	0/1	N	N
bi	4	0/1	1/1	0/1	0/0	N	N
bi	4	0/1	1/1	0/0	0/1	N	N
bi	4	0/1	0/0	1/1	0/1	N	N
bi	4	0/0	0/1	1/1	0/1	N	N
bi	4	0/1	0/0	0/1	1/1	N	N
bi	4	0/0	0/1	0/1	1/1	N	N
bi	4	1/1	0/0	0/1	0/1	N	N
bi	4	0/0	1/1	0/1	0/1	N	N
bi	4	0/1	0/1	1/1	0/0	N	N
bi	4	0/1	0/1	0/0	1/1	N	N
bi	4	0/0	0/0	1/1	1/1	ref	alt
bi	4	0/0	1/1	1/1	0/0	N	N
bi	4	1/1	1/1	0/0	0/0	alt	ref
bi	4	1/1	0/0	0/0	1/1	N	N
bi	4	1/1	0/0	1/1	0/0	N	N
bi	4	0/0	1/1	0/0	1/1	N	N
bi	5	1/1	0/1	0/1	0/1	N	N
bi	5	0/1	1/1	0/1	0/1	N	N
bi	5	0/1	0/1	1/1	0/1	N	N
bi	5	0/1	0/1	0/1	1/1	N	N
bi	5	0/0	0/1	1/1	1/1	N	alt
bi	5	0/1	0/0	1/1	1/1	N	alt
bi	5	1/1	1/1	0/0	0/1	alt	N
bi	5	1/1	1/1	0/1	0/0	alt	N
bi	5	1/1	0/0	0/1	1/1	N	N
bi	5	1/1	0/0	1/1	0/1	N	N
bi	5	0/0	1/1	0/1	1/1	N	N
bi	5	0/0	1/1	1/1	0/1	N	N
bi	5	0/1	1/1	1/1	0/0	alt	N
bi	5	1/1	0/1	1/1	0/0	alt	N
bi	5	0/1	1/1	0/0	1/1	alt	N
bi	5	1/1	0/1	0/0	1/1	alt	N
bi	6	1/1	1/1	0/1	0/1	alt	ref
bi	6	0/1	0/1	1/1	1/1	alt	alt
bi	6	1/1	0/1	0/1	1/1	alt	N
bi	6	0/1	1/1	1/1	0/1	alt	N
bi	6	1/1	0/1	1/1	0/1	alt	N
bi	6	0/1	1/1	0/1	1/1	alt	N
bi	6	0/0	1/1	1/1	1/1	alt	alt
bi	6	1/1	0/0	1/1	1/1	alt	alt
bi	6	1/1	1/1	0/0	1/1	alt	N
bi	6	1/1	1/1	1/1	0/0	alt	N
bi	7	1/1	1/1	1/1	0/1	alt	N
bi	7	1/1	1/1	0/1	1/1	alt	N
bi	7	1/1	0/1	1/1	1/1	alt	alt
bi	7	0/1	1/1	1/1	1/1	alt	alt
bi	8	1/1	1/1	1/1	1/1	alt	alt
tri	1	1/1	1/1	1/1	1/2	alt1	N
tri	1	1/1	1/1	1/2	1/1	alt1	N
tri	1	1/1	1/2	1/1	1/1	alt1	alt1
tri	1	1/2	1/1	1/1	1/1	alt1	alt1
tri	2	1/1	1/1	1/2	1/2	alt1	alt2
tri	2	1/2	1/2	1/1	1/1	alt1	N
tri	2	1/1	1/2	1/2	1/1	alt1	alt1
tri	2	0/1	1/1	1/1	1/2	alt1	N
tri	2	1/1	1/2	1/1	1/2	alt1	N
tri	2	1/2	1/1	1/2	1/1	alt1	N
tri	2	2/2	1/1	1/1	1/1	alt1	alt1
tri	2	1/1	2/2	1/1	1/1	alt1	alt1
tri	2	1/1	1/1	2/2	1/1	alt1	N
tri	2	1/1	1/1	1/1	2/2	alt1	N
tri	3	1/2	1/2	1/2	1/1	N	N
tri	3	1/2	1/2	1/1	1/2	N	N
tri	3	1/2	1/1	1/2	1/2	N	N
tri	3	1/1	1/2	1/2	1/2	N	N
tri	3	2/2	1/2	1/1	1/1	N	alt1
tri	3	1/2	2/2	1/1	1/1	N	alt1
tri	3	1/1	1/1	2/2	1/2	alt1	N
tri	3	1/1	1/1	1/2	2/2	alt1	N
tri	3	2/2	1/1	1/2	1/1	N	N
tri	3	2/2	1/1	1/1	1/2	N	N
tri	3	1/1	2/2	1/2	1/1	N	N
tri	3	1/1	2/2	1/1	1/2	N	N
tri	3	1/2	1/1	2/2	1/1	alt1	N
tri	3	1/1	1/2	2/2	1/1	alt1	N
tri	3	1/2	1/1	1/1	2/2	alt1	N
tri	3	1/1	1/2	1/1	2/2	alt1	N
tri	4	1/2	1/2	1/2	1/2	N	N
tri	4	2/2	1/2	1/2	1/1	N	N
tri	4	2/2	1/2	1/1	1/2	N	N
tri	4	1/2	2/2	1/2	1/1	N	N
tri	4	1/2	2/2	1/1	1/2	N	N
tri	4	1/2	1/1	2/2	1/2	N	N
tri	4	1/1	1/2	2/2	1/2	N	N
tri	4	1/2	1/1	1/2	2/2	N	N
tri	4	1/1	1/2	1/2	2/2	N	N
tri	4	2/2	1/1	1/2	1/2	N	N
tri	4	1/1	2/2	1/2	1/2	N	N
tri	4	1/2	1/2	2/2	1/1	N	N
tri	4	1/2	1/2	1/1	2/2	N	N
bi	4	1/1	1/1	2/2	2/2	alt1	alt2
bi	4	1/1	2/2	2/2	1/1	N	N
bi	4	2/2	2/2	1/1	1/1	alt2	alt1
bi	4	2/2	1/1	1/1	2/2	N	N
bi	4	2/2	1/1	2/2	1/1	N	N
bi	4	1/1	2/2	1/1	2/2	N	N
tri	5	2/2	1/2	1/2	1/2	N	N
tri	5	1/2	2/2	1/2	1/2	N	N
tri	5	1/2	1/2	2/2	1/2	N	N
tri	5	1/2	1/2	1/2	2/2	N	N
tri	5	1/1	1/2	2/2	2/2	N	alt2
tri	5	1/2	1/1	2/2	2/2	N	alt2
tri	5	2/2	2/2	1/1	1/2	alt2	N
tri	5	2/2	2/2	1/2	1/1	alt2	N
tri	5	2/2	1/1	1/2	2/2	N	N
tri	5	2/2	1/1	2/2	1/2	N	N
tri	5	1/1	2/2	1/2	2/2	N	N
tri	5	1/1	2/2	2/2	1/2	N	N
tri	5	1/2	2/2	2/2	1/1	alt2	N
tri	5	2/2	1/2	2/2	1/1	alt2	N
tri	5	1/2	2/2	1/1	2/2	alt2	N
tri	5	2/2	1/2	1/1	2/2	alt2	N
tri	6	2/2	2/2	1/2	1/2	alt2	alt1
tri	6	1/2	1/2	2/2	2/2	alt2	alt2
tri	6	2/2	1/2	1/2	2/2	alt2	N
tri	6	1/2	2/2	2/2	1/2	alt2	N
tri	6	2/2	1/2	2/2	1/2	alt2	N
tri	6	1/2	2/2	1/2	2/2	alt2	N
tri	6	1/1	2/2	2/2	2/2	alt2	alt2
tri	6	2/2	1/1	2/2	2/2	alt2	alt2
tri	6	2/2	2/2	1/1	2/2	alt2	N
tri	6	2/2	2/2	2/2	1/1	alt2	N
tri	7	2/2	2/2	2/2	1/2	alt2	N
tri	7	2/2	2/2	1/2	2/2	alt2	N
tri	7	2/2	1/2	2/2	2/2	alt2	alt2
tri	7	1/2	2/2	2/2	2/2	alt2	alt2
tri	8	2/2	2/2	2/2	2/2	alt2	alt2
