# Supplementary material for: Insights into Avian Incomplete Dosage Compensation: Sex-Biased Gene Expression Coevolves with Sex Chromosome Degeneration in the Common Whitethroat
Source: Genes (Basel). 2018 Jul 26;9(8):373. doi: 10.3390/genes9080373 (PMC6116046; doi:10.3390/genes9080373)
Supplement: Supplementary file 1 [file genes-09-00373-s001.zip › Suppl Table S3.GC content.xlsx]

## Sheet: Supplementary_GC
Supplementary Table S3. GC-statistics based on the gene sequences from Supplementary Document S3
ZF_transcript	ZF_chromosome	sequence	gc-content (%)
ENSTGUT00000002189	4A	common_whitethroat_W	44.84
ENSTGUT00000002189	4A	common_whitethroat_Z	45.63
ENSTGUT00000002189	4A	zebra_finch	44.64
ENSTGUT00000002191	4A	zebra_finch	47.88
ENSTGUT00000002191	4A	common_whitethroat_Z	47.15
ENSTGUT00000002191	4A	common_whitethroat_W	46.59
ENSTGUT00000002219	4A	common_whitethroat_W	47.4
ENSTGUT00000002219	4A	common_whitethroat_Z	48.27
ENSTGUT00000002219	4A	zebra_finch	47.88
ENSTGUT00000002222	4A	common_whitethroat_W	52.54
ENSTGUT00000002222	4A	zebra_finch	53.5
ENSTGUT00000002222	4A	common_whitethroat_Z	54.18
ENSTGUT00000002237	4A	common_whitethroat_Z	42.3
ENSTGUT00000002237	4A	common_whitethroat_W	41.86
ENSTGUT00000002237	4A	zebra_finch	41.75
ENSTGUT00000002243	4A	common_whitethroat_W	63.05
ENSTGUT00000002243	4A	zebra_finch	64.91
ENSTGUT00000002243	4A	common_whitethroat_Z	64.47
ENSTGUT00000002260	4A	common_whitethroat_W	45.13
ENSTGUT00000002260	4A	zebra_finch	46.78
ENSTGUT00000002260	4A	common_whitethroat_Z	46.64
ENSTGUT00000002292	4A	common_whitethroat_Z	54.29
ENSTGUT00000002292	4A	common_whitethroat_W	50.77
ENSTGUT00000002292	4A	zebra_finch	55.65
ENSTGUT00000002333	4A	common_whitethroat_Z	48.19
ENSTGUT00000002333	4A	common_whitethroat_W	46.96
ENSTGUT00000002333	4A	zebra_finch	50.8
ENSTGUT00000002334	4A	common_whitethroat_W	59.78
ENSTGUT00000002334	4A	common_whitethroat_Z	64.86
ENSTGUT00000002334	4A	zebra_finch	65.58
ENSTGUT00000002366	4A	zebra_finch	65.7
ENSTGUT00000002366	4A	common_whitethroat_W	64.3
ENSTGUT00000002366	4A	common_whitethroat_Z	64.74
ENSTGUT00000002367	4A	zebra_finch	67.62
ENSTGUT00000002367	4A	common_whitethroat_Z	66.35
ENSTGUT00000002367	4A	common_whitethroat_W	63.48
ENSTGUT00000002385	4A	common_whitethroat_Z	60.05
ENSTGUT00000002385	4A	common_whitethroat_W	58.07
ENSTGUT00000002385	4A	zebra_finch	59.7
ENSTGUT00000002416	4A	common_whitethroat_Z	59.06
ENSTGUT00000002416	4A	common_whitethroat_W	54.33
ENSTGUT00000002416	4A	zebra_finch	57.48
ENSTGUT00000002483	4A	common_whitethroat_Z	45.2
ENSTGUT00000002483	4A	common_whitethroat_W	44.14
ENSTGUT00000002483	4A	zebra_finch	46.62
ENSTGUT00000002511	4A	common_whitethroat_Z	57.49
ENSTGUT00000002511	4A	common_whitethroat_W	56.27
ENSTGUT00000002511	4A	zebra_finch	57.9
ENSTGUT00000002525	4A	common_whitethroat_W	53.12
ENSTGUT00000002525	4A	zebra_finch	54.41
ENSTGUT00000002525	4A	common_whitethroat_Z	53.35
ENSTGUT00000002566	4A	zebra_finch	49.98
ENSTGUT00000002566	4A	common_whitethroat_Z	49.76
ENSTGUT00000002566	4A	common_whitethroat_W	49.41
ENSTGUT00000002573	4A	common_whitethroat_Z	42.25
ENSTGUT00000002573	4A	common_whitethroat_W	42.05
ENSTGUT00000002573	4A	zebra_finch	42.83
ENSTGUT00000002592	4A	zebra_finch	51.09
ENSTGUT00000002592	4A	common_whitethroat_Z	50.48
ENSTGUT00000002592	4A	common_whitethroat_W	49.41
ENSTGUT00000002603	4A	common_whitethroat_Z	52.74
ENSTGUT00000002603	4A	common_whitethroat_W	52.05
ENSTGUT00000002603	4A	zebra_finch	52.89
ENSTGUT00000002623	4A	common_whitethroat_W	46.47
ENSTGUT00000002623	4A	common_whitethroat_Z	46.71
ENSTGUT00000002623	4A	zebra_finch	46.88
ENSTGUT00000002643	4A	common_whitethroat_W	51.2
ENSTGUT00000002643	4A	common_whitethroat_Z	53.71
ENSTGUT00000002643	4A	zebra_finch	54.02
ENSTGUT00000002666	4A	common_whitethroat_W	49.68
ENSTGUT00000002666	4A	zebra_finch	50.87
ENSTGUT00000002666	4A	common_whitethroat_Z	50.41
ENSTGUT00000002684	4A	common_whitethroat_Z	56.2
ENSTGUT00000002684	4A	zebra_finch	56.06
ENSTGUT00000002684	4A	common_whitethroat_W	55.1
ENSTGUT00000002730	4A	zebra_finch	55.12
ENSTGUT00000002730	4A	common_whitethroat_Z	54.63
ENSTGUT00000002730	4A	common_whitethroat_W	53.66
ENSTGUT00000002747	4A	common_whitethroat_W	54.23
ENSTGUT00000002747	4A	zebra_finch	55.68
ENSTGUT00000002747	4A	common_whitethroat_Z	54.86
ENSTGUT00000002780	4A	zebra_finch	64.02
ENSTGUT00000002780	4A	common_whitethroat_Z	63.02
ENSTGUT00000002780	4A	common_whitethroat_W	61.48
ENSTGUT00000002798	4A	common_whitethroat_Z	59.23
ENSTGUT00000002798	4A	common_whitethroat_W	57.77
ENSTGUT00000002798	4A	zebra_finch	59.63
ENSTGUT00000002865	4A	common_whitethroat_W	55.88
ENSTGUT00000002865	4A	zebra_finch	58.02
ENSTGUT00000002865	4A	common_whitethroat_Z	57.65
ENSTGUT00000002888	4A	common_whitethroat_Z	53.4
ENSTGUT00000002888	4A	zebra_finch	54.26
ENSTGUT00000002888	4A	common_whitethroat_W	52.86
ENSTGUT00000002921	4A	common_whitethroat_Z	48.19
ENSTGUT00000002921	4A	common_whitethroat_W	47.68
ENSTGUT00000002921	4A	zebra_finch	48.35
ENSTGUT00000002932	4A	common_whitethroat_Z	50.44
ENSTGUT00000002932	4A	zebra_finch	51.32
ENSTGUT00000002932	4A	common_whitethroat_W	49.23
ENSTGUT00000002949	4A	common_whitethroat_Z	49.77
ENSTGUT00000002949	4A	zebra_finch	50.95
ENSTGUT00000002949	4A	common_whitethroat_W	49.5
ENSTGUT00000002964	4A	common_whitethroat_W	45.33
ENSTGUT00000002964	4A	common_whitethroat_Z	45.85
ENSTGUT00000002964	4A	zebra_finch	45.69
ENSTGUT00000002969	4A	common_whitethroat_W	48.92
ENSTGUT00000002969	4A	common_whitethroat_Z	49.85
ENSTGUT00000002969	4A	zebra_finch	49.54
ENSTGUT00000002971	4A	common_whitethroat_Z	50.27
ENSTGUT00000002971	4A	common_whitethroat_W	49.18
ENSTGUT00000002971	4A	zebra_finch	51
ENSTGUT00000002976	4A	common_whitethroat_Z	52.77
ENSTGUT00000002976	4A	common_whitethroat_W	52.18
ENSTGUT00000002976	4A	zebra_finch	52.53
ENSTGUT00000003008	4A	zebra_finch	54.33
ENSTGUT00000003008	4A	common_whitethroat_W	52.84
ENSTGUT00000003008	4A	common_whitethroat_Z	54.1
ENSTGUT00000003032	4A	zebra_finch	45.07
ENSTGUT00000003032	4A	common_whitethroat_W	44.51
ENSTGUT00000003032	4A	common_whitethroat_Z	45.07
ENSTGUT00000003038	4A	common_whitethroat_Z	41.74
ENSTGUT00000003038	4A	common_whitethroat_W	41.28
ENSTGUT00000003038	4A	zebra_finch	41.74
ENSTGUT00000003045	4A	zebra_finch	53.84
ENSTGUT00000003045	4A	common_whitethroat_Z	53.96
ENSTGUT00000003045	4A	common_whitethroat_W	53.72
ENSTGUT00000003064	4A	common_whitethroat_Z	46.75
ENSTGUT00000003064	4A	zebra_finch	46.61
ENSTGUT00000003064	4A	common_whitethroat_W	46.32
ENSTGUT00000003074	4A	common_whitethroat_W	39.8
ENSTGUT00000003074	4A	zebra_finch	40.48
ENSTGUT00000003074	4A	common_whitethroat_Z	40.48
ENSTGUT00000003087	4A	zebra_finch	41.23
ENSTGUT00000003087	4A	common_whitethroat_W	41.32
ENSTGUT00000003087	4A	common_whitethroat_Z	41.6
ENSTGUT00000003096	4A	common_whitethroat_W	55.67
ENSTGUT00000003096	4A	zebra_finch	55.95
ENSTGUT00000003096	4A	common_whitethroat_Z	56.1
ENSTGUT00000003119	4A	common_whitethroat_Z	53.14
ENSTGUT00000003119	4A	common_whitethroat_W	51.23
ENSTGUT00000003119	4A	zebra_finch	53.07
ENSTGUT00000003168	4A	zebra_finch	41.46
ENSTGUT00000003168	4A	common_whitethroat_Z	41.96
ENSTGUT00000003168	4A	common_whitethroat_W	41.46
ENSTGUT00000003179	4A	common_whitethroat_Z	42.4
ENSTGUT00000003179	4A	common_whitethroat_W	42.09
ENSTGUT00000003179	4A	zebra_finch	42.4
ENSTGUT00000003212	4A	common_whitethroat_Z	47.78
ENSTGUT00000003212	4A	zebra_finch	48.22
ENSTGUT00000003212	4A	common_whitethroat_W	47.06
ENSTGUT00000003241	4A	zebra_finch	49.73
ENSTGUT00000003241	4A	common_whitethroat_W	49.3
ENSTGUT00000003241	4A	common_whitethroat_Z	49.3
ENSTGUT00000003261	4A	common_whitethroat_Z	47.42
ENSTGUT00000003261	4A	zebra_finch	48.55
ENSTGUT00000003261	4A	common_whitethroat_W	46.35
ENSTGUT00000003284	4A	common_whitethroat_Z	41.85
ENSTGUT00000003284	4A	zebra_finch	41.46
ENSTGUT00000003284	4A	common_whitethroat_W	42.05
ENSTGUT00000003441	4A	common_whitethroat_W	48.78
ENSTGUT00000003441	4A	common_whitethroat_Z	49.58
ENSTGUT00000003441	4A	zebra_finch	50.08
ENSTGUT00000003443	4A	common_whitethroat_Z	43.32
ENSTGUT00000003443	4A	zebra_finch	45.23
ENSTGUT00000003443	4A	common_whitethroat_W	41.75
ENSTGUT00000003492	4A	common_whitethroat_Z	48.21
ENSTGUT00000003492	4A	zebra_finch	48.74
ENSTGUT00000003492	4A	common_whitethroat_W	47.84
ENSTGUT00000003543	4A	common_whitethroat_Z	45.86
ENSTGUT00000003543	4A	zebra_finch	46.19
ENSTGUT00000003543	4A	common_whitethroat_W	45.45
ENSTGUT00000003566	4A	common_whitethroat_Z	43.91
ENSTGUT00000003566	4A	common_whitethroat_W	43.52
ENSTGUT00000003566	4A	zebra_finch	43.91
ENSTGUT00000003593	4A	common_whitethroat_W	47.07
ENSTGUT00000003593	4A	common_whitethroat_Z	48.14
ENSTGUT00000003593	4A	zebra_finch	49.31
ENSTGUT00000003642	4A	common_whitethroat_W	40.64
ENSTGUT00000003642	4A	common_whitethroat_Z	41.09
ENSTGUT00000003642	4A	zebra_finch	40.2
ENSTGUT00000003698	4A	common_whitethroat_Z	41.3
ENSTGUT00000003698	4A	common_whitethroat_W	41.03
ENSTGUT00000003698	4A	zebra_finch	41.69
ENSTGUT00000018848	4A	common_whitethroat_Z	44.44
ENSTGUT00000018848	4A	zebra_finch	45.37
ENSTGUT00000018848	4A	common_whitethroat_W	43.52
ENSTGUT00000019088	4A	common_whitethroat_Z	47.69
ENSTGUT00000019088	4A	zebra_finch	47.36
ENSTGUT00000019088	4A	common_whitethroat_W	44.88
ENSTGUT00000019187	4A	common_whitethroat_Z	53.82
ENSTGUT00000019187	4A	zebra_finch	54.63
ENSTGUT00000019187	4A	common_whitethroat_W	53.33
ENSTGUT00000000024	Z	zebra_finch	47.93
ENSTGUT00000000024	Z	common_whitethroat_Z	48.15
ENSTGUT00000000024	Z	common_whitethroat_W	44.22
ENSTGUT00000000031	Z	common_whitethroat_Z	59.3
ENSTGUT00000000031	Z	zebra_finch	57.77
ENSTGUT00000000031	Z	common_whitethroat_W	57.16
ENSTGUT00000000032	Z	zebra_finch	54.91
ENSTGUT00000000032	Z	common_whitethroat_W	50.53
ENSTGUT00000000032	Z	common_whitethroat_Z	56.49
ENSTGUT00000000033	Z	common_whitethroat_Z	69.92
ENSTGUT00000000033	Z	common_whitethroat_W	66.18
ENSTGUT00000000033	Z	zebra_finch	69.27
ENSTGUT00000000103	Z	zebra_finch	50.33
ENSTGUT00000000103	Z	common_whitethroat_Z	50.25
ENSTGUT00000000103	Z	common_whitethroat_W	49.89
ENSTGUT00000000280	Z	common_whitethroat_Z	48.42
ENSTGUT00000000280	Z	common_whitethroat_W	43.74
ENSTGUT00000000280	Z	zebra_finch	49.17
ENSTGUT00000000482	Z	zebra_finch	43.13
ENSTGUT00000000482	Z	common_whitethroat_W	43.38
ENSTGUT00000000482	Z	common_whitethroat_Z	43.26
ENSTGUT00000000733	Z	common_whitethroat_W	44.61
ENSTGUT00000000733	Z	common_whitethroat_Z	46.01
ENSTGUT00000000733	Z	zebra_finch	45.76
ENSTGUT00000000855	Z	common_whitethroat_W	43.29
ENSTGUT00000000855	Z	common_whitethroat_Z	45.34
ENSTGUT00000000855	Z	zebra_finch	44.55
ENSTGUT00000000981	Z	zebra_finch	46.6
ENSTGUT00000000981	Z	common_whitethroat_W	46.26
ENSTGUT00000000981	Z	common_whitethroat_Z	47.62
ENSTGUT00000001229	Z	common_whitethroat_Z	41.22
ENSTGUT00000001229	Z	zebra_finch	40.73
ENSTGUT00000001229	Z	common_whitethroat_W	39.58
ENSTGUT00000001271	Z	common_whitethroat_W	39
ENSTGUT00000001271	Z	common_whitethroat_Z	40.04
ENSTGUT00000001271	Z	zebra_finch	39.48
ENSTGUT00000001387	Z	zebra_finch	45.61
ENSTGUT00000001387	Z	common_whitethroat_W	42.76
ENSTGUT00000001387	Z	common_whitethroat_Z	47.42
ENSTGUT00000001400	Z	common_whitethroat_W	56.78
ENSTGUT00000001400	Z	zebra_finch	56.86
ENSTGUT00000001400	Z	common_whitethroat_Z	56.78
ENSTGUT00000001640	Z	zebra_finch	53.52
ENSTGUT00000001640	Z	common_whitethroat_Z	53.6
ENSTGUT00000001640	Z	common_whitethroat_W	48.88
ENSTGUT00000001647	Z	zebra_finch	54.21
ENSTGUT00000001647	Z	common_whitethroat_Z	54.21
ENSTGUT00000001647	Z	common_whitethroat_W	51.05
ENSTGUT00000001754	Z	zebra_finch	49.01
ENSTGUT00000001754	Z	common_whitethroat_Z	49.72
ENSTGUT00000001754	Z	common_whitethroat_W	49.15
ENSTGUT00000001767	Z	common_whitethroat_Z	50.89
ENSTGUT00000001767	Z	common_whitethroat_W	49
ENSTGUT00000001767	Z	zebra_finch	50.21
ENSTGUT00000001771	Z	common_whitethroat_W	45.28
ENSTGUT00000001771	Z	common_whitethroat_Z	47.06
ENSTGUT00000001771	Z	zebra_finch	45.9
ENSTGUT00000001777	Z	common_whitethroat_Z	47.53
ENSTGUT00000001777	Z	zebra_finch	49.07
ENSTGUT00000001777	Z	common_whitethroat_W	47.84
ENSTGUT00000001842	Z	common_whitethroat_W	51.77
ENSTGUT00000001842	Z	zebra_finch	53.77
ENSTGUT00000001842	Z	common_whitethroat_Z	54.03
ENSTGUT00000001979	Z	zebra_finch	53.4
ENSTGUT00000001979	Z	common_whitethroat_Z	53.76
ENSTGUT00000001979	Z	common_whitethroat_W	48.47
ENSTGUT00000001990	Z	zebra_finch	48.87
ENSTGUT00000001990	Z	common_whitethroat_W	46.55
ENSTGUT00000001990	Z	common_whitethroat_Z	49.13
ENSTGUT00000002122	Z	common_whitethroat_Z	37.22
ENSTGUT00000002122	Z	zebra_finch	37.06
ENSTGUT00000002122	Z	common_whitethroat_W	36.25
ENSTGUT00000002130	Z	common_whitethroat_W	40.46
ENSTGUT00000002130	Z	zebra_finch	40.75
ENSTGUT00000002130	Z	common_whitethroat_Z	40.79
ENSTGUT00000002363	Z	common_whitethroat_W	39.48
ENSTGUT00000002363	Z	zebra_finch	41.6
ENSTGUT00000002363	Z	common_whitethroat_Z	41.04
ENSTGUT00000002388	Z	common_whitethroat_W	37.8
ENSTGUT00000002388	Z	common_whitethroat_Z	39.39
ENSTGUT00000002388	Z	zebra_finch	38.12
ENSTGUT00000002704	Z	common_whitethroat_W	40.98
ENSTGUT00000002704	Z	zebra_finch	41.9
ENSTGUT00000002704	Z	common_whitethroat_Z	41.65
ENSTGUT00000002835	Z	common_whitethroat_W	46.14
ENSTGUT00000002835	Z	common_whitethroat_Z	47.57
ENSTGUT00000002835	Z	zebra_finch	47.12
ENSTGUT00000002854	Z	common_whitethroat_Z	41.44
ENSTGUT00000002854	Z	common_whitethroat_W	40.26
ENSTGUT00000002854	Z	zebra_finch	40.92
ENSTGUT00000003067	Z	zebra_finch	43.09
ENSTGUT00000003067	Z	common_whitethroat_Z	44.54
ENSTGUT00000003067	Z	common_whitethroat_W	43.48
ENSTGUT00000003277	Z	zebra_finch	48.29
ENSTGUT00000003277	Z	common_whitethroat_W	47.64
ENSTGUT00000003277	Z	common_whitethroat_Z	49.11
ENSTGUT00000003565	Z	common_whitethroat_W	42.05
ENSTGUT00000003565	Z	common_whitethroat_Z	43.12
ENSTGUT00000003565	Z	zebra_finch	42.93
ENSTGUT00000005396	Z	zebra_finch	40.05
ENSTGUT00000005396	Z	common_whitethroat_W	38.61
ENSTGUT00000005396	Z	common_whitethroat_Z	38.97
ENSTGUT00000005526	Z	zebra_finch	46
ENSTGUT00000005526	Z	common_whitethroat_Z	46.72
ENSTGUT00000005526	Z	common_whitethroat_W	44.82
ENSTGUT00000005903	Z	common_whitethroat_Z	44.21
ENSTGUT00000005903	Z	common_whitethroat_W	41.42
ENSTGUT00000005903	Z	zebra_finch	42.99
ENSTGUT00000005975	Z	common_whitethroat_W	41.47
ENSTGUT00000005975	Z	zebra_finch	42.6
ENSTGUT00000005975	Z	common_whitethroat_Z	42.79
ENSTGUT00000005995	Z	common_whitethroat_Z	72.25
ENSTGUT00000005995	Z	common_whitethroat_W	72.25
ENSTGUT00000005995	Z	zebra_finch	70.44
ENSTGUT00000006399	Z	common_whitethroat_W	42.95
ENSTGUT00000006399	Z	common_whitethroat_Z	44.52
ENSTGUT00000006399	Z	zebra_finch	43.79
