# Supplementary material for: Insights into Avian Incomplete Dosage Compensation: Sex-Biased Gene Expression Coevolves with Sex Chromosome Degeneration in the Common Whitethroat
Source: Genes (Basel). 2018 Jul 26;9(8):373. doi: 10.3390/genes9080373 (PMC6116046; doi:10.3390/genes9080373)
Supplement: Supplementary file 1 [file genes-09-00373-s001.zip › Suppl_Doc_S3.aligned_gapremoved_gene_sequences.txt]

Supplementary Document S3. The DNA sequences of all 103 analysed genes provided as aligned sequences without gaps in multiple sequence alignment format

>ENSTGUT00000002189_zebrafinch
ATGAGCAGCGAGGATGGAAACGAGGAATTCTACCGGCAGCAGCTCCAGCAGCAATACGAG
GCCAAGCCCGCCGGCGAGTCCGACCCCTTTACCTACGTGGACCCGGCGGACGGGGCTGCC
TACGAGTGGGACCTGGAGAAGAAAGCCTGGTTCCCCAAGATAACAGAAGATTTCCTGGCA
ACCTATCATGCCAACTATGGCTTCCATCCAGATGAGACAGATACTTCATCTGCTTCTGGT
ACAGCCACTGAAAGTAAGCAACCAGTAAGTTCTAAGGAGTCAGGAACACAACCATCAGCA
AATGAGATGGGACAAAAACAAACAGATCCAAAACAAAAATTGGAAAAAAGGAAGCTAGAG
CCAGGGTGGTTTCATGTTGAAGAAGACAGGAACACAAATGTTTATGTGACAGGTTTACCT
CCAGACATTACGAAAGATGAATTTGTACAAGTCATGTCAAAATGTGGTATCATCATGCGA
GATCCTCAGACAGAAGAACACAAGATCAAACTGTATAAAGATAAGGAAGGAAATCTTAAA
GGAGATGGCCTCTGTTGTTATCTGAAGAGAGAATCAGTTCAGCTTGCTAGGCTTCTGGAT
GAAGCAGAAATCAGCAAAAAGAAGAAGAAATGTAAAGACTACAAGAAGAAATTGTCGCAA
CAGCAGAAACAGCTGGATTGGAGGAAGGACTTTGAGGAGAATGAGATAAGAGAAGATCTG
CGAACAGAGTGTGAAAAGTTTGGTCAAGTAAAGAAAGTTCTCATATTTGATAGGCATCCT
GATGGCGTCGCTTCTGTGTCATTTAAAGAAGCAACAGAAGCTTGCAAGCTGACTAATGGA
AGGTGGTTTGGTGGCCAGCTCAGTGCTGAAACAACTGCAAGAGAAAGGGAAAGGCTCAAG
GTGTGGGAGTCATTTTTAGGGGATGATGCAAAGGAGCAGAAACAACCTCCAGTTAATGAC
ACACCTAAGAAGAGAGAGAATAATGGTGAGAGTGATGGTGAAACTGAT
>ENSTGUT00000002189_common_whitethroat_W
ATGAGCGGCGAGGACGGAAACGAGGAGTTCTACCGGCAGCAGCTCCAGCAGCAGTACGAG
GCCAAGCCAGCCGGCGAGTCCGACTCCTTTACCTACGTGGACCCGGCAGACGGGGCTGCC
TACGAGTGGGACCTGGAGAAGAAAGCCTGGTTCCCCAAGATAACAGAAGATTTCCTGGCA
ACCTATCATGCCAACTATGGCTTCCATGCAGATGAGGCAGATACTTCGTCTGCTTCTGGT
ACAGCCACTGAAAGTAAGCAACCAGTAAGTTTTGAGACATCAGGAATGCAACCATCAGCA
AATGAGACAGGGAGAAAACAAACAGATCCAAAACAAAAATCGGAAAAAAGGAAACTAGAG
CCAGGGTGGTTTCATGTTGAAGAAGACAGAAACACAAATGTTTATGTGACAGGTTTACCT
CCAGATATTACGAAAGATGAATTTGTACAAGTCATGTCAAAATGTGGTATCATCATGCGA
GATCCTCAGACAGAAGAACACAAGATCAAACTGTACAAAGATAAGGAAGGAAATCTTAAA
GGAGATGGTCTCTGTTGTTATCTGAAGAGAGAATCAGTTCAACTTGCTAGGCTTCTGGAT
GAAGCAGAAATCAGCAAAAAGAAGAAGAAATGTAAAGACTACAAGAAGAAGTTGTCGCAA
CAGCAGAAACAGCTGGATTGGAGGAAGGACTTTGAGGAGAATGAGATAAGAGAAGATCTG
CGGACAGAGTGTGAAAAGTTTGGTCAAGTAAAGAAAGTTCTCATATTTGATAGGCACCCT
GATGGCATCGCTTCTGTGTCATTTAAAGAAGCAACAGAAGCTTGCAAGCTGACTAATGGA
AGGTGGTTTGGTGGTCAGCTCAGTGCTGAAACAACTGCAAGAGAAAGGGAAAGGCTTAAG
GTGTGGGAGTCATTTTTAGGGGATGATGCAAAGGAGCAGAAACAACCTCCAGTTAATGAC
ACACCTAAGAAGAGAGAGAATAACGGTGAGAGTGATGGTGAAGCTGAT
>ENSTGUT00000002189_common_whitethroat_Z
ATGAGCGGCGAGGACGGAAACGAGGAGTTCTACCGGCAGCAGCTTCAGCAGCAGTATGAG
GCCAAGCCAGCCGGCGAGTCTGATCCCTTCACCTACGTGGACCCGGCGGACGGGGCTGCC
TACGAGTGGGACCTGGAGAAGAAGGCCTGGTTCCCCAAGATAACAGAAGATTTCCTGGCA
ACCTATCATGCCAACTATGGCTTCCATGCAGATGAGACAGATACTTCATCTGCTTGTGGT
ACAGCCACTGAAAGTAAACAACCAGAAAGTTCTAAGACATCAGGAACACAACCATCTGCA
AATGAGACAGGACGGAAACAAACAGATCCAAAACAAAAATCGGAAAAAAGGAAGCTAGAG
CCAGGGTGGTTTCATGTTGAGGAAGACAGAAACACAAATGTTTATGTGACAGGTTTACCT
CCGGACATTACGAAAGATGAGTTTGTACAAGTCATGTCAAAATGTGGTATCATCATGCGA
GATCCTCAAACAGAAGAACACAAGATCAAACTGTACAAAGATAAGGAAGGAAATCTTAAG
GGAGATGGCCTCTGTTGTTATCTGAAGAGAGAATCAGTTCAGCTTGCTAGGCTTCTGGAT
GAAGCAGAAATCAGCAAAAAGAAGAAGAAATGTAAAGACTACAAGAAGAAGTTGTCGCAA
CAGCAGAAACAGCTGGATTGGAGGAAGGACTTTGAGGAGAATGAGATAAGAGAAGATCTG
CGGACAGAGTGTGAAAAGTTTGGTCAAGTAAAGAAGGTTCTCATATTTGATAGGCACCCT
GATGGCGTCGCTTCTGTGTCATTTAAAGAAGCAACAGAAGCTTGCAAGCTGACTAATGGA
AGGTGGTTTGGTGGCCAGCTCAGTGCTGAAACAACTGCAAGAGAAAGGGAAAGGCTTAAG
GTGTGGGAGTCATTTTTAGGGGATGATGCAAAGGAGCAGAAACAACCTCCAGTTAATGAC
ACACCTAAGAAGAGGGAGAATAATGGTGAGAGTGATGGTGAAGCTGAT
>ENSTGUT00000002191_zebrafinch
ATGGAAGAAACAAGGAAGATTTCCCCAAAGCTGAGTAAAAGCAAAGAGCCTGTGAGAACA
GAATGGGGATCTCAGAGCGTGGTGTTCACATATTTCCAAGGGGACATTAACAGCATGGTA
GATGAACATTTTTCTAGAGCTCTCAGCAATGCCAAGAACCCCCAAGACCTGAGCACAAAG
CATAAGGGTGAGACTGTCATCCTGAAAAACGTAGACTCTCCCCATCAGTGGAATTTCTCT
TCGCATTGCTACAAACCATATCCATCACCTTCTTCAACAAGCATGGCAAATTCTAATTTT
TCTGCTGCTGGAGTGGTAGGCCAGTGCCAGCCATCGTCTAGTCGTCCAGCTCAACCTGCA
GACTTATGGTCCTTCCCTCCAGCTGGGACTCCCAGTGTCACCAGTTCAGTGTATCCTCAC
ACCCTCCCTGACCTGCATACAGCCGATGAGCTGATCTCTGACAGGAAATACAGTTCTCTC
CTTGGCCTTCTGCAACAGGAAAGGTGCTTAACATCCATGCAAGAATGCACCATGAAGCAA
CAC
>ENSTGUT00000002191_common_whitethroat_W
ATGGAAGAAACAAGGAAGCTTTCCCCAAAGCTAAATAAAAGCAAAGAGCCTGTGAAAACA
GAATGGGGATCTCAGAGCATGGTGTTCACCTATTTCCAAGGGGACATTAACAGCATGGTA
GATGAACATTTTTCTAGAGCTCTCAGCAATGCCAAGAATCCCCAAGACCTGAGCACAAAG
CACAGGGGCGAGACTGTTGTCCTGAAAAACGTAGACTCTCCCCATCAGTGGAATTTCTCT
TCATGTTGCTACAAACCATATCCATCATCTTCTTCAACAAGCATGGCAAATTCTAATTTT
TCTGCTCCTGGTGTGGTAGGCCAGTGCCAGCCATCATCTAGTCATCCAGCTCAACCTGCA
GATTTATGGCCCTTCCCTCCAACTGGGACTCCCAGTGTCACCAGTTCAGTGTATCCTCAC
ACCCTCCCTGACCTCTATGCAGCCGATGAGCTGATCTCTGACAGGAAATACAGTTCTCTT
CTTGGCCTTCTGCAACAGGAAAGGTGCTTAACATCCATGCAAGAATGTACCATGAAGCAA
CAC
>ENSTGUT00000002191_common_whitethroat_Z
ATGGAAGAAACAAGAAAGCTTTCCCCAAAGCCTAGTAAAAGCAAAGAGCCTGTGAAAACA
GAATGGGGATCTCAGAGCGTGGTGTTCACCTATTTCCAAGGGGACATTAACAGCATGGTA
GATGAACATTTTTCTAGAGCACTCAGCAATGCCAAGAACCCCCAAGACCTGAGCACAAAG
CACAGGGGTGAGACTGTTGCCCTGAAAAATGTAGACTCTCCCCATCAGTGGAGTTTCTCT
TCACGTTGCTACAAACCATATCCAACATCTTCTTCAACAAGCATGGAAAATTCTAATTTT
TCTGCTGCTGGTGTGGTAGGCCAGTGCCAGCCATCATGTAGTCGTCCAGCTCAACCTGCA
GATTTATGGCCCTTCCCTCCAACTGGGACTCACAGCATCACTGGTTCAGTGTATCCTCAC
ACCCTCCCTGACCTCTATGCAGCCGATGAGCTGATCTCTGACAGGAAATACAGTTCTCTT
CTTGGCCTTCTGCAACAGGAAAGGTGTTTAACATCCATGCAAGAATGCACCATGAAGCAA
CAC
>ENSTGUT00000002219_zebrafinch
ATGAATCCAGAAGAACAGATTGTAACGTGGCTTATTTCACTAGGAGTCTTAAATTCCCCT
AAGAAAATAGTGGATGATCCAGAGGGGTTCCTGAAAACTTCTCTGAAAGATGGAACTGTG
CTTTGCAAACTCATTAATCGGCTTCTTCCGGGATCTGGAGAAAAGTATTGCCTGGAGCCT
AAAAATGAAGCTGACTGCATCAGTAATATTCAAGAGTTCTTGAAAGGCTGCACACTTCTG
AAAGTGGAGGTGTTTGATCCACATGATTTGTACACTGGAGATCAGTTCTCCAAGGTCCTG
AGCACATTAACAGCTGTAAATAAGGTTACTGAAGATCAGCTGTCAAAAGGGCCATGTTCG
CATCTGTCCTCTCTTAACTCCGGAGACCCCCAGAGTGACTCCAACGGCACAGCTACCCAG
TCAGCAAGGGTGTTACGGAGGCAGTCCAAGCCTGTGGAGATGACCGAGAATGGTAGTTAC
CAGCTGGTGGTAAAGGCCAGGTTCAATTTTAAGCAGACCAATGAGGATGAACTCTCTGTT
AACAAAGGAGACATTATTTATGTCACTCGAGTTGAAGAAGGGGGCTGGTGGGAAGGCACC
TTGAATGGAAAAACAGGCTGGTTCCCAAGCAACTACGTCAGAGAAATCAAATCTACCGAT
AAACCACTCTCTCCCAAAGCATTAAAAGGGCTAGAAAACACTCAGCTGACAAAGAATTAT
TACCCTGTGGTGTTGCAAAATATTCTGGAAACAGAACGAGATTATGCAAAGGAACTACAG
TCACTTCTGGGAACTTATTTAAGACCCCTCCAGTCATACGATAAGCTTAGCACCGGGGAC
ATCGTGGCACTGCTAGGAAACATGGAAGAAATCTCTGCTTTTCAGCAAACACTGAACCAA
GCCTTGGAAGAAGTTGCAAAGCTCCCTGAGAACCAGCAGCGTGTGGGAGGCTGTTTCATG
AACCTGATGCCCCAGTTCCGCTCCCTGTACCTGACATACTGTGCTAACCACCCTTCAGCA
GTGAATGTCCTCACACAGCACAGTGATGAGCTGGAGAAGTTCATGGAGAGCCAAGGTGCA
GCCAGCCCAGGCATTCTCATCCTGACCACAAGCCTCAGCAAGCCCTTCCTGAGGCTGGAT
AAATACGTGACAATGCTGCAGGAGCTGGAGCGGCACATGGAGGAGGCGCATGCAGATCAT
GAAGATGTTCTGAAAGCCATCACATCCTTCAAGTCCCTTGTGTCACAATGCCAGGAACTG
AGGAAGAGGAAACAACTTGAGCTGCAAATCCTTTCTGAATCCATCCAGCGCTGGGAAGGA
GAGGACATAAAAATGATGGGAAATGTCATCTACATGTCCCAGGTCATGGTGCAGTCTGGG
GGAAGTGAGGAGAAAGAGGAGCGGTATTTCTTGTTATTTTCCAATGTTTTGCTGATGCTG
TCTGCAAGCCCACGGATGAGTGGGTTCATCTATCAGGGAAAGCTGCCTTTGACAGGAATG
GTGCTGACAAAGCTGGAAGATGCCGAAGGGAATGAGCACATGTTTGAAATCACAGGGAAC
ACGATGGAGCGGATCACTGTGTCCTGCAGCACCAGCCAGGACTTGCACGAATGGCTTGAC
CACTTGCAAAGGCTGACCAAAGGGACATGCAGCACTGTCTCCAAAACACAGTCCTGGAGC
CCTCATGTAAGTACATTTAGTTCAGCTGGGCAGATCCGTGGGCCTCTGGAACCCCCCAAA
ATCCTCAAGCCCTGGAGCTTGAGCTGCCTCCGTCCTGCTCCTCCACTCAGACCTTCAGCA
GCACTGAGTTACAAAGAGCTTTCTAAAGTGTTGTGTGTAGATTCCAGCAAAAGTCCAAAA
ACAATGAAGAAGTTTCTTCCAAAAAGGAAAACTGAGAGAAAACCATCCGATGAAGAGTTC
GTTATTCGGAAAAGTACTGCTGCACTGGAGGAGGATGCTCAGATCCTGAAGGTGATTGAG
GCATACTGTACTGGGGCAGGCTTCCAGCAAGCTCTCAGCTCAGGCTCCCGTAAAGACTCC
ATCCCCCAAGTCCTTCTTCCTGAGGAAGAGAAAATCATCATAGAGGAGACACGAAGCAAT
GGCCAGACTGTCACAGAGGAAAAAAGTCTTGTTGACACAGTTTATGCACTGAAAGATGAA
GTCAAAGAGCTGAAGCAGGAAAACAAAAGGATGAAACAGTGTTTGGAGGAAGAGCTTAAA
TCCAGGAAGGATTTGGAGAAGCTGGTGAGAAGGCTGCTGAAACAGACAGATGAGTGTGGC
AGGGAGGACCGCAAGTCATCCCTGATTGCC
>ENSTGUT00000002219_common_whitethroat_W
ATGAATCCAGAAGAACAGATTGTAATTTGGCTTATTTCACTAGGAGTCTTAAATTCCCCT
ACGAAAATAGTAGATGATCCCGAGGGGTTCCTGAAAACTTCTCTGAAAGATGGAACTGTG
CTTTGCAAACTCATTAATCGACTTCTTCCAAGATCTGCAGAAAAGTATTGCCTGGAGCCT
AAAAATGAAGCTGATTGCATCAGTAATATTCAAGAGTTCTTGAAAGGCTGCGCACTTCTG
AAAGTGGAGGTGTTTGATCCATATGATTTGTACACTGGAGATCAGTTCTCCAAGGTCCTG
AGCACATTAACAGCTGTAAATAAAGCTACTGAAGATCAGCTGTCAAAAAGGCCATGTTCA
CATCTGTTCTCTCTTAACTCCGGAGACCCCCAGAGTGACTCCAGCGGCACAGCTTCCCAG
TCAGCAAGGGTGTTACGGAGGCAGTCGAAGCCTGTGGAGATGACTGAGAATGGCAGTCAT
CAGCTGGTGGTAAAGGCCAGGTTCAATTTTAAGCAGACCAATGAGGATGAACTCTCTGTT
AACAAAGGAGACATTATTTATGTCACCCGAGTTGAAGAAGGGGGCTGGTGGGAAGGCACC
TTGAATGGAAAAACAGGCTGGTTCCCAAGCAACTATGTCAGAGAAATCAAATCCACCGAT
AAACCACTCTCTCCCAAAGAATTAAAAGGGCTAGAAAACACTCAGCTGACAAAAAATTAT
TACCCTGTGGTGTTGCAAAATATTCTGGAAACAGAACGAGATTATGCAAAGGAACTACAG
TCACTTCTGGGAACTTACTTAAGACCCCTCCAGTCTTACGATAAGCTCAGTGCTGGGGAC
ATCGTGGCATTGCTGGGAAATGTGGAAGAAATCTCTGCTTTTCAGCAAACACTGAACCAA
GCCTTGGAAGAAGTTGCAAAGCTCCCTGAGAACCAGCAGTGTGTGGGAGGCTGTTTCATG
AACCTGATGCCCCAGTTCCGCTCCCTGTACCTGACATACTGTGCTAACCACCCTTCAGCA
GTGAATGTCCTCACACAGCACAGTGATGAGCTGGAGAAGTTCATGGAAAGCCAGGGTGCA
GCCAGTCCAGGCATTCTCATCCTGACCACAAGCCTCAGCAAACCCTTCCTGAGACTGGAT
AAATATGTGACACTGCTGCAGGAGCTGGAGCGGCACATGGAGGAGGCGCATGCAGATCAT
GAAGATATTTTGAAAGCCATTACATCCTTCAAGTCCCTTGTGTCACAATGCCAAGAGCTG
AGGAAGAGGAAACAACTTGAGCTGCAAATCCTTTCTGAATCCATCCAGCGCTGGGAAGGA
GAGGACATAAAAATGATGGGAAGCGTCATCTACATGTCCCAGGTTATGGTGCAGTCTGGA
GGAAGTGAGGAGAAAGAGGAGCGGTATTTCTTATTATTTTCCAATGTTTTGCTGATGCTA
TCTGCCAGCCCACGGATGAGTGGGTTCATCTATCAGGGAAAGCTGCCTTTGACAGGAATG
ACACTGACAAAGCTGGAAGATGCCGAAGGGAATGAGCACATGTTTGAAATCACAGGGAGC
ATGATGGAGCGGATCACTGTGTCCTGCAGCACCAGCCAGGACTTGCACGAATGGCTTGAC
CACTTGCAAAGGCTGACCAAAGGGGCATACAGCACCATCTCCAAAACACAGTCCTGGAGC
CCTCATGTAAGTACATTTAGTTCAGCTGGGCAGATCCGTGGGCCTCTGGAATCCCCCAAA
ATCCTCAAGCCCTGGAGCTTGAGCTGCCTCCGTCCTGCTCCTCCACTCAGACCATCAGCA
GCACTGAGTTACAAAGAGCTCTCTAACGTGTTGTGTGTAGATTCCAGCAAAAGTCCAAAA
ACAATGAAGAAGTTTCTTCCAAAAAGGAAAACTGAGAGAAAGCTATCGGATGAAGAGTTT
GTTATTCGGAAAAGTACTGCTGCGCTGGAGGAGGATGCTCAGATCCTGAAGGTGATTGAG
GCATACTGTACTGGGGCAGGCTTCCAGCAGGCTCTCAGCTCAGGCTCTCGTAAAGACTCC
ATCCCCCAAGTCCTTCTTCCTGAGGAAGAGAAAATCATCATAGAGGAAACACGAAGCAAT
GGCCAGACGGTCATGGAGGAAAAAAGCCTTGTTGACACAGTTTATGCACTGAAAGATGAA
GTCAAAGAGCTGAAGCAGGAAAACAAAAGGATGAAGCAGTGTTTGGAGGAAGAGCTTAAA
TCCAGGAAGGACTTGGAGAAGCTGGTGAGAAGGTTGCTGAAGCAGACAGATGAGTGTGGC
AGGGAGGACCGCAAGTCATCCCTGATCGCC
>ENSTGUT00000002219_common_whitethroat_Z
ATGAATCCAGAAGAACAGGTTGTAACTTGGCTTATTTCACTAGGAGTCTTAAATTCCCCT
AAGAAAATAGTAGATGATCCAGAGGGGTTCCTGAAAACTTCTCTGAAAGATGGAACTGTG
CTTTGCAAACTCATTAATCGGCTTCTTCCGGGATCTGCAGAAAAGTATTGCCTGGAGCCT
AAAAATGAAGCTGATTGCATCAGTAATATTCAAGAATTCTTGAAAGGCTGCGCACTTCTG
AAAGTGGAGGTGTTTGACCCACATGATTTGTACACTGGAGATCAGTTCTCCAAGGTCCTG
AGCACATTAACAGCTGTAAATAAAGCTACTGAAGATCAGCTGTCAAAAAGGCCATGTTCA
CATCTGTCCTCTCTTAACTCCGGAGACGCCCAGAGTGACTCCAACGGCACAGCTCCCCAG
TCAGCAAGGGTGTTACGGAGGCAGTCCAAGCCTGTGGAGATGACCGAGAATGGCAGTCAT
CAGCTGGTGGTAAAGGCCAGGTTCAATTTTAAGCAGACCAATGAGGATGAACTCTCTGTT
AACAAAGGAGACATTATTTATGTCACCCGAGTTGAAGAAGGGGGCTGGTGGGAAGGCACC
TTGAATGGAAAAACAGGCTGGTTCCCAAGCAACTACGTCAGAGAAATCAAATCCACCGAT
AAACCACTCTCTCCCAAAGCATTAAAAGGGCTAGAAAACACTCAGCTGACAAAGAATTAT
TACCCTGTGGTGTTGCAAAATATTCTGGAAACAGAACGAGATTATGCGAAGGAACTACAG
TCACTTCTGGGAACTTACTTAAGACCCCTCCAGTCTTATGATAAGCTCAGCGCTGGGGAC
ATCATGGCATTGCTGGGAAACATGGAAGAAATCTCTGCTTTTCAGCAAACACTGAACCAA
GCCTTGGAAGAAGTTGCAAAGCTCCCCGAGAACCAGCAGCGTGTGGGAGGCTGCTTCATG
AGCCTGATGCCCCAGTTCCGCTCCCTGTACCTGACATACTGTGCTAACCACCCCTCAGCA
GTGAATGTCCTCACACAGCACAGTGATGAGCTGGAGAAGTTCATGGAGAGCCAGGGTGCG
GCCAGCCCAGGCATCCTCATCCTGACCACAAGCCTCAGCAAACCCTTCTTGAGGCTGGAT
AAATATGTGACCCTGCTGCAGGAGCTGGAGAGGCACATGGAGGAGGCGCATGCAGATCAT
GAAGATGTTTTGAAAGCCATCACATCCTTCAAGTCCCTTGTGTCGCAATGCCAGGAGCTG
AGGAAGAGGAAACAACTTGAGTTGCAAATCCTTTCTGAATCCATCCAGCGCTGGGAAGGA
GAGGACATAAAAATGATGGGAAACGTCATCTACATGTCCCAGGTCATGGTGCAGTCTGGG
GGAAGTGAGGAGAAAGAGGAGCGGTATTTCTTGTTATTTTCCAATGTTTTGCTGATGCTG
TCTGCCAGCCCACGGATGAGTGGGTTCATCTATCAGGGAAAGCTGCCTTTGACAGGAATG
ACACTGACAAAGCTGGAAGATGCCGAAGGGAATGAGCACATGTTTGAAATCACAGGGAAC
ATGATGGAACGGATCACTGTGTCCTGCAGCACCAGCCAGGACCTGCACGAATGGCTTGAG
CACTTGCAAAGGCTGACCAAAGGGACATGCAGCACCATCTCCAAAACACAGTCCTGGAGC
CCTCATGTAAGTACATTTAGTTCAGCTGGGCAGATCCGTGGGCCTCTGGAACCCCCCAAA
ATCCTCAAGCCCTGGAGCTTGAGCTGCCTCCGTCCTGCTCCTCCACTCAGACCATCAGCA
GCACTGAGTTACAAAGAGCTCTCTAACGTGTTGTGTGTAGATTCCAGCAAAAGTCCAAAA
ACAATGAAGAAGTTTCTTCCAAAAAGGAAAACTGAGAGAAAACCATCTGATGAAGAGTTT
GTTATTCGGAAAAGTACTGCTGCTCTGGAGGAGGATGCTCAGATCCTGAAGGTGATTGAG
GCATACTGTACTGGGGCAGGCTTCCAGCAAGCTCTCAGCTCAGGCTCCCGTAAAGACTCC
ATCCCCCAAGTCCTTCTTCCTGAGGAAGAGAAAATCATCATAGAGGAAACACGAAGCAAT
GGCCAGATGGTCATGGAGGAAAAAAGCCTTGTTGACACAGTTTATGCACTAAAAGATGAA
GTCAAGGAGCTGAAGCAGGAAAACAAAAGGATGAAACAGTGTTTGGAGGAAGAGCTTAAA
TCCAGGAAGGACTTGGAGAAGCTGGTGAGAAGGCTACTGAAGCAGACAGATGAGTGTGGC
AGGGAGGACCGCAAGTCATCCCTGATCGCC
>ENSTGUT00000002222_common_whitethroat_Z
ATGAAGAGAGGTCCACCTCCACGAAGTGGAGGCCCTCCACCTAAAAGATCTGCACCTTCA
GGACCAGTGCGCAGTAGTAGTATGGGAGGAAGAGCTCCTGTGTCACGTGGAAGAGATGGT
TATGGAGGTCCCCCGCGTCGAGAGCCAATGCCATCGCGAAGAGATGTCTACATGTCTCCA
AGAGACGATGGCTATAGCACTAAAGACGGGTATTCGAGCAGAGATTATCCCAGTTCCAGG
GATACCCGGGACTACGCGCCACCTCCCCGAGACTACGCATACCGTGATTATGGTCATTCC
AGTTCACGTGATGAATACCCCTCCAGGGGATATAGTGATCGTGATGGATACGGTGGTGGA
CGTGACAGAGACTACTCAGATCATCCAAGTGGAGGCTCCTACAGAGATTCATATGAGAGT
TACGGTAACTCACGTAGTGCTCCACCTGCCCGAGGGCCCCCGCCATCATATGGTGGAAGC
AGTCGCTATGATGATTACGGCAGCACACGAGATGGATATGGAAGCCGAGAAAGTTACTCA
AGCAGCAGAAGTGATGTCTACTCAAGTGGCCGTGATCGTGTTGGAAGACAAGACAGGGGT
CTCCCCCCGTCTATGGAAAGGGGCTATCCACCTCCTCGGGATTCTTACAGTAGTTCAAGC
CGCGGGGCACCCAGAGGTGGTGGCCGTGGCGGAAGCAGATCCGATAGAGGTGGAGGCAGA
AGCAGATAC
>ENSTGUT00000002222_common_whitethroat_W
ATGAAGAGAGGTCCACCTCCACGAAGTGGAGGCCCTCCACCTAAAAGATCTGCTCCTTCA
GGACCAGTGCGTAGCAGTAGTATGGGAGGAAGAGCTCCTGTGTCACGTGGAAGAGATGGT
TACGGGGGTCCTCCACGCAGAGAGCCAATGCCATCACGGAGAGATGTCTACATGTCTCCA
AGAGATGATGGCTATAGCGCTAAAGATGGTTATTCAAGCAGAGATTATCCCAGTTCCAGG
GATACCCGGGACTACGCTCCACCCCCCCGAGACTATGCATATCGTGATTATGGTCATTCC
AGTTCACGTGATGAATACCCCTCCAGAGGATATAGTGATCGTGATGGATACAGTGGTGGA
CGTGACAGAGACTACTCAGATCATCCAAGTGGAGGCTCCTACAGAGATTCATATGAGAGT
TACGGTAACTCACGTAGTGCTCCACCTGCTCGAGGGCCCCCGCCATCATATGGTGGAAGC
AGTCGCTATGATGATTACGGCAGCACACGAGATGGATATGGAAGCCGAGAAAGTTACTCA
AGCAGCAGAAGTGATGTCTACTCAAGTGGCCGTGATCGTGTTGGAAGACAAGACAGGGGT
CTTCCCCCATCCATGGAAAGGGGCTATCCACCTCCTCGGGATTCTTACAGTAGTTCAAGC
CGCGGGGCACCCAGAGGTGGTGGCCGTGGTGGAAGCAGATCTGATAGAGGTGGAGGTAGA
AGCAGATAC
>ENSTGUT00000002222_zebrafinch
ATGAAGAGGGGTCCGCCTCCACGAAGTGGAGGCCCTCCACCTAAAAGATCTGCACCTTCA
GGACCAGTGCGTAGCAGTAGCATGGGAGGAAGAGCTCCTGTGTCACGTGGAAGAGATGGT
TACGGCGGTCCTCCGCGCAGAGAGCCAATGCCATCACGGAGAGATGTCTACATGTCTCCA
AGAGATGATGGCTATAGCACTAAAGATGGTTATTCAAGCAGAGATTATCCCAGTTCCAGG
GATACCCGGGACTACGCACCACCTCCCCGAGACTACGCATATCGTGATTATGGTCATTCC
AGTTCACGTGATGAATACCCCTCCAGGGGATATAGTGATCGTGATGGATACGGTGGTGGA
CGTGACAGAGACTACTCGGATCATCCAAGTGGAGGCTCGTACAGAGATTCATATGAGAGT
TATGGTAACTCACGTAGTGCTCCACCTGCTCGAGGGCCCCCGCCATCATATGGTGGAAGC
AGTCGCTATGATGATTACGGCAGCACACGAGATGGATATGGAAGCCGAGAAAGTTACTCA
AGCAGCAGAAGCGATGTCTACTCAAGTGGCCGTGATCGTGTTGGAAGACAAGACAGGGGT
CTTCCCCCATCCATGGAAAGGGGCTATCCACCTCCTCGAGATTCTTACAGTAGTTCAAGC
CGCGGGGCACCCAGAGGTGGTGGCCGTGGTGGAAGCAGATCCGATAGAGGTGGAGGCAGA
AGCAGATAC
>ENSTGUT00000002237_zebrafinch
ATGTTACTGTCTGTCTTTTTAGGCCAAGGAACCCAAATTTTCATTATGACGTTTATTACA
TTATTCTTAGCTTGCCTTGGTTTCCTTTCTCCTGCGAACCGTGGTGCTCTGATGACCTGT
GCAGTTGTATTGTGGGTCTTACTGGGAACTCCAGCTGGTTATGTGTCTGCTAGAATGTAC
AAGACATTCAGAGGTGAGAAGTGGAAGACCAATGTCTTGCTTACAGCTCTGCTCTGCCCT
GGGATTGTCTTTGCTGATTTCTTCATTATGAATCTCATTCTGTGGGTGAAAGGCTCCTCA
GCTGCCATCCCTTTTGGCACTTTGGTTGCTATCCTTGCTATGTGGTTTGGAATTTCAGTC
CCACTAACCTTTGTTGGTGCCTATTTTGGCTTCAAAGAGAAGCCTATTGAACATCCAGTG
CGTACAAACCAGATTCCTCGCCAAATTCCAGAGCAGTCATTTTTCACAAAGCCGTTGCCT
GGTATCATCATGGGTGGTATCTTACCTTTTGGCTGTATTTTTATTCAACTTTTTTTCATC
CTGAATAGCATTTGGTCTCATCAGATGTATTACATGTTTGGATTCCTGTTCCTAGTTTTT
ATAATTCTTCTAATTACATGTTCGGAGGCTACAGTTTTGCTGTGCTACTTCCACCTGTGT
GCAGAGGACTATCACTGGTGGTGGAGGTCGTTCTTGACCAGCAGCTTTACAGCAGTTTAT
CTCTTTATCTATGCAGTCCATTACTTCTTCTCCAAACTCCAGATCACAGGAACTGCTAGC
ACCATTTTATACTTTGGTTACACAATGATCATGGTCTTGATTTTTTTCCTTTTCACAGGG
ACTATTGGATTTTTTGCCTGCTTCTGGTTTGTAAGTAAGATTTACAGTGTTGTGAAAGTG
GAC
>ENSTGUT00000002237_common_whitethroat_W
ATGTTACTGTCTGTCTTTTTGGGCCAAGGAACCCAAATTTTCATTATGACGTTTATTACT
TTATTCCTAGCTTGCCTTGGTTTCCTTTCTCCTGCCAACCGTGGTGCTTTGATGACCTGT
GCAGTTGTGTTGTGGGTCTTACTGGGAACTCCAGCTGGTTATGTGTCTGCTAGAATGTAC
AAGACATTCAGAGGTGAGAAGTGGAAGACCAATGTCTTGCTTACAGCTCTGCTCTGCCCT
GGGATTGTCTTTGCTGATTTCTTCATTATGAATCTCATTCTGTGGGTGAAAGGCTCCTCA
GCTGCCATCCCTTTTGGCACTTTGGTTGCTATCCTTGCTATGTGGTTTGGAATTTCAGTC
CCACTAACCTTTATTGGTGCCTATTTTGGCTTCAAAGAGAAGCCTATTGAACATCCAGTG
CGTACAAACCAGATTCCTCGCCAAATCCCAGAGCAGTCATTTTTCACAAAGCCATTGCCT
GGTATCATCATGGGTGGTATCTTACCCTTTGGCTGTATTTTTATTCAACTTTTTTTCATT
CTGAATAGCATTTGGTCTCATCAGATGTATTACATGTTTGGATTCCTGTTCCTAGTTTTT
ATAATTCTTCTAATTACGTGTTCGGAAGCTACAGTTTTGCTGTGCTACTTCCATCTGTGT
GCAGAGGACTATCACTGGTGGTGGAGGTCGTTCTTGACCAGCAGCTTTACAGCAGTTTAT
CTCTTTATCTATGCAGTCCATTACTTCTTCTCCAAACTCCAGATAACAGGAACTGCCAGC
ACCATTTTATACTTTGGTTACACTATGATCATGGTCTTGATTTTTTTCCTTTTCACAGGG
ACTATTGGATTTTTTGCCTGCTTCTGGTTTGTAAGTAAGATTTACAGTGTTGTGAAGGTG
GAC
>ENSTGUT00000002237_common_whitethroat_Z
ATGTTACTGTCTGTCTTTTTGGGCCAAGGAACCCAAATTTTCATTATGACATTTATTACT
TTATTCCTAGCTTGCCTTGGTTTCCTTTCCCCTGCCAACCGTGGTGCTCTGATGACCTGT
GCAGTTGTGTTGTGGGTCTTACTGGGAACTCCAGCTGGTTATGTGTCTGCTAGAATGTAT
AAGACATTCAGAGGTGAGAAGTGGAAGACCAATGTCTTGCTTACAGCTCTGCTCTGCCCT
GGGATTGTCTTTGCTGATTTCTTCATTATGAATCTCATTCTGTGGGTGAAAGGCTCCTCA
GCTGCCATCCCTTTTGGCACTTTGGTTGCTATCCTTGCTATGTGGTTTGGAATTTCAGTC
CCACTAACCTTCGTTGGTGCCTATTTTGGCTTCAAAGAGAAGCCTATCGAACATCCAGTG
CGTACAAACCAGATTCCTCGCCAAATCCCAGAGCAGTCATTTTTCACAAAGCCATTGCCT
GGTATCATCATGGGTGGTATCTTACCCTTTGGCTGTATTTTCATTCAACTTTTTTTCATT
CTGAATAGCATTTGGTCTCATCAGATGTATTACATGTTTGGATTCCTGTTCCTAGTTTTT
ATAATTCTTCTGATTACGTGTTCAGAAGCTACAGTTTTGCTGTGCTACTTCCATCTGTGT
GCAGAGGACTATCACTGGTGGTGGAGGTCATTCTTGACCAGCAGCTTTACAGCAGTTTAT
CTCTTTATCTATGCAGTCCATTACTTCTTCTCCAAACTCCAGATAACAGGAACTGCCAGC
ACCATTTTATACTTCGGTTACACAATGATCATGGTCTTGATTTTTTTCCTTTTCACAGGG
ACTATTGGATTTTTTGCCTGCTTCTGGTTTGTAAGTAAGATTTACAGTGTTGTGAAGGTG
GAC
>ENSTGUT00000002243_zebrafinch
TACGCCAGCGCCCTGGGCCACCACCACCATCACCACCACCACGCCGGCCAGGTGCCCTCC
TACGGCGGGGCCGCCTTCAACTCCACCCGCGACTTTCTGTTCCGCAACCGCAGCTCCGGC
ATCGCGGACGCCGCCTCCGGCACGGCGCAGCACGGGCTCTTCGGCGGCTCCCCCGGCGGC
TTGCACGGCCCCGGCGGCATCCCGGACACCCCGGGCTACCTGCTCTTCCCGGGGCTGCAC
GAGCAGAGCCCGAGCCACACGTCCCCCAACGGGCACGTGAACGGGCAGATGCACCTGGGG
CTGCGCGGGGACCTCTTCGGGCGGCCGGATCCCTACCGGGCCGTCTCCAGCCCCCGCACG
GACCCTTACGCCGGCGCCCAGTTCCACAACTACAACCACATGAATATGAATATGCACCAC
CACGGCCCCGGCGCTTTCTTTCGGTACATGCGCCAGCCCATCAAGCAAGAATTGTCCTGC
AAGTGGCTCGACGAGAGCCAGCTCAGCCGGCCCAAGAAGAGCTGCGACAGGACTTTCAGC
ACCATGCACGAGCTGGTGACCCACGTCACCATGGAGCACGTCGGGGGGCCGGAGCAGAAC
AACCACATCTGCTACTGGGACGAGTGTCCGCGGGAAGGCAAGTCCTTCAAGGCGAAATAC
AAACTGGTGAACCACATTCGGGTGCACACGGGGGAAAAGCCCTTCCCGTGTCCCTTCCCG
GGCTGCGGCAAGATCTTTGCCCGCTCCGAGAACCTCAAGATTCACAAGCGGACGCACACA
GGTGAGAAGCGCTTCGCCAACAGCAAGAAACACATGCACGTCCACACCTCCGACAAGCCC
TACATCTGCAAGGTGTGCGACTCCTACACCCACCCCAGCAAACACATGAAGGTGCACGAA
TCCCAGGGGTCG
>ENSTGUT00000002243_common_whitethroat_W
TACGCCAGCGCCCTGGGCCACTACCACCATCACCACCACCACACCGGCCAGGTGCCCTCC
TACGGCGGGGCCGCCTTCAATTCCACCCGCGACTTTCTGTTCCGCAACCGCGGCTCCGGC
ATCGCGGACGCCGCCTCCGGCACAGCGCAGCACGAGCTCTTCGGCGGCTCTCCCGGTGGC
TTGCACGGCCCCGGCGGCATCCCGGATACCCCGGGCTACCTGCTCTTCCCGGGGCTGCAC
GAGCAGAGCCCGAGCCACACGTCCCCCAACGGGCATGTGAACGGGCAGATGCACCTGGGG
CTGCGCGGGGATCTCTTCGGGCGGCCGGATCCCTACCGGGCCGTCTCCAGCCCCCGCACG
GACCCTTACGCTGGTCCCCAGTTCCACAACTACAACCACATGAATATGAATATGCACCAC
CACGGCCCCGGGGCTTTCTTTCGGTACATGCGCCAGCCCATCAAGCAAGAATTGTCCTGC
AAGTGGCTCGACGAGAGCCAGCTCAGCCGGCCCAAGAAGAGTTGCGACAGGACTTTCAGC
ACCATGCACGAGCTGGTGACCCATGTCACCATGGAGCACGTCGGGGGGCCGGAGCAGAAC
AACCACATCTGCTACTGGGACGAGTGTCCGCGGGAAGGCAAGTCCTTCAAGGCGAAATAC
AAACTGGTGAACCACATTCGGGTGCACACGGGTGAGAAGCCCTTCCCCTGCCCTTTCCCG
GGCTGCGGCAAGATCTTTGCCCGCTCCGAGAATCTCAAGATTCACAAGCGGACGCACACA
GGTGAGAAGCGCTTCGCCAACAGCAAGAAACACATGCACGTCCACACCTCGGATAAGCCC
TACCTGTGCAAAATGTGCGACTCCTACACCCACCCCAGCAAACACATGAAGGTGCACGAA
TCTCAGGGGTCG
>ENSTGUT00000002243_common_whitethroat_Z
TACGCCAGCGCCCTGGGCCACCACCACCATCACCACCACCACGCCGGCCAGGTGCCCTCC
TACGGCGGGGCCGCCTTCAATTCCACCCGCGACTTTCTGTTCCGCAACCGCGGCTCCGGC
ATCGCGGACGCCGCCTCCGGCACGGCGCAGCACGGGCTCTTCGGCGGCTCCCCCGGCGGC
TTGCACGGCCCCGGCGGCATCCCGGACACCCCGGGCTACCTGCTCTTCCCGGGGCTGCAC
GATCAGAGCCCGAGCCACACGTCCCCCAACGGGCATGTGAACGGGCAGATGCACCTGGGG
CTGCGCGGGGATCTCTTCGGGCGGCCGGATCCCTACCGGGCCGTCTCCAGCCCCCGCACG
GACCCTTACGCCGGCGCCCAGTTCCACAACTACAACCACATGAATATGAATATGCACCAC
CACGGGCCCGGCGCTTTCTTTCGGTACATGCGCCAGCCCATCAAGCAAGAATTGTCCTGC
AAGTGGCTCGACGAGAGCCAGCTCAGCCGGCCCAAGAAGAGCTGCGACAGGACCTTTAGC
ACCATGCACGAGCTGGTCACCCATGTCACCATGGAGCACGTCGGGGGGCCGGAGCAGAAC
AACCACATCTGCTACTGGGACGAGTGTCCGCGGGAAGGCAAGTCCTTCAAGGCGAAATAC
AAACTGGTGAACCACATTCGGGTGCACACGGGGGAGAAGCCCTTTCCCTGCCCTTTCCCG
GGCTGCGGCAAGATCTTTGCCCGCTCCGAGAACCTCAAGATTCACAAGCGGACGCACACA
GGTGAGAAGCGTTTCGCCAACAGCAAGAAGCACATGCACGTCCACACCTCGGACAAGCCC
TACATCTGCAAGGTGTGCGACTCCTACACCCACCCCAGCAAACACATGAAGGTGCACGAA
TCCCAGGGGTCG
>ENSTGUT00000002260_zebrafinch
ATGGCCGCAGCCATCGCCAGCTCCCTGATCCGCCAGAAGAGACAAGCCAGGGAGCGGGAG
AAGTCCAATGCCTGTAAGTGTGTCAACAGCCCCAGCAAGAGCAAGGGAAGCTGCGACAAG
AACAAGTTGAATGTGTCCAGGGTCAAACTCTTTGGCTCCAAGAAAAGGCGAAGAAGGCGA
CCAGAGCCTCAGCTTAAAGGTATAGTAACAAAGCTCTACAGCAGGCAAGGATACCACTTG
CAGTTGCAAGCAGATGGAACAATTGATGGAACGAAAGAAGACAGTAGTTATACTTTGTTT
AACCTCATACCTGTGGGTTTACGAGTGGTGGCGATTCAGGGAGTTCAAACAAAATTATAT
CTGGCAATGAACAGCGAAGGATACCTATATACATCAGAACATTTTACACCTGAATGCAAG
TTCAAAGAATCAGTATTTGAAAACTACTATGTGACATATTCCTCAATGATCTACAGACAG
CAACAGTCTGGCCGGGGCTGGTATTTGGGTCTTAACAAAGAAGGAGAAATAATGAAAGGA
AACCACGTGAAGAAAAATAAACCTGCAGCACACTTTCTTCCAAAACCCTTAAAAGTGGCC
ATGTACAAGGAGCCTTCCCTCCACGATCTCACAGAGTTCTCCAGGTCTGGCAGTGGGACC
CCAACCAAGAGCAGAAGCGTCTCAGGAGTGCTAAATGGGGGGAAATCCATGAGCCAAAAC
GAGTCGACG
>ENSTGUT00000002260_common_whitethroat_W
ATGGCTGCGGCCATCGCCAGCTCCCTGATCCGCCAGAAGAGACAAGCCAGGGAGCGGGAG
AAGTCCAATGCCTGTAAGTGTGTCAACAGCCCCAGCAAGAGCAAGGGAAGCTGCAACAAG
AACAAGTTGAATGTGTCCAGGGTCAAACTCTTTGGCTCCAAGAAAAGGCGAAGAAGGCAA
CCAGAGCCTCAGCTTAAAGGCATAGTAACAAAGCTCTACAGCAGGCAAGGATACCACTTG
CAGTTGCAAGCAGATGGAACAATTGATGGAACAAAAGAAGACAGTAGTTATACTTTGTTT
AACCTCATACCTGTGGGTTTACGAGTGGTGGCGATTCAGGGGGTTCAAACAAAATTGTAT
CTCGCAATGAACAGTGAAGGATACCTATATACATCAGAACATTTTACACCTGAATGCAAG
TTCAAAGAATCAGTATTTGAAAACTACTATGTGACATATTCCTCAATGATCTACAGACAG
CAACAGTCTGACCGGGGTTGGTATTTGGGTCTTAACAAAGAAGGAGAAATAATGAAAGGA
AACCATGTGAAGAAAAATAAACCTGCAGCACACTTTCTTCCAAAACCCTTAAAAGTGGCC
ATGTACAAAGAGCCTTCCCTCCATGATCTCACAGAGTTCTCCAGGTCTGGAAGTGGGACC
CCAACAAAGAGCAGAAGCGTTTCAGGAGTGCTAAATGGGGGTAAATCCATGAGCCAAAAT
GAGTCAACG
>ENSTGUT00000002260_common_whitethroat_Z
ATGGCCGCGGCCATCGCCAGCTCCCTGATCCGCCAGAAGAGACAAGCCAGGGAGCGGGAG
AAGTCCAATGCCTGTAAGTGTGTCAACAGCCCCAGCAAGAGCAAGGGCAGCTGCGACAAG
AACAAGCTGAATGTGTCCAGGGTCAAACTCTTTGGCTCCAAGAAGAGGCGAAGAAGGCGA
CCAGAGCCTCAGCTTAAAGGTATAGTAACAAAGCTCTACAGCAGGCAAGGATACCACTTG
CAGTTGCAAGCAGATGGAACAATTGATGGAACAAAGGAAGACAGTAGTTATACTTTGTTT
AACCTCATACCTGTGGGTTTACGAGTGGTGGCGATTCAGGGGGTTCAAACAAAATTATAT
CTGGCAATGAACAGTGAAGGATACCTATACACATCAGAACATTTTACACCTGAATGCAAG
TTCAAAGAATCAGTATTTGAAAACTACTATGTGACATATTCCTCAATGATCTACAGACAG
CAACAGTCTGGCCGGGGTTGGTATTTGGGTCTTAACAAAGAAGGAGAAATAATGAAAGGA
AACCACGTGAAGAAAAATAAACCTGCAGCACACTTTCTTCCAAAACCCTTAAAAGTGGCC
ATGTACAAGGAGCCTTCCCTCCACGACCTCACAGAGTTCTCCAGGTCTGGAAGTGGGACC
CCAACAAAGAGCAGAAGCGTTTCAGGAGTGCTAAATGGGGGTAAATCCATGAGCCAAAAT
GAGTCTACG
>ENSTGUT00000002292_common_whitethroat_W
TTTTCCCTTTCTCCAGAAACTGCAATACTCATCTGTGCAAAGGACATCAGTGATGATCTG
AGGAAAGAGTTTGCTTTTCTGTCTGGTGGAAGAGGAAAGGACTGGATTATCACCCTCCCT
GACAACGCTGGCTTCAACGAGGTGCCTGAGGAGAACGTGTCCAAAGTCCTGACATACCTG
AGTCGACATGAGTCTGACACTTTTATCCTAATCAGAAGACTGGACACATGGACATCAGTC
AAAACTCTCCAAAAAATAGCAGCCTCCTTCCCAGGGAATCACTTGGTGATGGTCCTGCGC
CCCACCGGCTTTTTCCAGCGCACCTTCACTGACATTGGATTTTGGTTCAGTCAGGAGGAT
TTCCTGCTCAAGGTGGTGATGCTGAGCTCGATGAGTGACCTGCTGATGTACATCGATGAG
CAGCAGCTGACCCCGGAGCTCGGGGGCACCCTGGAGTACTGCCACAGTGAGTGGGTCATC
TTCAGGACAGCCATAGAGAGTTTTGCACTAACTGTGGAGGCCCAGATGTTGCAGTGCTTT
GGCATGGAGCTGGCAGAGGAGCTGCCCGAGGACATGTACTCCATCAAGTGCATCCTGGCG
CTGCGCACCGAGAGGTACTGCCAGCTCAAGGAAGATATTACAGCAGTCACAAAAGAAGGA
AACTTGCTTTTGAGCAGTTTTGAAGAGCCTGACTCTGGGGAATGCAGTCAGGACCAGCAG
CAAGAGAGGCCTGGGGACTGGGAGACTGTGAATCGGTTGCTTGGTCAGCTGCATGAGATG
GAGACTGCTTTTGATGGCTTCTGGGAAAAACACCAGTTAAAAATGGAACAATATTTACAA
CTCTGGAAGTTTGAGCAAAGTATTCAAGAGGTCAAGAATGCCATTGAATTTTTAATGGGT
CAGCAAGCAGAGCTGCCTGACACTGGTGACAGTGTCCCCGTGAAACAGAGACGCAAGGAC
CTAGATAATTTTGATGGCATGGCCCAGGATCTGATAGGGAAGGCTCAGGTGGTGATACTG
CACGGACACCAGCTTGCAGCCAACCATCACTACGCACTCAACCTGATCTGCCAGCAGTGC
AATGAGCGGCACCACTCTGACCTCCTG
>ENSTGUT00000002292_zebrafinch
TTTTCCCTTTCTCCAGAAACTGCAACACCCATCTGTGCAAAGGACATCAGTGATGATCTG
ATGAAGGAGTTTGCTTTTCTGTCTGGTGGAAGGGGGAAGGACTGGATCATCACCCTCCCC
GACAACGCTGGCTTCAACCAGGTGCCCGAGGAGAGCGTGTCCAAGGTGCTGACCTACCTG
AGTCAGCATGAGTCTGACACTTTTATCCTAATCAGAAGACTGGACACATGGACATCAGTC
AAAACTCTCCAAAAAATAGCAGCGTCCTTCCCCGGGAATCACTTGGTGATGGTCCTGCGG
CCCACCGGCTTTTTCCAGCGCACCTTCACCGACATCGGCTTTCGCTTCAGCCAGGAGGAT
TTCCTGCTCAAGGTGGTGATGCTGAGCTCTGTCAGTGACCTGCTGACCTACATCGATGAG
CAGCAGCTGACCCCGGAGCTCGGGGGCACCCTGGAGTACTGCCACAGCGAGTGGGTCATC
TTCAGGACGGCCATAGAGAGCTTTGCGCTGACGGTGAAGGCCCAGCTGCTGCAGAGCTTT
GGCACGGAGCTGGCGGAGGAGCTGCCCGAGGACATGCTGTCCATCCAGCGCATCCTGGCG
CTGCGCACCGAGCGCTACCGCCAGCTCAAGGAAGATATTACAGCGGTCACAAAGGAGGGA
AACCTGCTTTTGAGCAGTTTTGAAGAGCCAGACTCAGGGGAATGCAGTCAGGACCAGCAG
CAAGAGAGGCCTGGGGACTGGGAGACGGTGAATCGGTTGCTTGGTCAGCTGCGGGAGATG
GAGACTGCTTTTGATGGCTTCTGGGAAAAGCACCAGTTAAAAATGGAACAATATTTACAG
CTGTGGAAGTTTGAGCAAAGTTTTCAAGAGGTCAAGAATGCCATTGAGTTTTTAATGGGT
CAGCAAGCGGAGCTGCCTGACACTGGTGACAGCATCCCCGTGAAGCAGAGGCTCAAGGAC
CTGGATCATTTCGATGGCATGGCTCAGGAGCTGATCGGGAAGGCCCAGCTGGTGATACTG
CACGGGCACCAGCTGGCAGCCAACCACCACTACGCCCTCAACCTGATCTGCCAGCAGTGC
AACGAGCGGCACCACTCCGACCTCCTG
>ENSTGUT00000002292_common_whitethroat_Z
TTTTCCCTTTCTCCAGAAACTGCAATACCCATCTGTGCAAAGGACATCAGCGATGATCTG
ATGAAAGAGTTTGCTTTTCTGTCTGGTGGAAGAGGAAAGGACTGGATTATCACCCTCCCC
GACAACGCTGGCTTCAACGAGGTGCCCGAGGAGAACGTGTCCAAAGTCCTGACATACCTG
AGTCAACATGAGTCTGACACTTTTATCCTAATCAGAAGACTGGACACATGGACATCAGTC
AAAACTCTCCAAAAAATAGCAGCCTCCTTCCCAGGGAACCACCTGGTGATGGTCCTGCGC
CCCACGGGGTTCTTCCAGCGCACCTTCACCGACATCGGATTCCGCTTCAGCCAGGAGGAT
TTCCTGCTCAAGGTGGTGATGCTGAGCTCGGTGAGTGACCTGCTGACCTACATCGACGAG
CAGCAGCTGACCCCCGAGCTCGGGGGCACCCTGGAGTACTGCCACAGCGAGTGGGTCATC
TTCAGGACGGCCATAGAGAGTTTTGCCCTGACGGTGAAGGCCCAGATGCTGCAGTGCTTT
GGCACGGAGCTGGCGGAGGAGCTGCCCGAGGACATGTTCTCCATCGAGCGCATCCTGGCG
CTGCGCACCGAGAGGTACTGCCAGCTCAAGGAAGAGATTACAGCAGTCACAAAAGAGGGA
AACTTGCTTTTGAGCAGTTTTGAAGAGCCTGACTCTGGGGAATGCAGTCAGGACCAGCAG
CAAGAGAGGCCTGGGGACTGGGAGACTGTGAATCGGTTGCTTGGTCAGCTGCGTGAGATG
GAGACTGCGTTTGATGGCTTCTGGGAAAAACACCAGTTAAAAATGGAACAATATTTACAA
CTCTGGAAGTTTGAGCAAAGTTTTCAAGAGGTCAAGAATGCCATTGAATTTTTGATGGGT
CAGCAGGCAGAGCTGCCCGACACTGGCGACAGCATCCCCGTGAAGCAGAGGCTCAAGGAC
CTGGATCATTTCGATGGCATGGCCCAGGATCTGATAGGGAAGGCTCAGGTGGTGATTCTG
CACGGGCACCAGCTGGCAGCCAACCACCACTATGCCCTGAACCTGATCTGCCAGCAGTGC
AACGAGCGGCACCACTCCGACCTGCTG
>ENSTGUT00000002333_zebrafinch
CAGTGTGCCGGCGAGGAGAAGCGCGTGGGCACGCGCACCGTGCTGGTCGGGCACCGGCCC
GTGCCGGACACCGAGGCGTGCCTGGCACAGAAGTTCTGCGACAACAGGATCGTCTCCTCC
AAGTACACCCTCTGGAACTTCCTCAACCTCTTTGAGCAGTTCCGAAGAATCGCCAACTTC
TACTTCCTCATCATCTTCCTCGTGCAGGTGATAGTGGACACCCCCACCAGCGGCCTCCCG
CTCTTCTTTGTCATCACTGTCACAGCTATCAAACAGGGGTACGAGGACTGGCTGAGGCAC
AGAGCTGACAACGAAGTGAACAAAAGCAACGTCTTTGTTGTTGAAGCAAAGCAAGTGCGG
AAAGAGAGTGAAAAAATCAAGGTTGGAGACATAGTAGAAGTGAAAGCAGATGAGACCTTC
CCCTGTGACTTGATATTCCTGGCCTCCAGCAGCACGGATGGGACCTGTTATGTCAGCCTG
GACGGCGAGTCCAACTTCAAGACTCACTACGCCGTGCGGGACACCACCGTGCTCTGCACT
GACGAGGCCATCGACACCCTCGCCACCATCGAGTGTGAGCAGCCCCAGCCCGACCTCTAC
AAATTTGTTGGAAGAATTATCTATGGAAGTAACCAAGAGCCTGTAGCCAGGTCTTTAGGT
CCTGAAAACCTGTTGTTGAAAGGTGCTACCCTCAAAAATACCAAGAAGATTTATGGAGTT
GCAGTCTACACTGGGATGGAAACAAAAATGGCTCTGAACTACCAAGGGAAATCTCAGAAA
CGCTCTGCAGTAGAAAAGTCCATCAATGCTTTCTTGATAGTGTATTTGTGCATCTTACTG
GGCAAGGCCACTGTGTGCACGACTCTGAAGTATGTGTGGCAGAGTAATCCATTCAATGAT
GAGCCTTGGTACAATAAGACTAAAAAAGAGAGAGACACGTTCAAGGTCCTGCGGATGTTC
ACGGACTTCCTGTCCTTTATGGTCCTCTTCAATTTCATTATCCCTGTCTCCATGTACGTC
ACAGTGGAGATGCAGAAGTTCCTGGGCTCCTTCTTCATCTCCTGGGACAAGGAGATGTTT
GATGAGGAGATCCAGGAGGGAGCACTGGTGAACACCTCGGACCTGAACGAGGAGCTGGGG
CAGGTGGAGTACGTGTTCACAGACAAAACGGGCACGCTGACCGAGAACAGCATGGAGTTC
ATCGAGTGCTGCATCGACGGGCACAAGTACAGGGACCGTGTCTCGGAGCTGGACGGCTTC
TCCCAGCCCGACGGGCCCCTCAAGTACTACGGCAGAGCTGAAAAGAGCCGTGAGGAGCTG
TTCCTGAGAGCCCTGTGCCTGTGCCACACGATCAAGGAGGCAGACCAGGTGGATGGGCTG
GTGGCACACCCAGAGCGCAAATACACCTATATCTCCTCCTCCCCAGACGAGATCGCCTTG
GTGAAAGGCGCAGAAAAGTATGGTTTCACTTTTCTAGGACTTGAAAACAATTTCATGAAA
ATACGAAACCAAAAGAATGAAACTGAGATGTACCAGCTTCTCCACGTGTTGAACTTCGAC
CCTGTCCGGCGCCGTATGAGTGTCATTGTGAGGGCCAGCACAGGAAAGTTGCTTCTCTTC
TGTAAAGGAGCAGACTCCTCTATTTTTCCAAGGGTGCAGCAAGAAGAAATCCAACAAACA
AAAGTCCACGTGGACCGCAATGCCATGGATGGCTACAGAGTGGCCTTCAAAGAACTGACT
GAGAAGGAGTATGACATTGACAGACAGCTCAATGAAGCCAAGATGGCTCTGCAGGACAGG
GAGGAGAAGATGGCCAAGGTTTTTGATGACACAGAAGCAGACATGCACCTGATTGGGGCT
ACTGCTGTAGACAGGCTGCAGGAGCAGCTGGCAGAGACCGCCCTGCACGCCGCTGGCATG
AAGTGGGTGCTGACAGGGGACAAGATGGAAACGGCCAAATCCACCTGCTACGCCTGCAGG
CTCTTCCAGACCAGCACGGAGCTGCTGGAGCTGACGGCGAGGACGGTGGGCGAGAGCGAA
AGGAAGGAGGATCGGCTCCACGAGCTGCTGCTGGAGTACCACAAAAAGCTGATTCAGGAC
ATTCCCAAAAACCGGGGGGGCCTGAAGAGAAGCTGGTTGAGTCAGGAGGGACTGATCATA
GACGGCTCGACGCTGCTGATCCTCAACCCCTCGCAGGACTCTGGCTCCAGCAACTACAAA
AGCATCTTCCTGCAGATCTGCCTGAAGTGCACGGCAGTGCTGTGCTGCCGGATGGCCCCT
CTGCAGAAGGCACAGATTGTGCGAATGGTGAAGAACACAAAAGGAAGCCCGATAATAGGG
GATGGTGCAAATGATGTCAGTATGATTTTGGAAGCACATGTTGGAATAGGGATTAAAGGC
AAAGAGGGACGCCAGGCCTCCAGAAACAGCGACTATGCTGTGCCAAAGAAACACTTAAGA
AAACTGCTACTAGCACATGGGCATTTATATTATGTGAGAATAGCACACCTTGTACAGTAT
TTCTTCTATAAGAACCTTTGCTTCATTTTACCACAGTTTTTATACCAGTTCTTTTGTGGA
TTCTCACAGCAGCTGTATGATGCTGCTTACCTGACCATGTACAACATCTGCTTCACGTCG
CTGCCCATCCTGTACAGCCTGCTGGAGCAGCACATCAGCATCGACACGCTGACCTCGCCT
CAGCTCTACATGAAGGTGTCGGACAATGCGATGCTGCAGTGGAGGCCCTTCCTGTACTGG
ACCTTTCTGGGCGCCTTTGAAGGACTCGTCTTTTTCGGGGTTTATTTTCTTTTTCAAGAA
GACAATGGAAAGGTGTTTGGAAACTGGACCTTTGGGACCATTGTCTTCACCGTGCTGGTG
TTCACCGTCACGCTCAAGCTGGCGTTAGACACCCGGTTCTGGACGTGGATGAACCACTTT
GTGATCTGGGGCTCCCTTGCTTTCTATGTGTTTTTCTCATTCTTCTGGGGAGGAGTTCTG
GAGCCTTTCTTGAAGCAGCAAAGAATGTATTTTGTATTTGCTCATATGCTGACTTCTGTT
TCCACATGGCTGGCAATAATTCTCCTGATCTTTATCAGCCTTTTCCCAGAAATTCTTCTA
ATAGTTTTAAAAAATATAAAAGAGAAGAATCATCAGGTAAGGAACAAGATGATCAGGAAG
GCACCTGATTCATTGTCGGCCAGACCTTCTGCCACACCACTCCTTTTAAGAACATTCTCA
GATGAGTCTAATGTGTTG
>ENSTGUT00000002333_common_whitethroat_W
CAGTGTGCTGGGGAGGAGAAGCGGGTGGGGACACGCACCGTAGTGGTTGGGCACCGCCCC
TTGTCAGACACCGAGGCGTACCTGGCACAGAAGTTCTGCGACAACAGGATTGTGTCCTCC
AAGTACACCCTCTGGAATTTCCTCAACCTTTTTGAGCAGTTTAGAAGAATTGCCAACTTC
TACTTCCTCATCATCTTCCTCGTGCAGGTAATAGTGGACACCCCGACCAGCGGCCTCCCG
CTCTTCTTTGTCATCACTGTCACAGCTATCAAACAGGGGTACGAGGACTGGTTGAGGCAC
AGAGCTGACAACGAAGTGAACAAAAGCAACGTCTTTGTTGTCGAAGCAAAGCAAGTGCGG
AAAGAGAGTGAAAAAATCAAGGTTGGAGACATAGTAGAAGTGAAAGCAGATGAGACTTTC
CCCTGTGACTTGATATTTTTGGCCTCCAGCAGCACTGATGGGACCTGTTATGTCAGCCTT
GATGGCGAGTCCAATTTCAAGACTCACTACGCGGTGCGGGACACCACCGTGCTCTGCACT
GATGAAGCCATCGACACCCTCGCCACAATCGAGTGTGAACAGCCACAGCCTGACCTCTAC
AAATTTGTTGGACGAATTATCTACAGAAGTAACCAAGAGCCCATAGCCAGGTCTTTGGGT
CCTGAAAACCTGTTGTTGAAAGGTGCTACCCTCAAGAATACCAAGAAGATTTATGGAGTT
GCAGTCTATACTGGAATGGAAACAAAAATGGCTCTGAACTACCAAGGGAAATCTCAGAAA
CGGTCTGCAGTAGAAAAATCTATCAACGCTTTCTTGATAGTGTATTTGTGCATCTTATTG
GGCAAGGCCACTGTATGCACAACTCTGAAATATGTCTGGCAGAGTAATCCATTTAATGAT
GAGCCTTGGTACAATAAGACTAAAAAAGAGAGAGAGACGTTCAAGGTCTTGCAGATGTTC
ACAGACTTCCTGTCATTTATGGTCCTCTTCAATTTTATTATCCCTGTCTCCATGTACGTT
ACAGTAGAGATGCAGAAGTTCTTGGGCTCCTTCTTCATCTCCTGGGACAAGGAGATGTAT
GATGAAGAAATACAAGAGGGGGCATTAGTGAACACCTCGGACCTGAATGAAGAGCTTGGG
CAGGTGGAGTACGTGTTCACAGACAAAACCGGGACTCTGACGGAGAACAGCATGGAGTTC
ATCGAGTGCTGCATAGACGGGCACAAGTACAAGGACTGCATTTCAGAGGTGGATGGCTTC
TCCCAGACTGATGGTCCCCTCAAGTACTATGGCAAAGCTGAAAAGAGCCGCGAGGAACTG
TTCCTGAGAGCCCTCTGCCTGTGCCACACGATCAAGGAAGCAGAACAAGTGGATGGGCTG
ATGGCACACCCAGAACGCAAATACACCTATATCTCCTCTTCCCCAGATGAAATTGCTTTG
GTGAAAGGCGCAGAAAAGTATGGTTTCACTTTTCTAGGACTTGAAAACAATTTCATGAAA
ATTCGAAACCAAAAGAATGAAACTGAGATGTACCAACTTCTCCATGTGTTGAACTTTGAT
CCTGTCCGGCGCCGTATGAGTGTCATTGTGAGAACCACCACAGGAAAGTTGCTTCTCTTC
TGTAAAGGAGCAGACTCCTCTATTTTCCCAAGGGTGCAGCAAGAAGAAATCCAACAAACA
AAAGTCCATGTGGACCACAATGCTATGGATGGCTACCGAGTGGCCTTCAAAGAACTAACT
GAAATGGAGTATGACATTGACAGACAGCTCAATGAAGCCAAGATGGCTCTGCAGGACAGG
GAGGAGAAGATGGCCAAGGCTTTTGATGACACAGAAGCAGACATGCACCTGATTGGGGCT
ACTGCTGTAGACAGGCTGCAGGAGCAGCTGGCAGAGACCGCCCTGCACGCAGCTGGCATG
AAGTGGGTGCTGACAGGAGACAAGATGGAAACTGCCAAATCCACCTGCTATGCCTGCAGG
CTCTTCCAGACCAGCACCGAGCTGCTGGAGCTGACGGTGAGAACGGTGGGCGAGAGTGAA
AGGAAGGAGGATCGGCTCCATGAGCTGCTGCTGGAGTACCACAAAAAGCTGATTCAGGAT
GTTCCCAAAAACCGAGGAGGCCTGAAGAGAAGCTGGTTGAGTCAAGAAGGACTGATCATC
GATGGCTCAACGCTGCTGATACTCAACCCTTCTCAGGACTCTGGCTCTAGCAATTACAAA
AGCATATTCCTACAGATCTGCCTGAAGTGCACTGCAGTCCTCTGCTGCCGGATGGCTCCG
CTGCAGAAAGCACAGATTGTGCGAATGGTGAAGAACACAAAAGGAAGCCCGATAATAGGG
GATGGTGCAAATGATGTCAGTATGATTTTGGAAGCACATGTTGGAATAGGGATAAAAGGC
AAAGAAGGACGCCAGGCCTCCAGAAACAGCGACTATGCTGTGCCAAAGAAACATTTAAGA
AAACTGCTACTAGCACATGGACATTTATATTATGTGAGAATAGCACACCTTGTACAGTAT
TTCTTCTATAAGAACCTTTGCTTCATTTTACCACAGTTTTTATACCAGTTCTTTTGTGGA
TTCTCACAGCAGCTGTATGATGCTGCTTATCTGACCATGTACAACATCTGCTTCACATCG
CTGCCTATCCTGTACAGCCTCCTGGAGCAGCACATCAGCATCGACACGCTGACCTCGCCT
CAGCTCTACATGAAGGTGTCAGATAATGCAATGCTGCAGTGGAGGCCGTTCCTGTACTGG
ACCTTTCTGGGCGCCTTTGAAGGACTTGTGTTTTTCGGGGTTTATTTTCTTTTTCAAGAA
GATAACGGAAAGGTGTTTGGGAACTGGACCTTTGGGACGATTGTTTTCACCGTGCTGGTG
TTCACCGTCACTCTCAAGCTAGCGTTAGATACTCGATTCTGGACATGGATGAATCACTTT
GTGATTTGGGGCTCCCTTGCTTTCTATGTGTTTTTCTCATTCTTTTGGGGAGGAGTTCTA
GAGCCTTTCTTGAAGCAGCAAAGAATGTATTTTGTATTTGCTCATATGCTGACTTCTGTT
TCCACATGGCTGGCAATAATTCTTCTGATCTTTATCAGCCTTTTCCCAGAAATTCTTCTA
ATAGCTTTAAAAAATATAAAAGAGAAAAATCATCAGGTAAGGAACAAGATGATCAGGAAG
GCACCTGATTCATTGTCGGCCAGACCTTCTGTCAGACCTCTTCTTTTAAGAACATTCTCA
GATGAGTCTAATGTGTTG
>ENSTGUT00000002333_common_whitethroat_Z
CAGTGTGCTGGGGAGGAGAAGCGTGTGGGGACACGCACCGTGGTGGTGGGGCACCGCCCC
GTGTCGGACACCGAGGCCTACGTGGCACAGAAGTTCTGCGACAACAGGATCGTCTCCTCC
AAGTACACCCTCTGGAATTTCCTCAACCTTTTTGAGCAGTTTAGAAGGATTGCCAACTTC
TACTTCCTCATCATCTTCCTCGTGCAGGTGATAGTGGACACCCCAACCAGCGGCCTCCCG
CTCTTCTTTGTCATCACTGTCACAGCCATCAAACAGGGGTACGAGGACTGGTTGAGGCAC
AGAGCTGACAACGAAGTGAACAAAAGCAACGTCTTCGTTGTCGAAGCAAAGCAAGTGCGG
AAAGAGAGTGAAAAAATCAAGGTTGGAGACATAGTAGAAGTGAAAGCAGATGAGACCTTC
CCCTGTGACTTGATATTTTTGGCCTCCAGCAGCACTGATGGGACCTGTTATGTCAGCCTT
GATGGCGAGTCCAATTTCAAGACTCACTACGCGGTGCGGGACACCACCGTGCTCTGCACT
GATGAAGCCATCGACACCCTCGCCACAATCGAGTGTGAACAGCCACAGCCTGACCTCTAC
AAATTTGTTGGAAGAATTATCTACAGAAGTAACCAAGAGCCCGTAGCCAGGTCTTTGGGT
CCTGAAAACCTCTTGTTGAAAGGTGCTACCCTCAAAAATACCAAGAAGATTTATGGAGTT
GCAGTCTACACTGGAATGGAAACAAAAATGGCTCTGAACTACCAAGGGAAATCTCAGAAA
CGGTCTGCAGTAGAAAAATCTATCAACGCTTTCCTGATAGTTTATTTGTGCATCTTACTG
GGCAAGGCCACTGTATGCACGACTCTGAAATACGTCTGGCAGAGTAATCCATTTAATGAT
GAGCCTTGGTACAATAAGACCAAAAAAGAGAGAGAGACGTTCAAGGTCTTGCGGATGTTC
ACAGACTTTCTGTCCTTTATGGTCCTCTTCAACTTTATTATCCCTGTCTCCATGTACGTT
ACAGTAGAGATGCAGAAGTTCTTGGGCTCCTTCTTCATCTCCTGGGACAAGGAGATGTAT
GATGAAGAAATACAGGAGGGGGCATTGGTGAACACCTCGGACCTGAACGAAGAGCTCGGG
CAGGTGGAGTACGTGTTCACAGACAAAACCGGGACACTGACAGAGAACAGCATGGAGTTC
ATCGAGTGCTGCATAGACGGGCACAAGTACAAGGACTGCATTTCAGAGGTGGATGGCTTC
TCCCAGACTGATGGTCCCCTCAAGTACTATGGCAAAGCTGAAAAGAGCCGTGAGGAGCTG
TTCCTGAGAGCCCTCTGCCTGTGCCACACGATCAAGGAGACAGACCAGGTGGATGGGCTG
ATGGCACACCCAGAACGTAAATACACCTACATCTCCTCTTCCCCAGATGAAATTGCTTTG
GTGAAAGGCGCAGAAAAGTATGGTTTCACTTTTCTAGGACTTGAAAACAATTTCATGAAA
ATTCGAAACCAAAAGAATGAGACTGAGATGTACCAACTTCTCCATGTGTTGAACTTCGAC
CCTGTCCGGCGCCGTATGAGTGTCATTGTGAGAACCACCACAGGAAAGTTGCTTCTCTTC
TGTAAAGGAGCAGACTCCTCTATTTTTCCCAGGGTGCAGCAAGAAGAAATCCAACAAACA
AAAGTCCATGTGGACCGCAATGCTATGGATGGCTACCGAGTGGCCTTCAAAGAACTAACT
GAAAAGGAGTATGACATTGACAGACAGCTCAGTGAAGCCAAGATGGCTCTGCAGGACAGG
GAGGAGAAGATGGCCAAGGTTTTTGACGACACAGAAGCGGACATGCACCTGATTGGGGCT
ACTGCTGTAGACAGGCTGCAGGAGCAGCTGGCAGAGACCGCCCTGCACGCTGCTGGCATG
AAGTGGGTGCTGACAGGAGACAAGATGGAAACTGCCAAATCCACCTGCTACGCCTGCAGG
CTCTTCCAGACCAGCACCGAGCTGCTGGAGCTGACGGCCAGGACGGTGGGCGAGAGTGAG
AGGAAGGAGGATCGGCTCCATGAGCTGCTGCTGGAGTACCACAAAAAGCTGATTCAGGAT
GTTCCCAAACACCGGGGAGGCCTGAAGAGAAGCTGGTTGAGTCAAGAGGGACTGATCATC
GATGGCTCGACGCTGCTGATACTCAACCCCTCTCAGGACTCTGGCTCTAGCAATTACAAA
AGCATATTCCTACAGATCTGCCTGAAGTGCACTGCAGTCCTCTGCTGCCGGATGGCTCCT
CTGCAGAAGGCACAGATTGTGCGAATGGTGAAGAACACAAAAGGAAGCCCGATAATAGGG
GATGGTGCAAATGATGTCAGCATGATTTTGGAGGCACATGTTGGAATAGGGATAAAAGGC
AAAGAAGGACGCCAGGCCTCCAGAAACAGCGACTATGCTGTGCCAAAGAAACATTTGAGA
AAACTGCTACTAGCACATGGGCATTTATATTATGTGAGAATAGCACACCTTGTACAGTAT
TTCTTCTACAAGAACCTTTGCTTCATTTTACCGCAGTTTTTATACCAGTTCTTTTGTGGA
TTCTCACAGCAGCTGTATGATGCTGCTTACCTGACCATGTACAACATCTGCTTCACATCG
CTGCCTATCCTGTACAGCCTCCTGGAGCAGCACATCAGCATTGACACACTGACCTCGCCT
CAGCTCTACATGAAGGTGTCGGATAATGCAATGCTGCAGTGGAGGCCGTTCCTGTACTGG
ACCTTTCTGGGCGCCTTTGAAGGACTTGTGTTTTTCGGGGTTTATTTTCTTTTCCAAGAA
GATAACGGAAAGGTGTTTGGGAACTGGACCTTTGGGACGATTGTTTTCACCGTGCTGGTG
TTCACCGTCACACTCAAGCTAGCATTAGATACCCGATTCTGGACGTGGATGAACCACTTT
GTGATTTGGGGCTCCCTTGCTTTCTATGTGTTTTTCTCATTCTTTTGGGGAGGAGTTCTA
GAGCCTTTCTTGAAGCAGCAAAGAATGTATTTTGTATTTGCTCATATGCTGACTTCTGTT
TCCACATGGTTGGCAATAATTCTCCTGATATTTATCAGCCTTTTCCCAGAAATTCTTCTA
ATAGTTTTAAAAAATATAAAAGAGAAAAATCATCAGGTAAGGAACAAAATGATCAGGAAG
GCACCTGATTCATTGTCGGCCAGACCTTCTGTCAGACCTCTTCTTTTAAGAACATTCTCA
GATGAGTCTAATGTGTTG
>ENSTGUT00000002334_common_whitethroat_W
AGGTGTGTGGAGGCCCTGCTGGTATACTGCTGGTCAGGGAGGGAGGAGGAGCCCTACGTC
ACTATCACCCGCAAGCGGCGGCTGCGGAAAGGCTATGAGGTGGAGATGGAGCAGGAGGTG
GGGCACTCGGAGCACTGCCTGGCCAGGCACTGCAATGCCTTCAAGCCCATGGCCATCATC
CAGGCCTTCCTGGGCTCCACCCCACAGCTCACTCTCCAGCTCCATATCAGCGTCTTGGAG
AAGTACATCCCTGTTGCCCGAGCCATCCTCATGGCCATCTGCCTGGTGTCAGTCACTTAT
GGAGCACTCGTCTGCAACATCCTGGCCATCCAGGTCAAGTACGACTACAAGGTCCAGCTG
CGGCCACTGGCCTTCCTCCGTATTGTGCTGTGGCGCAGCCTGGAGATCTCCACCCGCATG
GCCATCCTCCTACTCTTCAGCACTGTCTTCAAGCACTGGATCATCCCCATCGCCCTGGCC
AACCTCCTGGTGGTCTTCTTCTTGCCCTGGGTGCAGTTCTGGAGCAGCAACCACCTGCCT
GACAACATTGAG
>ENSTGUT00000002334_common_whitethroat_Z
AGGTGTGTGGAGGCCCTGCTGGTGTACTGCTGGTCGGGGAGGGAGGAGGAGCCCTACGTG
ACCATCACCCGCAAGCGGCGGCTGCGGAAGGGCTACGAGGTGGAGATGGAGCAGGAGGTG
GGGCACTCGGAGCGCCGCCTGGCCACCCACCGCAACGCCTTCAAGCGCATGGCCGTCATC
CAGGCCTTCCTGGGCTCCACCCCGCAGCTCACCCTGCAGCTCTACATCAGCGTCCTGGAG
AAGTACGTCCCTGTGGCCCGAGCCGTCCTCATGGCCATCTGCCTGGTGTCAGTCACCTAC
GGGGCACTGGTCTGCAACATCCTGGCCATCCAGGTCAAGTACGACTACAAGGTGCAGCTG
CGGCCGCTGGCCTTCCTCTGCATCGTGCTGTGGCGCAGCCTGGAGATCTCCACCCGCATC
GCCGTCCTCGTGCTCTTCAGCACCGTCTTCAAGCACTGGATCATCCCCATCGCCCTGGCC
AACCTCCTGGTGGTCTTCTTCTTGCCCTGGGTGCAGTTCTGGAGCGGCAACCGCCTGCCC
GACAACATCGAG
>ENSTGUT00000002334_zebrafinch
AGGTGTGTGGAGGCCCTGGTGGTGTACTGCTGGTCGGGGCGGGAGGAGGAGCCCTACGTG
ACCATCACCCGCAAGCGGCGGCTGCGGAAAGGCTTCGAGGTGGAGATGGAGCAGGAGGTG
GGTCACTCGGAGCGCCGCCTGGCCACGCACCGCAACGCCTTCAAGCGCATGGCCGTCATC
CAGGCCTTCCTGGGCTCCACCCCGCAGCTCACCCTCCAGCTCTACATCAGCGTCTTGGAG
AAGTACGTCCCTGTCGCCCGAGCCGTCCTCATGGCCGTCTGCCTGGTGTCGGTCACCTAC
GGGGCGCTGGTCTGCAACATCCTGGCCATCCAGGTCAAGTACGACTACAAGGTGCAGCTG
CGGCCGCTGGCCTTCCTCTGCATCGTGCTGTGGCGCAGCCTGGAGATCTCCACCCGCATC
GCCGTCCTCGTGCTCTTCAGCACCGTCTTCAAGCACTGGATCATCCCCATCGCCCTGGCC
AACCTCCTGGTGGTCTTCTTCCTGCCCTGGGTGCAGTTCTGGAGCGGCAGCCGCCTGCCC
GACAACGTCGAG
>ENSTGUT00000002366_zebrafinch
ATGGCGGGGCTGTCGGTGCGGGACCCCGCCGTGGATCGCTCCCTGCGCTCCGTGTTCGTG
GGGAACATCCCGTATGAGGCCACGGAGGAGCAGCTGAAGGACATCTTCTCGGAGGTTGGG
CCCGTGGTCAGCTTTAGGCTGGTGTACGACAGGGAGAAGCCCAAGGGCTATTTCTGCGAG
TACCAGGACCAGGAGACGGCGCTCAGCGCCATGCGCAACCTCAACGGGCGCGAGTTCAGC
GGCGCCGCCAGCGAGAAGAACGAGGAGCTCAAGAGCTTGGGCACAGGTGCACCCATCATA
GAGTCACCCTATGGGGACCCCGTCAACCCAGAGGATGCCGAGTCCATCAGCCGGGCAGTG
GCCAGCCTGGAGCAGATGTTTGAGCTGATGAAGCAGATGAAGCTGTGTGTCCAGAACAGC
CCCCAGGAAGCCAGGAACATGCTGCTGCAGAACCCCCAGCTGGCTTATCTGCTGCAGGCC
CAGGTGGTCATGAGGGCGCTGAAAATCCTGCATCGCCAGACCAGTGTTCCTCCTCTGATC
CCAGGCAACCAGCAGGCAGTGCCAGGGCCGGGGCCTGGGCCGGGGCCAGGGCCTGGGCAG
CTGAACCCGCAGAACACCTCCCAGCCACAGCCCATGGGCGGGATGCACGTCAACCCTCCT
CTGATGCAGCCACCCATGCAGGGGGGAGTGCCAGCCGGACAGATGGCAGCCCCTGTGCAG
GGCCCAGGCCCTGGCCCCATGGCTCCAGGAGGTGGGATGCAGCCACAGGTTGGGATGCCG
GGTGCAGGGCCTGTCCCCTTGGAGCGTGGACAAGTGCCCATGCCAGACCCGAGGGCCCCT
ATGCAGCGTGGACCTCTACCTGCTAGTGGCCCGCCGCCCCGAGGCCTTTTGGGAGATGCC
CCGAATGACCCTCGCGGAGGGACCCTGCTCTCAGTCACTGGAGAAGTGGAGCCCAGAGGT
TACCTTGGGCCGCCCCACCAGGGAGCCCCTATGCACCATATGCCTGGTCATGACAGCCGT
GGCCCCCCCCATGAGATGAGGGGGGGACCCATGGGAGAACCCCGACCACTGATGGGAGAG
CCGCGGGGGCCCTTGATGGATGCTCGAGAGCCGGCTGCCCCGACCCAAGGCGGACACTCC

>ENSTGUT00000002366_common_whitethroat_W
ATGGCGGGGCTGTCGGTACGGGACCCCGCCGTGGATCGGTCCCTGCGCTCCGTGTTCGTG
GGGAACATCCCGTATGAGGCCACGGAGGAGCAGCTGAAGGACATTTTCTCGGAGGTTGGG
CCCGTGGTCAGCTTTAGGCTGGTGTACGACAGGGAGAAGCCCAAGGGCTATTTCTGCGAG
TACCAGGACCAGGAGACGGCGCTCAGCGCCATGCGCAACCTCAACGGGCGCGAGTTCAGC
GGCGCCGCCAGCGAGAAGAACGAGGAGCTCAAGAGCTTGGGCACAGGTGCACCCATCATA
GAGTCACCCTATGGGGACCCTGTTAACCCAGAGGATGCCGAGTCCATCAGCCGGGCAGTG
GCCAGCCTGGAGCAGATGTTTGAGCTGATGAAGCAGATGAAGCTGTGTGTCCAGAACAGC
CCCCAGGAAGCCAGGAACATGCTGCTCCAGAACCCACAGCTGGCTTATCTGCTGCAGGCC
CAGGTGGTCATGAGGGCGCTGAAAATCCTGCATCGCCAGACCAGTGTTCCTCCTCTGATC
CCAGGCAACCAGCAGCCAGTGCCAGGGCCGGGGCCTGGGCCAGGACCGGGGCCTGGGCAG
CTGAACCCGCAGAACACCTCCCAGCCACAGCCCATAGGCGGGATGCACGTCAACCCTCCT
CTGATGCAGCCACCCATGCAGGGGGGAGTGCTAGCCGGACAGATGGCAGCCCCTGTGAAG
GGCCCAGGCCCTGGCCCCATGGCTCCAGGAGGTGGGATGCAGCCACAGGTTGGGATGCCG
GGTGCAGGGCCTCTCCCCTTGGAGCACGGACAAGTGCCCATGCCAGATCCAAGGGCCCCT
ATGCAGCGTGGACCTCTACCTGCTAGTGGCCCGCCACCCCGAGGCCTTTTGGGAGATGCC
CCGAATGACCCTCGCGGAGGGACCCTGCTCTCAGTCACTGGAGAAGTGGAGCCCAGAGGT
TACCTTGGGCTGCCCCACCAGGGAGCCCCTATGCACCATATGCCTGGTCATGACAGCCGT
GGCCCCCCCCATGAGATGAGGGGGGGACCCATGGGAGAACCCCGACCACTGATGGGAGAG
CCACGGGGGCCCTTGATGGATGCTCGAGAGCTGGCTGCCCCAACCCAAGGCGGACAGTCC

>ENSTGUT00000002366_common_whitethroat_Z
ATGGCGGGGCTGTCGGTGCGGGACCCCGCCGTGGATCGGTCCCTGCGCTCCGTGTTCGTG
GGGAACATCCCGTATGAGGCCACGGAGGAGCAGCTGAAGGACATTTTCTCGGAGGTTGGG
CCCGTGGTCAGTTTTAGGCTGGTGTACGACAGGGAGAAGCCCAAGGGCTATTTCTGCGAG
TACCAGGACCAGGAGACGGCGCTCAGCGCCATGCGCAACCTCAACGGGCGCGAGTTCAGC
GGCGCCGCCAGCGAGAAGAACGAGGAGCTCAAGAGCTTGGGCACAGGTGCACCCATCATA
GAGTCACCCTATGGGGACCCTGTCAACCCAGAGGATGCCGAGTCCATCAGCCGGGCAGTG
GCCAGCCTGGAGCAGATGTTTGAGCTGATGAAGCAGATGAAGCTGTGTGTCCAGAACAGC
CCCCAGGAAGCCAGGAACATGCTGCTCCAGAACCCACAGCTGGCTTATCTGCTGCAGGCC
CAGGTGGTCATGAGGGCGCTGAAAATCCTGCATCGCCAGACCAGTGTTCCTCCTCTGATC
CCAGGCAACCAGCAGCCAGTGGCAGGGCCAGGGCCTGGGCCAGGACCAGGGCCTGGGCAG
CTGAACCCGCAGAACACCTCCCAGCCACAGCCCATAGGCGGGATGCACGTCAACCCTCCT
CTGATGCAGCCACCCATGCAGGGAGGAGTGCCAGCCGGACAGATGGCAGCCCCTGTGCAG
GGCCCAGGCCCTGGCCCCATGGCTCCTGGAGGTGGGATGCAGCCACAGGTTGGGATGCCG
GGTGCAGGGCCTGTCCCCTTGGAGCGTGGACAAGTGCCCATGCCAGACCCGAGGGCCCCT
ATGCAGCGTGGACCTCTACCTGCTAGTGGCCCGCCGCCCCGAGGCCTTTTGGGAGATGCC
CCGAATGACCCTCGCGGAGGGACCCTGCTCTCAGTCACTGGAGAAGTGGAGCCCAGAGGT
TACCTTGGGCCGCCCCACCAGGGAGCCCCTATGCACCATATGCCTGGTCATGACAGCCGT
GGCCCCCCCCATGAGATGAGGGGGGGACCCATGGGAGAACCCCGACCACTGATGGGAGAG
CCGCGGGGGCCCTTGATGGATGCTCGAGAGCTGGCTGCCCCAACCCAAGGCGGACAGTCC

>ENSTGUT00000002367_zebrafinch
ATGCCGGACGGGATGCGGACCCCCAGCGTCACCCTGCTGCTGGGCCAGCACGGCTGGGTG
GAGCACGTGGACAACGGCATCAGGGATGTGACCAAGTGCATGTTCTCCCCGGGCAACATC
ACGGAGAAGCTGCGTGTGGCCTCACTGCCCTGCGGGGAGGTCGTGGTGGATCTCTATGCA
GGCATCGGCTATTTCACGCTGCCCTTCCTGGTGCACGCGGGAGCCGCCTTTGTGCACGCC
TGTGAGTGGAACAGCCACGCCCTGGTGCTGAACGGGGTGCGGGAGCGCTGCCGCATCCAC
CGCGGGGACAGCCGGCAGCTGCAGCTGCGGGATGACAGGGTGAGCCTGGGGCTGCTTCCC
AGCTCGGAGGAGGGCTGGCCGGTGGCCTGCCGCGTCCTGAAGAAGGTTCTCCACATCCAC
CAGAACGTGGAGGTGCTGCTGCCTGAGGGCTCTGCAGAGGCAGCCAGCCTCAGACCCGAG
TGGCAGAGGTGGGCTGCAGCCACGGCCGCGCGGATCGGGCTGCTGGCAGAGCTGGGGCGG
CCGTGGCGCTGCAGCGTCCTGCACATCGAGGCAGTGAAGTCCTACGCACCACACGTGCTC
GTGCTGGACCTCAAGTGCCAGCCTGTG
>ENSTGUT00000002367_common_whitethroat_W
ATGCCGAATGGGATGCGGACCCCCAGTGTCACCCTGCTGCTGGGCCAGCATAGCTGGGTG
GAGCACGTGGACAACGGGATCAGGGATGTGACCAAGTGCATGTTCTCCCCGGGCAACATC
ACTGAGGAGCTGTGTGTGGCCTCACTGACCTGCGGAGAGGTCCTGGTGGATCTCTACACA
GGCATCGGCTATTTCACGCTGCCATTCCTGGTGCACGCGGGAGCTGCCTTCGTCCACGCC
TGTGAGTGGAACAGCCACGCCCTGCTGCTGAACGGGGTGTGGGATCGCTGCCACATCCAC
ACCGGGGACAGCCGGCAGCTGCAGCTGCGGGATGACAGGGTGAACCTGGGGCTGATTCCC
AGCTTGGAGGAAGGCTGGTTGGCGGCTTGCCGCGTCCTGAAGAAGGTTCTCCACATCCAC
CACAACGTGGAGGTGCTGCGGGCTGAGGGCTCTCCAGAGGCAGCCAGCCTCAGGCCCGAG
TGGCAGAGGTGGGCTGAAGCCATGGCCACACGGATCGGGCTGCTGACAGAGCTGGGGTGG
CCGCGGTGCACCAGCATCCTGCACATCGAGGCAGTGAAGTCCTATGCACCACACGTGCTC
ATGCTGGACCTCAAGTGCCAGCCAGTG
>ENSTGUT00000002367_common_whitethroat_Z
ATGCCGGATGGGATGCGGACCCCCAGTGTCACCCTGCTGCTGGGACAGCATGGCTGGGTG
GAGCACGTGGACAACGGGATCAGGGATGTGACCAAGTGCATGTTCTCCCCGGGCAACATC
ACGGAGAAGCTGCGTGTGGCCTCGCTGCCCTGCGGGGAGGTCGTGGTGGATCTCTATGCA
GGCATCGGCTATTTCACACTGCCGTTCCTGGTGCACGCGGGAGCTGCCTTCGTCCACGCC
TGTGAGTGGAACAGCCACGCCCTGGTGCTGAACGGGGTGCGGGATCGCTGCCACATCCAC
AGCGGGGACAGCCGGCAGCTGCAGCTGCGGGATGACAGGGTGAACCTGGGGCTGATTCCC
AGCTCGGAGGAAGGCTGGCCGGTGGCCTGCCGCGTGCTGAAGAAGGTTCTCCACATCCAC
CACAACGTGGAGGTGCTGCGGGCTGAGGGCTCTCCAGAGGCAGCCAGCCTCAGGCCCGAG
TGGCAGAGGTGGGCTGAAGCCACGGCCACGAGGATCGGGCTGCTGGCAGAGCTGGGGCGG
CCGTGGCGCACCAGCGTCCTGCACCTTGGGGCAGTGAAGTCCTACGCACCACACGTGCTC
GTGCTGGACCTCGAGTGCCGGCCAGTG
>ENSTGUT00000002385_zebrafinch
CAGACCTTGTTCATTCACGTGAAGGAGTGTCGCCAGCTGGCCTTCGGGGACGAGGGCAGG
AAGCGCTCCAACTATGTGAAGACCTACCTCCTGCCCGACAAATCCCGGCAAGGGAAACGC
AAGACAACCATCAAACGCAATACCATCAATCCCCTGTACAACGAGCTGAAGTATGAGATT
AACAAGTCCCTCCTGCTGGCGAGGACGCTGCAGTTCTCGGTGTGGCACCACGACCGCTTC
GGCCGCAACACATTCCTGGGGGAGGTGGAGGTTCCCCTGGGTGCCTGGAACTTCGAGAGC
CACCTGGAGGAGTTCCTGCCCCTGCATGGCAAGGGGGCAGATATTGCTGGTCTCCACCAG
TACAAGGGGGAGCTGGTTGTCTCCATGAAGTACATCCCATCTGCCAAGCATGCTGGGGCT
GGGGGCAAAACAGGGGAAGGAGGTGAGCTCCAGGTCTGGATCAAAGAAGCCAAGAACCTC
ACAGCAGCCAAGTCTGGAGGGACCTCAGACAGCTTTGTCAAGGGCTACCTCCTGCCACAC
AAAAACAAAGCCTCCAAGAGGAAGACGCCCGTGGTGAAGAAGACCCTGAACCCTCATTAC
AACCACACCTTTGTGTACAACGGTGTCTCGCCCGAGGAGCTGCAGCACATCTGCCTGGAG
CTGACGGTCTGGGACCGGGAGCCGCTGTCCAGCAACGACTTCCTCGGGGGCGTCCGTCTG
GGGGTGGGCGGCATGAGCAACGGGCAGGCTGTGGACTGGATGGACTCCACGGGCGAGGAG
CTGAACCTGTGGCAGAAGATGTGCCAGTACCCGGGCTCCTGGGCAGAGGGGACGCTCCAG
CTGCGCTCCAGCATGGCCAAG
>ENSTGUT00000002385_common_whitethroat_W
CAGACTCTATTCATTCATGTGAAGGAGTGTCACCAGCTGGCCTATGGGGACGAGGGCAGG
AAGCACTCCAACTATGTGAAGACCTACCTCCTGCCTGACAAATCCCGGCAGGGGAAACGC
AAGACAACCATCAAACGCAACACCATCAATCCCCTGTACAATGAGCTGAAGTATGAGATT
AACAAGTCCCTGCTGCTGGCGAGGACGCTGCAGTTCTCGGTGTGGCACCACGACCGCTTC
GGCCGCAACACGTTCCTGGGCGAGGTGGAGGTCCCACTGGACTCCTGGAACTTCGAGAGC
CACCTGGAGGAGTTCCTACCCCTGCACGGCAAGGGGGCAGATGCTGCTGGTCTCCACCAG
TACAAGGGGGAGCTGGTTGTCTCCATGAAGTACATCCCATCTGCCAAGCCTCCTGGGGCT
GGGGGCAAAACAGGGGAAGGTGGTGAGCTCCAGGTCTGGATCAAAGAAGCCAAGAACCTC
ACAGCAGCCAAGTCTGGGGGGACCTCAGACAGCTTTGTTAAGGGCTACCTCCTGCCACAC
AAAAACAAAGCCTCCAAGAGGAAGACGCCTGTGGTGAAGAAGACCCTGAACCCTCATTAC
AACCACACCTTTGTGTACAACGGGATCAACCCCGAGGACCTGCAGCACATCTGCCTGGAA
CTGACGGTCTGGGACCAGGAGCCACTGTCCAGCAACGACTTCCTTGGGGGTGTCCGTCTG
GGGGTGGGCGGCATGAGCAATGGGCAGGCTGTGGACTGGATGGACTCCATGGGCAAGGAG
CTGAACCAGTGGCAGAAGATGCGCCAGTACCCGAGCTCCTGGGTGGAGGGGACACTCCAG
CTCTACCCCACCATGGCCAAG
>ENSTGUT00000002385_common_whitethroat_Z
CAGACCCTGTTCATCCACGTGAAGGAGTGTCGCCAGCTGGCCTACGGGGACGAGGGCAGG
AAGCGCTCCAACTATGTGAAGACCTACCTCCTGCCTGACAAATCCCGGCAGGGGAAACGC
AAGACAACCATCAAACGCAACACCATCAATCCCCTGTACAATGAGCTGAAGTATGAGATT
AACAAGTCCCTGCTGCTGGCGAGGACGCTGCAGTTCTCGGTGTGGCACCACGACCGCTTC
GGCCGCAACACGTTCCTGGGCGAGGTGGAGGTCCCACTGGACTCCTGGAACTTCGAGAGC
CACCTGGAGGAGTTCCTACCCCTGCACGGCAAGGGGGCAGATGCTGCTGGTCTCCACCAG
TACAAGGGGGAGCTGGTTGTCTCCATGAAGTACATCCCATCTGCCAAGCCTCCTGGGGCT
GGGGGCAAAACAGGGGAAGGTGGTGAGCTCCAGGTCTGGATCAAAGAAGCCAAGAACCTC
ACAGCAGCCAAGTCTGGGGGGACCTCAGACAGCTTTGTTAAGGGCTACCTCCTGCCACAC
AAAAACAAAGCCTCCAAGAGGAAGACGCCTGTGGTGAAGAAGACCCTGAACCCTCATTAC
AACCACACCTTTGTGTACAACGGGATCAACCCCGAGGACCTGCAGCACATCTGCCTGGAG
CTGACGGTCTGGGACCGGGAGCCGCTGTCCAGCAACGACTTCCTCGGGGGTGTCCGTCTG
GGGGTGGGCGGTGTGAGCAACGGGCAGGCCGTGGACTGGATGGACTCCACGGGTGAGGAG
CTGAACCTGTGGCAGAAGATGTGCCAGTACCCGGGCTCCTGGGCAGAGGGGACGCTGCAG
CTCCGCCCCACCATGGCCAAG
>ENSTGUT00000002416_common_whitethroat_W
TTCCACAGCTATGTCTCTGAGCAGGCCCGGGAGCTCTTCCAAATCGACCCCCAGAGTGGC
CTCATCACGGTGAGTGGTGCCATCGACTATGAGGAGGGTCATGTCTATGAGCTGGACGTG
CAGGCCAAGGACTTGGGACCTAACTCCATCCCTGCCCATTGCAAAGTGACCATTAGTGTC
CAGGACACCAACGACAACCTGCCTCTCATCAACCTGCTCTCTGTCAACAGTGAGCTGATG
GAGGTGAGCGAGAACGCCCCACCGGGGTACGTCATCGCCCTGGTGCGGGTCTCAGATCGT
GACTCCGGGGCCAATGGGTGGGTGCAGTGCAAGCTCCTGGGCAATGTGCCTTTTCGACTC
CAGGAGGAGAGCTTCTCCACCATCCTGGTGGATGGGCAGCTGGACCGGGAGCAGAGGGAC
CAGTACGACCTCACCATCCAGGCTAGGGATAATGGCATCCCTTCCCTGCAGGCCACCAAA
TCCTTCACCGTCAAGATCACCAATGAAAATGACAACCATCCGCACTTCTCCAAGCCCTAT
TACCAAGTCATCGTGCAGGAGAACAACACCCCAGGGGCCTACCTCCTCTCTGTCTCAGCC
AGAGACCCTGACCTGGGCCTCAATGGCAGTGTCTCCTACCAGATTATGCCCTCCCAAGTC
AGGGACATGCCTGTTTTCACCTATGTCTCCATCAACCCCAACTCTGGAGATATCTATTTG
AGGTCCTTCAGTCATGAACAGACCAAGGCCTTTGAGTTCAAGGTCTCGGTGAAAGATGGG
GGTAATCCCTCTCTGCAGAGCAATGCCGTCAGGGTGATCGTCCTGGATGTCAATGACAAC
ATGCCCGTGATCACGGCCCCACTGCTGGTCAATGGGTTGGCAGAGGTGTACATCCCCAGG
AACGCGGGGGTTGGCTACTTGGTGACAGTGGTCAAGGCAGATGACTATGATGAGGGTGAA
AATGGCAGACTTTCTTATGAAATGGTGGAAGGAGACAGAGGATTTTTTGAGATCGACCAG
GTCAATGGAGAGATAAGGACCACCAGAGCTTTTGGGGAGAATGCCAGAACAGCCTATGAG
CTCATTGTGGTGGCTCATGACCATGGGAAAACATCTCTCTCGGCTTCTACCTTGATTTTG
ATA
>ENSTGUT00000002416_common_whitethroat_Z
TTCCACAGCTACGTCTCCGAGCGGGCCCGGGAGCTCTTCCAGATCGACCCCCAGAGCGGC
CTCATCACGGTGAGCGGTGCCATCGACTATGAGGAGGGTCACGTCTATGAGCTGGACGTG
CAGGCCAAGGACTTGGGGCCTAACTCCATCCCCGCCCATTGCAAAGTGACCATCAGCGTC
CAGGATGCCAACGACAACCCGCCCCTCATCAACCTGCTCTCTGTCAACAGCGAGCTGGTG
GAGGTGAGCGAGAACGCCCCGCCGGGGTACGTCATCGCCCTGGTGCGGGTCTCGGACCGC
GACTCCGGGGCCAACGGGCGGGTGCAGTGCAAGCTCCTGGGCAACGTGCCTTTCCGGCTC
CAGGAGGAGAGCTTCTCCACCATCCTGGTGGACGGGCGGCTGGACCGGGAGCAGAGGGAC
CAGTACAACCTCACCATCCAGGCTAGGGATAACGGCATCCCTTCCCTGCAGGCCACCAAG
TCCTTCACCGTCAAGATCACCGATGAGAATGACAACCATCCCCACTTCTCCAAGCCCTAT
TACCAGGTCATCGTGCAGGAGAACAACACCCCGGGGGCCTACCTCCTCTCGGTCTCGGCC
AGAGACCCTGACCTGGGCCTCAACGGCAGCGTGTCCTACCAGATCGTGCCCTCCCAAGTC
AGGGACATGCCCGTTTTCACCTATGTCTCCATCAACCCCAACTCTGGAGATATCTATTTG
AGGTCCTTCAACCACGAACAGACCAAGGCCTTTGAGTTCAAGGTCTTGGCCAAAGATGGG
GGTAACCCCTCTCTGCAGAGCAATGCCGTCAGGGTGATCGTCCTGGACGTCAATGACAAC
ACGCCCGTGATCACGGCCCCGCCGCTGGTCAACGGGACGGCCGAGGTGTACATCCCCAGG
AACGCGGGCGTTGGCTACCTGGTCACCGTGGTCAAGGCAGATGACTATGATGAGGGTGAA
AATGGCAGACTCTCCTATGAAATGGTGGAAGGAGACAGAGGGTTTTTTGAGATCGACCAG
GTCAATGGAGAGATAAGGACCACCAGAGCCTTTGGGGAGAACGCCAAAACAGCCTATGAG
CTCATTGTGGTGGCTCATGACCATGGGAAAACATCTCTCTCGGCTTCTGCCTTGATTTTG
ATA
>ENSTGUT00000002416_zebrafinch
TTCCACAGCTACGTCTCTGAGAGGGCCCGGGAGCTCTTCCAAATCGACCCCCAGAGTGGC
CTCATCACGGTGAGCGGTGCCATCGACTATGAGGAGGGTCACGTCTATGAGCTGGACGTG
CAGGCCAAGGACCTGGGGCCTAACTCCATCCCTGCCCATTGCAAAGTGACTATCAGCGTG
CAGGATGCCAACGACAACCCGCCCCTCATCAACCTGCTCTCTGTCAACAGCGAGCTGGTG
GAGGTGAGCGAGAACGCCCCGCCGGGGTACGTCATCGCCCTGGTGCGTGTCTCGGACCGC
GACTCCGGGGCCAACGGGCGCGTGCAATGCAAGCTCCTGGGCAACGTGCCTTTTCGCCTG
CAGGAGGAGAGCTTCTCCACCATCCTGGTGGATGGGCGGCTGGACCGGGAGCAGAGGGAC
CAGTACAACCTCACCATCCAGGCCAGGGATAATGGCATCCCTTCCCTGCAGGCCACCAAA
TCCTTCACCGTCAAGATCACCGATGAGAACGACAACCATCCCCACTTCTCCAAGCCCTAT
TACCAAGTCATCGTGCAGGAGAACAACACCCCAGGGGCCTACCTCCTCTCGGTGTCGGCC
AGGGACCCTGACCTGGGCCTCAATGGCAGCGTGTCCTACCAGATCGTGCCCTCCCAAGTC
AGGGACATGCCTGTTTTCACCTATGTCTCCATCAACCCCAACTCTGGAGATATCTATTTG
AGGTCCTTCAATCATGAACAGACCAAGGCCTTTGAGTTCAAGGTCTTGGCAAAAGACGGG
GGTAATCCCTCTCTGCAGAGCAATGCCGTCAGGGTGATCGTCCTGGACGTCAATGACAAC
ACGCCCGTGATCACGGCCCCGCCGCTGGTCAATGGCACGGCGGAGGTGTACATCCCCAGG
AACGCGGGGGTTGGCTACTTGGTGACGGTGGTCAAGGCAGATGACTATGATGAGGGTGAA
AATGGCAGACTTTCCTACGAAATGGTGGAAGGAGACAGAGGATTTTTTGAGATCGACCAG
GTGAATGGAGAGATAAGGACCACCAGAGCCTTTGGGGAGAATGCCAAAACAGCCTATGAG
CTCATCGTGGTGGCTCATGACCATGGGAAAACATCTCTCTCGGCTTCTGCCTTGATTTTG
ATA
>ENSTGUT00000002483_zebrafinch
TTGCAAAGGATTCTACGTTTCTCCCAGATTGTGATAGTGCTGCACCCCGCGGTGCCAGCG
TTGCCACACGGGATGAAGGAGAAGAAGAAGTACAAGCTGGAGGTCTCCATGAAGAGAATC
AACTGGTCAAAGATCGAGCCTCAAGAAATAGGAGAAAACAGCTTTTGGGTAAAAGCTGAA
GAAGATAAATTTGAAGACCCAGAGCTGTTTAAATTGGCACTTACCTTTGGAACCCAAATG
AAAGCCAAAAAGATCAAAGAATTAAGAGCACAAAATTTATCAATATTTTTGGGTTCCTTC
CGTTTGCCTTACGAAGAAATAAAAAATATCATTTTAGAGGTTGATGAGGAGAAGCTGAGT
GAATCCTTGATTCAGAACCTGGTGAAGAATCTTCCTGAGCAGAAAGAACTCAATGCCTTA
GCTGAATTAAAAGATGAATACAACGATCTCGCCGAGCCAGAGCAATTTGGAGTTGTGATG
AGCGTGAAGATGCTGGCGCGCCTCAACGGGATCCTGTTCGAGGAGCACGTCAACAACATC
AAACCCGACATCATGGCCGTGACCCTGGCCTGCGAGGAGCTCAAGAAGAGCGAGAGCTTC
AGCAAGCTCCTGGAGCTGGTGCTGTTCCTGGGCAACTACATGAACTCTGGCTCCAGGAAC
GCTCAGTCTCTGGGCTTCAACATCAGCTTTCTGTGCAAGATCCGAGATACAAAATCATCA
GATCAGAAAACCACCCTGCTGCATTTTCTGGCAGAAATCTGTGAGGAGAATTACGACATC
TTAAAATTCCCAGATGAACTGCAGCACGTTGAGAGTGCAAGCAAAGTTTCAGCCCAGACT
CTGAAGAGCAACCTTGACTCGATGAACCAGCAGATCCAGCGGCTGGAGAAGGACATTGAG
AACTTCCCTAAGACCCAGGATGAGCACGATAAGTTTGTAGAGAAGATGAGCATATCCTTT
AGTGCCCGAGAACAATATGAAAAACTGTCCAACATGCACAACAACATGACAAAATTGTAT
GAAAATTTGGGAGAATACTTCACCTTTGATCCCAAGGCAATAAGCATAGAAGAATTCTTT
CTGAGCAACTTCAGAACTCTGTTTTTGGAGGCACTAAAAGAAAACAACAAAAGGAGAGAA
CTGGAGGAGAAAACCAAGAGGGCCAAGCTGGCCAAGGAGAAGGCAGAGCGCGAGAGGCTG
GAGAGGCAGAAGAAGAAGCAGCAGTTGATTGATATGAACAAAGAGGGTGACGAGACAGGA
GTGATGGACAGCCTGCTGGAGGCCCTGCAGTCGGGAGCGGCTTTCAGGGACCGCAGGAAA
CGAACGCCGCGC
>ENSTGUT00000002483_common_whitethroat_W
ATGAAAAGAATTCCTCAATTCCTCCTCCTCCTCCTGGTGCATCACCCGGTGATGCCAGCA
TTGCCACATGGGATGAAGGAGAAGAAGAAGTATAAGCTTGAAGTCTCCATGAAGAGAATC
AACTGGTCAAAGATCGAGCCTCAAGAAATAGGAGAAAACAGCTTTTGGGTAAAAGCTGAA
GAAGATAAATTCGAAGACCCGGAGCTGTTTAAATTGGCACTTACCTTTGGAACCCAAATG
AAAGCCAAAAAGATCAAAGAATTAAGAGCACAAAATTTATCAATATTTTTGGGTTCCTTC
CGTTTGCCTTATGAAGAAATAAAAAATATCATTTTAGAGGTTCATGAGGAGAAGCTGAGT
GAATCCTTGATTCAGAACCTGGTGAAGAATCTTCCTGAGCAGAAAGAACTCAATGCCTTA
GCTGAATTAAAGGATGAATATAACGATCTTGCCGAGCCAGAGCAATTTGGAGTTGTGATG
AGCGTGAAGATGCTGGCGCGGCTCAACGGGATCCTGTTCGAGGAGCACGTGAACAACATC
AAACCTGACATCATGGCAGTGACCCTGGCCTGTGAGGAGCTCAAGAAGAGTGAAAGCTTC
AGCAAGCTCCTGGAGCTGGTGCTGTTCCTGGGCAACTACATGAACTCGGGCTCCAGAAAC
GCACAATCTCTCGGCTTCAACATCAGCTTTCTCTGCAAGATTCGAGATACAAAATCATCA
GATCAGAAAACCACCCTGTTGCATTTTCTGGCAGAAATCTGTGAGGAGAGTTACGACATC
TTAAAATTTCCAGATGAATTGCAGCATGTTGAGAGTGCAAGCAAAGTTTCAGCCCAGACT
CTGAAGAGCAACCTTGATTCAATGAACCAGCAGATCCAGCGTCTGGAGAAGGACACTGAG
AATTTCCCTAAAACCCAGGATGAACACGATAAGTTTGTAGAGAAGATGAGCATATCCTTT
AGTGCCCGAGAGCAATATGAAAAACTGTTCAACATGCACAACAACATGACAAAATTGTAT
GAAAATCTGGGAGAATACTTCACCTTTGATCCCAAAGCAATAAGCATAGAAGAATTCTTT
CTGAGCAACTTCAGAACTCTGTTTTTGGAGGCATTAAAAGAAAACAACAAAAGAAGAGAA
TTGGAGGAGAAAACCAAGAGAGCCAAGCTGGCCAAGGAGAAGGCTGAGCGTGAGAGGCTG
GAGAGACAGAAGAAGCAGCAGCAGTTGATTGATATGAACAAAGAGGGTGATGAGACAGGA
GTGATGGACAGTCTGCTGGAGGCCTTGCAGTCGGGAGCAGCTTTCAGAGACCGCAGGAAA
CGAACACCGCGA
>ENSTGUT00000002483_common_whitethroat_Z
ATGAAAAGAATTCCTCAATTCCTCCTCCTCCTCCTGGTGCATCACCCCATGGTGCCAGCA
TTGCCACACGGCATGAAGGAGAAGAAGAAGTATCAGCTGGAAGTCTCCATGAAGAGAATC
AACTGGTCAAAGATTGAGCCTCAAGAAATCGGAGAAAACAGCTTTTGGGTAAAAGCTGAA
GAAGATAAATTCGAAGACCCGGAGCTGTTTAAATTGGCACTTACCTTTGGAACCCAAATG
AAAGCCAAAAAGATCAAAGAATTAAGAGCACAAAATTTATCAATATTTTTGGGTTCCTTC
CGTTTGCCTTATGAAGAAATAAAAAATATCATTTTAGAGGTTGATGAGGAGAAGCTGAGT
GAATCCTTGATTCAGAACCTGGTGAAGAATCTTCCTGAGCAGAAAGAACTCAATGCCTTA
GCTGAATTAAAGGATGAATATAACGATCTTGCCGAGCCAGAGCAATTTGGAGTTGTGATG
AGCGTGAAGATGCTGGCGCGGCTCAACGGGATCCTGTTCGAGGAGCACGTGAACAACATC
AAACCTGACATCATGGCAGTGACCCTGGCCTGCGAGGAGCTCAAGAAGAGTGAGAGCTTC
AGCAAGCTCCTGGAGCTGGTGCTCTTCCTGGGCAACTACATGAACTCGGGCTCCAGAAAC
GCACAGTCCCTCGGCTTCAACATCAGCTTTCTCTGCAAGATTCGAGATACCAAATCATCA
GATCAGAAAACCACCCTGTTGCATTTTCTGGCAGAAATCTGTGAGGAGAATTACGACATC
TTAAAATTTCCAGATGAATTGCAGCATGTTGAGAGTGCAAGCAAAGTTTCAGCCCAGACT
CTGAAGAGCAACCTTGACTCGATGAACCAGCAGATCCAGCGCCTGGAGAAGGACATTGAG
AATTTCCCTAAATCCCAGGATGAACACGATAAGTTTGTGGAGAAGATGAGCATATCCTTT
AGTGCCCGAGAGCAATATGAAAAGCTGTCCAACATGCACAACAACATGACAAAATTGTAT
GAAAATCTGGGAGAATACTTCACCTTTGATCCCAAAGCAATAAGCATAGAAGAATTCTTT
CTGAGCAACTTCAGAACTCTGTTTTTGGAGGCATTAAAAGAAAACAACAAAAGAAGAGAA
TTGGAGGAGAAAACCAAGAGAGCCAAGCTGGCCAAGGAGAAGGCTGAGCGTGAGAGGCTG
GAGAGACAGAAGAAGAAGCAGCAGTTGATTGATATGAACAAAGAGGGTGACGAGACAGGA
GTGATGGACAGTCTGCTGGAGGCCTTGCAGTCGGGGGCAGCTTTCAGAGACCGCAGGAAA
CGAACGCCGCGA
>ENSTGUT00000002511_zebrafinch
ATGATGTGGGTGCACGACCTGCAAAACCGCCAGCGGGACCTGGGGATGCTCCTGTCCTAC
ATCCGACTGCCCCTGCTGCCACCCCAGCTACTGGCTGATCTAGAAAACAGCCCAATGTTT
GCAGATGACCTTGAGTGTCAGAAACTTCTGATGGAGGCCATGAAGTACCACCTGCTGCCA
GAGAGATCCATGATGCAGAGCCCTCGAACCAAACCCAGAAAATCCACAGTGGGTGCCCTT
TATGCTGTGGGAGGCATGGATGCCACCAAAGGCACCACCATTGAGAAATACGACCTCAGG
ACCAACAGCTGGATCATTGGGACCATGCGGCGGCTGCAGTTTGGGGTTGCAGTGATTGAC
AACAAGCTCGTGGGGGGCAGGGATGGGCTCAAAACCTCCAACATTGAGTGCTTCAACCCC
GTCACCAAGCACAGGCACGGCCTGGTAGCAATGCTTGAAGGACCAATGTATGCAGTTGGT
GGCCACGATGGCTGGAGCTACCTGAACACGGTGGAGCGCTGGCCGCAGGCTCGGCAGTGG
AATTACGTGGCCAGCATGTCCACCCCCAGGAGCACCGTCGGGCTCAACAGCAAGCTGTAT
GCAGTTGGTGGGGGGAGCTCCTGCCTGAAATCCGAGTGTTTTGATCCTCACAACAAGTGG
AGTTTATGTGCCTCCATGTCCAAGAGGAGGGGTGGTGTTGGTGTGGCCACCTACAACGGG
TTTTTGTACGCCGTGGGAGGCCACGATGCTCCCGCTTCCAACCACTGCTCCCTCTCCGAC
TGCGTAGAGAGGAAAACAGATGCTTGGACCACCGTGGCCCCTCTGAGCGTGCCCCGGGAC
GCGGTTGGGATCTGTCCCCTGGGGGACAGGCTGTACGCAGTGGGGGGCTACGATGGCCAC
TCCTACCTGGACACCGTGGAGTCCTACGATGCTCAGAACAATGAGTGGACAGAGGAAATT
GGCAGGGCTGGAGCATGTGTT
>ENSTGUT00000002511_common_whitethroat_W
ATGTTGTGGGTGCATGACCTGCAAAACCGACAGCGGGACCTGGGGATGCTCCTCTCCTAC
ATCCGACTGCCCCTGCTGCCACCCCAGCTACTAGCTGATCTAGAAAGCAGCCTAATGTTT
GCAGATGACCTTGAGTGTCAGAAACTTCTCATGGAGACCATGAAGTACCACCTGCTGCCA
GAGAGATCCATGATGCAGAGCCCTCGAACCAAGCCCAGAAAATCCATGGTGGGTGCCCTT
TATGCTGTGGGAGGCATGGATGCCACTAAAGGCACCACCATTGAGAAATACGACCTCAGG
ACCAACAGCTGGATCATTGGGACCATGCGGCGGCTGCAGTTTGGGGTTGCAGTGATTGAC
AACAAGCTCGTGGGGGGCAGGGATGGGCTCAAAACCTCCAACATTGAGTGCTTCAACCCC
GTCACCAAGCACAGGCACGGCCTGGTAGCAATGCTTGAAGGACCAATGCATGCAGTTGGT
GGCCACGATGGGTGGAGTTACCTCAACACAGTGGAGCGCTGGCCGCAGTCACGGCAGTGG
AATTACGTGGCCAGCATGTCCACCCCAAGGAGCACCGTTGGGCTCAACAGCAAGCTGTAC
GCAGTTGGTGGGGGGAGCTCCTGCCTGAAATCCGAGTGTTTTGATCCTCACAACAAGTGG
AGTTTATGTGCCTCCATGTCCAAGAGGAGAGGTGATGTTGGTGTGGCCACCTACAATGGG
TTTTTGTACGCCATGAGAGGTCATGATGCTCCTGCTTCCAACCACTGCTCCCTGTCCGAC
TGCGTGGAGAGGAAAACAGATGCTTGGACCACAGTGGCCCCTCTGAGTATGCCCCGGGAC
GCAGTTGGGATCTGTCCCCTGGGGGACAGGCTGTACGCGGTGAGGGGCTACGATGGCCCC
TCCTACCTGGACACCGTGGAGTCCTACGATGCTCAGAACAACGAGTGGACAGAGGAAATT
GGCAGGGCTGGAGCTTGTGTT
>ENSTGUT00000002511_common_whitethroat_Z
ATGTTGTGGGTGCACGACCTGCAAAACCGACAGAGGGACCTGGGGATGCTCCTCTCCTAC
ATCAGACTGCCCCTGCTGCCACCCCAGCTACTGGCTGATCTAGAAAACAGCCCAATGTTT
GCAGACGACCTTGAGTGTCAGAAACTTCTCATGGAGGCCATGAAGTACCACCTGCTGCCA
GAGAGATCCATGATGCAAAGCCCTAGAACCAAGCCCAGAAAATCCACAGTGGGTGCCCTT
TATGCTGTGGGAGGCATGGATGCCACTAAAGGCACCACCATTGAGAAATACGACCTCAGG
ACCAACAGCTGGATCATTGGGACCATGCGGCGGCTGCAGTTTGGGGTTGCAGTGATTGAC
AACAAGCTCGTGGGGGGCAGGGATGGGCTCAAAACCTCCAACATTGAGTGCTTCAACCCC
GTCACCAAGCACAGGCACGGCCTGGTAGCAATGCTTGAAGGACCAATGTATGCAGTTGGT
GGCCACGATGGGTGGAGTTACCTGAACACAGTGGAGCGCTGGCCGCAGGCACGGCAGTGG
AATTACGTGGCCAGCATGTCCACCCCAAGGAGCACCGTCGGGCTCAACAGCAAGCTGTAC
GCAGTTGGTGGGGGGAGCTCCTGCCTGAAATCCGAGTGTTTTGATCCTCACAACAAGTGG
AGTCTGTGTGCCTCCATGTCCAAGAGGAGAGGTGGTGTTGGCGTGGCCACCTACAACGGG
TTTCTGTACGCCGTGGGAGGTCATGATGCTCCTGCTTCCAACCACTGCTCCCTGTCCGAC
TGCGTGGAGAGGAAAACGGATGCTTGGACCACAGTGGCCCCTCTGAGCGTGCCCCGGGAC
GCGGTTGGGATCTGTCCCCTGGGGGACAGGCTGTACGCGGTGGGGGGCTACGATGGACAC
TCCTACCTGGACACCGTGGAGTCCTACGATGCTCAGAACAACGAGTGGACAGAGGAAATT
GGCAGGGCTGGAGCTTGTGTT
>ENSTGUT00000002525_zebrafinch
AGCAGCTCCCGCCCAGGACGACCCCCCAAGCGCTCGCTGGGAGTGGCGATCCAGGAGAAT
GCACGGCTGCTGCCCCACGGAGTGCCAGGCCTCTTATCACCAGGGCTTATCTCTCCAACA
GGTCTGACAGCAGCTGCCATGGCAGAGGCTATGAAGCTGCAGATGAAACTTATGGCCATG
AACAGCCTTCATGGAAGTGGGAGTCAAAACGGAACCGAGTCAGAAAATGAAGAGCTCAAT
TCTAATGCAGGTGGGAGTGAATCCTCCTGGGACAAAGACAAGCTGCAGTCTCCCATCACG
ACAGGATCCCAGCACAGCATTGGGCACCCCACGCTGTCGGGGCAGTCCAGCGGGAGTGCA
CACCCGCTCAGCCCTCTCCAGCAGAACCACCTGCTCACCAACAGGATAGACCTGCCCTTC
ATGATGATGCCGCACCCCCTGCTCCCCGTCAGCCTCCCCCCGGCCTCGGTGGCCATGGCC
ATGAACCAGATGAACCACCTCAACACCATCGCCAACATGGCCGCGGCGCAGATGCACAGC
CCCCTCTCCAGGGCCGGGGCCATCAAGGAGAGGATCCAGGACAGCCCTTCCCCGGCGCCG
TCCCTGGAGGACAGCCAGCGGCCCGGCAGCCACGCGTCCTCCCACCCCAGCAGCAGCGTG
TCCAGCTCCCCGTCCCAGCTGGACCCCGACAGGATCGCCATGCTGACCAACAGCAGGGAA
GGAGAACTCATTGACCAAGAAACTGGGACCAGCCTAAAAAAAATACAAAAGGAGAAAGAA
GAGGTCCAAATTGCCATTCCAATAATGAAACCAACCTTAGATAAAGTCCAACTGGCTGGA
CAGGCCTTGCCTCCTGGATTTCCGGCGCCATTTCTTTTTGCTGATGGTCTTTCATCAGTA
GAAACACTATTAACCAACATTCAGGGCCTGCTGAAAGTGGCTGTGGACAATGCAAGAGTC
CAGGAAAAGCAGATACAGCAGGAAAAGAAGGAGTTAAAGATGGAGCTTTGTAGAGAGCGA
GAACTACGAGAGAGCTTGGAAAGGCAACTCACAGCTGAGCTGCAAAGCAGAGCCACAATT
CAAAAACGCTTGAAGAAAGAGAAGAAGAAGAGAAAATTGCAGGAAGCTTTGGAATTTGAA
TCCAAGAGAAGAGAACAAGTGGAACAGGCTCTGAAACAGGCCACATCAGGTGACGGTCTC
AGGATGTTAAATGATGCTGGAATCCCAGATATGGAAATAGAACACAACGGAACCCAACAT
GACAGTGCAGCCATGCAAGAAAACAGAACATACATCAAGCCGACCATTATGTAC
>ENSTGUT00000002525_common_whitethroat_W
ACCAGCTCCCGCCCAGGAAGACCCCCCAAGCGCTCCCTGGGAGTGGCAATCCAGGAAAAT
GCAAGGCTGCTGCCCCACGGAGTTCCAGGCCTCTTATCACCAGGGCTTATCTCTCCGACA
GGTCTGACAGCAGCTGCCATGGCAGAGGCTATGAAGCTACAGATGAAACTTATCGCCATG
AACAGCCTTCATGGAAGTGGGAGTCAAAATGGAACGGAGTCAGAAAATGAAGAGCTCAAT
TCTAATGCAGGTGGGAGTGAATCCTCCTGGGACAAAGACAAGCTCCAGTCTCCCATCACG
ACGGGCTCCCAGCACAGCATTGGTCACCCCACACTGTCAGGGCAGTCGAGCGGGAGTGCA
CACACGCTCAGCCCTCTGCAGCAGAACCACCTGCTCACCAACAGGATAGACCTGCCCTTC
ATGATGATGCCGCATCCCCTGCTCCCCGTCAGTCTCCCCCCGGCCTCGGTGGCCATGGCC
GTGAACCAGATGAACCATCTCAACACCATTGCCAACATGGCAGCGGCGCAGATGCACAGC
CCCCTCTCCAGGGCAGGGGCCATCAAGGAGAGGATCCAGGACAGCCCTTCTCCGGCACCG
TCCCTGGAGGACAGCCAGCACCCCGGCAGCCACGCGTCCTCACACCCCAGCAGCAGCGTG
TCCAGCTCCCCGTCCCAGCTGGACCCCGACAGGATCGCCATGCTGACCAACAGCAGGGAA
GGAGAACACATTGACCAAGAAACTGGGACCAGCCTAAAACAAATACAAAAGGAGAAAGAA
GAGGTCCAAATTGCCATTCCAATAATGAAACCAACCTTAGATAAAGTCCAACTGGCTGGA
CAGGCCTTGCCTCCTGGATTTCCGGCGCCATTTCTTTTTGCTGATGGTCTTTCATCAGTA
GAAACACTATTAACCAACATTCAGGGCCTGCTGAAAGTGGCTGTGGACAATGCAAGAGTC
CAGGAAAAGCAGATACAGCAGGAAAAGAAAGAGTTAAAGATGGAGCTTTGTAGAGAGCGA
GAACTACGAGAGAGCTTGGAAAGGCAACTCACAGCTGAGCTGCAAAGCAGAGCCACAATT
CAAAAACGCTTGAAGAAAGAGAAGAAGAAGAGAAAATTGCAGGAAGCTTTGGAATTTGAA
TCCAAGAGAAGAGAACAAGTGGAACAGGCTCTTAAACAGGCCACATCAGGTGACGGTCTC
AGGATGTTAAATGATGCTGGAATCCCAGATATGGAGATAGAACACAACGGAACCCAACGT
GACAGTGCAGCGATGCAAGAAAACAGAACATACATCAAACCGACCATTATGTAC
>ENSTGUT00000002525_common_whitethroat_Z
ACCAGCTCCCGCCCAGGAAGACCCCCCAAGCGCTCCCTGGGAGTGGCAATCCAGGAAAAT
GCAAGGCTGCTGCCCCACGGAGTTCCAGGCCTCTTATCACCAGGGCTTATCTCTCCGACA
GGTCTGACAGCAGCTGCCATGGCAGAGGCTATGAAGTTACAGATGAAACTTATGGCCATG
AACAGCCTTCATGGAAGTGGGAGTCAAAATGGAACCGAGTCAGAAAATGAAGAGCTCAAT
TCTAATGCAGGTGGGAGTGAATCCTCCTGGGACAAAGACAAGCTCCAGTCTCCCATCACG
ACGGGCTCCCAGCACAGCATTGGTCACCCCACGCTGTCAGGGCAGTCGAGCGGGAGTGCA
CACCCGCTCAGCCCTCTGCAGCAGAACCACCTGCTCACCAACAGGATAGACCTGCCCTTC
ATGATGATGCCGCACCCCCTGCTCCCCGTCAGCCTCCCCCCGGCCTCGGTGGCCATGGCC
ATGAACCAGATGAACCATCTCAACACCATCGCCAACATGGCAGCGGCGCAGATGCACAGC
CCCCTCTCCAGGGCAGGGGCCATCAAGGAGAGGATCCAGGACAGCCCTTCCCCGGCGCCG
TCCCTGGAGGACAGCCAGCGCCCCGGCAGCCACGCGTCCTCACACCCCAGCAGCAGCGTG
TCCAGCTCCCCGTCCCAGCTGGACCCCGACAGGATCGCCATGCTGACCAACAGCAGAGAA
GGAGAACTCATTGACCAAGAAACTGGGACCAGCCTAAAAAAGATACAAAAGGAGAAAGAA
GAGGTCCAAATTGCCATTCCAATAATGAAACCAACCTTAGATAAAGTCCAACTGGCTGGA
CAGGCCTTGCCTCCTGGATTTCCGGCGCCATTTCTTTTTGCTGATGGTCTTTCATCAGTA
GAAACACTATTAACCAACATCCAGGGCCTGCTGAAAGTGGCTGTGGACAATGCAAGAGTC
CAGGAAAAGCAGATACAGCAGGAAAAGAAAGAGTTAAAGATGGAGCTTTGTAGAGAGCGA
GAACTGCGAGAGAGCTTGGAAAGGCAACTCACAGCTGAGCTGCAAAGCAGAGCCACAATT
CAAAAACGCTTGAAGAAAGAGAAGAAGAAGAGAAAATTGCAGGAAGCTTTGGAGTTTGAA
TCCAAGAGAAGAGAACAAGTGGAGCAGGCTCTTAAACAAGCCACATCAGGTGACGGTCTC
AGGATGTTAAATGATGCTGGAATCCCAGATATGGAGATAGAACATAATGGAACCCAACAT
GACAATGCAACGATGCAAGAAAACAGAACATACATCAAACCGACCATTATGTAC
>ENSTGUT00000002566_zebrafinch
ATGATCATGCAAGATTTTGTGGCTGGGATGGCTGGCACCGCTCACATCGATGGAGACCAC
ATAGTTGTGTCAGTCCCCGAAGCTGTCCTGGTTTCTGACGTGGTCACGGATGATGGGATA
ACCCTGGATCACGGCCTGGCAGCTGAGGTGGTCCAGGGGCCCGACATCATCACGGAAACG
GACGTTGTCACCGAGGGCGTCATCGTTCCTGACGAGGCTGATGTTGCCATTGAGGAGGCT
TTGGACACCGGTGACCACTCTGACCTGATCACAGAAACCGTGCGGGTCCCCGACCAGGTG
TTCGTGGCAGACCTTGTCACGGGCCCTGAGCACTTGGAGCACGTGGTGCAGGACTCGGTG
GCCGGGGCCGACTCGCCCACCATGGTCTCGGAGGAGGTGCTGGTGACCAACGATTCGGAG
GCTGTCATCCAGGCAGCTGGCACTGTCGGCTCCACCGTCACCATCAAAACCGAGGACGAC
GACGACGGCAAGAGCACATCTGAAGACTACCTGATGATATCTTTGGATGATGTTGGAGAG
AAATTGGATCATATAGGAAGCACTCCCTTGAAGATCAGTACAGAGGTGGCAAATGATGAT
GTTGCTAAAGATGATGGCTTTGGTTCAGAAGTTATCAAAGTCTACATATTTAAAGCTGAA
GCTGAAGATGATGTTGAAATAGGTGGGACAGAAATTGTCGAGAGTGACTTTCACAATGGC
CATTCTGTAGCTGGAGTCATTGAACAAGGAGGTGTTGGGAGAATGCAGCGAGAAAAAATG
GTTTACATGGCTGTTAAGGACTCTTCTCAGGAAGATGAAGATATTAGCTGTGCTGAAATA
GCAGATGAAGTTTATATGGAAGTTATTGTAGGGGAAGAAGAAGCCACATCCCTTCCAGAC
ACGCAGCTTGAGGACTCTGGCGTGAATAAAACGTTTGTCGTTGCTTGGGCTGCTGCTTAC
GGAAATAACTTGGATACACGATTAGAAAACAAAAACGGTAATGCAACACAGTACCTGCAG
ATTTGTGATAGCATTAGCACTAATAGAGTGCTCAAACAAAAAACCAAGAAAAGGAGGAGA
GGAGAGGCCAGGCAATGGCAAACAGCTGTTATAATAGGTCCTGATGGACAGCCCTTAACA
GTTTACCCTTGTCATATTTGTGGGAAAAAATTTAAATCCAGAGGATTCTTGAAAAGGCAT
ATGAAGAACCATCCCGATCATATGATCAAGAAGAAATACCAGTGTACAGACTGTGACTTT
ACAACTAACAAAAAAGTAAGTTTCCACAATCATCTGGAAAGCCATAAACTTATAAATAAA
GTTGATAAAACGCACGAGTTTACAGAGTACACGAGAAGATACAGAGAGGCGAGCCCGTTG
AGTTCCAATAAGCTCATCCTGAGGGACAAGGAGCCCAAGCTCCACAAGTGCAAATATTGC
GACTATGAGACTGCAGAGCAGGGGCTGCTCAACAGGCACCTGCTGGCAGTCCATAGCAAC
TTCCCTCATTGCGTGGAGTGCGGGAAGGGCTTCCGCCACCCCTCGGAGCTGAAAAAGCAC
ATGAGGACCCACACGGGGGAAAAGCCATACCAGTGTCAGCACTGCGTGTTCAGGTGTGCT
GACCAGTCCAACCTGAAAACTCACATCAAAACCAAACACGGCACCGACCTGCCCTTTAAA
TGTGAGCACTGTCCCCAGGCCTTCGCTGACGAGAAGGAGCTGCAGCAGCACACCGAGCTC
TTCCAAGGGCATAAGACTCACCAGTGTCCCCACTGTGACCACAAGAGCACCAACTCCAGT
GACCTGAAGCGACACATCATTTCAGTGCACACCAAGGATTTTCCCCACAAGTGTGAGGTG
TGTGAGAAAGGCTTCCACCGGCCCTCGGAGCTCAAAAAGCATAGCGAGACCCATAAAGGG
AAAAAGATCCACCAGTGTAGGCACTGTGACTTTAAAACCTCCGACCCTTTTGTGCTCAGT
GGGCACATCCTCTCCGTTCACACCAAGGACCTGCCTTTTAAATGCAAAAGGTGTAAAAGG
GGCTTCAGGCAGCAGAACGAACTGAAGAAGCACATGAAGACCCACAGTGGCAGGAAGGTG
TACCAGTGCCAGTACTGTGAGTACAGCACCACGGACGCGGGCTTTAAGCGCCACGTCATC
TCCATCCACACCAAAGACTACCCCCACAGGTGTGAGTTCTGCAAAAAGGGCTTCCGCAGG
CCCTCCGAGAAAAATCAGCACATAATGAGGCACCACAAAGAGGCCATAATG
>ENSTGUT00000002566_common_whitethroat_W
ATGATCATGCAAGATTTTGTGGCTGGAATGGCTGGCACTGCTCACATCAATGGAGACCAC
ATTGTTGTGTCAGTCCCCGAAGCTGTCCTGGTTTCTGACACGGTCACGGATGATGGGATA
ACCCTGGATCATGGCTTGGCAGCTGAGGTGGTGCAGGGGCCCGACATCATCACGGAAACG
GATGTTGTCACTGAGGGCGTCATCATGCCTGACGAGGCTGATGTTGCCATTGAGGAGGCT
TTGGACACCAGTGACCACTCTGACCTGATCACAGAAACCGTGCGAGTTCCCGACCAGGTG
TTTGTGGCAGACCTTGTCACGGGCCCTGAGCACTTGGAGCACGTGGTGCAGGACTCTGTG
TCCGGGGCCGACTCGCCCACCATGGTCTCAGAAGAGGTGCTGGTGACCAACGATTCGGAA
GCTGTCATCCAGGCAGCTGGGACTGTCGGCTCCACGGTCACCATCAAAACCGAGGACGAC
GACGATGGCAAGAGCACACCTGAAGACTACTTGATGATATCTTTGGATGATGTTGGAGAG
AAATTGGACCATATAGGAAGCACTCCCTTGAAGATCAGTACCGAGGTGGCAAATGATGAT
GTTGCTAAAGATGATGGCTTTGGTTCAGAAGTTATCAAAGTCTACATATTTAAAGCTGAA
GCTGAAGATGATGTTGAAATAGGTGGGACAGAAATTGTCGAGAGTGACTTCCACAATGGC
CATTCTGTAGCTGGAGTCATTGAACAAGGAGGTGTTGGGAGAATGCAGCGAGAAAAAATG
GTTTACATGGCTGTTAAGGACTCTTCTCAGGAAGATGAAGATATTAGCTGTGCTGAAATA
GCAGATGAAGTTTATATGGAAGTTATTGTAGGGGAAGAAGAAGCCACATCCCTTCCAGAC
ACCCAGCTTGAGGACTCTGGCGTGAATAAAACCTTTGTCGTTGCTTGGGCTGCTGCTTAC
GGAAATAACTTGGATACACGATTAGAAAACAAAAACGGTAATGCAACACAGTACCTGCAG
ATTTGTGATAGCATTAGCACTAATAGAGTGCTCAAACAAAAAACCAAGAAAAGGAGGAGA
GGAGAGGCCAGGCAATGGCAAACAGCTGTTATAATAGGTCCTGATGGACAGCCCTTAACA
GTTTACCCTTGTCATATTTGTGGGAAAAAATTTAAATCCAGAGGATTCTTGAAAAGGCAT
ATGAAGAACCATCCCGATCATATGATCAAGAAGAAGTACCAGTGTACAGACTGCGACTTT
ACAACTAACAAAAAAGTAAGTTTCCACAATCATCTGGAAAGCCATAAACTTATAAATAAA
GTTGATAAAACGCACGAGTTTACAGAGTACACGAGAAGATACAGAGAGGCGAGCCCGTTG
AATTCCAATAAACTCATCCTGAGGGACAAAGAGCCCAAGCTCCACAAGTGCAAATATTGT
GACTATGAGACTGCAGAGCAGGGGCTGCTCAACAGGCACCTGCTGGCAGTCCATAGCAAC
TTCCCTCATTGCGTGGAGTGCGGGAAGGGCTTCCGCCACCCCTCGGAGCTGAAAAAGCAC
ATGAGGACCCACACGGGGGAAAAGCCATACCAGTGTCAGCACTGCGTGTTCAGGTGTGCT
GACCAGTCCAACCTGAAAACTCACATCAAAACCAAACACGGCACCGACCTGCCCTTTAAA
TGTGAGCACTGTCCCCAGGCCTTCGCCGACGAGAAGGAGCTGCAGCAGCACACCGAGCTC
TTCCAGGGGCATAAGACTCACCAGTGTCCCCACTGTGACCACAAGAGCACCAACTCCAGT
GACCTGAAGCGACACATCATTTCAGTGCACACCAAGGATTTTCCCCACAAGTGTGAGGTG
TGTGAGAAAGGCTTCCACCGGCCCTCGGAGCTCAAAAAGCATAGCGAGACCCATAAAGGG
AAAAAGATCCACCAGTGTAGGCACTGTGACTTCAAAACCTCCGATCCTTTTGTGCTCAGT
GGGCACATCCTCTCCGTTCACACCAAGGACCTGCCTTTTAAATGCAAAAGGTGTAAAAGG
GGCTTCAGGCAGCAGAACGAACTGAAGAAGCACATGAAGACCCACAGTGGCAGGAAGGTG
TACCAGTGCCAGTACTGTGAGTACAGCACCACGGACGCGGGCTTTAAGCGCCACGTCATC
TCCATCCACACCAAAGACTACCCCCACAGGTGTGAGCACTGCAAAAAGGGCTTCCGCAGG
CCCTCCGAGAAAAATCAGCACATAATGAGGCACCACAAAGAGGCCATAATG
>ENSTGUT00000002566_common_whitethroat_Z
ATGATCATGCAAGATTTTGTGGCTGGAATGGCTGGCACTGCTCACATCGATGGAGACCAC
ATTGTTGTGTCAGTCCCCGAAGCTGTCCTGGTTTCTGACGTGGTCACGGATGATGGGATA
ACCCTGGATCATGGCTTGGCAGCCGAGGTGGTGCAGGGGCCCGACATCATCACGGAAACG
GACGTTGTCACCGAGGGCGTCATCGTGCCCGACGAGGCTGATGTTGCCATTGAGGAGGCT
TTGGACACCAGTGACCACTCTGACCTGATCACAGAAACCGTGCGAGTTCCCGACCAGGTG
TTTGTGGCAGACCTTGTCACGGGCCCTGAGCACTTGGAGCACGTGGTGCAGGACTCTGTG
TCCGGGGCCGACTCGCCCACCATGGTCTCAGAAGAGGTGCTGGTGACCAACGATTCGGAA
GCTGTCATCCAGGCAGCTGGGACTGTCGGCTCCACGGTCACCATCAAAACCGAGGACGAC
GACGATGGCAAGAGCACATCTGAAGACTACCTGATGATATCTCTGGATGATGTTGGAGAG
AAATTGGACCATATAGGAAGCACTCCCTTGAAGATCAGTACTGAGGTGGCAAATGATGAT
GTTGCTAAAGATGATGGCTTTGGTTCAGAAGTTATCAAAGTCTACATATTTAAAGCTGAA
GCTGAAGATGATGTTGAAATAGGTGGGACAGAAATTGTCGAGAGTGACTTCCACAATGGC
CATCCTGTAGCTGGAGTCATTGAACAAGGAGGTGTTGGGAGAGTGCAGCGAGAAAAAATG
GTTTACATGGCTGTTAAGGACTCTTCTCAGGAAGATGAAGATATTAGCTGTGCTGAAATA
GCAGATGAAGTTTATATGGAAGTTATTGTAGGGGAAGAAGAAGCCACATCCCTTCCAGAC
ACCCAGCTTGAGGACTCTGGCGTGAATAAAACCTTTGTCGTTGCTTGGGCTGCTGCTTAC
GGAAATAACTTGGATACACGATTAGAAAACAAAAACGGTAATGCAACACAGTACCTGCAG
ATTTGTGATAGCATTAGCACTAATAGAGTGCTCAAACAAAAAACCAAGAAAAGGAGGAGA
GGAGAGGCCAGGCAATGGCAAACAGCTGTTATAATAGGTCCTGATGGACAGCCCTTAACA
GTTTACCCTTGTCATATTTGTGGGAAAAAATTTAAATCCAGAGGATTCTTGAAAAGGCAT
ATGAAGAACCATCCCGATCATATGATCAAGAAGAAGTACCAGTGTACAGACTGTGACTTT
ACAACTAACAAAAAAGTAAGTTTCCACAATCATCTGGAAAGCCATAAACTTATAAATAAA
GTTGATAAAACGCACGAGTTTACAGAGTACACGAGAAGATACAGAGAGGCGAGCCCGTTG
AGTTCCAATAAACTCATCCTGAGGGACAAGGAGCCCAAGCTCCACAAGTGCAAATATTGT
GACTATGAGACTGCAGAGCAGGGGCTGCTCAACAGGCACCTGCTGGCAGTCCATAGCAAC
TTCCCTCATTGCGTGGAGTGCGGGAAGGGCTTCCGCCACCCCTCGGAGCTGAAAAAGCAC
ATGAGGACCCACACGGGGGAAAAGCCATACCAGTGTCAGCACTGCGTGTTCAGGTGTGCT
GACCAGTCCAACCTGAAAACTCACATCAAAACCAAACACGGCACCGACCTGCCCTTTAAA
TGTGAGCACTGTCCCCAGGCCTTCGCCGACGAGAAGGAGCTGCAGCAGCACACCGAGCTC
TTCCAGGGGCATAAGACTCACCAGTGTCCCCACTGTGACCACAAGAGCACCAACTCCAGT
GACCTGAAGCGACACATCATTTCAGTGCACACCAAGGATTTTCCCCACAAGTGTGAGGTG
TGTGAGAAAGGCTTCCACCGGCCCTCGGAGCTCAAAAAGCATAGCGAGACCCATAAAGGG
AAAAAGATCCACCAGTGTAGGCACTGTGACTTCAAAACCTCCGATCCTTTTGTGCTCAGT
GGGCACATCCTCTCCGTTCACACCAAGGACCTGCCTTTTAAATGCAAAAGGTGTAAAAGG
GGCTTCAGGCAGCAGAACGAACTGAAGAAGCACATGAAGACCCACAGTGGCAGGAAGGTG
TACCAGTGCCAGTACTGTGAGTACAGCACCACGGACGCGGGCTTTAAGCGCCACGTCATC
TCCATCCACACCAAAGACTACCCCCACAGGTGTGAGTACTGCAAAAAGGGCTTCCGCAGG
CCCTCCGAGAAAAATCAGCACATAATGAGGCACCACAAAGAGGCCATAATG
>ENSTGUT00000002573_zebrafinch
ATGGATTCAATTCAATTTGGAAAAGATTATGTTTACCTGAACGAATTTCTTCCCAAAGCC
GCTGTAATTACAGTGTCAGGCCTGGCTGGTGCAGTGCTGGCAAGAAAAGGTTCTAGATTT
AAGAAAATTGCTTACCCATTGGGACTTACTACTGTAGGATATTCTATTTGTTACCCAGCT
CAGTCAGTGGTCATTGCTAAGGTAACATTACTTGGTGCGAGTCATCAGACCTATGAGGCT
GTGAGGTCACTGTGGGCAGACAAGGAAACTGTCACCAAGCTGCAGCAAGAGTCAAAACCA
ATTATGCAAGAAGATAAGAAAAATAAGGGAATTTCTACTACCAAACCTGAGTCTGCTCTT
GAGTCAAGATCACTTAACAGAGAATCTGTTCCAGTAAATGAAGATCCAGTGCCTTCATCA
GGAGCAGTGAAGACATCAAAATTTAAGCCTGATCCAAAACTTACGGACCATGGTCAGTCC
AGCCCAGAAGATGTGGACATGTACAGCACCAGGAGC
>ENSTGUT00000002573_common_whitethroat_W
ATGGATTCAATTCAGTTTGGAAAAGATTATGTTTTCCTGAACGAATTTCTTCCCAAAGCT
GCTGTAGTTACAGTGTCAGGCCTGGCTGGTGTAGTGCTGGCAAGAAAAGGTTCTAGATTT
AAGAAAATTGCTTATCCATTGAGACTTACTACTGTAGGATATTCTGTTTGTTACCCAGCT
CAGTCAGTGGTCATTGCTAAGGTAACGTTACTTTGTGCGAGTCATCAGACTTATGAGGCT
GTGAGGTCACTGTGGGCAGACAAGGAAACTGTCACCAAGCTGCAGCAAGAGTCAAAACCA
ACTATGCAAGAAGATAAGAAAAAGAAGGGAAATTCTAGTACCAAATCTGAGTCTGCTGTT
GAGTCAAAATCATTTAACAGAGAATCCTCTCCAGTAAATGAAAATCCAGTGCCTTCATCA
GGAACAGGGAAGACATCAGAATTTAAGCTTGATCCAAAACTTGTGGATCATGGTCAGTCC
AGCCCAGAAGATGTGGACATGTACAGCACCAGGAGC
>ENSTGUT00000002573_common_whitethroat_Z
ATGAATTCAATTCAGTTTGGAAAAGATTATGTTTACCTGAACGAATTTCTTCCCAAAGCT
GCTGTAGTTACAGTGTCAGGCCTGGCTGGTGTAGTGCTGGCAAGAAAAGGTTCTAGATTT
AAGAAAATTGCTTATCCATTGGGACTTACAACTGTAGGATATTCTGTTTGTTACCCAGCT
CAATCAGTGGTCATTGCTAAGGTAACATTACTTTGTGCGAGTCATCAGACCTATGAGGCT
GTGAGGTCACTGTGGGCAGACAAGGAAACTGTCACCAAGCTGCAGCAAGAGTCAAAACCA
ATTATGCAAGAAGATAAGAAAAAGAAGGGAAATTCTTGCACCAAATCTGAGTCTGCTGTT
GAGTCAAAATCATTTAACAGAGAATCCTCTCCAGTAAATGAAGATCCAGTGCCTTCATCA
GGAACAGGGAAGACATCAAAATTTAAGCCTGATCCAAAACTTGTGGACCATGGTCAGTCC
AGCCCAGAAGATGTGGACATGTACAGCACCAGGAGC
>ENSTGUT00000002592_zebrafinch
ATGGCTCTCGTTATGGAACCTATTAGCAAGTGGACGCCCAAGCAAGTAGTGGATTGGATG
AAATGCCTCCAACAATACATCAAAAACTTTGAGAGAGAGAAGATCAATGGGGAGCAGCTG
CTGCACATCACTCACCAGGAGCTGGAGGAGCTGGTGACTCGCATTGGCCACCAGGAGCTG
ATCCTGGAGGCAGTTGATCTGCTCTGTGCATTGAATTACGGTTTGGAGACTGAAAACCTG
ACTCTGTCTCACAAGCTGTCAGCCAAAAACCTTCAGAACATAACGGGTAGGAGGAGAAGT
GGCCATTACGATGGCAGGGCCTCCAGACGACTGCCAAATGATTTCCTTACCTCTGTCGTT
GACCTGATTGGTGCTGCCAAGAACTTACTCGCCTGGCTGGACAGGTCTCCGTTTGTCAGC
GTGACAGAATATTCACTGCTGAAAAACAACATTGTTCAACTGTGCCTGGAACTAACAACC
ATTGTGCAACAGTGTACGGTGTATGAAACAGAAAATAAAATTCTCCATGTGTGTAAAACC
CTGTCTGGGATTTGTGACCACATCATTTCCCTCTCTTCTGACTCTCTGGTGTCCCAGTCT
GCACATCTCGAGGTCGTTCATCTCACCAGCATCATGCCCAGTGAGGGGTTGGGAATGTAT
ATCAAATCATATGATGGACTACATGTAATCGGAACAACAGAAAACTCTCCTGCTGACCAA
TGTAAGAAAATCCATGCTGGTGATGAGGTGATCCAGGTCAACCACCAAACTGTGGTTGGC
TGGCAGAAGAACCTAGTAAATGCACTGTGGGAACCAAATGGAGTGATTTTAACCTTGAAA
AAGCGTCCTCAGAATACCCTGGTTTCTGCTCCTGCCCTTCTGAAGAATGTGAGGTGGAAG
CCTCTGGCACTGCAGCCTGTGATTCCAACCAGCCCCACAAGCAGCTCTACAACCAGTACG
ATGGGCATGTCCTCAAAAATGGACAACTCTGCACTCCAGGATGTTTTCATTCTCTCCCCT
ATGTCAGGACTTTATGGCCCCAGGGATGAAATTGGAATAATGTCTTGTGATGACATCAGC
AAATTTGGAAAGTCTGGGATGAAAGGCTCTGAGTCTCCAAACTATTTCCTGGAGCACGAG
AGTGGGAAGTACTACACCCTGATTGAGGGGGAAGGCCACCCCGGGGGCTCTGAGAGGAGC
AGAGCCTCAGTGAGGAGAAGGGAAAAAACCCCCACCCATGGAGATTTGAGGCCAGTTATG
CCTACTGAGTACAGCTGGATAGGGGAGTCCTACAAGAGGGGAAGCAGAGGCAGAACGAAT
TCGCTGCTGCGCTACCTGAGCGACGACAAGATCCTGGTGATCCAGGAGGAGCCGCTGGCG
CAGAAGGACAGCAAGCGGGACACGGGCCGGAGGTCCAGGAAAAAGGGCAAAGGCCCAGGG
AACACTGGCTACCCCATCAGCCCCTCGCTTCTCCCTGGCGGGAATTCCCTCTCCAGCGTG
AGCAGGAGGCGCATCTCCTGCAAGGACCTGGGCCACGGCGACTGCGAGGGCTGGCTCTGG
AAGAAAAAGGATGCCAAAGGCTATTTCACCCAGAAATGGAAAAAGTACTGGTTCATTCTG
AAGGATTCCTCCTTGTACTGGTACACAAACCAGAATGATGAAAAAGCAGAAGGATTCATT
TTCAGGATAGACAGAGCAATTGAATGCAGACGAAAACATGCCTTCAAAGCATGTCACCCC
AAAATAAAGAGCTTCTACTTCGCAACCGACTGCCTTGAAGAGATGAACAGATGGATGAAT
CGTTTGGGTCTCGCAGCAATTGGTTACACACCTGATGACAAGGATATTCACCCAGATGAA
GATTACTGGAGCGAGAGCGATCAGGACGACATGGACGGCTCCCTGACGCTGAAGCAGGAA
GGCTCCTCCACGCTGTGTGACACCTACCACCGCACCCCCTCAGTGAATTCTTCAAGCCCA
TTCCCCGAAGCCAAACAAGGCCGACACTTTTCCAGTGAATCAACGTATTCCCACTCTTCT
GCCGAGGACTCGCGGCAGGACGCGGCGGGCAGCACACACTCCTCGGGGTGCAGACCTTAC
CGAGAACGGCGCTCGTGGCAGGACCTGATAGAGACTCCCTTAACCAGCTCAGGGCTCCAT
TTCCTCCAGACCGTCCCTCCGGAGGAGTACGCGAGCGGCAGGGGAATGTCACCGGACCTG
CCCGTCCAGAGGCGCCACAATTTTGAGCAGGATGGGCCTTTTCCTCTGGTGGAATGTCCA
AGAGGACACAGCTCCAGCCAAAGCCTTCCCCGAAACTCCATTGAAGGGCTGGATGAGAAG
GTTCCTATTAGAAGGCACAATAGTTTCTGTGCAGAAGGTAAGCTCTGGGAGTTTCTTTCC
TTCCTTTCAGAAAACATAAAAGAAATTGAAGAAATCACAGATGGTCTGGAGCTCTACAGA
ACTCTGGAAGAAGCCAGTCTGTCAGCTTTCGGAGAGCAGCGTCCCTCCACCAAGCAGGAG
TTCCGCAAGTCCTTCGTGAAGCGCTGTAACGACCCAGTGATCAACGAAAAGCTGCACCAC
ATCCGAGTCCTCAAGAGCACTTTAAAAGCAAAGGAAGGGGACCTCACAATAATCAACAGC
CTTCTGGATGATCCCAACACATCCAAGAAGTTCAAAGACTGGAAATTAAAGAACTATGAG
TTTTTCCTGGACATTTGTGAGTACAGTGCTGCTGGGAAGCCTCAAGGAGCCTCTGAACTG
GCGAGCTCAGCCCCAATGCTGACACACACACACTCCTTCATCGAG
>ENSTGUT00000002592_common_whitethroat_W
ATGGCTCTCATTATGGAACCTATTAGCCAGTGGACGCCCAAGCAAGTAGTGGATTGGATG
AAATGCCTCCAACAATACATCAAAAACTTTGAGAGAGAGAAGATCAATGGGGAGCAGCTG
CTGCACATCACTCACCAGGAGCTGGAGGAGCTGGTGACTCGCATTGGCCACCAGGAGCTG
ATCCTGGAGGCAGTTGATCTGCTCTGTGCATTGAATTATGGTCTGGTGACTGAAAACCTG
ACACTGTGTCACAAGCTGTCAGCCAAAAACCTTCAGAACATAACGGGTAGGAGGAAGAGT
GGCCATTACGATGGCAGGGCCTCCAGACGACTGCCAAATGATTTTCTTACCTCTGTAGTT
GACCTGATTGGTGCTGCCAAGAACTTACTCGCCTGGCTGGACAGGTCTCCGTTTGTCAGC
GTGACAGAATATTCACTGCTGAAAAACAACATTGTTCAACTGTGCCTGGAACTAACAACC
ATTGTGCAACAGTGTACGGTGTATGAAACAGAAAATAAAATTCTTCATGTGTGTAAAACC
CTGTCTGGGATTTGTGACCACATCATTTCGTTGTCATCTGACTCTCTGGTGTCCCAGTCA
GCACATCTCGAGGTCGTTCACCTCACCAGCATCATGCCCAGTGAGGGGCTAGGAATGTAT
ATCAAATCATATGATGGACTACATGTAATCGGAACAACAGAAAATTCTCCTGCTGACCAG
TGTAAGAAAATCCATGCTGGTGATGAGGTGATCCAGGTCAACCACCAAACTGTGGTTGGC
TGGCAGAAGAACCTAGTAAATGCACTGTGGGAACCAAATGGAGTGATTTTAACCTTGAAA
AAACGTCCTCAGAATACCCTGGTTTCTGCTCCTGCCCTTCTGAAGAATGTGAGGTGGAAG
CCTCTGGCACTGCAGCCTGTGATTCCAACCAGCCCCACAAGCAGCTCTACAACCAGTACG
ATGGGCATGTCCTCAAAAATGGACAACTCTGCACTCCAGGATGTTTTCATTCTCTCCCCT
ATGTCAGGACTTTATGGCCCCAGGGATGAAATTGGAATAATGTCTTGTGATGACATCAGC
AAATTTGGAAAGTCTGGGATGAAAGGATCTGAGCCTCCAAACTATTTCCTGGAGCACGAG
AGTGGGAAGTACTACACCCTGATTGAAGGGGAAGGGCACCCTGGGGGCTCTGAGAGGAGC
AGAGCCACAGTGAGGAGAAGGGAAAAAAACCCCACTCATGGAGATTTGAGGCCAGTTATG
CCTACTGAGTACAGCTGGATAGGGGAGTCCTACAAGAGGGGAAGCAGAGCCAAAATGAAT
TCACTGCTGCGGTACCTGAGTGACGACAAGATCCTGGTGATCCAGGAGGAGCCTCTGACG
CAGAAGGACAACAAACGGGACACGGGCCGGAGGTCCAGGAAAAAGGGAAAACCCCCAGGG
AACCCCAGCTACCCCATCACCCCCTCCCTTCTCCCTGGCCGGAATTCCCTCTCCAGCGTG
AGCAGGAGACGCATTTCCTGCAAGGACCTGGGGCATGGCGACTGCGAAGGCTGGCTCTGG
AAGAAAAAGGATGCCAAAGGTTACTTCACCCAGAAGTGGAAAAAGTACTGGTTCATTCTG
AAGGATTCCTCCTTGTACTGGTACACAAACCAGAATGATGAAAAAGCAGAAGGATTCATT
TTCAGGATAGACAGAGCAATTGAATGCAGACGAAAACATGCCTTCAAAGCATGTCACCCC
AAAATAAAGAGCTTCTACTTCGCAACCGACTGCCTTGAAGAGATGAACAGATGGATGAAT
CGTTTGGGTCTTGCAGCAATTGGTTACACACCTGATGACAAGGATACTCACCCAGATGAA
GATTACTGGAGTGAAAGTGATCAGGACGACATCGACGGCTCTCTGACCCTGAAGCAGGAG
GGCTCCTCCACGCTGTGTGACACCTACCACCACATACCCTCAGTGAATTCTTCAAGTCCA
TTCCCTGAATCCAAACAAGGTCGACAGTTTTCCAGTGAATCAACCTATTCCCACTCTTCT
GCCGAGGACTCCTGGCAGGATGCAGCAGGCAGCACACGCTCCTCAGGATGCAGACCTTAC
CGAGAACGGCGCTCGTGGCAGGACCTGATAGAGACTCCCTTAACCAGTTCAGGGCTCCAT
TTCCTCCAGACTGTCCCTCCGGAGGAGTACATGAGCGGCCGGAGAATGTCACCGGACCTG
CCCATCCAGAGGCACCACAATTTTGAGCAGGATGGGCCTTTTCCTCTGGTGGAATGTCCG
AGGGGACACAGCTCCAGCCAAAGCCTTCCCCGAAACTCCATTGAAGGGCTGGAAGAGAAG
GTTCCTATTAGAAGGCACAATAGTTTCTGTGGAGAAGGTAAGCTCTGGGAGTTTCTTTCT
TTCCTTTCAGAAAACATAAAAGAAATTGAAGAAATCACAGATGGTCTGGAGCTCTACAGA
ACTCTGGAAGAAGCCAGTCTGTCAGCTTTCGGAGAGCAACGTCCCTCCACCAAGCAGGAG
TTCCGCAAGTCTTTTGTGAAGCGATGTAATGACCCAGTGATCAATGAAAAGCTGCACCAC
ATCCGAGTCCTCAAGAGCACTTTAAAAGCAAAGGAAGGGGATCTCACAGTTATCAACAGC
CTCCTGGATGACCCAAACACATCCAAGAAGTTCAAAGATTGGAAATTAAAGAACTATGAG
TTTTTCCTGGACATTTGTGAGTACAGTGCTGCTGGGAAGTCTCAAGGAGCCTCTGAACTG
GCAAGCTCAGCCCCAATGCTGACACACACACACTCCTTCATCGAG
>ENSTGUT00000002592_common_whitethroat_Z
ATGGCTCTCGTTATGGAACCTATTAGCAAGTGGACGCCCAAGCAAGTAGTGGATTGGATG
AAATGCCTCCAACAATACATCAAAAACTTTGAGAGAGAGAAGATCAATGGGGAGCAGCTG
CTGCACATCACTCACCAGGAGCTGGAGGAGCTGGTGACTCGCATTGGCCACCAGGAGCTG
ATCCTGGAGGCAGTTGATCTGCTCTGTGCATTGAATTATGGCCTGGAGACTGAAAACCTG
ACTCTGTCTCACAAGCTGTCGGCCAAAAACCTTCAGAACATAACGGGTAGGAGGAGGAGT
GGCCATTACGATGGCAGGGCCTCCAGACGACTGCCAAATGATTTTCTTACCTCTGTAGTT
GACCTGATTGGTGCTGCCAAGAACTTACTCGCCTGGCTGGACAGGTCTCCGTTCGTCAGC
GTGACAGAATATTCACTGCTGAAAAACAACATTGTTCAACTGTGCCTGGAACTAACAACC
ATTGTGCAACAGTGTACGGTGTATGAAACAGAAAATAAAATTCTTCATGTGTGTAAAACC
CTGTCTGGGATTTGTGACCACATCATTTCTCTCTCATCTGACTCTCTGGTGTCCCAGTCA
GCACATCTCGAGGTTGTTCACCTCACCAGCATCATGCCCAGTGAGGGGCTGGGAATGTAT
ATCAAATCATATGATGGACTACATGTAATCGGAACAACAGAAAATTCTCCTGCTGACCAG
TGTAAGAAAATCCATGCTGGTGATGAGGTGATCCAGGTCAATCACCAAACTGTGGTTGGC
TGGCAGAAGAACCTAGTAAATGCACTGTGGGAACCAAATGGAGTGATTTTGACCTTGAAA
AAACGTCCTCAGAATACCCTGGTTTCTGCTCCTGCCCTTCTGAAGAATGTGAGGTGGAAG
CCTCTGGCACTGCAGCCTGTGATTCCAACCAGCCCCACAAGCTGCTCTACAACCAGTACA
ATGGGCATGTCCTCAAAAATGGACAACTCTGCACTCCAGGATGTTTTCATTCTCTCCCCC
ATGTCAGGACTTTATGGCCCCAGGGATGAAATCGGAATAATGTCTTGTGACGACATCAGC
AAATTTGGAAAGTCTGGGATGAAAGGCTCTGAGTCTCCAAACTATTTCCTGGAGCACGAG
AGTGGGAAGTACTACACCCTGATTGAAGGGGAAGGACACCCTGGGGGCTCTGAGAGGAGC
AGAGCCACAGTGAGGAGAAGGGAAAAAACCCCCACTCATGGAGATTTGAGGCCAGTTATG
CCTACTGAGTACAGCTGGATAGGGGAGTCCTACAAGAGGGGAAGCAGAGCCAAAATGAAT
TCTCTGCTGCGGTACCTGAGCGACGACAAGATCCTGGTGATCCAGGAGGAGCCTCTGACG
CAGAAGGACAACAAAAGGGACACGGGCAGGAGGTCCAGGAAAAAGGGAAAACCCCCAGGG
AACCCCAGCTACCCCATCAGCCCCTCCCTTCTCCCTGGCCGGAGTTCCCTCTCCAGCGTG
AGCAGGAGGCGCATCTCCTGCAAGGACCTGGGGCACGGCGACTGCGAAGGCTGGCTCTGG
AAGAAAAAGGATGCCAAAGGCTACTTCACCCAGAAGTGGAAAAAGTACTGGTTCATTCTG
AAGGATTCCTCCTTGTACTGGTACACAAACCAGAATGATGAAAAAGCAGAAGGATTCATT
TTCAGGATAGACAGAGCAATTGAATGCAGACGAAAACATGCCTTCAAAGCATGTCACCCC
AAAATAAAGAGCTTCTACTTCGCAACCGACTGCCTTGAAGAGATGAACAGATGGATGAAT
CGTTTGGGTCTTGCAGCAATTGGTTACACACCTGATGACAAGGATATTCACCCAGATGAA
GATTACTGGAGTGAAAGCGACCAGGACGACATCGACGGCTCTCTGACCCTGAAGCAGGAG
GGCTCCTCCACGCTGTGTGACACCTACCACCACACACCCTCAGTGAATTCTTCAAGTCCA
TTCCCTGAAGCCAAACAAGGTCGACACTTTTCCAGCGAATCAACCTATTCCCACTCTTCT
GCCGAGGACTCCCGGCAGGATGCAGCAGGCAGCACACACTCCTCGGGGTGCAGACCTTAC
CGAGAACGGCGCTCGTGGCAGGACCTGATAGAGACTCCCTTAACCAGTTCAGGGCTCCAT
TTCCTCCAGACTGTCCCTCCGGAGGAGTACATGAGCGGCCGGGGAATGTCACCGGACCTG
CCCGTCCAGAGGCGCCACAATTTTGAGCAGGATGGGCCTTTTCCTCTGGTGGAATGTCCG
AGGGGACACAGCTCCAGCCAAAGCCTTCCCCGAAACTCCATCGAAGGGCTGGAAGAGAAG
GTTCCTATTAGAAGGCACAATAGTTTCTGTGCAGAAGGTAAGCTCTGGGAGTTTCTTTCT
TTCCTTTCAGAAAACATAAAAGAAGTTGAAGAAATCACAGATGGTCTGGAGCTGTACAGA
ACTCTGGAAGAAGCCAGCCTGTCAGCTTTCGGGGAGCAGCGTCCCTCCACCAAGCAGGAG
TTCCGCAAGTCTTTTGTGAAGCGGTGCAACGACCCCGTGATCAACGAAAAGCTGCACCAC
ATCCGAGTCCTCAAGAGCACTTTAAAAGCAAAGGAAGGGGATCTCACAGTTATCAACAGC
CTTCTGGATGACCCTAACACATCCAAGAAGTTCAAAGATTGGAAATTAAAGAACTATGAG
TTCTTCCTGGACATTTGTGAGTACAGTGCCGCTGGGAAGTCTCAAGGAGCCTCTGAACTG
GCAAGCTCAGCCCCAATGCTGACACACACACACTCCTTCATCGAG
>ENSTGUT00000002603_zebrafinch
ATGAATCTGCGTTCTGTATTTACTGTAGAGCAACAAAGGATATTACAGCGTTACTATGAA
AATGGAATGACAAATCAAAGTAAAAATTGCTTTCAGCTCATATTACAGTGTGCACAAGAA
ACTAAACTGGATTTCAGCGTGGTCAGGACGTGGGTTGGCAACAAGCGGCGGAAGATGAGC
AGCAAGGTGGAATCTGGGGGCCCCCCAGGCACTGCCCCTGCCACTCCCTCCATGCCCCCA
GAAGCAGCGGTGAGAAATGTGGTAAATATTGCTCGATCCCAAAGCCAGCAATCCTCTTGG
ACCTCTTCTAACAACGACGTGATAGTGACTGGTATCTACAGCCCTGCCAGCTCCTCGGGC
CGGCCGGGAGCCAAGCACACGAACGCCTCTGTGGCAGAGCTGCACAAAACCTCCATCCCC
CGGCTCCCGGGCAAGAGCGACGCAGACTTCCAGCAGCAGCACATCCCTCTGGGACGGCAG
GTACCCCACTGTAAAAACGCTTCCCTCTTGGTGGGGGAAAAGACCATTCTATCCAGGCAA
AGCGTGCTCAATTCTGCAAACTCCATCTACAGTCACACGAAGAAAAGCTACGGCAGCTCC
TCGGTGCAGACGGCGGAGCTGGTGTTACCTCAGAAACCCATGATTTGCCACAGGCCCTGC
AGGGCCGAGCCCTTGGCGTGCCAGCGCTTGCACAAACCCGAGCCCGCGGCCCTGGCGTCG
CACGTGCCCCCCGGGCCGAGGGCTCACCCCAGGGACCCCGCGTGTGGCACGCAGAACCTG
GAGATCCGCGAGGTGTTCTCGCTGGCCGTCACGGACCAGCAGCGGCTGGTGGCGGGCAGC
GCGCCGCAGAAGCAGCCCTCACCTGAGGGCAGCTGCCTGTCCATCGCAATGGAGACCGGC
GTGGAGGACGAGTACGCCCGTGAGGAGGAGCTGGCCTCCATGGGAGCGCAGATCCACAGC
TACTCCAGATACTGTGAGGGCAGCGGCTCCGGCCGTGGGGACAACCAAAGCGCGGCCGGG
CCGGGCCGCAGCGGGGGCTGTGGGACACAGCTGGGCGGTGCCAGGGATGTGGACAATCTC
CTCTACCACAGCAGAGAGTTCCACCTGCCTGCACGGACCTCATTGCACACAACATCCAGC
ACGATTTATAACCCTGCCAACGCAGCCAGAAGTACCTTTTCTCCTCATTTTACATCTTCA
AGTCAACTGAGGCTGTCACAAAACCAAAATAATTACCAGATTTCAGGAAACCTTACTGTG
CCTTGGATTACAGGTTGTTCCAGAAAAAGAGCATTACAGGACCGCACACAATTTAGTGAC
CGAGACTTAGCTACCCTAAAGAAATACTGGGACAATGGCATGACCAGCCTGGGCTCAGTC
TGCAGAGAGAAAATTGAAGCTGTGGCTGCAGAATTAAATGTTGACTGTGAAATAGTTCGG
ACTTGGATTGGGAATCGAAGACGGAAATATCGTTTAATGGGGATTGAGGTCCCACCCCCT
AGAGGAGGTCCTGCTGATTTCTCTGATTCTGAATTTGTTTCTAAATCAGCACTTAATCCA
GGAGAGGAAACTGCTACTGAAGTGGGGGATGATAATGATAGGAATGATGAAGTATCAATC
TGCTTATCTGAAGGAAGCTCACAAGAAGAGACAAATGAAGCTCTTCAAAATGAAGAAATT
GGCCACAAAGACGATGACCAGAATCCAGTTTCCACTGATAATGTGAAAATAGAAATTTTG
GATGATGAGGAGAGTGATCTGATCAGCAATTCTGAAGTGGATCAGATGAGTTCTCTTTTG
GATTACAAGAATGAAGAAGTCAGGTTCATCGAGAGCCAGCTGGAGAGCCACAAACAGAAA
TATTTTGAACTGCAGACGTTTACCGCTCTGCTTTCAGACTTACCTCCTGAACTTGAAGAG
ATGGATTTCAACCACACCTCCGAGCCCGACGATACCTCATTCAGCCTCTCGTCGCTGTCG
GAGAAGAACGCCTCAGACAGTTTG
>ENSTGUT00000002603_common_whitethroat_W
ATGAATCTGCGTTCTGTATTTACTGTAGAGCAACAAAGGATATTACAGCGTTACTATGAA
AATGGAATGACAAATCAAAGTAAAAATTGCTTTCAGCTCATTTTACAGTGTGCACAAGAA
ACTAAACTGGATTTCAGCGTGGTCAGGACGTGGGTTGGCAACAAGCGGCGGAAGATGAGC
AGCAAGGTGGAATCTGGGGGCCCCCCAGAGACTGCCCCTGCCACTCCCTCCATGCCCCCA
GAAGCAGCAGTGAGAAATGTGGTGAATATTGCTCGATCCCAAAGCCAGCAATCCTCTTGG
ACCTCTTCTAACAACGACGTGATAGTGACTGGTATCTACAGCCCTGCCAGCTCGTCGGGC
CGGCCCAGAGCCAAGCACACAGACGCCTCCGTGGCAGAGCTGCACAAAACCTCCATCCCA
CGGCTCCTGGGCAAGAGCGACTCAGACTTCCAGCAGCAGCACATCCCTCTGGGAAGGCAA
GTACCCCACTGTAAGAATGCTTCCCTCTTAGTGGGGGAAAAGACCATTCTGTCCAGGCAA
AGCGTGCTCAATTCCGCAAACTCCATCTACAGTCACACGAAGAAAAGCTACGGCGGCTCC
TCAGTGCAGACGGCGGAGCTGGTGTTACCTCAGAAACCCATGATTTGCCACAGGCCCTGC
AAGGCCGAGCCCTTGGGGTGCCAGCGCTTGCAGAAACCCGAGCATGTGGCCCTGGCGTCA
CACGTGCCCCCCGGGCCGAGGGCTCACCCCAGGGACCCCGCGTGTGGCACCCAGAACCTG
GAGATCCGCGAGGTGTTCTCGCTGGCGGTCACGGACCAGCAGCGGCTGGTGGCGGGGAGC
ACGACGCAGAAACATCCCTCCCTGGAGGGCAGCTGCCTGTCCATCGCGATGGAGACGGGC
GTGGATGACGAGTACGCCCGGGAGGAGGAGCTGGCCTCCATGGGGGCGCAGATCCAGAGC
TACTCCAGATACTGTGAGGGCAGCGGCTCCGGCCGCGGGTACAACCAAAGCGCGGCCAGG
CCGGGCCGCAGTGGGGGCTATGGGACACAGCTGGGCAGTGCCAGGGATGTGGACAATCTC
CTCTACCACAGCAGAGAGTTCCACCTGCCTGCACGGACCTCATTGCACGCCACGTCCAGC
ACAATTTATAACACTGCGAACGCGGCCAGAAGTACCTTTTCTCCTCATTTCACATCTTCA
AGTCAACTGAGGCTGTCACAAAACCAAAATAATTACCAGATTTCAGGAAACCTTACTGTG
CCTTGGATTACGGGTTGTTCCAGAAAAAGAGCATTACAGGACCGCACACAATTTAGTGAC
CGAGACTTAGCTACCCTAAAGAAATACTGGGACAATGGCATGACCAGCCTGGGCTCAGTC
TGCAGAGAGAAAATTGAAGCTGTGGCTGCAGAATTAAATGTTGACTGTGAAATAGTTCGG
ACTTGGATTGGGAATCGAAGACGGAAATATCGTTTAATGGGGATTGAGGTCCCATCCCCT
AGAGGAGGTCCTGCTGATTTCTCTGATTCTGAATTTGTTTCTAAATCAGCACTTAATCCA
GGAGAGGAAACTGCTACTGAAGTGGGGGATGATAATGATAGGAATGATGAAGTATCAATC
TGCTTATCTGAAGGAAGCTCACAAGAAGAGACAAATGAAGCTCTTCAAAATGAAGAAATG
GGCCACAAAGACGATGACCAAAATCCAGTTTCCACTGATAATGTGAAAATAGAAATTTTA
GATGATGAAGAGAGTGATCTGATCAGCAATTCTGAAGTGGATCAGATGAGTTCTCTTTTG
GATTACAAGAATGAAGAAGTCAGGTTCATCGAGAGCCAGCTGGAGAGCCACAAACAGAAA
TATTTTGAACTGCAGACGTTTACCGCTCTGCTTTCAGACTTACCTCCTGAACTTGAAGAA
ATGGATTTCAACCACACATCCGAGCCCGACGATACCTCATTCAGCCTCTCGTCCCTGTCG
GAGAAAAACGCCTCAGACAGTTTG
>ENSTGUT00000002603_common_whitethroat_Z
ATGAATCTGCGTTCTGTATTTACTGTAGAGCAACAAAGGATATTACAGCGTTACTATGAA
AATGGAATGACAAATCAAAGTAAAAATTGCTTTCAGCTCATTTTACAGTGTGCACAAGAA
ACTAAACTGGATTTCAGCGTGGTCAGGACGTGGGTTGGCAACAAGCGGCGGAAGATGAGC
AGCAAGGTGGAATCTGGGGGCCCCCCAGGGACTGCCCCTGCCACTCCCTCCATGCCCCCG
GAAGCAGCAGTGAGAAATGTGGTGAATATTGCTCGATCCCAAAGCCAGCAATCCTCTTGG
ACCTCTTCTAACAACGACGTGATAGTGACTGGTATCTACAGCCCTGCCAGCTCCTCGGGC
CGGCCCGGAGCCAAGCACACGAACGCCTCCGTGGCAGAGCTGCACAAAACCTCCATCCCA
CGGCTCCCGGGCAAGGGCGACGCAGACTTCCAGCAGCAGCACATCTCTCTGGGACGGCAG
GTACCCCACTGTAAGAACGCTTCCCTCTTAGTGGGGGAAAAGACCATTCTGTCCAGGCAA
AGCGTGCTCAATTCCGCAAACTCCATCTACAGTCACACGAAGAAAAGCTACGGCGGCTCC
TCGGTGCAGACGGCGGAGCTGGTGTTACCTCAGAAACCCATGATTTGCCACAGGCCCTGC
AAGGCCGAGCCCTTGGGGTGCCAGCGCTTGCAGAAACCCGAGCACGTGGCCCTGGCGTCA
CACGTGCCCCCCGGGCCGAGGGCTCACCCCAGGGACCCCGCGTGTGGCACCCAGAACCTG
GAGATCCGCGAGGTGTTCTCGCTGGCGGTCACGGACCAGCAGCGGCTGGTGGCGGGGAGC
ACGACGCAGAAACATCCCTCCCTGGAGGGCAGCTGCCTGTCCATCGCGATGGAGACGGGC
GTGGACGACGAGTACGCCCGGGAGGAGGAGCTGGCCTCCATGGGGGCGCAGATCCAGAGC
TACTCCAGATACTGTGAGGGCAGCGGCTCCGGCCGCGGGTACAACCAAAGCGCGGCCGGG
CCGGGCCGCAGTGGGGGCTGTGGGGCACAGCTGGGCAGTGCCAGGGATGTGGACAATCTC
CTCTACCACAGCAGAGAGTTCCACCTGCCTGCACGGACCTCATTGCACGCCACGTCCAGC
ACGATTTATAACACTGCGAACGCGGCCAGAAGTACCTTTTCTCCTCATTTCACGTCTTCA
AGTCAACTGAGGCTGTCACAAAACCAAAATAATTACCAGATTTCAGGAAACCTTACTGTG
CCTTGGATTACAGGTTGTTCCAGAAAAAGAGCATTACAGGACCGCACACAATTTAGTGAC
CGAGACTTAGCTACCCTAAAGAAATACTGGGACAATGGCATGACCAGCCTGGGCTCAGTC
TGCAGAGAAAAAATTGAAGCTGTGGCTGCAGAATTAAATGTTGACTGTGAAATAGTTCGG
ACTTGGATTGGGAATCGAAGACGGAAATATCGTTTAATGGGGATTGAGGTCCCACCCCCT
AGAGGAGGTCCTGCTGATTTCTCTGATTCTGAATTTGTTTCTAAATCAGCACTTAATCCA
GGAGAGGAAACTGCTACTGAAGTGGGGGATGATAATGATAGGAATGATGAAGTATCAATC
TGCTTATCTGAAGGAAGCTCACAAGAAGAGACAAATGAAGCTCTTCAAAATGAAGAAATT
GGCCACAAAGATGATGACCAGAATCCAGTTTCCACTGATAATGTGAAAATAGAAATTTTA
GATGATGAAGAGAGTGATCTGATCAGCAATTCTGAAGTGGATCAGATGAGTTCTCTTTTG
GATTACAAGAATGAAGAAGTCAGGTTCATCGAGAGCCAGCTGGAGAGCCACAAACAGAAA
TATTTTGAACTGCAGACGTTTACCGCTCTGCTTTCAGACTTACCTCCTGAACTTGAAGAA
ATGGATTTCAACCACACATCCGAGCCCGACGATACCTCATTCAGCCTCTCGTCCCTGTCG
GAGAAAAACGCCTCAGACAGTTTG
>ENSTGUT00000002623_zebrafinch
GAAAAAATCAAGAGACATCCTTTTTTTTCTACTGTTGACTGGAATAAACTCTTCAGAAGA
GAAATTCAGCCTCCATTCAAACCTGCCTCTGGAAAGCCAGAAGATACTTTCTGTTTTGAT
CCAGAATTCACAGCAAAAACACCAAAAGATTCTCCAGGGGTCCCACCCAGTGCAAATGCC
CACCAGCTCTTCAAGGGATTTAGTTTTGTTGCAACTACTACTGTAAAAGACCATAAAATA
TCACTCACCAATATCCTGCCCATAGTCCAGCAGCTTCATGGAAACAGTGCACAGTTCACT
GATGTCTATGAACTGAAGGAAGATATTGGTGTGGGCTCCTACTCTGTCTGCAAGATCCAC
ATAGCTACAAACATGGAGTTTGCTGTGAAGATAATTGATAAAAGCAAAAGGGATCCCTCA
GAAGAAGAGATTCTCATGCGTTATGGGCAACATCCAAATATTATTACTTTAAAGGATGTG
TATGATGATGGCAGATTCATCTACCTGGTGACGGAGCTGATGAAGGGGGAGCTGCTGGAC
CGGATCCTGCGGCAGAAGTTCTTCTCGGAGCGGGAGGCCAGCGCTGTGCTCTTCACCATC
GCCAAGACCGTGGACTACCTGCACTGCCAGGGGGTGGTGCACCGAGACCTTAAACCCAGT
AATATTTTATACACTGATGATTCAAACAATGCTGATTCCATCAGGATTTGTGATTTTGGA
TTTGCAAAACAACTTAGAGGAGAAAATGGACTACTTCTAACTCCCTGCTACACTGCAAAC
TTTGTGGCACCAGAGGTTCTCATGAGACAGGGATATGATGCTGCTTGTGACATATGGAGC
TTGGGAGTTCTCCTTTACACAATGTTGGCAGGCTATACTCCATTTGCCAATGGCCCCAAT
GATACTCCTGAGGAGATCCGGATAGGCAGTGGAAAATTCTCTCTAAGTGGAGGCAACTGG
GACACTGTTTCAGATGCAGCAAAGGACTTGTTGTCACACATGCTGCACGTGGATCCCCAC
CAGCGGTACACGGCCGAGCAGGTGCTGAAGCATTCCTGGATTGCCTGCAGGGACCAGCTG
CCTCATTACCAGCTCAACAGGCAAGATGCCCCACATCTAGTAAAGGGAGCCATGGCTGCT
ACATATTCTGCACTGAATCACAAGACATTTCAGCCAGTGCTGGAGCCTGTGGCAGCCTCC
AGTTTAGCTCAGCGACGGAGCATGAAAAAGCTCACATCCACAGACTTA
>ENSTGUT00000002623_common_whitethroat_W
GAAGAAATCAAGAGACATCCTTTTTTTTCTACTGTTGACTGGAATAAACTGTTCAGAAGA
GAAATTCAGCCTCCATTCAAACCTGCCTCTGGAAAGCCAGAAGATACTTTCTGTTTTGAT
CCAGAATTCACAGCAAAAACACCAAAAGATTCTCCAGGGGTCCCACCCAGTGCAAACGCC
CACCAGCTCTTCAAGGGATTTAGTTTTGTTGCAACTACTACTGTAGAAGACCATAAAATA
TCACTCACCAATATCCTGCCCATAGTCCAGCAGCTTCATGGAAACAGTGCACAGTTCACT
GATGTCTATGAACTGAAGGAAGATATTGGTGTAGGCTCCTACTCTGTTTGCAAGATCCAC
AGAGCTACAAACATGGAGTTTGCTGTGAAGATAATTGATAAAAGCAAAAGGGATCCCTCA
GAAGAAGAGATTCTCATGCGTTATGGGCAACATCCAAATATTATTACTTTAAAGGATGTG
TATGATGATGGCAGATTCATCTACCTGGTCACGGAGCTGATGAAGGGGGAGCTGCTGGAC
CGGATCCTGAGGCAGAAATTCTTCTCGGAGCGGGAGGCCAGCGCTGTGCTCTTCACCATT
GCCAAGACTGTGGACTACCTGCACTGCCAGGGGGTGGTGCACCGAGACCTTAAACCCAGT
AATATTTTATACACTGATGATTCAAACAATGCTGATTCCATCAGGATTTGTGATTTTGGA
TTTGCAAAACAACTTCGAGGAGAAAATGGACTACTTCTAACTCCCTGCTACACGGCAAAC
TTTGTGGCACCAGAGGTTCTCATGAGACAGGGATATGATGCTGCTTGTGACATATGGAGC
TTGGGAGTTCTCCTTTACACAATGTTGGCAGGCTATACTCCATTTGCCAATGGTCCCAAT
GATACTCCTGAGGAGATCCGGATAGGCAGTGGAAAATTCTCTTTAAGTGGAGGCAACTGG
GACACTGTTTCAGATGCAGCAAAGGATTTGTTGTCACACATGCTGCACGTGGATCCCCAC
CAGCGGTACACGGCCGAGCAGGTGCTGAAGCATTCCTGGATTGCCTGTAGGGACCAGCTG
CCTCATTATCAGCTCAACAGGCAAGATGCCCCACATCTAGTAAAGGGAGCCATGGCTGCT
ACATATTCTGCACTGAATCACAAGACATTTCAGCCAGTGCTGGAGCCTGTGGCAGCCTCC
AGTTTAGCTCAGCGACGGAGCATGAAAAAGCTCACATCCACAGACTTA
>ENSTGUT00000002623_common_whitethroat_Z
GAAGAAATCAAGAGACATCCTTTCTTTTCTACTGTTGACTGGAATAAACTGTTCAGAAGA
GAAATTCAGCCTCCATTCAAACCTGCCTCTGGAAAGCCAGAAGATACCTTCTGTTTTGAT
CCAGAATTCACAGCAAAAACACCAAAAGATTCTCCAGGGGTCCCACCCAGTGCAAACGCC
CACCAGCTCTTCAAGGGATTTAGTTTTGTTGCAACTACTACTGTAGAAGACCATAAAATA
TCACTCACCAATATCCTGCCCATAGTCCAGCAGCTTCATGGAAACAGTGCACAGTTCACT
GATGTCTATGAACTGAAGGAAGATATTGGTGTAGGCTCCTACTCTGTTTGCAAGATCCAC
ATAGCTACAAACATGGAGTTTGCTGTGAAGATAATTGATAAAAGCAAAAGGGATCCCTCA
GAAGAAGAGATTCTCATGCGTTATGGGCAACATCCAAATATTATTACTTTAAAGGATGTG
TATGATGATGGCAGATTCATCTACCTGGTCACGGAGCTGATGAAGGGGGAGCTGCTGGAC
CGGATCCTGAGGCAGAAATTCTTCTCGGAGCGGGAGGCCAGCGCTGTGCTCTTCACCATC
GCCAAGACTGTGGACTACCTGCACTGCCAGGGGGTGGTGCACCGAGACCTTAAACCCAGT
AATATTTTATACACTGATGATTCAAACAATGCTGATTCCATCAGGATTTGTGATTTTGGA
TTTGCAAAACAACTTCGAGGAGAAAATGGACTACTTCTAACTCCCTGCTACACGGCAAAC
TTTGTGGCACCAGAGGTTCTCATGAGACAGGGATATGATGCTGCTTGTGACATATGGAGC
TTGGGAGTTCTCCTTTACACAATGTTGGCAGGCTATACTCCATTTGCCAATGGTCCCAAT
GATACTCCTGAGGAGATCCGGATAGGCAGTGGAAAATTCTCTCTAAGTGGAGGCAACTGG
GACACTGTTTCAGATGCAGCAAAGGATTTGTTGTCACACATGCTGCACGTGGATCCCCAC
CAGCGGTACACGGCCGAGCAGGTGCTGAAGCATTCCTGGATTGCCTGTAGGGACCAGCTG
CCTCATTATCAGCTCAACAGGCAAGATGCCCCACATCTAGTAAAGGGAGCCATGGCTGCT
ACATATTCTGCACTGAATCACAAGACATTTCAGCCAGTGCTGGAGCCTGTGGCAGCCTCC
AGTTTAGCTCAGCGACGGAGCATGAAAAAGCTCACATCCACAGACTTA
>ENSTGUT00000002643_zebrafinch
GTGTTCCTCTACAGCTACCTGTCCTACCTCACTGCAGAGATGTTCCACCTCGGGATCGTG
GCCATTTCCTGTGCCATGGGCATGAAGCGTTACGTGGAGGCCATCTCCCTCAAGTCCCAC
ACCACAGTCAAGTACTTCATGAAGATGTGGAGCAGTGTGAGCGACACCCTCATCTTCATC
TTCTCCACCATCGGAGAAAACCACGAGTGGAACTGGCCCTACATTTGCTTCACGGTTATT
TTCTGTCTCGTGTGGAGGGCGCTTGGGGTTCTTGTGCTGACTTTCTTGGTGAACAGATTT
CACGTGAACACCATCACCAGTAAGGACCAGTTCATCATTGCCTATGGGCTCCGAGGGGCC
ATTTGCTTCTCTTTGGTTTTCCTGCTGCCTGACTTCCACAGGAAAAAGCTCTTCATTGCA
GCAACAACTGTGGTCATCCTCTTCACCGTGTTCGTGCAGGGAATGACCATCCGTCCCCTC
GTTGACCTGCTGGCTGTCAAGAGGAAAAGGGAGAGTGCTCCCACCGTGGGAGAGCAGATC
CACATTCGGTTCTTGGATCATTTGCTGGCTGGCATTGAAGATATATCTGGACACTGGGGA
CAGTATTACTGGAAAGACAAACTGGAATATTTCAACAGCAAATACCTGCAGAAGATCCTG
CTCAGGGAGTACGACCAGCCCAAGTCCAGCATCGTGCTGCTCTATGAGAAGCTGGAGCGC
AAACACGCCATCGAGCTGGCCCAGGCTGGGCAGCTGGGCCATGGCCTGGCCCACCCCTCC
TTCCTGGAAATGGTGCTCAACAGCAACAGGACTGTCATAACAGACCAAAAATTGGAGGAC
ACTCCAAATCCTGATGTCCTGGACAACATGCAGGAAATATTGGCGAGGAACTACCGGATC
AGGAGGACGGGCCCGGCGTACAACAGGCACACCCCCGGGGACAGCGAGCCCACGGAGCGG
GCCAAGGAGATCCTGATCCTGCGGCACACGAACCTG
>ENSTGUT00000002643_common_whitethroat_W
ATGTTCCTGTACAGCTACTTGTCCTACCTCACTGCTGAGATGTTCCACCTCGGGATCATG
GTCATTTCCTGTGCCATGGGCATGAAGCGTTATGTGGAGGCCATCTCCCTCAAGTTCCAC
ACCACAGTCAAGTACTTCATGAAGATGTGGAGCAGTGAGAGTGACACCCTCATCTTCATC
TTCTCCATCATCAGGGAAAACCACAAGTGGAACTGGCCCTACATTTGCTTCACGGTTATT
TTCTGTCTCATTTGGAGGGCACTTGGGGTTCTTGTGCTGACTTTCTTTGTGAACAGATTT
CACGTGAGCACCATCACCAGTAAGGACCAGTTCATCATTGCCTATGGGCTCCGAGGGGCC
ATTTGCTTCTCTTTGGTTTTCCTGCTGCCTGACTTCCGCAGGAAAAAGCTCTTCATTGCA
GCAACAACTGTTGTCATCCTCTTCACCGTGTTCATACAGGGAATGACCATCCGTCCCCTC
GTTGACCTGTTGGCTGTCAAGAGGAAAAGGGAGAGTGCTCCCACCATGGGAGAGCAGATT
CACATTCGGTTCTTGGATCATTTGCTGGCTGGCATTGAAGATATATCTGGATACTGGGGA
GAGTATTACTGGAAAGACAAACTGGAATATTTCAACAGTAAATACCTGCAGAAGATCCTG
CTCAGGGAGTACGACCAGCCCAAGTCCAGCATTATGCTGCTCTACGAGAAGCTGGAGCGC
AAACATGCTATCGAGCTGGCCCAGGCTGGGCGGCTGGGCCACAGCTCAGCCCACCCCTAC
TTCCTGGAAATGGTGCTCAGCAGTGACAGAACTGTTATAACAGACCAAAAATTGGAGGAC
ACTCCAAATCCTGATGTCCTGGACAACATGCAGGAAATATTGGCAAGGAACTACCGGATC
AGGAGGACAGGCCCGGCGTACAACAGGCACACCACCGGGGACAGCGAGCCCACGGAGCAG
GCCAAGGAGATCCTGATCCTGCGGCACAAGAGCCTG
>ENSTGUT00000002643_common_whitethroat_Z
GTGTTCCTGTACAGCTACCTGTCCTACCTCACTGCTGAGATGTTCCACCTCGGGATCGTG
GCCATTTCCTGTGCCATGGGCATGAAGCGTTACGTGGAGGCCATCTCCCTCAAGTCCCAC
ACCACAGTCAAGTACTTCATGAAGATGTGGAGCAGTGTGAGCGACACCCTCATCTTCATC
TTCTCCACCATCGGGGAAAACCACGAGTGGAACTGGCCCTACATTTGCTTCACGGTTATT
TTCTGTCTCATTTGGAGGGCACTTGGGGTTCTTGTGCTGACTTTCTTTGTGAACAGATTT
CACGTGAACACCATCACCAGTAAGGACCAGTTCATCATTGCCTATGGGCTCCGAGGGGCC
ATTTGCTTCTCTTTGGTTTTCCTGCTGCCTGACTTCCGCAGGAAAAAGCTCTTCATTGCA
GCAACAACTGTTGTCATCCTCTTCACCGTGTTCATACAGGGAATGACCATCCGTCCCCTC
GTTGACCTCTTGGCTGTCAAGAGGAAAAGGGAGAGTGCTCCCACCGTGGGAGAGCAGATC
CACATTCGGTTCTTGGATCATTTGCTGGCTGGCATTGAAGATATATCTGGACACTGGGGA
CAGTATTACTGGAAAGACAAGCTGGAGTATTTCAACAGCAAATACCTGCAGAAGATCCTG
CTCAGGGAGTACGACCAGCCCAAGTCCAGCATCGTGCTGCTCTACGAGAAGCTGGAGCGC
AAACACGCCATCGAGCTGGCCCAGGCTGGGCAGCTGGGCCATGGCCCTGCCCACCCCTCC
TTCCTGGGAATGGTGTTCAGCAGCGACAGGACTGTCATAACAGACCAAAAATTGGAGGAC
ACTCCAAATCCTGATGTCCTGGACAACATGCAGGAAATATTGGCAAGGAACTACCGGATC
AGGAGGACGGGCCCGGCGTACAACAGGCACACCCCCGGGGACAGCGAGCCCACGGAGCAG
GCCAAGGAGATCCTGATCCTGCGGCACAAGAGCCTG
>ENSTGUT00000002666_zebrafinch
ATGAAGATGCACAAGAGGATTTTGGGACACCTCTCCTCTGTTTATTGCATTGCCTTTGAT
CGCAGTGGGAGGAGAATTTTTACAGGCTCAGATGACTGTTTGGTGAAGATCTGGGCCACG
GATGACGGGCGCCTGCTGTCCACGCTGCGGGGCCACTCGGCCGAGATCTCGGACATGGCC
GTCAACTACGAGAACACGCTGCTGGCCGCGGGCAGCTGCGACAAGGTGGTCAGGGTGTGG
TGCCTCCGGACCTGCGCCCCCCTGGCCGTCCTGCAGGGCCACTCAGCCTCCATCACTTCC
ATACAGTTCTCTCCAGCAAGGAAAGGAACAACTCGATACCTCACTTCCACTGGTGCCGAC
GGAACAATCTGTTTCTGGCAGTGGCATGCGAGCACCATGAAATTCAAGGATCGTCCTGTG
AAGTTTGCAGAGAGGTCCAGGCCTGGTGTTCAGATCTCCTGTTCATCTTTCAGTTCTGGT
GGCATGTTCATTGCAACAGGGAGTACTGACCACGTGATAAGAATTTATTATTTGGGCTCA
GAATCTCCAGAGAAAATGGCTGAGCTGGAATCTCATACGGACAAAGTGGTTGCAGTGCAG
TTCTGTAACGGTGACAGCTTAAGGTTTGTCAGTGGAAGCAGGGATGGAACAGCAAGAATC
TGGCACTACCATCAGCATGACTGGAAGAGTCTGGTCCTGGATATGGCTACAAAAATGACA
GGAAACAATGTGGCATCTGGAGAGGACAAGGTCACCAAGCTGAAGGTTACCATGGTGGCC
TGGGATCGAGTCATCACTGCAGTCAACAATTTCCTCCTCAAAGTGTGGAACTCCACAGGG
CAGCTTCTCCATAGTTTATCTGGTCACGATGATGAGGTTTTTGTTCTGGAGGCTCATCCC
TTTGACCAAAGGATTGTGCTTTCGGCAGGAGATGGGAATATTTTTGTTTGGGATATAGAC
AAAGGAACAAAAATACGCAATTACTTTAACATGATTGAGGGCCAAGGCCATGGAGCTGTT
TTTGATTGCAAGTTCTCACCAGATGGGCAGCATTTTGCCTGCACAGACTCTCATGGACAT
CTGCTACTATTTGGTTTTGGATGCAATAAATATTATGAAAAGATTCCTGATCAGATGTTC
TTCCACACGGATTACCGGCCCCTGATCCGGGATGCCAATAATTATGTGCTGGATGAGCAG
ACTCAACAGGCTCCAATGCCTCCTCCATTCCTGGTGGATGTTGATGGAAATCCTCATCCC
ACGAGATTCCAGCGGCTGGTGCCAGGGAGGGAAAATTGCAAGGATGAACAACTTATTCCT
CAGCTGGGATATGTGGCTAATGGTGATGGTGAGGTGGAACAAGTCATCGGGCAGCAAACC
AATGACCAGGATGAGAGTATCCTTGATGGAATGATCAGAGAGCTCCAGAGGGAACAAGAT
CTGAGAATTAATGAAGGAGAAACTCCTCCTCCACTCAACAGATCCCACTCTGTTAATGGA
GCTCTTCGCAGCTTGGATGTGGCGTCCCCGCCCAACGTGGGGCTGCGGCGGAGCGGGCAG
ATCGAGGGCGTGCGGCAGATGCACCACAACGCGCCCCGCAGCCAGATGGCCACCGAGAGG
GACCTCATGGCCTGGAGCAGGAGGGTGGTGGTCAACGAGCTCCCCCCAGGCATCAGCAAG
GTCCAAGAAGAATGTCGAGCTGCCAAAGGTGAAATAGAAATCAGTTTATACGCTGACAAG
AAGAGAAAGCCATCCCACACCTTACAACGGAGCGAGTTCCAGGCGGGAGGCGGCCGCTCG
CTGCGCAGGAACCAGCGGAAGCGGCAGCACGCGTACCAGACACGCTCCACCATCGAGCAC
AGCCAGCAGGGAGCCAGCCAGAACCCCTGTGCACACCACGACTCCGACAGCTCCTCCGAG
GAAGATGAGACTGTTGGCACAAGTGATGCATCCATGGATGATCCTGTGGCATGGCAGAGT
GAAAGCAGTTCCAGTGATTCATCAAGTGAATATTCAGACTGGACAGCAGATGCTGGGATT
AATCTGCAGCCTCCAAAGAGACAAACCAGGCAGGCAGCTCGGAAAATCTGTAGTAGTTCT
GAAGATGAAAATATGAAGGGAACAAAAGGGCTGGAGCCAAAGCGAAGGAAACTTAAACAG
CCAAGGAAGAAGAAAGCCAGTGGGCTGCTGTCCCTGGAGGGGGAGCCCAGTGAGGAGTGG
CTGGCCCCGCAGTGGATCCTGGACACCATTCCCCGCCGCTCGCCCTTCGTGCCCCAGATG
GGGGATGAGATCATCTACTTTAGGCAAGGCGAAGCTTATGTGAGGGCAGTGAGGAAAGCC
AAAATTTACAGTATTAACATGCAAAAACAACCATGGAACAAAATGGAACTCAGGGAACAA
GAATTTGTGAAGACTGTAGGAATTAAATATGAAGTTGGGCCTCCCACACTCTGTTGCTTG
AAGCTTGCATTCCTGGATCCAATCACAGGCAAAATGACAGGAGAATCCTTTTCCATAAAG
TACCACGATATGCCAGATGTTATTGATTTCCTTGTGCTGCATCAGTTTTATAATGAAGCC
AAAGAAAGGAACTGGCAAATAGGGGATCGATTTCGCAGTATCATTGATGATGCCTGGTGG
TTTGGGACTGTGGAGAGTCAGCAGCCTTTCCAGGCAGAATATCCTGATAGTTCCTTCCAG
TGCTACAGTGTCCACTGGGACAACAATGAAAGAGAGAGGATGAGTCCATGGGACATGGAG
CCGATCCCAGAAGGAACTGCTTATCCGGAGGAGGTCGGTGCTGGAGTTCCTGTGACCCCA
GAGGAGCTGACAGCTCTTCTCTACAAGCCCCAGGAAGGAGAATGGGGGGCCCATTCCAGA
GATGAAGAATGTGAACGAGTAATCCGGGGGATTGAGCAGCTTCTTTCCCTCGACATTTCT
AATCCCTTTGCTGTTCCAGTGGACCTTAGTGCCTATCCCATGTATTGCACTGTTGTTGCT
TATCCAACTGACCTCACCACCATCAGGAGGAGGCTTGAAAACAGGTTTTATAGGAGAATC
TCTGCCCTGATGTGGGAGGTAAGATACATTGAACACAATGCCAGGACTTTCAACGAGCCA
GACAGCCCCATAGTCAAAGCAGCCAAAATTGTGACAGATGTTCTGCTCCGCTTCATTGGA
GATGATATATTAGAAATCTACAACAAGAAAGCAGAAGACCTGAGCAGTACAGATGAGGAA
GAGGAGGTGGCAGAAGTGGATGTGGATTCAGATGCTCCAGGCACTTCCTCTGGGAAAAGA
CGAGTGAGACGAAGGGTGAAGAGGCAGCCCATGAAAGCCAGTGCTGATTGGAAGGAGCAG
TGCCAGCAGCTCTTACTGATTTATGAGCGAGAGGACTCAGAGCCTTTCAGGCAGCCTGTT
GATCTCTTCTCTTACCCTGTAAGT
>ENSTGUT00000002666_common_whitethroat_W
ATGAAGATGCACAAGAGGATTTTGGGGCACCTATCCTCTGTTTATTGCATAGCCTTTGAT
CGCAGTGGGAGGAGGATTTTTACAGGGTCAGATGACTGTTTGGTGAAGATCTGGGCCACG
GATGACGGGCGCCTGCTGTCCACTCTGCGGGGCCACTCGGCCGAGATCTCGGACATGGCC
GTCAACTACGAGAACACGCTGCTGGCCACGGGCAGCTGTGACAAGGTGGTCAGGGTGTGG
TGCCTCAGGACCTGTGCCCCCCTCGCTGTCCTGCAGGGCCACTCAGCTTCCATCACTTCC
ATACAGTTCTCTCCAGCAAGGAAAGGAACAACTCGATACCTCACTTCCACTGGTGCTGAC
GGAACAATCTGTTTCTGGCAGTGGCATGCGAACACCATGAAATTCAAGGATCGTCCTGTG
AAGTTTGCAGAGAGGTCCAGGCCTGGTGTTCAGATCTCCTGCTCATCTTTCAGTTCTGGT
GGCATGTTCATTGCAACAGGGAGTACTGACCACGTGATAAGAATTTATTATTTGGGCTCA
GAATCTCCAGAGAAAATGGCTGAGCTGGAATCTCACACGGACAAAGTGGTTGCAGTGCAG
TTCTGTAACGGTGACAGCTTAAGGTTTGTCAGTGGAAGCAGGGATGGAACAGCAAGAATC
TGGCACTACCATCAGCATGACTGGAAGAGTCTGGTCCTGGATATGGCTACAAAAATGACA
GGAAATAATGTGGCATCTGGAGAGGACAAGGTCACCAAGCTGAAGGTTACCATGGTGGCT
TGGGATCGAGTCATCACTGCAGTCAACAACTTCCTCCTCAAAGTATGGAACTCCACAGGG
CAGCTTCTCCATAGCTTATCTGGTCACAACGATGAAGTTTTTGTTCTGGAGGCTCACCCC
TTTGACCAAAGGATTGTGCTTTCGGCGGGAGATGGGAATATTTTTGTTTGGGATATAGAC
AAAGGAACAAAAATTCGCAATTACTTTAACATGATTGAGGGCCAAGGCCATGGAGCTGTT
TTTGATTGCAAGTTCTCACCAGATGGGCAGCATTTTGCCTGCACAGACTCTCATGGACAT
CTGCTACTATTTGGTTTTGGATGCAATAAATATTATGAAAAGATTCCTGATCAGATGTTC
TTCCACACGGATTACCGGCCCCTGATCCGGGATGCCAATAATTATGTGCTGGATGAACAG
ACTCAACAGGCTCCAATGCCTCCTCCATTCCTGGTGGATGTTGATGGAAATCCTCATCCC
ACAAGATTCCAGCGGCTGGTGCCAGGGAGGGAAAATTGCAAGGATGAACAACTTATTCCT
CAGCTGGGATATGTGGCTAATGGTGATGGTGAGGTGGAACAAGTCATTGGGCAGCAAACC
AATGACCAGGATGAGAGTATCCTTGATGGAATGATCAGAGAGCTCCAGAGGGAACAAGAT
CTGAGAATTAATGAAGGAGAAACTCTTCCTCCACTCAACAGATCCCACTCTGTTAATGGA
GCTCTTCGCAGCTTGGACGTGGTCTCCCCACCCAACGTGGGGCTGCGCCGGAGCGGGCAG
ATCGAGGGCGTGCGGCAGATGCACCACAACGCGCCCCGCAGCCAAATGGCCACTGAGAGG
GACCTCATGGCCTGGAGCAGGAGAGTGGTGGTCAATGAGCTCCCTCCAGGCATCAGCAAA
GTCCAGGAAGAATGTCGAGCTGCCAAAGGTGAAATAGAAATCAATTTATACGCTGACAAG
AAGAGAAAGCCATCCCACACCTTACAACGGAGCGAATTCCAGGTGGGAGGCGGCCGCTCC
CTGCGCAGGAACCAGCGGAAGCGGCAGCACGCGTACCAGACCCGCTCCACCATCGAGCAC
AGCCAGCAGGGAGCCAGCCAGAACCCCTGTGCACGCCATGAGTCCGACAGCTCCTCTGAG
GAAGATGAGACTGTTGGCACAAGTGATGCATCCATGGATGATCCTGTGGCATGGCAGAGT
GAAAGCAGTTCCAGTGATTCATCAAGTGAATATTCAGACTGGACAGCAGATGCTGGGATT
AATCTGCAGCCTCCAAAGAGGCAAACCAGGCAGGCAGCTCAGAAAATCTGTAGTAGTTCT
GAAGATGAAAATATGAAGGGAACAAAAGGGCTGGAGCCAAAGCAAAGGAAACTTAAACAG
CCAAGGAAAAAGAAAGCCAGTGGGCTGCTGTCCCTGGAAGGGGAGCCCAGTGAGGAGTGG
CTGGCCCCACAGTGGATCCTGGACACCATTCCCCGCCGCTCGCCCTTCGTGCCCCAGATG
GGAGATGAGATCATCTACTTTAGACAAGGCGAAGCTTATGTGAGGGCAGTGAGGAAAGCC
AAAATTTATAGTATTAACATGCAAAAACAACCATGGAACAAAATGGAACTCAGGGAACAA
GAATTTGTGAAGACTATAGGAATTAAATATGAAGTTGGGCCTCCCACACTCTGCTGCTTG
AAGCTTGCATTCTTGGATCCAATCACAGGCAAAATGACAGGAGAATCTTTTTCCATAAAG
TACCACGATATGCCAGATGTTATTGATTTCCTTGTGCTGCATCAGTTTTATAATGAAGCC
AAAGAAAGGAACTGGCAAATAGGGGATAGATTTCGCAGTATCATTGATGATGCCTGGTGG
TTTGGGACTGTGGAGAGTCAGCAGCCTTTTCAGGCAGAATATCCTGATAGTTCCTTCCAG
TGCTACAGTGTCCACTGGGACAACAATGAAAGAGAGAGGATGAGTCCGTGGGACATGGAA
CCAATCCCAGAAGGAACTGCATATCCAGAGGAGGTCGGTGCTGGAGTTCCTGTGACCCCA
GAGGAGCTGACAGCTCTTCTCTACAAACCCCAGGAAGGAGAATGGGGGGCCCATTCCAGA
GATGAAGAATGTGAACGAGTAATCCAAGGGATTGAGCAGCTTCTTTCTCTTGACATTTCT
AATCCCTTTGCTGTTCCAGTGGACCTTAGTGCCTATCCCATGTATTGCACTGTTGTTGCT
TATCCAACTGACCTCACCACCATCAGGAGGAGGCTTGAAAACAGGTTTTATAGGAGAATC
TCTGCCCTGATGTGGGAGGTAAGATACATTGAACACAATGCCAGGACTTTCAACGAGCCA
GATAGCCCCATAGTCAAAGCAGCCAAAATTGTGACAGATGTCCTGCTCCGCTTCATTGGA
GATGATATATTAGAAATCTACAACAAGAAAGCAGAAGACCTGAGCAGTACTGATGAGGAA
GAAGAGGTGGCAGAAGTAGATGTGGATTCAGATGCTCCAGGCACTTCCTCTGGGAAAAGA
CAGGTGAGACGAAGAGTGAAGAGGCAGCCCATGAAAGCCAGTGCTGATTGGAAGGAGCAG
TGCCAGCAGCTCTTACTGATTTATGAACGAGAGGACTCAGAGCCTTTCAGGCAGCCTGTT
GATCTCTTCTCTTACCCTGTAAGT
>ENSTGUT00000002666_common_whitethroat_Z
ATGAAGATGCACAAGAGGATTTTGGGGCACCTCTCCTCTGTTTATTGCATAGCCTTTGAT
CGCAGTGGGAGGAGGATTTTTACAGGGTCAGATGACTGTTTGGTGAAGATCTGGGCCACG
GATGACGGGCGCCTGCTGTCCACCCTGCGGGGCCACTCGGCCGAGATCTCGGACATGGCC
GTCAACTACGAGAACACGCTGCTGGCCGCGGGCAGCTGTGACAAGGTGGTCAGGGTGTGG
TGCCTCAGGACCTGTGCCCCCCTCGCTGTCCTGCAGGGCCACTCAGCTTCCATCACTTCC
ATACAGTTCTCTCCAGCAAGGAAAGGAACAACTCGATACCTCACTTCCACTGGTGCTGAC
GGAACAATCTGTTTCTGGCAGTGGCATGCGAACACCATGAAATTCAAGGATCGTCCTGTG
AAGTTTGCAGAGAGGTCCAGGCCTGGTGTTCAGATCTCCTGCTCATCTTTCAGTTCTGGT
GGCATGTTCATTGCAACAGGGAGTACTGACCACGTGATAAGAATTTATTATTTGGGCTCA
GAATCTCCAGAGAAAATGGCTGAGCTGGAATCTCACACGGACAAAGTGGTTGCAGTGCAG
TTCTGTAACGGTGACAGCTTAAGGTTTGTCAGTGGAAGCAGGGATGGAACAGCAAGAATC
TGGCACTACCATCAGCATGACTGGAAGAGTCTGGTCCTGGATATGGCTACAAAAATGACA
GGAAACAATGTGGCATCTGGAGAGGACAAGGTCACCAAGCTGAAGGTTACCATGGTGGCT
TGGGATCGAGTCATCACTGCAGTCAACAATTTCCTCCTCAAAGTGTGGAACTCCACAGGG
CAGCTTCTCCATAGCTTATCTGGTCATGACGATGAAGTTTTTGTTCTGGAGGCTCATCCC
TTTGACCAAAGGATTGTGCTTTCGGCAGGAGATGGGAATATTTTTGTTTGGGATATAGAC
AAAGGAACAAAAATTCGCAATTACTTTAACATGATTGAGGGCCAAGGCCATGGAGCTGTT
TTTGATTGCAAGTTCTCACCAGATGGGCAACATTTTGCCTGCACAGACTCTCATGGACAT
CTGCTACTATTTGGTTTTGGATGCAATAAATATTATGAAAAGATTCCTGATCAGATGTTC
TTCCACACGGATTACCGGCCCCTGATCCGGGATGCCAATAATTATGTGCTGGATGAACAG
ACTCAACAAGCTCCAATGCCTCCTCCATTCCTGGTGGATGTTGATGGAAATCCTCATCCC
ACGAGATTCCAGAGGCTGGTGCCAGGGAGGGAAAATTGCAAGGATGAACAACTTATTCCT
CAGCTGGGATATGTGGCTAATGGTGATGGTGAGGTGGAACAAGTCATCGGGCAGCAAACC
AATGACCAGGATGAGAGTATCCTTGATGGAATGATCAGAGAGCTCCAGAGGGAACAAGAT
CTGAGAATTAATGAAGGAGAAACTCCTCCTCCACTCAACAGATCCCACTCTGTTAATGGA
GCTCTTCGCAGCTTGGAGGTGGGCTCGCCGCCCAACGTGGGGCTGCGCCGGAGCGGGCAG
ATCGAGGGCGTGCGGCAGATGCACCACAACGCGCCCCGCAGCCAGATGGCCACCGAGAGG
GACCTCATGGCCTGGAGCAGGAGGGTGGTGGTCAACGAGCTCCCTCCAGGCATCAGCAAG
GTCCAGGAAGAATGTCGAGCTGCCAAAGGTGAAATAGAAATCAGTTTATACGCTGACAAG
AAGAGAAAGCCATCCCACACCTTACAGCGGAGCGAATTCCAGGTGGGAGGCGGCCGCTCG
CTGCGCAGGAACCAGCGGAAGCGGCAGCACGCGTACCAGACCCGCTCCACCATCGAGCAC
AGCCAGCAGGGAGCCAGCCAGAACCCCTGTGCACGCCATGAGTCCGACAGCTCCTCTGAG
GAAGATGAGACTGTTGGCACAAGTGATGCATCCATGGATGATCCTGTGGCATGGCAGAGT
GAAAGCAGTTCCAGTGATTCATCAAGTGAATATTCAGACTGGACAGCAGATGCTGGGATT
AATCTGCAGCCTCCAAAGAGACAAACCAGGCAGGCAGCTCGGAAAATCTGTAGTAGTTCT
GAAGATGAAAATATGAAGGGAACAAAAGGGCTGGAGCCAAAGCGAAGGAAACTTAAACAG
CCAAGGAAGAAGAAAGCCAGTGGGCTGCTGTCCCTGGAAGGGGAGCCCAGTGAGGAGTGG
CTGGCCCCACAGTGGATCCTGGACACCATTCCCCGCCGCTCGCCCTTCGTGCCCCAGATG
GGAGATGAGATCATCTACTTTAGGCAAGGCGAAGCTTATGTGAGGGCAGTGAGGAAAGCC
AAAATTTATAGCATTAACATGCAAAAACAACCATGGAACAAAATGGAACTCAGGGAACAA
GAATTTGTGAAGACTGTAGGAATTAAATATGAAGTTGGGCCTCCCACACTCTGCTGCTTG
AAGCTTGCATTCCTGGATCCAATCACAGGCAAAATGACAGGAGAATCCTTTTCCATAAAG
TACCACGATATGCCAGATGTTATTGATTTCCTTGTGCTGCATCAGTTTTATAATGAAGCC
AAAGAAAGGAACTGGCAAATAGGGGATAGATTTCGCAGTATCATTGATGATGCCTGGTGG
TTTGGGACTGTGGAGAGTCAGCAGCCTTTCCAGGCAGAATATCCTGATAGTTCCTTCCAG
TGCTACAGTGTCCACTGGGACAACAATGAAAGAGAGAGGATGAGTCCATGGGACATGGAA
CCAATCCCAGAAGGAACTGCATATCCGGAGGAGGTCGGTGCTGGAGTTCCTGTGACCCCA
GAGGAGCTGACAGCTCTTCTCTACAAACCCCAGGAAGGAGAATGGGGGGCCCATTCCAGA
GATGAAGAATGTGAACGAGTAATCCGAGGGATTGAGCAGCTTCTTTCCCTCGACATTTCT
AATCCCTTTGCTGTTCCAGTGGACCTTAGTGCCTATCCCATGTATTGCACTGTTGTTGCT
TATCCAACTGACCTCACCACCATCAGGAGGAGGCTTGAAAACAGGTTTTATAGGAGAATC
TCTGCCCTGATGTGGGAGGTAAGATACATTGAACACAATGCCAGGACTTTCAACGAGCCA
GACAGCCCCATAGTCAAAGCAGCCAAAATTGTGACAGATGTCCTGCTCCGCTTCATTGGG
GATGATATATTAGAAATCTACAACAAGAAAGCAGAAGACCTGAGCAGTACTGATGAGGAA
GAGGAGGTGGCAGAAGTAGATGTGGATTCAGATGCTCCAGGCACTTCCTCTGGGAAAAGA
CGAGTGAGACGAAGAGTGAAGAGGCAGCCCATGAAAGCCAGTGCTGATTGGAAGGAGCAG
TGCCAGCAGCTCTTACTGATTTATGAACGAGAGGACTCAGAGCCTTTCAGGCAGCCTGTT
GATCTCTTCTCTTACCCTGTAAGT
>ENSTGUT00000002684_zebrafinch
ATGGTGAAGATCGCCTTCAACTCGCCCTTCGCCCTCAAGGATGAGCCCAAAAAAGAAGCG
GCCGAGGCGCTGGTGGCCGACAAGGACCCAGAAGTTGCCACACACAGGGGTGAAAACTCA
TCTGGAAGATGTCTCTTGACTCTGCTGGGCCTGGCGTTCATCTTGGCAGGGGTTGTTGTG
GGTGGAGCCTGCATCTACAAGTACTTCATGCCAAAGCACAAGGTGTACGGGGAGATGTGC
TACTTTGAGAACGAGGGCGAGCGCGCGGTGGAGCCGTACTTCCTGGACATCCGCGAGGAC
GACATCGCCATCATCGACGTGCCCGTGCCCAAGTTCTCCGACAGCGACCCCGCCGCCATC
GTGCACGACTTCGACAGGCTTTTGACAGCGTACCTCGACCTGCAGCTGGGGAACTGCTAC
GTGATCCCGCTGAACACTTCCATAGTCATGCCTCCAAGGAATCTGATGGATCTCTTCGCC
AAGCTGGCGACTGGCTCTTACCTGCCCCAGACGTACCTGGTGCGTGAGGAGATGGTGGTG
ACAGAGGAGATTGACAATGTGTCTGACCTGGGAATCTTCATCTACCAGCTCTGTGTGGGG
AAAGAGACCTTCAGGCTCCAGCGCAGAGACCAAATCTTAGGTGTGCAGAAACGGGCAGCG
GAGAACTGTCACTCAATCAGACACTTTGAAAACTCTTTCGTGGTGGAGACAAAGATCTGT
CAGCAG
>ENSTGUT00000002684_common_whitethroat_W
ATGGTGAAGATCGCCTTCAACTTGCCCTTCGCCCTCAAGGATGAGCCCAAAAAGGAGGCG
GCCGAGGCTCTGGTGGCCGACAAGGACCTGGAAGTTGCCACACACAGAGGTGAAAATTCA
TCTGGAAGATGTCTCTTGACTCTGCTGGGCCTGGCCTTCATCTTGGCAGGGGTTGTTGTG
GGTGGAGCCTGCATCTACAAGTACTTAATGCCAAAGCACAAGGTGTACGGGGAGATGTGC
TACTTTGAGAATGAGGGCGAGCGCGCGGTGGAGCCGTACTTCCTGGACATCCGCGAGGAC
GACATCGCCATCATCGACGTGCCCGTGCCCAAGTTCTCCGACAGCGACCCCGCCGCCATC
GTGCACGACTTCGACAGGCTTTTGACGGCGTATCTCGACCTGCAGCTGGGGAACTGCTAC
GTGATCCCGCTGAACACTTCCATAGTCATGCCTCCAAGGAATCTAATGGATCTCTTTGCC
AAGCTGGCGACTGGCTCTTACCTGCCCCAGACGTACCTGGTGCGTGAGGAGATGGTGGTT
ACAGAGGAGATCGATAACGTGTCTGATCTGGGCATCTTCATCTACCAGCTCTGTGTGGGG
AAAGAGACCTTCAGGCTTCAGCGCAGAGACCAAATCATGGGTGTGCAGAAACGGGCAGCG
GAGAACTGTCACTCAATCAGACACTTTGAAAACTCTTTCGTGGTTGAGACAAAGATCTGT
CAGCAG
>ENSTGUT00000002684_common_whitethroat_Z
ATGGTGAAGATCGCCTTCAACTCGCCCTTCGCCCTCAAGGATGAGCCCAAAAAGGAGGCG
GCCGAGGCGCTGGTGGCCGACAAGGACCCAGAAGTTGCCACACACAGGGGTGAAAACTCA
TCTGGAAGATGTCTCTTGACTCTGCTGGGCCTGGCCTTCATCTTGGCAGGGGTTGTTGTG
GGTGGAGCCTGCATCTACAAGTACTTCATGCCAAAGCACAAGGTGTACGGGGAGATGTGC
TACTTTGAGAACGAGGGCGAGCGCGCGGTGGAGCCGTACTTCCTGGACATCCGCGAGGAC
GACATCGCCATCATCGACGTGCCCGTGCCCAAGTTCTCCGACAGCGACCCCGCCGCCATC
GTGCACGACTTCGACAGGCTTTTGACGGCGTATCTCGACCTGCAGCTGGGGAACTGCTAC
GTGATCCCGCTGAACACTTCCATAGTCATGCCTCCAAGGAACCTGATGGATCTCTTTGCC
AAGCTGGCGACTGGCTCTTACCTGCCCCAGACGTACCTGGTGCGTGAGGAGATGGTGGTT
ACAGAGGAGATCGATAACGTGTCTGATCTGGGCATCTTCATCTACCAGCTCTGTGTGGGG
AAAGAGACCTTCAGGCTTCAGCGCAGAGACCAAATCATGGGTGTGCAGAAACGGGCAGCG
GAGAACTGTCACTCAATCAGACACTTTGAAAACTCTTTCGTGGTTGAGACAAAGATCTGT
CAGCAG
>ENSTGUT00000002730_zebrafinch
GGCAGCGGCGGCGACTTCGGGAACCCGCTCAGGTTCAAGCTCGTCTCCTTGGGCGAGCAG
AGCGTTGGGAAGACCTCCCTGATCACCAGGTTTATGTATGACAGTTTTGACAATACTTAC
CAGGCAACCATTGGAATTGATTTCCTGTCCAAAACCATGTACCTGGAGGACCGCACGGTC
CGGCTGCAGCTCTGGGACACGGCGGGGCAGGAGCGGTTCCGCAGCCTCATCCCCAGCTAC
ATCCGCGACTCCACCATCGCCGTCGTGGTCTACGACATCACGAACTTGAATTCTTTCCAG
CAAACCTCCAAGTGGATCGATGATGTCAGGACAGAGCGAGGCAGCGATGTCATCATCATG
TTGGTGGGGAACAAAACCGACCTGGCAGACAAGAGGCAAATCACCACAGAGGAAGGGGAA
CAGAGAGCCAAAGAGCTGAATGTGATGTTCATTGAGACCAGTGCAAAGACTGGCTACAAT
GTGAAGCAGCTTTTCCGCCGTGTGGCTGCTGCCTTACCTGGGATGGACAGCACACCAGAG
AAGAGCAAAGAAGACATGATTGACATCAAACTAGAGAAGCCCGAGCAGCCAGTGACGGAG
AGCGGCTGCTCCTGC
>ENSTGUT00000002730_common_whitethroat_W
AGCAGCGGCGGCGACTTCGGGAACCCGCTCAGGTTCAAGCTCGTCTTCCTGGGCGAGCAG
AGCGTTGGGAAGACCTCCCTGATCACCAGGTTTATGTATGACAGTTTTGACAATACTTAC
CAGGCAACCATTGGAATTGATTTCCTGTCCAAAACAATGTACCTGGAGGACCGCACGGTC
CGGCTGCAGCTCTGGGACACGGCGGGGCAGGAGCGGTTCCGCAGCCTCATCCCCAGCTAC
ATCCGCGACTCCACCATCGCCGTCGTGGTCTATGACATCACAAACTTGAATTCTTTCCAG
CAAACCTCCAAGTGGATTGATGATGTCAGGACAGAACGAGGCAGTGATGTCATCATCATG
TTGGTGGGGAACAAAACTGACCTGGCAGACAAGAGGCAAATCACCACAGAGGAAGGGGAA
CAGAGAGCCAAAGAGCTGAATGTGATGTTCATTGAGACCAGTGCAAAGACTGGCTACAAT
GTGAAACAGCTTTTCCGCCGTGTGGCTGCTGCCTTACCTGGGATGGACAGCACACCAGAG
AAGAGCAAAGAAGACATGATTGACATCAAACTAGAGAAGCCCGAGCAGCCAGTCACGGAG
AGCGGGTGCTCCTGC
>ENSTGUT00000002730_common_whitethroat_Z
GGCAGCGGCGGCGACTTCGGGAACCCGCTCAGGTTCAAGCTCGTGTTCCTGGGCGAGCAG
AGCGTTGGGAAGACCTCCCTGATCACCAGGTTTATGTATGACAGTTTTGACAATACTTAC
CAGGCAACCATTGGAATTGATTTCCTGTCCAAAACAATGTACCTGGAGGACCGCACGGTC
CGGCTGCAGCTCTGGGACACGGCGGGGCAGGAGCGGTTCCGCAGCCTCATCCCCAGCTAC
ATCCGCGACTCCACCATCGCCGTCGTGGTCTATGACATCACGAACTTGAATTCTTTCCAG
CAAACCTCCAAGTGGATCGATGACGTCAGGACAGAGCGAGGCAGTGATGTCATCATCATG
TTGGTGGGGAACAAAACCGACCTGGCAGACAAGAGGCAAATCACCACAGAGGAAGGGGAA
CAGAGAGCCAAAGAGCTGAATGTGATGTTCATTGAGACCAGTGCAAAGACTGGCTACAAT
GTGAAACAGCTTTTCCGCCGTGTGGCTGCTGCCTTACCTGGGATGGACAGCACACCAGAG
AAGAGCAAAGAAGACATGATTGACATCAAACTAGAGAAGCCCGAGCAGCCAGTCACGGAG
AGCGGGTGCTCCTGC
>ENSTGUT00000002747_zebrafinch
AGGGTTTTCAAGAAGACCAGCCCCAACAGCAAGCTTTCCCTCTACCTGGGGAAGAGAGAC
TATGTGGATAACGTGGATTCAGTGGAATCTGTCGATGGTGTCTGCCTGATCGACCCGGAG
TACCTGAAGGACAGGAAAGTGGTGACGCTGACCTGCGCCTTCCGCTACGGCCGCGATGAC
CTCGACGTGATCGGCCTGACCTTCAGGAAGGACATCTACGTGGTGACCACCCAGGACCAG
GCTCCCAAAACCCTCACTCCTCTGCAGGAGAAGCTGATGAAGAAGTACCCCTTCACCGAG
ATTGCCACCAACCTGCCCTGCTCCATCACCCTGCAGGGGCCAGATGATGTGGGAAAGGCC
TGTGGCGTGGACTTCGAGGTCAAAGGATTTGCTGAAAATCTGGAGGAGAAAATTCACAAG
AGGAACTCGGTGCGCCTCATCATCCGCAAGGTGCAGTTCGCCGGGCCAGCCCCGAGAGCC
GAGACCACCCGGCAGTTCATGATGTCAGACAAGCCTCTGCACCTCGAAGCTTCCCTGGAC
AGGGAGATCTACTACCACGGAGACCCCATCAATGTGACCGTCAACATCAACAACACCACC
AACAAGGTTGTGAAAAAAATAAAGATCGCAGTGGATCAGATCACAGTGGTCCTGTATTCC
CTGGATAAGTACACGAAGACTGTGTGCGAGGAGATAAATGAGACTGTGGCCAATTCCACC
TTCTCCAAAACGTACTCAGTGACCCCCATGCTCTCGTCGAACCGCCAGAAGCGAGGCCTC
GCTCTCGATGGCAAACTCAAGCACGAGGACACCAACCTGGCCTCCACCACCATCCTGAGA
CCCGGCATGGACAAGGAGGTGCTGGGCATCCTGGTGTCCTACAAAGTGAAGGTCAACCTG
GTGGTGTCCCGAGGAGGCATCCTGGGGGATCTCACTGCCAGTGATGTTGGGGTGGAGATG
CCCGTCATCCTCATGCACCCGAAGCCTGATGACTGCGACCTGAGGATTTCCCCTCCTCCT
TCACTGTGCTCTGCTCTCCCTTCCAGCGAGGAGGAATTTGCTCGCCAGAAGCTCAAGGGA
GAGAAGGATGATGAAGATGAGAAGGAGGAA
>ENSTGUT00000002747_common_whitethroat_W
AGGGTTTTCAAGAAGACCAGCCCCAACAGCAAGCTTTCCCTCTACCTGGGGAAGAGAGAC
TATGTGGATAATGTGGATTCAGTGGAATCTGTAGATGGTGTCTGCCTGGTTGACCCAGAG
TACTTAAAGGACAGGAAAGTGGTGACGCTGACCTGCGCCTTCCGCTATGGCCGCGATGAC
CTTGACGTGATCGGCCTGACCTTCAGGAAGGACATCTACGTGCTGACCACCCAGGACCAG
GCCCCCAAAACCCTCACTCCTCTGCAGGAGAAACTGATGAAGAAGTACCCCTTCACCGAG
ATTGCCACCAACCTGCCCTGCTCCATCACCCTCCAGGGGCCAGATGATGTGGGAAAGGCC
TGTGGCGTGGACTTCGAGGTCAAAGGATTTGCTGAAAATCTGGAGGAGAAAATTCACAAG
AGGAACTCTGTGCGCCTCATCATCCGCAAGGTCCAGTTCGCCGGGCCAGCCCCAAAAGCC
GAGACCACCCGGCAGTTCATGATGTCAGACAAGCCTCTGCACCTTGAAGCTTCCCTGGAT
AGGGAGATCTACTACCACGGAGACCCCATCCATGTGACCATCAACATCAACAACACCACC
AACAAGGTTGTGAAAAAAATTAAGATCTCAGTGGATCAGATCACAGTGGTCCTGTATTCC
CTGGATAAATACACGAAGACTGTGTGCGAGGAGATAAATGAGACTGTGGCCAATTCCACC
TTCTCCAAAACGTACTCGGTGACCCCCCTGCTCTCGGCTAACCGCCAGAAGCGAGGCCTC
GCTCTCGATGGCAAACTCAAGCACGAGGACACCAACCTGGCCTCCACCACCATCCTGAGG
CCTGGCATGGACAAGGAGGTGCTGGGCATCCTGGTGTCCTACAAAGTGAAGGTCAACCTG
GTGGTGTCCCGAGGAGGCATCCTGGGGGATCTCACTGCCAGTGATGTTGGGGTGGAGATG
CCTGTCATTCTCATGCACCCAAAGCCTGATGACAGCGACCTGAGGGTTTCCCCTCCTCCT
TCACTGTGCTCTGCTCTCCATTCCAGTGAGGAGGAATTTGCTCGCCAGAAGCTCAAGGGA
GAGAAGGATGATGAAGATGAGAAGGAGGAA
>ENSTGUT00000002747_common_whitethroat_Z
AGGGTTTTCAAGAAGACCAGCCCCAACAGCAAGCTTTCCCTCTACCTGGGGAAGAGAGAC
TATGTGGATAATGTGGATTCGGTGGAATCTGTAGATGGTGTCTGCCTGATCGACCCAGAG
TACCTAAAGGACAGGAAAGTGGTGACGCTGACCTGCGCCTTCCGCTACGGCCGCGATGAC
CTCGACGTGATCGGCCTGACCTTCAGGAAGGACATCTACGTGCTGACCACCCAGGACCAG
GCCCCCAAAACCCTCACTCCTCTGCAGGAGAAGCTGATGAAGAAGTACCCCTTCACCGAG
ATTGCCACCAACCTGCCCTGCTCCATCACCCTCCAGGGGCCAGATGATGTGGGAAAGGCC
TGTGGCGTGGACTTCGAGGTCAAAGGATTTGCTGAAAATCTGGAGGAGAAAATTCACAAG
AGGAACTCTGTGCGCCTCATCATCCGCAAGGTCCAGTTCGCCGGGCCGGCCCCGAAAGCC
GAGACCACCCGGCAGTTCATGATGTCAGACAAGCCTCTGCACCTCGAAGCTTCCCTGGAT
AAGGAGATCTACTACCACGGAGAGCCCATCCATGTGACCGTCAACATCAACAACACCACC
AACAAGGTTGTGAAAAAAATTAAGATCTCAGTGGATCAGATCACAGTGGTCCTGTATTCC
CTGGATAAATACACGAAGACTGTGTGCGAGGAGATAAATGAGACTGTGGCCAATTCCACC
TTCTCCAAAACGTACTCGGTGACCCCCCTGCTCTCAGCTAACCGCCAGAAGCGAGGCCTC
GCTCTCGATGGCAAACTCAAGCACGAGGACACCAACCTGGCCTCCACCACCATCCTGAGA
CCCGGCATGGACAAGGAGGTGCTGGGCATCCTGGTGTCCTACAAAGTGAAGGTCAACCTG
GTGGTGTCACGAGGAGGTATCCTGGGGGATCTCACTGCCAGTGATGTTGGGGTGGAGATG
CCCGTCATCCTCATGCACCCAAAGCCTGATGACACCGACCTGAGGGTTTCCCCTCCTCCT
TCACTGTGCTCTGCTCTCCATTCCAGTGAGGAGGAATTTGCTCGCCAGAAGCTCAAGGGA
GAGAAGGATGATGAAGATGAGAAGGAGGAA
>ENSTGUT00000002780_zebrafinch
ATGATGGCGGAGGCGGGCGCGGGCGGCCCCCGGCTGGCGGAGCTGCTGGCGGTGGGACGG
CGGCTGTGGGACGAGCTGAGCACCGAGCCCTCCGGAGCCCCGGCCGTGCAGGACAAGGTG
CGGCAGGGGCTGGAGGCGCTGCAGCGGGCGGCGGCCATGGTGGAGCAGCTGGAGCTGTTC
AGTGAGAACGAGGAGCTGGCCGATCTGAAGTTCATGCTGCTGCCGGCGCTGCTGGGAGCC
CTGACGCTGAAGCAGGTGGAGCTGAGCAGGAGGAGGGAGCACCTGGAGAATGCCGAGCAT
TTCCTGTTCCTGAAGCTCTGCAGGAGCTACCTGGGCTCCTTCCAGCTGCCCGACCCCTCC
CAGCCCGATCTGGTGGCCATGGCCATGAGCAGGGCCAAAATTGAAAGATACAAACAGAAG
AAGGAGCTGGAGAACAAACTGGCCTCCATGAGCAGCTCCGTGGAGGGGACAGCGGATGAG
GATCAGATCCGGATCCTCCAGATCCAGAAATGGATCGGCACCAGCCTGGAGGAGATTGAG
AGCATCGACCAGGAGCTGGTGATCCTGAAGAGTAGGGATGCAGCCAGGCAGGCTCCAGCA
GGTCCCCGTGGCCCTTCCCGGCCAGCCAGAAAACCCTTCATCCTCACCCGGGATGCTGCT
CAGGCCAGGGTGTTTGGAGCTGGCTATCCCGGGCTGCCCACCATGACTGTGGACGATTGG
TACGAGCAGCGCCGCAAGCAGGGAATTGTCCAGCAGGGCTTTGGAGAACCTGGAGCTCCT
CCCTGTCAGAAGCAGCAGCAGGAGACAGCGGAGGAGGAGGATGATGAGGAAGCTCTTCGG
AAAGCTCGGGACTGGGACGACTGGAAGGACACACACCCCCGGGGCGGCAACAGGCACAAC
ATGGGC
>ENSTGUT00000002780_common_whitethroat_W
ATGATGGCGGAGGCGGGCGCGGGCGGCCTCCGGCTGGTGGAGCTGCTGGCGTTGGGACGG
CGGCTCTGGGACGAGCTGAGCACCGAGCTCTCCGGAGCCCCGGTCGTGCAGGAGAAGGTG
CGGCAGGGGCTGGATGCGCTGCAGCGGGCGGCGGCCATGGTGGCGCAGCTGGAGCTGTTC
AGTGAGAACGAGGAGCTGGCCGACCTGAAATTCATGCTGCTGCCGGCGCTGCTGGGGGCC
ATGACTCTGAAGCAGGTGGACCTGAGCAGGAGAAGGGAGCACCTGGAGAGTGCCGAGCAC
TTCCTGTTCCTCAAGCTCTGCAAGAACTACCTGGGATCTTTCCAGCTGCCCGACCCCTCC
CAGCCCGATCTGGTGGCCATGGCCATGAGCAGGGCCAAAATTGAAAGATACAAACAGAAG
AAGGAACTGGAGAACAAATTGGCCTCCATGAGCAGCTCCGTGGAGAGGACAGCAGATGAG
GATCAGATCCGGATCCTCCAGATCCAGAAGTGGATCAGCACCAGCCTGGAGGAGATTGAG
AGCATCGACCAGGAGCTGGTGATCCTGAGGAGCAGGGATGCAGCCAGGCAGGCTCCAGCA
GGTCCCTGTGGCCCTTCCCGGCCAGCCAGAAAACCCTTCATCCTCACCCAGAATGTTGCT
CAGGCCAGGGTGTTTGGAGCTGGCTATCCTGGGCTGCCCACCATAACTGTGGATGACTGG
TACGAGCAGCGCCGGAAGCAGGGAATTGTCCAGCAGGGCTTTGGAGAACCTGGATCTCCT
CCCTGTCAGAAGCAGCAGCAGGAGACAGAGGAGGAAGAAGATGATGAGGAAGCTCTTCGT
AAAGCTCGGGACTGGGATGACTGGAAGGACACACACCCCCGGGGCGGCAACAGGCACAAC
ATGGGC
>ENSTGUT00000002780_common_whitethroat_Z
ATGATGGCGGAGGCGGGCGCGGGCGGCCCCCGGCTGGCGGAGCTGCTGGCGTTGGGACGA
CGGCTCTGGGACGAGCTGAGCACCGAGCCCTCCGGAGCCCCGGCCGTGCAGGAGAAGGTG
CGGCAGGGGCTGGACGCGCTGCAGCAGGCGGCGGCCATGGTGGCGCAGCTGGAGTTGTTC
AGTGAGAACGAGGAGCTGGCCGACCTGAAATTCATGCTGCTGCCGGCGCTGCTGGGGGCC
ATGACTCTGAAGCAGGTGGACCTGAGCAGGAGAAGGGAGCACCTGGAGAGTGCCGAGCAC
TTCCTGTTCCTCAAGCTCTGCAAGAACTACCTGGGATCTTTCCAGCTGCCCGACCCCTCC
CAGCCCGATCTGGTGGCCATGGCCATGAGCAGGGCCAAAATTGAAAGATACAAACAGAAG
AAGGAGCTGGAGAACAAATTGGCCTCCATGAGCAGCTCCGTGGAGGGGACAGCGGATGAG
GATCAGATCCGGATCCTCCAGATCCAGAAGTGGATCGGCACCAGCCTGGAGGAGATTGAG
AGCATCGACCAGGAGCTGGTGATCCTGAGGAGCAGGGATGCAGCCAGGCAGGCTGCAGCA
GGTCCCCGTGGCCCTTCCCGGCCAGCCAGAAAACCCTTCATCCTCACCCGGAATGCTGCT
CAGGCCAGGGTGTTTGGAGCTGGCTATCCCGGGCTGCCCACCATGACTGTGGATGACTGG
TACGAGCAGCGCCGGAAGCAGGGAATTGTCCAGCAGGGCTTTGGAGAACCCAGATCTCCT
CCCTGTCAGAAGCAGCAGCAGGAGACAGAGGAGGAGGAGGAAGATGAGGAAGCTCTTCGT
AAAGCTCGGGACTGGGACGACTGGAAGGACACACACCCCCGGGGCGGCAACAGGCACAAC
ATGGGC
>ENSTGUT00000002798_zebrafinch
CAGCTGGCCTTGCTGAACTTCTTTCACCCCGAGGAGAAGCTGCACGTTGGAGAAGAAGGG
AGACGAGTCCGTCGGAATAAAAGGAGTAAAGGCGAAGGGCCCGACGGTGATTCAGTGAAA
AACAAGAAAAAGGGTAAAAAGGCCGGTCCTCCAGGGCCCAACGGTCCCCAAGGGCCACCA
GGGCCTCCCGGGCCGGGTCCCCCCGGCATTCCCGGCATCCCCGGGATTCCAGGCACAACC
GTCATGCCCGGCCCCCCTGGCCCGCCGGGCCCTCAGGGACCACCCGGCGTGCAGGGCCCC
TCAGGTGACAAGGCCAGCTCCAGAGACATCCAGCCAGCTGTGGTCCATCTCCAAGGGCAA
GGCTCAGCAATCCAAGTGAAGAATGATCTTTCAGGTGGAGTCCTCAATGACTGGTCTCGC
ATCACTCTGAACCCCAAGGTGTTTAAGCTGCATGCCCGCAGTGGGGAGCTGGAGGTACTG
GTGGACGGCACATACTTCATCTATAGTCAGGTAGAAGTCTACTACATCAACTTCGCCAGC
TACGAGGTGGTGGTGGACGAGAAGCCCTTTCTGTGCACTCGGAGCATCGAGACCGGCAAG
ACCAACTTCAACACCTGCTACACGGCTGGGGTGTGCCTGCTCAAGGCCAGGCAGAAGATC
GCCGTGAAGATGGTCCACGCTGACATCTCCATCAACATGAGCAAGCACACGACTTTCTTT
GGGGCCATCCGCCTGGGAGATGCACCCGCGTCC
>ENSTGUT00000002798_common_whitethroat_W
CAGCTGGCCTTGCTGAACTCCTTTAACCCCGAGGAGAAGCTGCACGTTGGAGAAGAAGGG
AGACGCATCCGTCGGAATAAAAGGAGTAAAGGCGAAGGGCCCGATGGTGATTCAGTGAAA
AACAAGAAAAAGGGTAAAAAGGCTGGTCCTCCAGGGCCCAACGGTCCCCAAGGGCCACCA
GGGCCTCCTGGGCCAGGTCCCCCCGGCATTCCCGGCATCCCTGGGATTCCAGGCACAACT
GTCATGCCTGGCCCCCCTGGCCCACCGGGCCCTCAGGGACCACCCGGAGTGCAGGGCCCC
TCAGGTGACAAGGCCAGCTCCAGAGATATCCAGCCAGCTGTGGTCCATCTCCAAGGCCAA
GGCTCAGCAATCCAAGTGAAGAATGATCTTTCAGGTGGAGTCCTCAATGACTGGTCTCGT
ATCACTCTGAACCCCAAGGTGTTTAAGCTGCATGCCCGCAGTGGGGAGCTGGAGGTACTA
GTGGACGGCACATACTTCATCTATAGTCAGGTAGAAGTCTACTACATCAACTTCGCCAGC
TACGAGGTGGTGGTGGACGAGAAGCCCTTTCTGTGCACTCGGAGCATCGAGACCGGCAAG
ACCAACTTCAACACCTGCTACACGGCTGGGGTGTGCCTGCTCAAGGCCAGGCAGAAGATC
ACTGTGAAGATGGTCCACGCTGACATCTCCATCAACATGAGCAAGCACACGACTTTCTTT
GGGGCCATCCGCCTGGGAGATGCACCCGCGTCC
>ENSTGUT00000002798_common_whitethroat_Z
CAGCTGGCCTTGCTGAACTTCTTTCACCCCGAGGAGAAGCTGCACCTTGGAGAAGAAGGG
AGACGCGTCCGTCGGAATAAAAGGAGTAAAGGCGAAGGGCCCGACGGTGATTCAGTGAAA
AACAAGAAAAAGGGTAAAAAGGCTGGTCCTCCAGGCCCCAATGGTCCCCAAGGGCCACCA
GGGCCTCCCGGGCCGGGTCCCCCCGGCATTCCCGGCATCCCAGGGATTCCAGGCACAACT
GTCATGCCCGGCCCCCCTGGCCCGCCAGGCCCTCAGGGACCACCCGGAGTGCAGGGCCCC
TCAGGTGACAAGGCCAGCTCCAGAGACATCCAGCCAGCTGTGGTCCATCTCCAAGGCCAA
GGCTCAGCAATCCAAGTGAAGAATGATCTTTCAGGTGGAGTCCTCAATGACTGGTCTCGC
ATCACTCTGAACCCCAAGGTGTTTAAGCTGCATGCCCGCAGTGGGGAGCTGGAGGTACTG
GTGGACGGCACATACTTCATCTATAGTCAGGTAGAAGTCTACTACATCAACTTCGCCAGC
TACGAGGTGGTGGTGGACGAGAAGCCCTTCCTGTGCACTCGGAGCATCGAGACCGGCAAG
ACCAACTTCAACACCTGCTACACGGCCGGGGTGTGCCTGCTCAAGGCCAGGCAGAAGATC
GCCGTGAAGATGGTCCACGCTGACATCTCCATCAACATGAGCAAGCACACGACTTTCTTT
GGGGCCATCCGCCTGGGAGATGCACCCGCGTCC
>ENSTGUT00000002865_zebrafinch
ATGACACCCACAGACCAGAAGCCTGGAGCTAAGCAGGGCACCTTGGACCTGACCCTGAAA
TCGTGTGTACGGAGAAAGACTGACTCCATAGACAAAAGGTTTTGTTTTGACATTGAAACT
AATGAAAGGTCCGGGACCACGCTGCAGGCACTCTCAGAAGCCAACCGAAGGCTGTGGATG
GAGGCCATGGACGGGAAGGAGCCGATCTATCACAGTCCCATCACGAAGCAGGAAGAAATG
GAGCTGAACGAGGTGGGCTTCAAGTTTGTTCGGAAGTGCATCAATGCAGTGGAGACCAAA
GGAATCACTACGGAGGGCGTGTACCGGACTGTTGGCAGCAATATCCAGGTGCAGAAGTTA
CTGAATGCCTTTTTTGATCCAAAATGCCCTGGGGATGTGGATCTCCAGAGTGGGGACTGG
GACATCAAGACCATTACCAGCTCGCTGAAGTTCTATCTCAGGAACCTGTCTGAACCCGTC
ATGACGTACAAGCTCCACAAAGAGCTGGTCCTGGCTGCCAAGTCTGAGAACCTGGATTAC
AGGCTGGGAGCCATTCATGCACTGGTGTATAAACTGCCTGACAAGAACAGGGAGATGTTA
GAACTCCTCATCCAGCACCTTGTCAACGTGTGTGAGCACAGCCGGGAGAACCTGATGTCG
CCGTCCAACATGGGGGTGATCTTCGGGCCCACCCTCATGCGAGCACAGGAGGACACTGTG
GCTGCCATGATGAACATCAAGTTCCAAAACATCGTGGTGGAGATCCTGATAGAGCACTTT
GGGAAGATCTACTCTGGCCCCCCTGAAGACACCACAGCCCCCCCAGTGCCCCCACCCAGG
GTGGCTGCCCGGCGGCACAAACCCATCACCATCTCCAAGCGTCCCCTGAGGGAGAGACCT
GTCTTCTTTGGTGCCTCTGTGGAGGAGAGTGGAGCAGAGAGGCTCGGCCAGACCCCCAAC
GGCGGCGGCGTGGAGGCCCCCAGACCCCTGCACCGCAGCCGCCTGCCCGGGGACGAGCCG
GGGCGTGCCCCCGCCGAGAGCCTGGGGAAGAGGCTGCAGGATGGAGGGGCGAAGGCAGCT
GCCAGGGCGGCCGTGGTGACCAGCCCTGCCCTGAGGACCGCCACGCTGCAGGCCAGGAGA
GGCATCTGTGGCAGAGAGGGTGACTGTGACGGTGTCCCTAAGCCACGTTCCCATGGTGAT
AAACCTGTGATACGTCCCCCTGTGAGACCTCCGGATCCATGCCGGACTCCCATCCCTCCA
AAGCTGGAGCAGAGGCCAGATCTGATAGCAGGCACAGCAGAGGAGATGTCATCTGTGGTG
GCCTCTAGGACCAAGTTCTTTGAGACAGCGTCC
>ENSTGUT00000002865_common_whitethroat_W
ATGAAACCCATAGACCAGAAGCCTGGAGCTAAGCAGGGCACGTTGGACCTGACCCTGAAA
TCCTGCATAAGGAGAAAGACTGACTCCATAGACAAAAGGTTTTGTTTTGACATTGAAACT
AATGAAAGGTCCGGGACCACGCTGCAGGCGCTCTCAGAAGCCAACCGAAGGCTGTGGATG
GAGGCCATGGACGGGAAGGAGCCAATTTATCACAGTCCCATCACAAAGCAGGAAGAAATG
GAGCTGAACGAGGTGGGCTTCAAGTTTGTTCGAAAGTGCATCAATGCAGTGGAGACCAAA
GGAATCACTACGGAGGGCGTGTACTGGACTGTTGGCAGCAATATCCAGGTGCAGAAGTTA
CTGAATGCCTTTTTTGATCCAAAATGCCCTGGGGATGTGGATCTCCAGAGTGGGGATTGG
GACATCAAGACCATTACCAGCTCTCTGAAGTTCTATCTCAGGAACCTGTCTGAACCCGTC
ATGACGTACAAGCTCCACAAAGAGCTGGTCCTGGCTGCCAAGTCTGAGAATCTGGATTAC
AGGCTGGGAGCCATTCATGCACTGGTCTATAAACTGCCTGAGAAGAACAGGGAGATGTTA
GAACTCCTCATCCAGCACCTCGTCAACGTCTGCGAGCACAGCCGGGAGAACCTGATGTCA
CCATCCAACATGGGGGTGATCTTCGGGCCCACCCTCATGCGAGCACAGGAGGACACTGTG
GCAGCCATGATGAACATCAAGTTCCAAAACATCGTGGTCGAGATACTGATAGAGCACTTT
GGGAAGATCTACTCTGGCCTCCCAGAAGACACCACAGCCCCCCCGGTGCCCCCACCCAGG
GTGGCTGCCCGGTGGCACAAACCCATCACCATCTCCAAGCGTCCCCTGAGGGAAAAACTT
GTCTTCTTTGATGCCTCTGTGGAGGAGAGCAGAGCAGAGCGGCTCAGCCAGACCCCCAAC
GATGGCGGTGTGGAGGCCCCCAAGCCCCTGCACCGCAGCTGCCTGCCCGGGGACGAGCCG
GGGCGTCCCCCCGCCGAGAGCCTGGGGAAGAGGCTGCAGGATGGAGGGGCGAAGCCAGCT
GGCAGGGCGGCCGTGGTGACCAGCCCTGCCCTGAGGACTGCCGTGCTGCAAGCCAGGAGA
GGCATCTGTGGCAGAGAGGGTGACTGTGATGGTGTCCCTAAGCCACATTCCCATGGTGAT
AAGCCCGTGATACGTCCCCCTGTGAGACCTCCAGATCCATGCCGAACTCCCATCCCTCCA
AAGCTAGAGCAGAGGACAGATCTGATAGCAGGGACAGCAGAGGAGATATCATCTATGGTG
GCCTCTAGGACCAAGTTCTTTGAGATGGCTTCC
>ENSTGUT00000002865_common_whitethroat_Z
ATGACACCCATAGACCAGAAGCCTGGAGCTAAGCAGGGCACGATGGACCTGACCCTGAAA
TCCTGCGTAAGGAGGAAGACTGACTCCATAGACAAAAGGTTTTGTTTTGACATTGAAACT
AATGAAAGGTCCGGGACCACGCTGCAGGCGCTCTCAGAAGCCAACCGAAGGCTGTGGATG
GAGGCCATGGACGGGAAGGAGCCGATTTATCACAGTCCCATCACGAAGCAGGAAGAAATG
GAGCTGAACGAGGTGGGCTTCAAGTTTGTTCGGAAGTGCATCAATGCAGTGGAGACCAAA
GGAATCACTACAGAGGGCGTGTACCGGACTGTTGGCAGCAATATCCAGGTGCAGAAGTTA
CTGAATGCCTTTTTTGATCCAAAATGCCCTGGGGATGTGGATCTCCAGAGTGGGGATTGG
GACATCAAGACCATTACCAGCTCTCTGAAGTTCTATCTCAGGAACCTGTCTGAACCCGTC
ATGACGTACAAGCTCCACAAAGAGCTGGTCCTGGCTGCCAAGTCTGAGAATCTGGATTAC
AGGCTGGGAGCCATTCATGCACTGGTCTATAAACTGCCTGAGAAGAACAGGGAGATGTTA
GAACTCCTCATCCAGCACCTCGTCAACGTCTGCGAGCACAGCCGGGAGAACCTGATGTCA
CCATCCAACATGGGGGTGATCTTCGGGCCCACCCTCATGCGAGCACAGGAGGACACTGTG
GCAGCCATGATGAACATCAAGTTCCAAAACATCGTGGTCGAGATACTGATAGAGCACTTT
GGGAAGATCTACTCCGGCCCCCCAGAAGACACCACAGCCCCCCCGGTGCCCCCACCCAGG
GTGGCTGCCCGGCGGCACAAACCCATCACCATCTCCAAGCGTCCCCTGAGGGAAAGACCT
GTCTTCTTTGGTGCCTCTGTGGAGGAGAGTGGAGCAGAGCGGCTCGGCCAGACCCCCAAC
GGCGGCGGCGTGGAGGCCCCCAAGCCCCTGCTCCGCAGCCGCCTGCCCGGGGACGAGCCG
GGGCGTCCCCCCGCCGAGAGCCTGGGGAAGAGGCTGCAGGATGGAGGAGCAAAGCCAGCT
GGCAGGGCGGCCGTGGTGACCAGCCCTGTCCTGAGGACCGCCACGCTGCAGGCCAGGAGA
GGCGTTGTTGGCAGAGAGGGTGACTGTGACGGTGTCCCTAAGCCACGTTCTCATGGTGAT
AAGCCCGTGATACGTCCCCCTGTGAGACCTCCGGATCCATGCCGGACTCCCATCCCTCCA
AAGCTGGAGCAGAGGCCAGATCTGATAGCAGGGACAGCAGAGGAGATGTCATCTGTGGTG
GCCTCTAGGACCAAGTTCTTTGAGACGGCTTCC
>ENSTGUT00000002888_zebrafinch
CAGAAGTACCTCTGTGACTGCACCATCGACAAATTCAAAAACTGCCCCTCGTGCCGCCTG
CGGAAGTGCTACGAGGGAGCCCGCAAGCTGAAGAAACTGGGTAACCTGAAGGCACAGGAC
GACATGGAGGGAGCCAGCTCGTCCAGCCCAACGGAGGAGCAAACTCCCAAGCTGGTGATG
ACGCGCATTGACGGCTACGAGTGCCAGCCCATCTTCCTCAACGTCCTGGAGGCCATCGAG
GGTGTGGTGTGTGCTGGCCACGACAACAGCCAGCCTGACTCCTTCTCCAACCTGCTGAGC
AGCAATGAGCTTGGGGAGCGGCAGCTGGTCTACGTGGTCAAATGGGCAAAGGCCCTGCCG
GGATTTCGCAACCATGTGGACGACCAGATGTCAATAATCCAGTACTCTTGGATGGGCCTG
ATGGTGTTTGCTATGGGGTGGAGATCCTTCACCAATGTCAATTCCAGGATGCTGTACGCT
CCAGACCTGGTCTTCGAGTACCGCATGCACTCCAGGATGTACAGCCAGTGCATCAGGATG
CGGCACCTCTCCCAGGAATTTGGGTGGCTTCAGATCACACCCCAGGAGTTCCTCTGTATG
AAGGCTCTCTTCTTCAGTATTATTCCAGTGGACGGCCTGAAGAACCAGAAGCTCTTTGAT
GAGCTCCGCATGAATTACATTAAGGAGCTTGACCGTATCATTGCCTGCAAGAGGAAGAAC
CCCACCTCCTGCTCCCGGAGGTTTTACCAGCTCACCAAAGTCCTGGACTCCGTGCATCCG
ATTGCCAAGGACCTGCATCAGTTTACATTTGATCTCCTAATCAAGGCACACATGGTGAGC
GTGGACTACCCAGAAATGATGGCTGAGATCATCTCTGTGCAGGTTATCCTGTCTGGAAAA
GTCAAGCCTATCTACTTCCACGCACAG
>ENSTGUT00000002888_common_whitethroat_W
CAGAAGTACCTCTGTGACTGCACCATCGACAAGTTCAAAAACTGTCCCTCCTGCCGCCTG
CGGAAGTGCTATGAGGGAGCCCGCAAGCTGAAGAAACTGGGTAACCTGAAGGCGCAGGAT
GACATGGAGGGAACCAGCTCATCCAGCCCCACGGAGGAGCAAGCTCCCAAGCTGGTGATG
ACACACATTGATGGCTATGAGTGCCAGCCCATCTTCCTCAGCGTCCTGGAGGCCATTGAG
GGTGTGGTGTGTGCTGGCCACGACAACAGCCAGCCTGACTCCTTCTCCAACCTGCTGACC
AGCAATGAGCTTGGGGAGCGGCAGCTGGTCTACGTGGTCAAATGGGCAAAGGCCCTGCCA
GGATTTCGCAACCATGTGGATGACCAGATGTCAATAATCCAGTACTCTTGGATGGGCCTG
ATGGTGTTTGCTATGGGGTGGAGATCCTTCACCAATGTGAATTCCAGGATGCTTTACGCT
CCAGACCTGGTCTTCGAGTATCGCATGCACTCCAGGATGTACAGCCAGTGCATCAGGATG
AGGCACCTCTCCCAGGAATTTGGGTGGCTTCAGATCACACCCCAGGAGTTCCTCTGTATG
AAGGCTCTCTTCTTCAGTATTATTCCAGTGGATGGCCTGAAGAACCAGAAGTTCTTTGAT
GAGCTCCGCATGAGTTACATTAAGGAACTTGACCGTATCATTGCCTGCAAGAGGAAGAAC
CCCACCTCCTGCTCCCGGAGGTTTTACCAGCTCACCAAGGTCCTGGATTCCGTGCATCCG
ATTGCCAATGACCTTCATCAGTTTACATTTGATCTCCTAATCAAGGCACACATGGTGAGC
GTGGACTACCCGGAAATGATGGCCGAGATCATCTCTGTGCAAGTTATCCTGTCTGGAAAA
GTCAAGCCTATCTACTTCCACGCACAG
>ENSTGUT00000002888_common_whitethroat_Z
CAGAAGTACCTCTGTGACTGCACCATCGACAAGTTCAAAAACTGTCCCTCCTGCCGCCTG
CGGAAGTGCTACGAGGGAGCCCGCAAGCTGAAGAAACTGGGTAACCTGAAGGCACAGGAT
GAGGTGGAGGGAGCCAGCTCATCCAGCCCCACGGAGGAGCAAGCTCCCAAGCTGGTGATG
ACACGCATTGATGGCTACGAGTGCCAGCCCATCTTCCTCAATGTCCTGGAGGCCATTGAG
GGTGTGGTGTGTGCTGGCCACGACAACAGCCAGCCTGACTCCTTCTCCAACCTGCTGACC
AGCAATGAGCTTGGGGAGAGGCAGCTGGTCTACGTGGTCAAATGGGCAAAGGCCCTGCCA
GGATTTCGCAACCATGTGGATGACCAGATGTCAATAATCCAGTACTCTTGGATGGGCCTG
ATGGTGTTTGCTATGGGGTGGAGATCCTTCACCAATGTGAATTCCAGAATGCTTTACGCT
CCAGACCTGGTCTTCGAGTACCGCATGCACTCCAGGATGTACAGCCAGTGCATCAGGATG
AGGCACCTCTCCCAGGAATTTGGGTGGCTTCAGATCACACCCCAGGAGTTCCTCTGTATG
AAGGCTCTCTTCTTCAGTATTATTCCAGTGGATGGCCTGAAGAACCAGAAGCTCTTTGAT
GAGCTCCGCATGAATTACATTAAGGAACTTGACCGCATCATTGCCTGCAAGAGGAAGAAC
CCCACCTCCTGCTCCCGGAGGTTTTACCAGCTCACCAAGGTCCTGGACTCTGTGCATCCG
ATTGCCAAGGACCTGCATCAGTTTACATTTGATCTCCTAATCAAGGCACACATGGTGAGC
GTGGACTACCCGGAAATGATGGCCGAGATCATCTCTGTGCAGGTTATCCTGTCTGGAAAA
GTCAAGCCTATCTACTTCCACGCACAG
>ENSTGUT00000002921_common_whitethroat_W
AATGGCGAGAATTTCTGCATTCTGGACGAGCAGAGGTTTGCCAAGGAGCTGCTCCCCAAG
TACTTCAAACACAACAATATCTCCAGCTTCATACGGCAGCTCAACATGTATGGTTTCAGG
AAGGTGATTGCTCTGGAGAATGGTATCATTACAGCAGAGAAAAGCTCAGTCATTGAGTTC
CAGCACCCTTTCTTCAAGCAAGGGAAGGCACATTTACTGGAAAACATCAAGCGCAAGGTG
TCTGCAGTGAGAACTGAGGATCTCAAGGTCTGCACAGAGGATTTGCACAAAGTCCTGTCT
GAGGTGCAGGAGATGAGAGAGCAGCAGAACAACATGGATGTCAGGCTGGCTAACATGAAG
AGAGAAAATAAGGCCCTGTGGAAAGAAGTGGCAGTTCTAAGGCAGAAGCACAGTCAACAA
CAGAAGCTGCTGTCTAAGATTCTTCAATTTATACTAGGTCTGATGCGAGGAAATTATATT
GTTGGGGTCAAAAGAAAAAGGTCTCTCGATGCTGCGGGTCCCTCCAAGTACAGTCGTCAG
TATGTCCGCATCCCTGTGGAGAATGGCCAAGCTATGGCTTTTTCTGAACATAGTGCAGAT
GAAGAGGATGGAAATGGTACAGGTCTGATAATCCGAGATATCACTGACCTGGAAAATGCC
ACCAATGGCCTCCTTGCTGTGGCACACACAAGTGGCAGAGCCAGAGAGCCACAGGCAGCC
GTGGATCCTGGCTTACCTCTTTTTCAAGTATCACAGCCAAGTGAGTTAAATTGTGCAGAA
CTTGTCCATTCAGTTCCTATAAATGATGTCAGCAAATCCGGCACAGCTGATGTGGAGCTC
CACACTGCACAGCCAAATGCTCCAGAGGACCCCGTGTCAGTAATTGACTCCATCTTAAAT
GAGAGCAGCTCTGGAAACCAAAATGATCCTTTGCTGGACGAAATTCAGGATTTTCTGAAC
TGCATCGATGCCAGCCTTGAAGAGCTCCAAGCAATGCTGTCAGGGAAACAGTACAACTTT
GGGGCCGAAGCGTTCAGCGACACATTTAATCTGGAGCTGCCAGCCCTGGATATGAGCTTG
ATGGAAACTCCCCCTGGTATTGAAAATATGGCAAACTTGGCAGAGAGCACTGAAGGTCTA
GGAGCAAGTGAGAGGGAAACAGCAGGAAACAAAGGTGGGCAGGAA
>ENSTGUT00000002921_zebrafinch
AATGGCGAGAATTTCTGCATTCTGGATGAGCAGAGGTTTGCCAAGGAGCTGCTCCCCAAG
TACTTCAAACACAACAATATCTCCAGCTTCATACGGCAGCTCAACATGTATGGTTTCAGG
AAGGTGATTGCTCTGGAGAATGGTATCATTACAGCAGAGAAAAGCTCAGTCATTGAGTTC
CAGCACCCTTTCTTCAAGCAAGGGAAGGCACATTTACTGGAAAACATCAAGCGCAAGGTG
TCTGCAGTGAGAACTGAGGATCTCAAGGTCTGCACAGAGGATTTGCACAAAGTCCTGTCT
GAGGTGCAGGAGATGAGAGAGCAGCAGAACAACATGGATGTCAGGCTGGCTAACATGAAG
AGAGAAAATAAGGCCCTGTGGAAAGAAGTGGCAGTTCTAAGGCAGAAGCACAGTCAACAA
CAGAAGCTGCTGTCTAAGATTCTTCAATTTATACTAAGTTTGATGCGAGGAAATTATATT
GTTGGGGTCAAAAGAAAAAGGTCTCTCGATGCTGCGGGTCCCTCCAAGTACAGTCGCCAG
TATGTCCGCATCCCTGTGGAGAGTGGCCAGGCTATGGCTTTTTCTGAACATAGTGCAGCT
GAAGAGGATGGAAATGGTACAGGTCTGATAATCCGAGATATCACTGACCTGGAAAATGCC
ACCAATGGCCTCCTTGCTGTGGCACACACAAGTGGCAGAGCCAGAGAGCCACAGGCAGCT
CTAGATCCTGGCTTACCTCTTTGTCAAGTATCACAGCCAAGTGAGTTAAGTTGTGCAGAG
CCTGTCCCATCAGTTGCTGTAAACGATGTCACCAAATCCGGCACGGCTGCTGTGGAGCTC
CACACTGCACAGCCAAATGCTCCAGAGGACCCCGTGTCAGTAATTGACTCCATCTTGAAT
GAGAACAACCCTGGAAACCAAAATGATCCTTTGCTGGACGAAATTCAGGATTTTCTGAAC
TGCATCGATGCCAGCCTTGAAGAGCTCCAAACAATGCTGTCAGGGAAGCAGTACAACTTT
GGTGCCGAAGCGTTCAGTGACACATTTAATCCGGAGCTGCCAGCCCTGGATATGAACTTG
ATGGAAACTCCCCCTGGTATTGAAAATATGGCAAACTTGGCAGAGAGCACTGAAGGTCTG
GGAGCAAGTGAGAGGGAAACAGCAGGAAGCAAAGGTGGGCAGGAA
>ENSTGUT00000002921_common_whitethroat_Z
AATGGCGAGAATTTCTGCATTCTGGATGAGCAGAGGTTTGCCAAGGAGCTGCTCCCCAAG
TACTTCAAACACAACAATATCTCCAGCTTTATACGGCAGCTCAACATGTATGGTTTCAGG
AAGGTGATTGCTCTGGAAAATGGTATCATTACAGCAGAGAAAAGTTCAGTCATTGAGTTC
CAGCACCCTTTCTTCAAGCAAGGGAAGGCACATTTACTGGAAAACATCAAGCGCAAGGTG
TCTGCAGTGAGGACTGAGGATCTCAAGGTCTGCACAGAGGATTTGCACAAAGTCCTGTCT
GAGGTGCAGGAGATGAGAGAGCAGCAGAACAACATGGATGTCAGGCTGGCTAACATGAAG
AGAGAAAATAAGGCCCTGTGGAAAGAAGTGGCAGTTCTAAGGCAGAAGCACAGTCAACAA
CAGAAGCTGCTGTCTAAGATTCTTCAATTTATACTAAGTCTGATGCGAGGAAATTATATT
GTTGGGGTCAAAAGAAAAAGGTCTCTCGATGCTGCGGGTCCCTCCAAGTACAGTCGTCAG
TATGTCCGCATCCCTGTGGAGAGTGGCCAAGCTATGGCTTTTTCTGAGCATAGTGCAGAT
GAAGAGGATGGAAATGGTTCAGGTCTGATAATCCGAGATATCACTGACCTGGAAAATGCC
ACCAATGGCCTCCTTGCTGTGGCACACACAAGTGGCAGAGCCAGAGAGCCACAGGCAGCC
GTGGATCCTGGCTTACCTCTTTGTCAAGTGTCACAGCCAAGTGAGTTAAACTGTGCAGAA
CCTGTCCCATCAGTTCCTATGAACGATGTCAGCAAATCCGGCACAGCTGCTGTGGAGCTC
CACACTGCACAGCCAAATGCTCCAGAGGACCCCGTGTCAGTAATTGACTCCATCTTAAAT
GAGAACAGCTCTGGAAACCAAAATGATCCTTTGCTGGACGAAATTCAGGATTTTCTGAAC
TGCATCGATGCCAGCCTTGAAGAGCTCCAAACAATGCTGTCAGGGAAGCAGTACAACTTC
GGTGCCGAAGCGTTCAGCGACACATTTAATCCGGAGCTGCCAGCCCTGGATATGAGCTTG
ATGGAAACTCCTCCTGGTATTGAAAATATGGCAAACTTGGCAGAGGGCACTGAAGGTCTG
GGAGCAAGTGAGAGGGAAACAACAGGAAGCAAAGGTGAGCAGGAA
>ENSTGUT00000002932_common_whitethroat_W
ACCTTCATCCTGGATGAGCAAGTGCAGCTAGACCTGCAGACCCAGGAAAGACATCTGATT
TTGTTCAGTGATGTGCTGGTCATTGCTAAATCCAAATCCTTCTCCAGCCTGAAGCTGAAA
AAGAAAGTGCATCTGAGTGAAGTGTGGACAGGCACCTGTCTCAAAGTGACAGAGAAAAAG
ATGAGTCCTGAGAATTCGTTTGTCATTGACTGGCCTATCACCAACTATATTGTCACCTTC
AGCTCAGCTGATGTGAAGGAACGATGGCTGTCAGCATTACTGTGGCATATCAATGAGGTA
AAACAAAATGAGTATCTGAAGAATCTGACCCTTCAGATCGATGGTGACAACTGTTCTGTC
AATGTGTCCAATGTGGAAACTGCAAGTGTGATGAAGAAGACCCTTCTACAGCTTGGGCTC
CCTGGCAGGACCAGTGAACACCACCTCTGGCTTGTCTCAGGAAAAGATGAGCCTGCTTGC
CCTCTCATTGGGCATGAGCATCCCTTCAGCATTGCCTTGAGCCGTCTCCGGGACTCTGCT
GACCAGCAACAAAGAACCAACAATAACACTCTCCTGGCTGATGGGACAGAGGCTTCCTTC
CTTGCTCAGTGCCTAAAGGAAAAACAGTGTCAGTTTGTCCTGAAACCCAGACTCCAAGCT
CCAATGCAACTAAGGAGAGAGTCACTGCAGAAACACACCAAGAGGACAAAGTCCTTGATT
GACTGGGCCCTGCGCTGCAGCAGCAGCACTCCCACAGGCAGCCCTCCTTCACAGTCACCT
ACCACACCACAGAAACTCTTCAGCCTGTCCCTGTCCTCTGTCTGTCCTGACGGAATCCTT
GCAAAGCCAATCATGGATATGCTGCTCCTCTTGTACCATGAAGGTCCCTCCACTAGGAGG
CATTTT
>ENSTGUT00000002932_common_whitethroat_Z
ACCTTCATCCTGGATGATCGAGTGCAACTAGGCCTGCAGACCCAGGAAAGACATCTGATT
TTGTTCAGTGATGTGCTGGTCATTGCCAAATCCAAATCCTCCTCCAGCCTGAAACTGAAA
AAGCAAGTGCATCTGAGTGAAGTGTGGACTGGCACCTGTCTCGAAGTGACAGAGAAAAAG
ATGAGTCCTGAGAATTCGTTTGTCATTGGCTGGCCTATCACCAACTATGTTGTCACCTTC
AGCTCAGCTGATGTGAAGGAACGATGGCTGTCAGCATTACTGTGGCATATCAATGAGGTA
AAACAAAATGAGTATCTGAAGAATCTGACCCTTCAGATTGATGATGACAGCTGTTCTGTC
AATGTGTCCAATGTGGAAACTGCAAGTGTGATGAAGAAGACCCTTCTACAGCTTGAGCTC
CCTGGCAGGACCAGTGAACACCACCTCTGGGTGGTCTCAGGAAAAGATGAGCCTGCTTAC
CCTCTCATTGGGCACGAGCATCCCTTCAGCATCGCCTTGAGCTGCCTCCGGGACTCTGCT
GACCAGCAACAAAGAACCAACAATAACACTCTCCTGGCTGATGGGACACAGGCTTCCTTC
CTTGCTCAGCTCCCAAAGGAAAAACAGTGTCAGTTTGTCCTGAAACCCAGACTCCAAGCT
CCCATGCAGCTGAGGAGAGAGTCCCTGCAGAAACACACCAAGAGGAAGAAGTCCTTGATT
GACTGGGCTCTGCGCCGTAGCACCAGCACTCCCACGGGCAGCCCTCCTTCACAGTCACCT
ACCACACCACGGAAACTCTTTGGCCTGTCCCTGTCCTCTGTCTGTCCTGATGGAATCCTT
CCCAAGCCAATCATGGATATGCTGCTCCTGTTGTACCATGAAGGTCCCTCTACTAGGGGC
ATTTTC
>ENSTGUT00000002932_zebrafinch
ACCTTCATCCTGGACGAGCGAGTGCAGCTAGGCCTGCAGACCCAGGAAAGACATCTGATT
TTGTTGAGTGATGTGCTGGTCATTGCCAAGTCCAAATCCTCCTCCAGCCTGAAGCTGAAA
AAGCAAGTGCATCTGAGTGAAGTGTGGACTGGCACCTGTCTCGAAGTGACAGAGAAAAAG
ATGAGTCCTGAGAATTCATTTGTCATTGGCTGGCCTGTCACCAACTATGTTGTCACCTTC
AGCTCAGCTGATGTGAAGGAACGATGGCTGTCAGTGTTACTGAGGCATATCAATGAAGTA
AAGCAAAATGAGTATCTGAAGAATCTGACCCTTCAGATTGATGATGACAACTGTTCTGTC
AACGTGTCCAATGTGGAAACTGCAAGTGTGATGAAGAAGACCCTTCTACAGCTTGGGCTC
CCTGGCAGGACCAGTGAACACCACCTCTGGGTGGTCTCAGGAAAAGATGAGCCTGCTTAC
CCTCTCATTGGGCACGAGCATCCCTTCAGCATCGCCTTGAGCTGTCTCCGTAACCCTGCT
GACCAGCAACAAAGAACCAACAACAACACTCTCCTGGCTGATGGGACAGAGGCTTCCTTC
CTTGCTCAGCTCCCAAAGGAAAAACAGTGTCAGTTTGTCCTGAAACCCAGACTCCAAGCT
CCAATGCAGCTGAGGAGAGAGTCACTGCAGAAACACACCAAGAGGAAGAAGTCCTTGATT
GACTGGGCCCTGCGCCGCAGCACCAGCACCCCCACGGGCAGCCCTCCTTCCCAGTCACCT
ACCACACCACGGAAACTCTTCGGCCTGTCCCTGTCCTCTGTCTGTCCTGACGGAATCCTT
CCCAAGCCAATCATGGATATGCTGCTCCTCTTGTACCATGAAGGTCCCTCTACTAGGGGT
ATTTTC
>ENSTGUT00000002949_zebrafinch
ATGTACGGTGTGAACTACTTCAGCATTAAGAACAAGAAAGGCTCTGAGCTCTGGCTAGGT
GTAGATGCTCTTGGACTCAACATTTATGAGCAGAATGATAGGCTAACAAAAATTGGATTC
CCCTGGAGTGAGATCAGAAATATCTTCAATGACAAGAAATTTGTTATTAAGCCTATTGAC
AAGAAAGCACCAGACTTTGTATTCTATGCACCTCGGTTACGGATTAACGCACTTTGCATG
GGGAACCACGAGCTCTACATGCGCAGACGTAAACCAGACACCATCGAGGTGCAGCAGATG
AAGGCACAGGCTCGGGAGGAGAAACATCAGAAACAGATGGAGAGCATCAGAGCCCTGCTG
GAGAATGAGAAGAAGAAGAGGGAGTTGGCAGAAAAGGAGAAAGAGAAGCGTGAGAAGGAG
GAGCTGATGGAGAGACTCAAGCAAATTGAGGAGCAAACCAAGAAAGCTCAGCAAGAATTG
GAAGAACAGACCCGCAGAGCTCTGGAGCTGGAACAGGAGAGAAAACGAGCTCAGGAGGAA
GCAGAGAAACTGGCTAAGGAACGTAGAGAAGCAGAAGAGGCAAAGGCCCTATTGAGAGCA
TCCCATGACCAACAAAAGACCCAGGAACAGTTGGCTGCTGAGATGGCAGAACTCACAGCT
AGGATCACACAGCTGGAGCTGGCCAGGCAGAAGAAGGAGAGCGAGGCGCAGGAGTGGCAG
TATAAGGCACAGAGGGTGCAGGAGGACCTAGAGAAGACCAAAGAGGAGTTGAAGACTGCC
ATGAGTACTCCTCATGTCACTGAACCCATGCACTCTGAGGAGCATGATGATGAGCACGAT
GAGAATGCAGCAGAAGCCAGCGCTGAGCTCCGGTCAGAGGCCACCATCAAGGACCGCAGC
GAGGAGGAACGCACCACTGAAGCAGAGGTCCAGAAACACTTGAAGCTTTCCTCAGAGCTG
GCAGCTCGGGATGAAACGAAGAAGACAGCCAACGACATGATCCACGCTGAGAACATGCGC
CTGGGCCGAGACAAGTACAAGACCCTGCGTCAGATCCGGCAGGGTAACACCAAGCAGCGC
ATCGACGAGTTCGAGTCCATG
>ENSTGUT00000002949_common_whitethroat_W
ATGTATGGTGTGAACTACTTCAGCATTAAGAACAAGAAAGGCTCTGAGCTCTGGCTAGGT
GTAGATGCTCTTGGACTCAACATTTATGAGCAGAATGATAGGCTAACAAAAATTGGATTC
CCTTGGAGTGAGATCAGAAATATCTTCAATGACAAGAAATTTGTTATTAAGCCTATTGAC
AAGAAAGCACCAGACTTTGTATTCTATGCCCCTCGGTTACGGATTAACGCACTTTGCATG
GGGAACCACGAGCTCTACATGCGCAGACGTAAACCAGACACCATTGAGGTGCAGCAGATG
AAGGCGCAGGCTCGGGAAGAGAAACATCAGAAACAGATGGAGAGCATTAGAGCCCTGCTG
GAGAATGAGAAGAAAAAGAGAGAGTTGGCAGAAAAGGAGAAGGAGAAGCGTGAGAAGGAG
GAGCTGATGGAGAGACTGAAGCAAATTGAGGAGCAAACCAAGAAAGCTCAGCAAGAATTG
GAAGAACAGACTCGAAGAGCTCTGGAGCTGGAACAGGAGAGAAAACGAGCCCAGGAGGAA
GCAGAGAAACTGGCTAAGGAACGTAGAGAAGCAGAAGAGGCAAAGGCCCTATTGAGAGCA
TCTCATGATCAACAAAAGACCCAGGAACAGTTGGCTGCTGAGATGGCAGAACTCACAGCT
AGGATCACACAGCTGGAGCTGGCCAGGCAGAAGAAGGAGAGTGAGGCACAGGAGTGGCAG
CATAAGGCACAGAGGGTGCAGGAGGACCTAGAGAAGACCAAAGAGGAGTTGAAGACTGCC
ATGAGCACCCCTCATGTCACTGAACCCATGCACTCTGAGGAGCATGATGATGAGCAGGAT
GAGAATGCAGCAGAAGCCAGTGCTGAGTTACGGTCAGAGGCCACCATCAAGGACCGCAGT
GAGGAGGAGCGCACCACTGAAGCAGAGGTCCAGAAACACTTGAAGCTTTCCTCAGAGCTG
GCAGCTCGGGATGAAACCAAGAAGACAGCAAATGATATGATCCACGCTGAGAACATGCGC
CTAGGCCGAGACAAGTACAAGACCCTCCGTCAGATCCGGCAGGGTAACACCAAGCAGCGC
ATTGATGAGTTTGAGTCCATG
>ENSTGUT00000002949_common_whitethroat_Z
ATGTACGGTGTGAACTACTTCAGCATTAAAAACAAGAAAGGCTCTGAGCTCTGGCTAGGT
GTAGATGCTCTTGGACTCAACATTTATGAGCAGAATGATAGGCTAACAAAAATTGGATTC
CCTTGGAGTGAGATCAGAAATATCTTCAATGACAAGAAATTTGTTATTAAGCCTATTGAC
AAGAAAGCACCAGACTTTGTATTCTATGCCCCTCGGTTACGGATTAACGCACTTTGCATG
GGGAACCACGAGCTCTACATGCGCAGACGTAAGCCAGACACCATTGAGGTGCAGCAGATG
AAGGCGCAGGCTCGGGAAGAGAAACATCAGAAACAGATGGAGAGCATCAGAGCCCTGCTG
GAGAATGAGAAGAAGAAGAGGGAGTTGGCAGAAAAGGAGAAGGAGAAGCGTGAGAAGGAG
GAGCTGATGGAGAGACTCAAGCAAATTGAGGAGCAAACCAAGAAAGCTCAGCAAGAATTG
GAAGAACAGACCCGCAGAGCTATGGAGCTGGAACAGGAGAGAAAACGAGCTCAAGAGGAG
GCAGAGAAACTGGCTAAGGAACGTAGAGAAGCAGAAGAGGCAAAGGCCCTATTGAGAGCA
TCTCATGATCAACAAAAGACCCAGGAACAGTTGGCTGCTGAGATGGCAGAACTCACAGCT
AGGATCACACAGCTGGAGCTGGCCAGGCAGAAGAAGGAGAGTGAAGCACAGGAGTGGCAG
CATAAGGCACAGAGGGTGCAGGAGGACCTAGAGAAGACCAAAGAGGAGTTGAAGACTGCC
ATGAGCACCCCTCATGTCACTGAACCCATGCACTCTGAGGAGCATGATGATGAGCAGGAT
GAGAATGCAGCAGAAGCCAGTGCTGAGTTACGGTCAGAGGCCACCATCAAGGACCGCAGT
GAGGAGGAGCGCACCACTGAAGCAGAGGTCCAGAAACACTTGAAGCTTTCCTCAGAGCTG
GCAGCTCGGGATGAAACCAAGAAGACAGCAAATGATATGATCCACGCTGAGAACATGCGC
CTAGGCCGAGACAAGTACAAGACCCTCCGTCAGATCCGGCAGGGTAACACCAAGCAGCGC
ATTGATGAGTTTGAGTCCATG
>ENSTGUT00000002964_common_whitethroat_W
ATGACAGCCTGGTCTATGGTAGGGAAGCTGAAAATGGAGAAGAGGCACTTCAGAGAAGAC
AGAAATGTGGAACAAGACGCGAGGGAATGCAGTGCTGAATCTGAGGAATGGACGAGCTCA
GAAAGTGAGCCTGAGCAACCATACTTCAGAAACAGTGCTCAGTGGAGAGAAAAGGAGGTT
TCCACCAAACTGCATCGGCTCTGCCGGTCCCCATGTCTGGATTGCCCAAGTTTTTCACAG
AGCAGTATCACACAAGACTTGAAGTTAGATGAATGCAAAACAAATTTGGACAAGGAATAC
CAAGCTAAAATGGATTTTGCTTTAAAGCTTGGGTATGCAGGAGATCAAATCCAGGCTGTA
CTGAACAAGTTGGGAGCAGATGCGCTCATCAATGATGTTCTAGCAGAGCTTGTGAGACTT
GGCAACAAAAGTGAATCAGAGGGACAAAGCACTGCCAGCAGTACCACTGGTTCTCTGGTG
CCAAGAGGCCCTTGTCCAAAGGAAATAGCAAGCCCTGAATTGTCACTGGAAGATGAAGTG
GTGGATAACAGTGATAACTTGAGGCCAATTGTCATTGATGGAAGCAATGTTGCTATGAGC
CATGGGAACAAAGAAGGATTTTCCTGCCGGGGAATTCAACTAGCTGTTGATTGGTTTCTG
GAAAAAGGACATAAAGATATTACTGTGTTTGTACCTGCATGGAGAAAAGAACAGTCTCGA
CCTGATGCACCAATTACAGATCAAGAAATCCATAAATTGGAGAAAGAAAAAATTCTTGTT
TTCACCCCATCTCGAAGAGTTCAGGGAAGAAGAGTCGTTTGCTATGATGATCGATTCATA
GTAAAACTTGCTTTCGACTCAGATGGCATCATTGTGTCAAATGATAACGATCTTCAAAAT
GAAAAACCAGAATGGAAGAAGTTCATAGAGGAGCGGCTGCTAATGTATTCTTTTGTGAAT
GACAAATTTATGCCTCCAGATGATCCTTTAGGACGCCATGGTCCAAGCCTTGAAAATTTC
TTAAGAAAAAGGCCAGTTATTCCTGAACATAAGAAACAACCGTGTCCTTATGGTAAAAAG
TGCACCTATGGGCACAAATGTAAATATTACCACCCAGAACGTGCAAACCAGCCTCAAAGG
TCAGTAGCGGATGAGCTTCGAATAAGTGCCAAATTATCTGCTGTGAAAACTATGAGTGAG
GGAGCCTTGGCCAAATGTGGCACAGGGTCCAGCTCCAAAGGAGAAATCAGTTCTGAAGTG
AAACGCATTGCCCCAAAACGTCAGTCAGATCCAAGCATTAGGTCAGTAGCTGTGGAGCCT
GAGGAAAAGTTATCAGCAGCCCGGAAGTCCGAGGCCAGCTCTGTCCCGTCTCTGGTTTCT
GCATTAAGTGTACCAACGCTCCCTCCACCAAAAAGCCATGCAGCTGGTGCATTAAATACT
CGTTCTGCAAGCAGTCCGGTGCCAGGTTCCTCACAGTTCGTACATCAGAAATCCTCACTG
GAACATATGTCCAGTGTGCAATATCCTCCTATACTAGTCACCAATAGCCATGGCACCTCA
GTTAGCTATATTGACCAGTATCCTAAATATGAGTCACTGGGGGACCATGGCTATTACTTA
CTCAGTGATTTCTCCAACTTAAGCATAAGTAGTATCCGTAACTCAGATTATTACGGGGCT
GATATGGACCAGGGGATGTATTCTAGAAACTCAAGCCCCTGTCCTGACAATTGCTTAAGC
CATACAAGTAATGATTCTTATTCCTCTTACGATGACTTGTATCTGGGTATAGCAGATGCC
AGTCCAGAAGACAATGTGAAGAGCCACAGACTGCCATCGAAAAATCGTCTTCAGCCTTTC
CCTCATGGTTACCATGAAGCCTTAAATAGAGGTCAGAGTTACGGAACTGAAGAGCCTAAG
CAATCCCTTCGGAAACAGTCACTTTCCCACTTAGGCCTCCGTGCCCAGCATCCCACTGTT
GGAGCACGGTCCAGTTGTCCAGGAGAATACCCTGTGCCTCAAAATGTTCATCCATCAACT
GCACAACCAAGCCGTGCCTTGGTGATGACAAGAATGGACAGCATTTCTGACTCACGGCTT
TATGAAAGTAACCCCACAAGGCAGAGACGACCACCTCTCTGTCGAGAGCAGCACGCCAGC
TGGGATCCATTACCCTGTGCATCAGACTCTTACACCTACCACTTGTATCCACTGAGTAAC
AACCTCATGCAGCCATGTTATGAACCTGTCATGGTAAGAAGCATGCCTGAGAAGATGGAG
CAACTCTGGAGAAATCCCTTGATTGGGATATGTGGTGAGTCACGGGAACCTCATATCATC
CCAGAACATCAGAATCAAACATACAAGAACCTCTGCAATATTTTCCCTCCAAGCGTTGTC
CTTTCTGTGATGGAAAAGAATCCTCACATGACAGATGCACAACAGCTGGCAGCTATGATT
GTTGCCAAATTAAGAACAGAGCGT
>ENSTGUT00000002964_common_whitethroat_Z
ATGACGGCCTGGTCTATGGTAGGGAAGCTGAAAATGGAGAAGAGGCACTCCAGAGAAGAC
AGAAATGTGGAACAAGACGCGGGGGAATGCAGTGCTGAATCTGAGGAATGGACGAGCTCA
GAAAGTGAACCTGAGCAACCATACTTCAGAAGCAATGCTCAGTGGAGAGAAAAGGAGGTT
TCCACCAAACCGCATCGGCTCTGCCGGTCCCCATGTCTGGATCGCCCAAGTTTTTCACAA
AGCAGTATCACACAAGACTTGAAGCTAGATGAATGCAAAACAAATTTGGACAAGGAATAC
CAAGCTAAAATGGATTTTGCTTTAAAGCTTGGGTATGCAGGAGATCAGATCCAGGCTGTA
CTGAATAAGTTGGGAGCAGATGCGCTCATCAATGATGTTCTAGCAGAGCTTGTGAGACTT
GGCAACAAAAGTGAATCAGAGGGACAAAGCACTGCCAGCAGTACCACTGGTACTCTGGTG
CCAAGAGGCCCTTGCCCAAAGGAAATAGCAAGCCCTGAATTGTCACTGGAAGATGAAGTG
GTGGATAACAGTGATAACTTGAGGCCAATTGTCATTGATGGAAGCAATGTTGCTATGAGC
CATGGGAACAAGGAAGGCTTTTCCTGCCGGGGAATTCAACTAGCTGTTGATTGGTTTCTG
GAAAAAGGACATAAAGATATCACTGTGTTTGTACCTGCATGGAGAAAAGAACAGTCTCGA
CCTGATGCACCAATTACAGATCAAGAAATCCGTAAATTGGAGAAAGAAAAAATTCTTGTT
TTCACCCCATCTCGAAGAGTTCAGGGAAGAAGAGTAGTTTGCTATGATGATCGATTCATA
GTAAAACTTGCTTTCGACTCAGATGGCATCATTGTGTCCAATGATAACGATCTTCAAAAT
GAAAAACCAGAATGGAAGAAGTTCATAGAGGAGCGGCTGCTAATGTATTCTTTTGTGAAT
GACAAATTTATGCCTCCAGATGATCCTTTAGGACGCCATGGTCCAAGCCTTGAAAATTTC
TTAAGAAAAAGGCCAGTTATTCCTGAACATAAGAAACAACCGTGTCCTTATGGTAAAAAG
TGCACCTATGGGCACAAATGTAAATATTACCACCCAGAACGTGCAAACCAGCCTCAAAGG
TCAGTAGCGGATGAGCTTCGAATAAGTGCCAAATTATCTGCTGTGAAAACTATGAGTGAG
GGAGCCTTGGCCAAATGTGGCACAGGGTCCAGCTCCAAAGGAGAAATCAGTTCTGAAGTG
AAACGCATTGCCCCAAAACGTCAGTCAGATCCAAGCATTAGGTCAGTAGCTGTGGAGCCT
GAGGAAAAGTTATCAGCAGCCCGGAAGTCCGAGGCCAGCTCTGTCCCGTCTCTGGTTTCT
GCATTAAGTGTACCAACGCTCCCTCCACCAAAAAGCCATGCAGCTGGTGCATTAAATACT
CGTTCTGCAAGCAGTCCGGTGCCAGGTTCCTCACAGTTCGTACATCAGAAATCCTCACTG
GAACATATGTCCAGTGTGCAATATCCTCCTATACTAGTCACCAATAGCCATGGCACCTCA
GTTAGCTATATTGACCAGTATCCCAAATATGACTCACTGGGGGACCATGGCTATTACTTA
CTCAGTGATTTCTCCAACTTAAGCATAAGTAGTATCCGTAACTCAGATTATTACGGGGCT
GATATGGACCAGGGGATGTATTCTAGAAACTCAAGCCCCTGTCCTGACAATTGCTTAAGC
CATACAAGTAATGATTCTTATTCCTCTTACAATGACTTGTATCTGGGTGTAGCAGATGCC
AGTCCAGAAGACAATGTGAAGAGCCACAGACTGCCATCGAAAAATCGTCTTCAGCCTTTC
CCTCATGGTTACCATGAAGCCTTAAATAGAGGTCAGAGTTACGGAACTGAAGAGCCTAAG
CAATCCCTTCGGAAACAGTCAGTTTCCCACTTAGGCCTCCATGCCCAGCATCCTGCTGTT
GGAGCACGGTCCAGTTGTCCAGGAGAATACCCTGTGCCTCAAAATGTTCATCCATCAACT
GCACAACCAAGCCGTGCCTTGGTGATGACAAGAATGGACAGTATTTCTGACTCACGGCTT
TATGAAAGTAACCCCACAAGGCAGAGACGACCACCTCTCTGTCGAGAGCAGCACGCCAGC
TGGGATCCATTACCCTGTGCATCAGACTCTTACACCTACCACTCGTATCCACTGAGTAAC
AACCTCATGCAGCCATGTTATGAACCTGTCATGGTAAGAAGCATGCCTGAGAAGATGGAG
CAACTCTGGAGAAATCCCTGGATTGGGATATGTGGTGAGCCACGGGAACCTCATATCATC
CCAGAACATCAGTATCAAACATACAAGAACCTCTGCAATATTTTCCCTCCAAGCGTTGTC
CTTTCTGTGATGGAAAAGAATCCCCACATGACAGATGCACAACAGCTGGCAGCTATGATT
GTTGCCAAATTAAGAACAGGGCGT
>ENSTGUT00000002964_zebrafinch
ATGACGGCCTGGTCTATGGTAGGGAAGCTGAAAATGGAGAAGAGGCACTCCAGAGAAGAC
AGAAATGTGGAGCAAGATGTGGGGGAATGCAGTGCTGAATCTGAGGAATGGACGAGCTCA
GAAAGTGACCCTGAGCAACCATACTTCAGAGGCAGTACTCAGTGGAGAGAAAAGGAGGTT
TCCACCAAACCACATCGGCTCTGCCGGTCCCCATGTCTGGATCGCCCAAGTTTTTCACAG
AGCAGTATCACACAAGACTTGAAGCTAGATGAATGCAAAACAAATTTGGACAAGGAATAC
CAAGCTAAAATGGATTTTGCTTTAAAGCTTGGGTATGCGGGAGATCAGATCCAGGCTGTA
CTGAATAAGTTGGGAGCAGATGCACTCATCAATGATGTTCTAGCAGAGCTTGTGAGACTT
GGCAACAAAAGTGAATCAGAGGGACAAAGCACTGCCAGCAGTACCACTGGTACTCTGGTG
TCAAGAGGCCCTTGCCCGAAGGAAATAGCAAGCCCTGAATTGTCACTGGAAGATGAAGTG
GTGGATAACAGTGATAACTTGAGGCCAATTGTCATTGATGGAAGCAATGTTGCTATGAGC
CATGGGAACAAAGAAGGATTTTCCTGTCGGGGAATTCAACTAGCTGTTGATTGGTTTCTG
GAAAAAGGACATAAAGATATCACTGTGTTTGTACCTGCATGGAGAAAAGAACAGTCTCGA
CCTGATGCACCAATTACAGATCAAGAAATCCGTAAATTGGAGAAAGAAAAAATTCTTGTT
TTCACCCCATCTCGAAGAGTTCAGGGAAGAAGAGTAGTTTGCTATGATGATCGATTCATA
GTAAAACTTGCTTTTGACTCAGATGGCATCATTGTGTCAAATGATAACGATCTTCAGAAT
GAAAAACCAGAATGGAAGAAGTTCATCGAGGAGCGGCTGCTAATGTATTCTTTTGTGAAT
GACAAATTTATGCCTCCAGATGATCCTTTAGGACGTCATGGTCCAAGCCTTGAAAATTTC
TTAAGAAAAAGGCCAGTTATTCCTGAACATAAGAAACAACCGTGTCCTTATGGTAAAAAG
TGCACCTATGGGCACAAATGTAAATATTACCACCCAGAACGTGCAAACCAGCCTCAAAGG
TCAGTAGCGGATGAGCTTCGAATAAGTGCCAAATTATCTGCTGTGAAAACTATGAGTGAG
GGAGCCTTGGCCAAATGTGGCACAGGGTCCAGCTCCAAAGGAGAAATCAGTTCTGAAGTG
AAACGCATTGCCCCAAAACGTCAGTCAGATCCAAGCATTAGGTCAGTAGCTGTGGAGCCT
GAGGAAAAGTTATCAGCAGCCCGGAAGTCCGAGGCCAGCTCTGTCCCGTCTCTGGTTTCT
GCATTAAGTGTACCAACGCTCCCTCCACCAAAAAGCCATGCAGCTGGTGCATTAAATACT
CGTTCTGCAAGCAGTCCGGTGCCAGGTTCCTCACAGTTCGTACATCAGAAATCCTCACTG
GAACATATGTCCAGTGTGCAATATCCTCCTATACTAGTCACCAATAGCCATGGCACTTCA
GTTAGCTATATTGACCAGTATCCCAAATATGAGTCACTGGGGGACCATGGCTATTACTTA
CTCAGTGATTTCTCCAACTTAAGCATAAGTAGTATCCGTAACTCAGATTATTACGGGGCT
GATATGGACCAGGGGATGTATTCTAGAAACTCAAGCCCCTGTCCTGACAATTGCTTAAGC
CATACAAGTAATGATTCTTATTCCTCTTACAATGACTTGTATCTGGGTGTAGCAGATGCC
AGTCCAGAAGACAATGTGAAGAGCCACAGACTGCCATCGAAAAATCGTCTTCAGCCTTTC
CCTCATGGTTACCATGAAGCCTTAAATAGAGGTCAGAGTTACGGAACTGAAGAGCCTAAG
CAATCCCTTCGCAAACAGTCAGTTTCCCACTTAGGCCTACATGCCCAGCATCCAGTTGTT
GGAGCACGGTCCAGTTGTCCAGGAGAATACCCTGTGCCTCAAAATGTTCATCCATCAACT
GCACAACCAAGCCGTGCCTTGGTGATGACAAGAATGGACAGCATTTCTGACTCACGGCTT
TATGAGAGTAACCCTACAAGGCAGAGACGACCACCTCTGTGTCGAGAGCAGCACGCCAGC
TGGGATCCATTACCGTGTGCGTCAGACTCGTACACTTACCACTCGTATCCACTGAGTAAC
AACCTCATGCAGCCATGTTATGAACCTGTCATGGTAAGAAGCATGCCTGAAAAGATGGAA
CAACTCTGGAGAAATCCCTGGATTGGGATCTGTGGTGAGCCACGGGAACCTCATATCATC
CCAGAACATCAGTATCAAACATACAAGAACCTCTGCAATATTTTCCCTCCAAGCATTGTC
CTTTCTGTGATGGAAAAGAATCCCCACATGACAGATGCACAGCAGCTGGCAGCTATGATT
GTTGCCAAATTAAGAACGGGGCGT
>ENSTGUT00000002969_zebrafinch
ATGGCAGATGAGCAAGAAATAATGTGCAAACTCGAGAGCATCAAGGAGATCAGGAATAAG
ACTTTGCAGATGGAAAAAATAAAGGCAAGACTGAAAGCAGAATTTGAAGCCCTGGAGTCT
GAGGAGAGGCACCTGAAAGAATATAAGCAGGAAATGGACCTGCTGCTGCAGGAAAAGATG
GCTCACGTGGAGGAGCTGCGACTGATCCACGCTGACATTAATGTGATGGAGAATACTATC
AAGCAGTCTGAGAATGATCTTAACAAGCTCTTGGAATCCACTCGCGAGGAGTACAAGCCC
AAGGAGCACGTAGATGCCTTGAGAATGACTCTGGGTTTGCAGAGGCTGCCTGACCTATGT
GAAGAGGAAGAGAAACTGTCCCTTGACTACTTTGAAAAGCAGAAAGCAGAGTGGCAGACA
GAGCCACAGGAGCCTCCCATCCCAGAGTCTCTGGCTGCAGCTGCAGCAGCTGCCCAACAG
CTGCAGGTGGCCAGGAAGCAAGATACCAGACAGACAGCAACTTTCAGACAGCAGCCACCT
CCAATGAAGGCATGTTTGTCGTGTCACCAACAAATCCATCGGAACGCCCCCATATGTCCC
CTCTGCAAAGCAAAGAGCCCCAAAAAGCCCAAGAGGAAACAGGATGAA
>ENSTGUT00000002969_common_whitethroat_W
ATGGCAGATGAGCAAGAAATAATGTGCAAACTCGAGAGCATCAAGGAGATCAGGAATAAG
ACTTTGCAGATGGAAAAAATAAAGGCAAGACTGAAAGCAGAATTTGAAGCCCTGGAGTCT
GAGGAGAGGCACCTGAAAGAATATAAACAGGAGATGGACCTGCTTCTGCAAGAGAAGATG
GCCCACGTGGAGGAGCTGCGACTGATCCACGCTGACATTAATGTGATGGAGAACACTATC
AAGCAGTCTGAGAACGATCTTAACAAGCTCTTGGAATCTACTCGCGAGGAGTACAAGCCC
AAGGAGCACATAGATGCCCTGAGAATGACTCTGGGGTTGCAGAGGCTGCCAGACCTATGT
GAAGAGGAAGAGAAACTGTCCCTTGACTACTTTGAAAAACAGAAAGCAGAATGGCAGACA
GAACCACAGGAGCCTCCCATCCCAGAGTCTCTGGCTGCAGCTGCAGCAGCTGCCCAACAG
CTGCAAGTGGCCAGGAAGCAAGACACCAGACAGACAGCAACTTTCAGACAGCAGCCACCT
CCAATGAAGGCATGTTTGTCATGTCACCAACAAATCCATCGGAATGCGCCCATATGTCCA
CTCTGCAAAGCAAAGAGCCCCAAAAAACCCAAGAGGAAACAGGATGAG
>ENSTGUT00000002969_common_whitethroat_Z
ATGGCAGATGAGCAAGAAATAATGTGCAAACTCGAGAGCATCAAGGAGATCAGGAATAAG
ACTTTGCAGATGGAAAAAATAAAGGCAAGACTGAAAGCAGAATTTGAAGCCCTGGAGTCT
GAGGAGAGGCACCTGAAAGAATATAAACAGGAGATGGACCTGCTGCTGCAAGAGAAGATG
GCCCACGTGGAGGAGCTGCGACTGATCCACGCTGACATTAATGTGATGGAGAACACTATC
AAGCAGTCTGAGAACGATCTTAACAAGCTCTTGGAATCTACTCGCGAGGAGTACAAGCCC
AAGGAGCACGTAGATGCCCTGAGAATGACTCTGGGGTTGCAGAGGCTGCCAGACCTATGT
GAAGAGGAAGAGAAACTGTCCCTTGACTACTTCGAAAAGCAGAAAGCAGAATGGCAGACA
GAACCACAGGAGCCTCCCATCCCAGAGTCTCTGGCTGCAGCTGCAGCAGCTGCCCAACAG
CTGCAAGTGGCCAGGAAGCAAGACACCAGACAGACAGCAACTTTCAGACAGCAGCCACCT
CCAATGAAGGCATGTTTGTCGTGTCACCAACAAATCCATCGGAATGCGCCCATATGTCCA
CTCTGCAAAGCAAAGAGCCCCAAAAAGCCCAAGAGGAAACAGGATGAG
>ENSTGUT00000002971_zebrafinch
ATGCTAAGAACAGAAGAACGGCAAAGACTGGCCAGGGAGCGTAGAGAAGAGCGGGAAAAG
CAACATGCTGCCAAAGAGACACAGATCCTTGAAAAGGAGAGAAAAGCAAAACTCCAGTAT
GAAAAACAGTTAGAAGAAAGGCAGAGAAAGCTAAAAGAAATGAAGCAAAAAGAGGAACAA
CGGAGGGCAGCAGTAGAAGAGAAGAGGAAACAAAAAATAGAGGAAAAGGAGCGCTATGAA
GCAGTTCTGCATCGCACCTTGGAACGGAGTCAGCGGCTGGAAACGCGACAGAAGAGATGG
TCGTGGTCTGTAACTCCAGACTCAGAAGGCAAAACAGCAAGGTCCAGCAAATCGCCCTCC
ACAGCCAACCTCAAACAGGCAGAGGCTGCCGTGAGCAAATGCCTGTCCTCGTCTGCAGCT
CTTAATGCCTCAGATCGAACTCGTCGCTCCCAGCTCAGTCCCCTGGACAGTAGCGTAATC
AGCCGCCTCCTGGCCCCCACACAGGCCTCCCTAGCTAGGAGTAAAAGTGCTGCTACCTTG
TCGGCTGAT
>ENSTGUT00000002971_common_whitethroat_W
GTGCTAAGAACAGAAGAAAGGCAAAGATTGGCCAGGGAGCGTAGAGAAGAGCGGGAAAAG
CAACATGCTGCCAAAGAGACACAAATCCTTGAAAAGGAGAGAAAAGCAAAACTCCAGTAT
GAAAAACAGTTAGAAGAAAGGCAGAGAAAGCTAAAAGAAATGAAGCAAAAAGAGGAACAA
CGGAGGGCAGCAGTAGAAGAAAAGAGGAAACAAAAAATAGAGGAAAAGGAGCGCTATGAG
GCAGTTCTGCATCGCACCTTGGAACGGAATCAGCGGCTGGAAACACGACAGAAGAGATGG
TCATGGTCTGTCACTCCAGACTCAGAAGGCAAAACAGCAAGGTCCAGCAAATCGCCTTCC
ATAGCCAACCTCAAACAGGCAGAGGCTGCTGTGAGCAAATGCCTGTCGTCATCTGCAGCT
CTTAATGCCTCAGATCGAACTCGTTGCTCCCAGCTCAGTCCCCTGGACAGTAGCGTAATC
AGCCGCCTCCTGGCCCCCACACAGGCCTCCCTAGCTAGGAGTAAAAGTGCTGCTACCTTG
TCAGCTGAT
>ENSTGUT00000002971_common_whitethroat_Z
ATGCTAAGAACAGAAGAAAGGCAAAGACTGGCCAGGGAGCGTAGAGAAGAGCGGGAAAAG
CAACATGCTGCCAAAGAGACACAGATCCTTGAAAAGGAGAGAAAAGCAAAACTCCAGTAT
GAAAAACAGTTAGAAGAAAGGCAGAGAAAGCTAAAAGAAATGAAGCAAAAAGAGGAACAA
CGGAGGGCAGCAGTAGAAGAAAAGAGGAAACAAAAAATAGAGGAAAAGGAGCGCTATGAG
GCAGTTCTGCATCGCACCTTGGAACGGAATCAGCGGCTGGAAACACGACAGAAGAGATGG
TCATGGTCTGTCACTCCAGACTCAGAAGGCAAAACAGCAAGGTCCAGCAAATCGCCCTCC
ACAGCCAACCTCAAACAGGCAGAGGCTGCTGTGAGCAAATGCCTGTCGTCATCTGCAGCT
CTTAATGCCTCAGATCGAACTCGTCGCTCCCAGCTCAGTCCCCTGGACAGTAGCGTAATC
AGCCGCCTCCTGGCCCCCACACAGGCCTCCCTAGCTAGGAGTAAAAGTGCTGCTGCCTTG
TCGGCTGAT
>ENSTGUT00000002976_zebrafinch
GCAGGGCCTGGCAGCTACACCGTGGGCACCATGTCGGAGTTCGACTGCCACTACTGCCGT
GACCCCTTGCAGGGCAAGAAGTACGTGCAGAAGGAGGGGCGGCACTGCTGCGTCAAGTGC
TTCGACAAGTTCTGCGCCAACACCTGCATCGAGTGCAAGAAACCCATCGGGGACTCCAAG
GAGCTGCATTTCAAGAACCGCTACTGGCACGACAGCTGCTTCCGCTGCTTCAAGTGCTAC
ACGTCCCTGGTCAACGAGCCCTTCATGCTGAGGGAGAACAACAAGGTTTGGTGCAGCAAC
TGCACTGCTGCTGAGGATGCACCCAGGTGTAAGGGCTGCTTCAAGCCCATTATTGCAGGA
GACCAAAATGTTGAGTACAAGAAGATGGTCTGGCACAAGGACTGCTTCACCTGCAGCCAG
TGCAAGCAAGTGATTGGATCTGGGAGCTTCTTCCCCAAGTTCTACTGTGTCTCCTGCCAT
GAGCACAAGTTTGCCAAGACCTGTGCTAAGTGCAAGCCTATCACTTCTGGAGGCCTCACT
TACCAGGAACAGCCTTGGCATTCCGAGTGTTTCATTTGCTCCAACTGCAAGAAGCAACTG
GGTGGGAAGCGCTTCACAGCTGTGGAGGATCAGTTTTACTGTGTCGAGTGCTACAAGGAG
TGTGTTGCCAAGAAGTGTGCTGGATGCAAGAATCCTATTACAGGATTTGGAAGAGGAACC
AGTGTGGTTAACGATGAATCCTGGCACGATTACTGTTTCAAATGCACAAAGTGTGCCCGT
GGTCTGGCCAACAAGCGCTTTGTTTGCCATAATGGAAAAATTTATTGTGCTGAGTGTCCC
AAACGACTG
>ENSTGUT00000002976_common_whitethroat_W
GCAGGGCCTGGCAGCTACACCGTGGGCACCATGTCGGAGTTCGACTGCCACTACTGCCGC
GACCCGCTGCAGGGCAAGAAGTACGTGCAGAAGGAGGGGCGGCACTGCTGCGTCAAGTGC
TTTGAGAAGTTCTGTGCCAACACCTGCACCGAGTGCAAGAAACCCATCGGGGACTCCAAG
GAGCTGCATTTCAAGAACCGCTACTGGCACGACAACTGCTTCCGCTGCTTCAAGTGCTAC
ACATCCCTGGTCAACGAGCCCTTCATGCTGCGGGAGAACAACAAGGTTTGGTGCAGCAAC
TGCACTGCTGCTGAGGATGCACCCAGGTGTAAGGGCTGCTTCAAGCCCATTATTGCAGGA
GACCTAACTGTTGAGTACAAGAAGATGGTCTGGCACAAGGACTGCTTCACCTGCAGCCAG
TGCAAGCAAGTGATTGGATCTGGAAGCTTCTTCCCCAAGTTCTACTGTGTCTCCTGCCAT
GAGCACAAGTTTGCCAAGAGCTGCGCTAAGTGCAAGCCCATCACTTCTGGAGGCCTCACT
TACCAGGAACAGCCTTGGCATTCCGAGTGTTTCATTTGCTCCAACTGCAAGAAGCAACTG
GGTGGGAAGCGCTTCACAGCTGTGGAGGATCAGTTTTACTGTGTTGAATGCTACAAGGAG
TGTGTTGCCAAAAAATGTGCTGGATGCAAGAATCCTATTACAGGATTTGGAAGAGGAACC
AGTGTGGTTAACGATGAATCCTGGCATGATTACTGTTTCAAATGCACAAAGTGTGCCCGT
GGTCTGGCCAACAAGCGCTTTGTTTGCCATAATGGAAAAATTTATTGTGCTGAGTGTCCC
AAACGACTG
>ENSTGUT00000002976_common_whitethroat_Z
GCAGGGCCTGGCAGCTACACCGTGGGCACCATGTCGGAGTTCGACTGCCACTACTGCCGC
GACCCGCTGCAGGGCAAGAAGTACGTGCAGAAGGAGGGGCGGCACTGCTGCGTCAAGTGC
TTCGAGAAGTTCTGCGCCAACACCTGCACCGAGTGCAAGAAACCCATCGGGGACTCCAAG
GAGCTGCATTTCAAGAACCGCTACTGGCACGACAACTGCTTCCGCTGCTTCAAGTGCTAC
ACATCCCTGGTCAACGAGCCCTTCATGCTGAGGGAGAACAACAAGGTTTGGTGCAGCAAC
TGCACTGCTGCTGAGGATGCACCCAGGTGTAAGGGCTGCTTCAAGCCCATTATTGCAGGA
GACCAAAATGTTGAGTACAAGAAGATGGTCTGGCACAAGGACTGCTTCACCTGCAGCCAG
TGCAAGCAAGTGATTGGATCTGGGAGCTTCTTCCCCAAGTTCTACTGTGTCTCCTGCCAT
GAGCACAAGTTTGCCAAGACCTGTGCTAAGTGCAAGCCCATCACTTCTGGAGGCCTCACT
TACCAGGAACAGCCTTGGCATTCCGAGTGTTTCATTTGCTCCAACTGCAAGAAGCAACTG
GGTGGGAAGCGCTTCACAGCTGTGGAGGATCAGTTTTACTGCGTTGAGTGCTACAAGGAG
TGTGTTGCCAAGAAGTGTGCTGGATGCAAGAATCCTATTACAGGATTTGGAAGAGGAACC
AGTGTGGTTAACGATGAATCCTGGCATGATTACTGTTTCAAATGCACAAAGTGTGCCCGT
GGTCTGGCCAACAAGCGCTTTGTTTGCCATAATGGAAAGATTTATTGTGCTGAGTGTCCC
AAACGACTG
>ENSTGUT00000003008_zebrafinch
GAGGAGATAGTGTCCGAGAAGGCGGCGGAGGAGAGTCACTCTCAGGCCAGCACCACCCTG
CTCGTTTTCATCGAGCTGCTCACCCTCACCATCCTCGCCATCGGGCTGTTCAAGCACCGC
CGCGATCGCTTCCTTCACGAGACCGGGCTGGCCATGATGTACGGTCTGGTTGGCGTGGTC
CTGCGCTACGGCATCCACGTCCCCAGCCTGAGCTGCCAAGTGCAGAGCAGCCCGGCCACC
CTGCTGGTGAACGTCAGTGGCAAGTTCTATGAGTACACCCTGAAGGGGGAAATCAGTGCC
CAGGAGCTCAACAACGTCCAGGATAATGAGATGCTGAGGAAGGTGACTTTTGATCCTGAA
GTATTCTTCAACATTTTGCTTCCCCCCATTATATTTTATGCAGGCTACAGCTTGAAAAGG
AGGCACTTCTTCAGAAACTTGGGATCCATCCTGGCAGGCACTGCCATTTCCTGCCTGGTG
ATTGGCTCTGTGGTGTACGGCTGCGTGGCGCTGATGAAAGTCACTGGGCAGGGGGGAGAT
TTCTACTTCACTGACTGCCTCCTGTTTGGGGCCATCGTGTCAGCCACTGACCCAGTGACT
GTCCTTGCCATATTCCATGAGCTCCAGGTCGATGTTGAGCTGTATGCCCTTCTCTTTGGC
GAAAGCGTCCTCAATGATGCCGTTGCCATAGTGCTGTCTTCCTCAATAGTTGCGTATCAG
CCAGCGGGTGACAACAGCCACACGTTTGATGTCACAGCGATGTTCAAGTCCATCGGGATC
TTCCTGGGGATATTCAGTGGATCTTTTGCAATGGGAGCAGCTACTGGAGTTGTGACAGCT
TTAATATCCTTTTTCACCAAACTTCGGGAGTTCCCCTTGCTGGAGACTGGCTTGTTCTTC
TTGATGTCCTGGAGCTTCCTGCTGGCTGAAGCTTTTGCTTCTCTCAGTGTGGTGGCTGTG
CTCTTCTGTGGGATCACACAGGCCCATTATACCTATAACAACTTATCTACAGAGTCTCAA
CACAGAACTAAGCAGTTGTTTGAGCTTCTGAATTTCTTGGCAGAAAATTTTATCTTCTCC
TACATGGGACTTGCGCTGTTCACCTTCCAGAACCATGTCCCTACTTTTGTGGTGGGGGCC
TTTCTTGCTATCTTCCTAGGGAGAGCTGCCAATATTTACCCATTGTCATTTTTACTGAAT
CTGGGGAGAAGAAATAAGATTGGCACGAATTTGCACATGATGATGTTTGCTGGTCATCCT
TCTTCTGTCTGTGTGGCCCGTTGGCACTTCCTTCTGGAAATATTCCTTATTCTCCTCTTC
TGGTCTGGAGGGGAGGGTGGGCAGGAAGGGACTCAGTGGGTCGGTGTGGACGCGGATCAG
GAGAACGTGGGTGTCCCAGAGAGCGAGAGGAGGAGCACGAAGGCTGAAAGCGCTTGGCTT
TTCCGCATGTGGTACAACTTCGACCACAACTATCTAAAGCCTCTCCTGACACACAGTCTG
ACCACCACACTCCCAGGGTGCTGTGGGCCTGTTGCCCGGTGCCTGACGAGCCCTCAGGCG
TACGAGAATGAGCAGCTGAAGGACGATGACGACCTCATTCTCAACGACGGGGACATCAGC
CTGGTGAACACCGACTCGGTGGCGTCCAGCGGCGCGTCCCGGCGCTTCGTGGGGAACAGC
GCGGAGGACGCCCTGGACCGGGAGCTGGCTTTTGGGGACCATGAACTCGTGATCCGGGGA
ACGCGCCTGGTCCTGCCCATGGACGATTCCGAGCCCCCGTCAAACGTCCTGGATAACGCC
AGACACGGTCCAGCA
>ENSTGUT00000003008_common_whitethroat_W
GAGGAGATCGTGTCCGAGAAGGCGGCGGAGGAGAGTCACCGTCAGGACAGCGCCAACCTG
CTCGTCTTCATCCTGCTGCTCACCCTCACCATCCTCACCATCTGGCTCTTCAAGCACCGC
CGCGCTCGCTTCCTCCACGAGACCGGACTGGCCATGATCTACGGTCTGGTTGGTGTGGTC
CTACGCTACGGCATCCACGTCCCCAGCCTGAGCTGCCAAGTGCAGACCAGCCCAGCCACG
CTGCTGGTGAACGTCAGTGGGAAGTTCTATGAGTACACCCTGAAGGGGGAAATCAGTGCC
CAGGAGCTCAACAATGTCCAGGATAATGAGATGCTGAGAAAGGTGACTTTTGATCCTGAA
GTATTCTTCAACATTTTGCTTCCTCCCATTATATTTTATGCAGGCTACAGCTTGAAAAGG
AGGCACTTCTTCAGAAACTTGGGATCCATTCTGGCAGGCACTGCCATTTCCTGCCTGGTG
ATTGGATCTGTCGTGTATGGCTGTGTGGCGCTGATGAAAGTCACTGGGCAGGGGGGAGAT
TTCTACTTCACTGACTGCCTCCTGTTTGGGGCCATCGTGTCAGCCACTGACCCAGTGACT
GTCCTTGCCATATTCCATGAACTCCAGGTCGATGTTGAGCTGTATGCCCTTCTCTTTGGC
GAAAGCGTCCTCAATGATGCCGTTGCCATAGTGCTGTCTTCCTCAATAGTTGCGTATCAG
CCAGCGGGTGACAACAGCCACACGTTTGATGTCACAGCAATGTTCAAGTCCATCGGGATC
TTCCTGGGGATATTCAGTGGATCTTTTGCAATGGGAGCAGCTACTGGAGTTGTGACAGCT
TTAATATCCTTTTTCACCAAACTTCGGGAGTTCCCGTTGCTGGAGACTGGCTTGTTTTTC
TTGATGTCCTGGAGCTTCCTGCTGGCTGAAGCTTTTGCTTCTCTCAGTGTGGTGGCTGTG
CTCTTCTGTGGGATCACACAGGCCCATTATACCTATAACAACTTATCTACGGAGTCTCAA
CACAGAACTAAGCAGTTGTTTGAGCTTCTGAATTTCTTGGCAGAAAACTTCATCTTCTCC
TACATGGGACTTGCACTGTTCGCCTTCCAGAACCATGTCCCTACCTTTGTGGTGGGAGCC
TTTCTTGCTATCTTCCTAGGAAGAGCTACCAATATATACCCATTGTCATTTTTACTGAAT
TTGGGGAGAAGAAATAAGATTGGAATGAATTTGCACATGATGATGTTTGCTGGTCATCCT
TCCTCTGACCATGTGGCCCATTGGCACTTCCTTCTGGAAATATTCCTTATTCTCCTCTTA
TGGTCTGGAGGGAAGGCTGGGCAGGAGGGGACTCAGTGGGTCGGTGTGGACGCGGATCAG
GAGAACATGGATGTCCCAGAGAGCGAGAGGAGGAGCACGAAGGCTGAAAGCGCTTGGCTT
TTCCGCATGTGGTACAACTTTGACCACAACTATCTGAAGCCTCTCCTGACACACAGTCTG
ACCACCACACTCCCAGGGTGCTGTGGGCCTGTTGCCCGGTGCCTGACGAGCCCGCAGGCA
TACGAGAATGAGCAGCTGAAGGACGATGACGACCTCATTCTGAACGATGGGGACATCAGC
CTGGTGAACACTGACTTGGTGGCATCCAGCGGCACGTCCCAGCGGTTTGTGAGGAACAGC
TCAGAGGATGCCCTGGACCGGGAGCTGGCTTTTGGGGACCATGAACTCGTGATCCGGGGA
ACACGCCTGGTCCTGCCCATGGACGACTCGGAGCCCCCGTCAAACGTCCTGGATAACGCG
AGACACGGTCCGGCA
>ENSTGUT00000003008_common_whitethroat_Z
GAGGAGATCGTGTCCGAGAAGGCGGCGGAGGAGAGTCACCGTCAGGACAGCGCCAACCTG
CTCGTCTTCATCCTGCTGCTCACCCTCACCATCCTCACCATCTGGCTCTTCAAGCACCGC
CGCGCTCGCTTCCTCCACGAGACCGGGCTGGCCATGATCTACGGTCTGGTTGGTGTGGTC
CTGCGCTACGGCATCCACGTCCCCAGCCTGAGCTGCCAGGTGCAGACCAGCCCGGCCACG
CTGCTGGTGAACGTCAGTGGGAAGTTCTATGAGTACACCCTGAAGGGGGAAATCAGTGCC
CAGGAGCTCAACAACGTCCAGGATAATGAGATGCTAAGAAAGGTGACTTTTGATCCTGAA
GTATTCTTCAACATTTTGCTTCCTCCCATTATATTTTATGCAGGCTACAGCTTGAAAAGG
AGGCACTTCTTCAGAAACTTGGGATCCATCCTGGCAGGCACTGCCATTTCCTGCCTGGTG
ATAGGCTCTGTCGTGTACGGCTGCGTGGCGCTGATGAAAGTCACTGGGCAGGGGGGAGAT
TTCTACTTCACTGACTGCCTCCTGTTTGGGGCCATCGTGTCAGCCACTGACCCAGTGACT
GTCCTTGCCATATTCCATGAACTCCAGGTCGATGTTGAGCTGTATGCCCTTCTCTTTGGC
GAAAGCGTCCTCAATGATGCCGTTGCCATAGTGCTGTCTTCCTCAATAGTTGCGTATCAG
CCAGCGGGTGACAACAGCCACACGTTTGATGTCACAGCAATGTTCAAGTCCATCGGGATC
TTCCTGGGGATATTCAGTGGATCTTTTGCAATGGGAGCAGCTACTGGAGTTGTGACAGCT
TTAATATCCTTTTTCACCAAACTTCGGGAGTTCCCGTTGCTGGAGACTGGCTTGTTCTTC
TTGATGTCCTGGAGCTTCCTGCTGGCTGAAGCTTTTGCTTCTGTCAGTGTGGTCGCTGTG
CTCTTCTGTGGGATCACACAGGCCCATTATACCTATAACAACTTATCTACAGAGTCCCAA
CACAGAACAAAGCAGTTGTTTGAGCTTCTGAATTTCTTGGCAGAAAACTTCATCTTCTCG
TACATGGGACTTGCACTGTTCACCTTCCAAAACCATGTCCCTACCTTTGTGGTGGGAGCC
TTTCTTGCTATCTTCCTAGGAAGAGCTGCCAATATATACCCATTGTCATTTTTACTGAAT
TTGGGGAGAAGAAATAAGATTGGAACGAATTTGCACATGATGATGTTTGCTGGTCATCCT
TCCTCTAACCATGTGGCCCACTGGCACTTCCTTCTGGAAATATTCCTTATTCTCCTCTTA
TGGTCTGGAGGGGAGGCTGGGCAGGAGGGAACTCAGTGGGTCGGTGTGGACGCGGATCAG
GAGAACGTGGGTGTCCCGGAGAGCGAGAGGAGGAGCACGAAGGCTGAAAGCGCTTGGCTG
TTCCGCATGTGGTACAACTTCGACCACAACTATCTGAAGCCTCTCCTGACACACAGTCTG
ACCACCACACTCCCAGGGTGCTGTGGGCCTGTTGCCCGGTGCCTGACGAGCCCACAGGCA
TACGAGAATGAGCAGCTGAAGGACGATGACGACCTCATTCTGAACGACGGGGACATCAGC
CTGGTGAACACCGACTCGGTGGCGTCCAGCGCCGCGTCCCGGCGGTTCGTGGGGAACAGC
TCGGAGGACGCCCTGGACCGGGAGCTGGCTTTTGGGGACCATGAACTCGTGATCCGGGGA
ACACGCCTGGTCCTGCCCATGGACGACTCGGAGCCCCCGTCAAACGTCCTGGATAACGCG
AGACACGGTCCGGCA
>ENSTGUT00000003032_common_whitethroat_W
CAGGCTGGATGGAAGGAAAACCACACAACATTCATGAATGAACTGAAAAACCTTCAGGCT
TCAGGACTAACAACCCTTGGTCAGGCACTCAGGTCATCGTTTGACTTGTTAAATCTCAAT
AGATTAGTGTCTGGAATAGACAATTATGGACAGGGAAGGAATCCATTCTTTTTGGAGCCA
TCTATTTTGATTACCATTACAGATGGAAACAAACTGACAAATACAGCTGGAGTCCAAGAG
GAGCTTCATCTTCCGTTGAACTCTCCCTTGCCTGGAAGTGAACTAACCAAAGAACCATTC
CGTTGGGATCAAAGGCTGTTTGCTCTGGTACTGCGTTTGCCAGGAGCTGCATCTGCTGAA
CCAGAGCAGCTTGGGAGTGTACCTACTGATCAATCTGCTATCACACAAATGTGTGAGGTT
ACAGGAGGTCGTTCGTACTGCGTTCGGACACAAAGAATGTTGAATCAGTGTTTAGAATCT
TTAGTTCAAAAAGTCCAAAGTGGAGTTGTTATCAACTTTGAGAAGTCAGGACCAGACCCA
GCTCCTGGAGAAGATGGACTTGTTGATTCATCCAGGCCCATCAATTCATTTGCTTCTCAG
CCGTGGCATAGTTGTCATAAACTCATTTATGTACGGCCTAACCCTAAAACGGGTGTTCCT
GTGGGGCATTGGCCAATCCCAGAATCTTTTTGGCCTGATCAGAATTCACCAACACTGCCT
CCACGCACAGCTCACCCTGTGGTGAGGTTCTCCTGTGTGGACTGTGAGCCCATGGTCATA
GACAAGCTTCCTTTTGACAAGTATGAGCTTGAGCCTTCACCCCTCACCCAGTACATCTTG
GAACGAAAGTCTCCTCATACCTGCTGGCAGGTATTTGTGAGTAGCAGTGGAAAATACAGC
GAACTTGGCCACCCGTTTGGGTATTTAAAAGCAAGCACTACTTTAACCTGTGTAAACCTC
TTTGTGATGCCTTACAACTACCCTGTTTTACTTCCATTGTTAGATGACTTGTTTAAGGTT
CACAAACTTAAGCCAAATCTGAAGTGGCGACAAGCTTTTGACAACTACTTAAAAACAATG
CCTCCTTACTACTTACTGCCATTAAAGAAAGCCCTAAGGATGATGGGAGCTCCAAATCTG
ATATCAGATAATTTAGATTGTGGACTTAGTTACAGTGTTATCTCTTACCTTAAAAAACTC
AGCCAACAGACAAAAATAGAATCGGAACGGATAATAGGTTCAGTGGGTAAGAAAGTTCCA
CAAGAAATTGGAATAAAAGTGAAAAATCACTCCAGTGGCCTCTCCTTGGTACACAGTAGG
GATTTTAAACAACTGCTGCAAGGGATCACTGGAGAATCTCCTCTGAGACTGTCAGAAATG
AATGTTAAAGAATTTGCTGGATTCCACATTGGACTTTTAAACAAGGATTTGAAACCACAG
TTCAGAAATGCATATGATATTCCTCGTTGCAGTCTTCTAGACCAGCTAACTAGAATGAGA
ACCAATCTTCTGAAAACACACAGGCTTATCTTGGGGCAGGATGAAGACTGCCTTCATAGT
GTTCCTGTTGCTCAGATGGGAAATTACCAGGAGTACCTGAAAATGATGCCTTCACCTCTT
CGGGAAATTGACCCAGATCAACCAAAAAGGCTCCATACATTTGGCAATCCATTTAAACAG
GACAAGAAGGGTATGATGATAGATGAAGCCGATGAGTTTGTGGCTGGGCCCCAGAACAAG
ATCAAGCGTCCCGGGGAGCCCAACCCGGCGTCGCTCAAGAGGCGGCGCAGCATGTCCCTG
CTGCGGCGGCCGCAGTCACCGCCCGTCGTCACCAACCACGTGGGTGGCAAGGGGCCGCCC
GCTCCTGGCTCCCCCTCCTACCTGAGCCTCAAGGGTGTCCCAGCAAATAAAGGTACCAGT
AACAGTGTTGTCCAAGATGGCAATGGAGAGAAGAAAGCAGAAAATTGTCAGTCAATGGAG
AAGCAAATTGATGGCGTACCTGTGCAAATGGTTCCTGTGGTTCCAGCTGCTGTGGGAGAG
CATGAGATGTTACCCAACGACTTAGACTCCTTACCTGTTGAATTCAATTTTTTAAGTGAA
GATGGGTTGGATCATAAACCTGGTACCAATGCTCTTGTTCGAGGGCCTCTGAATTACAGT
ATGAGTGGAGATGACCAAAAGCGGGCCATGGAGTCTACTTCTGAATCTGTGCCAAATTCC
TTTAAAATAACACCTACCATGTTGGAGGGAAACAATGCTGACATCAAAATTAAAGTGATG
GAGGTTCGCAAGAGAAATTATGAAAAAATATTTTCTCTTCTTGAGGAGGTGCAAGGACCT
ATGGAAATTCAGAAGTATTTCATTGAATTTGCTATCAAGGAAGCAGCAAGGTTTAAAAAA
CGGGTCTTAATACAACACTTAGAGAGAATACTAGAGGAACTAGATTTCACCAGCCCACCC
AACAGAGTTAATCATGTCAACAGTAGA
>ENSTGUT00000003032_zebrafinch
CAGGCTGGATGGAAGGAAAACCATGCAACATTCATGAATGAACTGAAAAACCTTCAGGCT
TCAGGACTAACAACACTTGGTCAGGCACTCAGGTCATCGTTTGACTTGTTAAATCTCAAT
AGATTAGTGTCTGGAATAGACAACTATGGACAGGGAAGGAATCCGTTCTTTTTGGAGCCA
TCTATTTTGATTACCATAACAGATGGAAACAAGCTGACAAATACAGCTGGAGTCCAAGAG
GAGCTTCATCTTCCATTGAATTCTCCTTTGCCTGGAAGTGAACTAACCAAAGAACCATTC
CGTTGGGATCAAAGGCTGTTTGCTCTGGTACTGCGTTTGCCAGGAGCTGCATCTGCAGAG
CCAGAGCAGCTTGGGAGTGTGCCTACTGATGAATCTGCTATCACACAGATGTGTGAGGTT
ACAGGAGGTCGTTCATACTGCGTCCGGACACAAAGAATGTTGAATCAGTGTTTAGAATCT
TTAGTTCAAAAAGTCCAAAGTGGAGTTGTTATTAACTTTGAGAAGTCAGGACCAGACCCA
GCTCCTGGAGAAGATGGACTTGTTGATTCATCCAGGCCCATCAATTCATTTGCTTCTCAG
CCGTGGCATAGTTGTCATAAACTCATTTATGTACGGCCTAACCCTAAAACGGGTGTTCCT
GTGGGGCATTGGCCAATCCCAGAATCTTTTTGGCCTGATCAGAATTCACCAACACTGCCT
CCACGCACAGCTCACCCTGTGGTGAGGTTCTCCTGTGTGGATTGTGAGCCCATGGTCATA
GACAAACTTCCTTTTGACAAGTATGAGCTTGAGCCTTCACCCCTCACCCAGTACATCTTG
GAACGAAAGTCCCCCCATACCTGCTGGCAGGTATTTGTGAGTAGCAGTGGAAAATACAGC
GAACTCGGCCACCCGTTTGGGTATTTAAAAGCAAGCACTACTTTAACCTGTGTAAACCTC
TTTGTGATGCCTTACAACTACCCTGTTTTACTTCCATTGTTAGATGACTTGTTTAAGGTT
CACAAACTTAAGCCAAATCTGAAGTGGCGACAGGCTTTTGACAACTACTTAAAAACAATG
CCTCCTTACTACTTACTGCCATTAAAGAAAGCCCTAAGGATGATGGGAGCTCCAAATCTG
ATATCAGATAATTTAGATTGTGGACTTAGTTACAGTGTTATCTCTTACCTTAAAAAACTC
AGCCAACAGACAAAAATAGAATCGGAACGGATAATAGGTTCAGTGGGTAAGAAAGTTCCA
CAAGAAATTGGAATAAAAGTGAAAAATCACTCCAGTGGCCTCTCCTTGGTACACAGTAGG
GATTTTAAACAACTGCTGCAAGGGATCACTGGGGAATCTCCTCTGAGACTGTCGGAAATG
AATGTTAAAGAATTTCCTGGATTCCACATAGGACTTTTAAACAAGGATTTGAAGCCACAG
TTCAGAAATGCATACGATATTCCCCGTCACAGTCTTCTAGACCAGCTAACTAGAATGAGA
ACCAATCTTCTGAAAACACACAGGCTTATCTTGGGGCAGGATGAAGACTGCCTTCATAGT
GTTCCTGTTGCTCAGATGGGAAATTACCAGGAATACCTGAAAATGATGCCTTCACCTCTT
CGGGAAATTGACCCAGATCAACCAAAAAGACTCCATACTTTTGGCAATCCATTTAAACAG
GACAAGAAGGGTATGATGATAGATGAAGCCGACGAGTTTGTGGCGGGGCCCCAGAACAAG
ATCAAGCGTCCCGGGGAGCCGAACCCGGCGTCGCTGAAGCGGAGGCGCAGCATGTCCCTG
CTGCGGCGGCCGCAGTCACCGCCCGTCGTCACCAACCACGTGGGCGGCAAGGGGCCACCC
GCTCCTGGCTCCCCCTCCTACCTGGGCCTCAAGGGTGTCCCAGCAAATAAAGGTACCAGT
AACAGTGTTGTCCAGGATGGCAATGGAGAGAAGAAAGCAGAAAATTGTCAGTCAATGGAG
AAACAAATTGATGGCTTACCTGTGCAAATGGCTCCTGTGGTTCCAGCTGCTGTGGGAGAG
GATGAGATGTTGCCCAACGACTTAGACTCCTTACCTGTTGAATTCAATTGTTTAAGTGAA
GATGGGTTGGATCATAAACCTGGTACCAATGCACTTGTTCGAGGGGCTCTGAATTACAGT
GTGAGTGGAGATGACCAAAAGCGGGCCATGGAGTCTACTTCTGAATCGGTGCCAAATTCC
TTTAAAATAACACCTACCATGTTGGAGGGAAGCAATGCTGACATCAAAATTAAAGTGATG
GAGGTTCGCAAGAGAAATTATGAAAAAATATTTTCTCTTCTTGAGGAGGTGCAAGGACCT
ATGGAAATTCAGAAGTATTTCATTGAATTTGCTATCAAGGAAGCAGCAAGGTTTAAAAAA
CGGGTCTTAATACAACACTTAGAGAGAATACTAGAGGAACTAGATTTCACCAGCCCACCC
AACAGAGTTAATCATGTCAACAGTAGA
>ENSTGUT00000003032_common_whitethroat_Z
CAGGCTGGATGGAAGGAAAACCACGCAACATTCATGAATGAACTGAAAAACCTTCAGGCT
TCAGGACTAACAACCCTTGGTCAGGCACTCAGGTCATCGTTTGACTTGTTAAATCTCAAT
AGATTAGTTTCTGGAATAGACAATTATGGACAGGGAAGGAATCCGTTCTTTTTGGAGCCA
TCTATTTTGATTACCATCACAGACGGAAACAAACTGACAAATACAGCTGGAGTCCAAGAG
GAGCTTCATCTTCCATTGAACTCTCCCTTGCCTGGAAGTGAACTAACCAAAGAACCATTC
CGTTGGGATCAAAGGCTGTTTGCTCTGGTACTGCGTTTGCCAGGAGCTGCATCTGCTGAA
CCAGAGCAGCTTGGGAGTGTGCCTACTGATGAATCTGCTATCACACAGATGTGTGAGGTT
ACAGGAGGTCGTTCCTACTGCGTTCGGACACAACGAATGTTGAATCAATGTTTAGAATCT
TTAGTTCAAAAAGTCCAAAGTGGAGTTGTTATTAACTTTGAGAAGTCAGGACCAGACCCA
GCTCCTGGAGAAGATGGACTTGTTGATTCATCCAGGCCCATCAATTCATTTGCTTCTCAG
CCGTGGCATAGTTGTCATAAACTCATTTATGTACGGCCTAACCCTAAAACGGGTGTTCCT
GTGGGGCATTGGCCAATCCCAGAATCTTTTTGGCCTGATCAGAATTCACCAACACTGCCT
CCACGCACAGCTCACCCTGTGGTGAGGTTCTCCTGTGTGGACTGTGAGCCCATGGTCATA
GACAAGCTTCCTTTTGACAAGTATGAGCTTGAGCCTTCACCCCTCACCCAGTACATCTTG
GAACGAAAGTCTCCCCATACCTGCTGGCAGGTATTTGTGAGTAGCAGTGGAAAATACAGC
GAACTTGGCCACCCGTTTGGGTATTTAAAAGCAAGCACTACTTTAACCTGTGTAAACCTC
TTTGTGATGCCTTACAACTACCCTGTTTTACTTCCATTGTTAGATGACTTGTTTAAGGTT
CACAAACTTAAGCCAAATCTGAAGTGGCGACAGGCTTTTGACAACTACTTAAAAACAATG
CCTCCTTACTACTTACTGCCATTAAAGAAAGCCCTAAGGATGATGGGAGCTCCAAATCTG
ATATCAGATAATTTAGATTGTGGACTTAGTTACAGTGTTATCTCTTACCTTAAAAAACTC
AGCCAACAGACAAAAATAGAATCGGAACGGATAATAGGTTCAGTGGGTAAGAAAGTTCCA
CAAGAAATTGGAATAAAAGTGAAAAATCACTCCAGTGGCCTCTCCTTGGTACACAGTAGG
GATTTTAAACAACTGCTGCAAGGCATCACTGGGGAATCTCCTCTGAGACTGTCAGAAATG
AATGTTAAAGAATTTGCTGGATTCCACATTGGACTTTTAAACAAGGATTTGAAGCCACAG
TTCAGAAATGCGTACGATATTCCTCGTCGCAGTCTTCTAGACCAGCTAACTAGAATGAGA
ACCAATCTTCTGAAAACACACAGGCTTATCTTGGGGCAGGATGAAGACTGCCTTCATAGT
GTTCCTGTTGCTCAAATGGGAAATTACCAGGAGTACCTGAAAATGATGCCTTCACCTCTT
CGGGAAATTGACCCAGATCAGCCAAAAAGACTCCATACATTTGGCAATCCATTTAAACAG
GACAAGAAGGGTATGATGATAGATGAAGCCGATGAGTTTGTGGCTGGGCCCCAGAACAAG
ATCAAGCGTCCCGGGGAGCCCAACCCGGCGTCGCTCAAGAGGCGGCGCAGCATGTCCCTG
CTGCGGCGGCCGCAGTCACCGCCCGTCGTCACCAACCACGTGGGTGGCAAGGGGCCACCC
GCTCCTGGCTCCCCCTCCTACCTGAGCCTCAAGGGTGTCCCAGCAAATAAAGGTATCAGT
AACAATGTTGTCCAAGATGGCAATGGAGAGAAGAAAGCAGAAAATTGTCAGTCAATGGAG
AAGCAGATTGATGGCTTACCTGTGCAAATGGCTCCTGTGGTTCCAGCTGCTGTGGGAGAG
GATGAGATGTTACCCAACGACTTAGACTCCTTACCTGTTGAATTCAATTGTTTAAGTGAA
GATGGGTTGGATCATAAGCCTGGTGCCAATGCTCTTGTTCGAGGGCCTCTGAATTACAGC
GTGAGTGGAGATGACCAAAAGCGGGCCATGGAGTCTACTTCTGAATCTGTGCCAAATTCC
TTTAAAATAACACCTACCATGTTGGAGGGAAGCAATGCTGACATCAAAATTAAAGTGATG
GAGGTTCGCAAGAGAAATTATGAAAAAATATTTTCTCTTCTTGAGGAGGTGCAAGGACCT
GTGGAAATTCAGAAGTATTTCATTGAATTTGCTATCAAGGAAGCAGCAAGGTTTAAAAAA
CGGGTCTTAATACAACACTTAGAGAGAATACTAGAGGAACTAGATTTCACCAGCCCACCC
AACAGAGTTAATCATGTCAACAGTAGA
>ENSTGUT00000003038_zebrafinch
ATGCAGCAACAAAAAAGACAGCCAGAGTTAGTGGAAGGAAATCTTCCTGTTTTTGTTTTT
CCTACAGAACTTATATTTTATGCAGATGACCAGTCAACACACAAGCAGGTGTTGACTCTA
TATAACCCCTATGAGTTTGCCTTAAAATTCAAAGTTCTTTGTACAACTCCAAATAAATAT
GCGGTGGTGGATGCTACTGGTGCAGTGAAGCCTCAGTGCTGTGTTGATATTGTGATTCGT
CACAGAGTTCGGGCTTCTTACTATGGTGTCATAGATAAATTCCGTCTCCAAGTGTCTGAG
CAGAGCCAGAGGAAAGCATTAGGGAAAAAGGAGATTATTGCTACTCTGCTTTCTGCAAAG
GAACAACAACAACAAAAGGAAGAGGAGGAAAAACGAATAAAAGAACACCTGGCTGAAAGT
GTCTTTTTTGAGCAGACTTTGTGTCAACCAGAAAACAGAACTGCCTCGTCGGGACCTAGT
TTACTCACAGTCTTCCTTGGAGTGGTGTGTGTCGCAGCACTAATGCTACCTACATTGGGG
GAAATGGAATCCCTGGTGCCTCTCTACCTCCACTTAAGTGTGAATCAAAAGTTAGTAGCT
GCTTATGTTTTAGGTCTCATCACCATGGTTATTTTAAGAACA
>ENSTGUT00000003038_common_whitethroat_W
ATGCAGCAACAAAAAAGACAGCCAGAGTTAGTGGAAGGAAATCTTCCTGTTTTTGTTTTT
CCTACAGAACTTATATTTTATGCAGATGACCAGTCAACACACAAGCAGGTGTTGACTCTA
TATAACCCCTATGAGTTTGCCTTAAAATTCAAAGTTCTTTGTACAACTCCAAATAAATAT
GCAGTTGTGGATGCTACTGGTGCAGTGAAACCTCAGTGCTGTGTTGATATTGTGATTCGT
CACAGAGTTCGGGCTTCTTACTATGGTGTCATAGATAAATTCCGTCTCCAAGTGTCTGAG
CAGAGCCAGAGGAAAGCATTAGGAAAAAAGGAAATTATTGCTACTCTGCTTTCTGCAAAG
GAACAACAACAACAAAAGGAAGAGGAGGAAAAACGGATAAAAGAACACCTGGCTGAAAGT
GTCTTTTTTGAGCAGACTTTGTGTCAACCAGAAAACAGAACTGCCTCGTCAGGACCTAGT
TTACTCACAGTCTTCCTTGGGGTGGTGTGTGTCGCAGCACTAATGCTACCTACATTGGGG
GAAATGGAATCCCTGGTGCCTCTCTACCTCCACTTAAGTGTGAATCAAAAGTTAGTAGCT
GCTTATGTTTTAGGTCTCATCACCATGGTTATTTTGAGAACA
>ENSTGUT00000003038_common_whitethroat_Z
ATGCAGCAACAAAAAAGACAGCCAGAGTTAGTGGAAGGAAATCTTCCTGTTTTTGTTTTT
CCTACAGAACTTATATTTTATGCAGATGACCAGTCAACACACAAGCAGGTGTTGACTCTA
TATAACCCCTATGAGTTTGCCTTAAAATTCAAAGTTCTTTGTACAACTCCAAATAAATAT
GCGGTGGTGGATGCTACTGGTGCAGTGAAGCCTCAGTGCTGTGTTGATATTGTGATTCGT
CACAGAGTTCGGGCTTCTTACTATGGTGTCATAGATAAATTCCGTCTCCAAGTGTCTGAG
CAGAGCCAGAGGAAAGCATTAGGAAAAAAGGAAATTATTGCTACTCTGCTTTCTGCAAAG
GAACAACAACAACAAAAGGAAGAGGAGGAAAAACGGATAAAAGAACACCTGGCTGAAAGT
GTCTTTTTTGAGCAGACTTTGTGTCAACCAGAAAACAGAACTGCCTCGTCGGGACCTAGT
TTACTCACAGTCTTCCTTGGGGTGGTGTGTGTCGCAGCACTAATGCTACCTACATTGGGG
GAAATGGAATCCCTGGTGCCTCTCTACCTCCACTTAAGTGTGAATCAAAAGTTAGTAGCT
GCTTATGTTTTAGGTCTCATCACCATGGTTATTTTAAGAACA
>ENSTGUT00000003045_common_whitethroat_W
ATGGCTCAGGAGAAGATGGAGCTGGACCTGGAGCTGCCGCCGGGGAGCGCCGCGGCCCCG
GGCGACGGCAGCGGCCTGAGGCGGTCGAACAGCGCCCCGCTCATCCACGGGCTCAGCGAC
AACTCCCAGGTGTTCCAGGCCAGCGTCCTGCGCACCCGCAGGAACAGCACCACGGTCATG
AATCGGCACAGCCTGTTTGTGTCATCTCCTATCCGTACTCCTAGCAGCCGTCTTCAGCAA
ATCAAACAAGAAGAAGGAATGAATTTGAACAGGGAAACGGTCCATGAAAGAGAAGTGCAA
GTAGCAATGCAGATGAGCCAGTCATGGGAGGAGAGCTTGAGCCTGAGTGACAATGATTTT
GAAAAATCACTATCATCAAATCAAGTAGACTTTGTTCCAGTTTCTCCAGCTCCTTCACCT
ACACGAGGAATTGGGAAGCAATGTTTCTCACCATCTTTGCAAAGTCTGGTGAGCAGCAGT
GGGTTGCCTCCAAGTCCCAGCCCAAGTCCAACAAGGAGATTTTCAAGCAGGAGAAGCCAG
AGCCCAATTAACTCCATTCGACCAAGTGTTCTTGGATCAATCAAAAGAAAAGGTGTGACA
GAGATGGAAGATCACCCAAAAAGATTATTCCAAGGATCCACCAACATGCTAACCCCTGAG
GCTGCACATCAGGCGGACCTTGGGGCATGTCTGTCCTCACACGCCCTGGATGACAACAGG
AGCAGTGCAGGCTCCTCCTGTGACTCCGGCACCAGCACAGACTCTCCAGTGTCGCTCTCT
GACTCCAGATCCCCGTTTTTGCCAGTCGATCTCATGGCCAAGTTACCGATGAAC
>ENSTGUT00000003045_common_whitethroat_Z
ATGGCTCAGGAGAAGATGGAGCTGGACCTGGAGCTGCCGCCGGGGAGCGCCGCGGCCCCG
GGCGACGGCGGCGGCCTGAGGCGGTCGAACAGCGCCCCGCTCATCCACGGGCTCAGCGAC
AACTCCCAGGTGTTCCAGGCCAGCGTCCTGCGCACCCGCAGGAACAGCACCACGGTCATG
AATCGGCACAGCCTGTTCGTGTCATCTCCTATCCGTATTCCTAGCAGCCGTCTTCATCAA
ATCAAACAAGAAGAAGGAATGAATTTGAACAGGGAAACAGTTCGTGAAAGAGAAGTGCAA
GTAGCAATGCAGATGAGCCACTCATGGGAGGAGAGCTTGAGCCTGAGTGACAATGATTTT
GAAAAATCACTATCGCCAAAGCAAGTAGACTTTGTTCCAGTTTCTCCAGCTCCTTCACCT
ACACGAGGAATAGGGAAGCAATGTTTCTCACCATCTTTGCAAAGTCTGGTGAGCAGCAGT
GGGTTGCCTCCAAGTCCCAGCCCAAGTCCAACAAGGAGATTTTCAAGCAGGAGAAGCCAG
AGCCCAATTAACTGCATTCGACCAAGTGTTCTTGGATCAATCAAAAGAAAAGGTGTGACA
GAGATGGAAGATCACCCAAAAAGATTATTCCAAGGATCCACCAACATGCTAACCCCTGAG
GCTGCACATCAGGTGGACCTTGGGGCATGTCTGTCCTCACACGCCCTGGATGACAACAGG
AGCAGTGCAGGCTCCTCCTGTGACTCCGGCACCAGCACAGACTCTCCAGTGTCGCTCTCC
GACTCCAGATCCCCGTTTTTGCCAGTCGATCTCATGGCCAAGTTACCGATGAAC
>ENSTGUT00000003045_zebrafinch
ATGGCTCAGGAGAAGATGGAGCTGGACCTGGAGCTGCCGCCGGGGAGCGCCGCGGCCCCG
GGCGACGGCGGCGGCCTGAGGCGGTCGAACAGCGCCCCGCTCATCCACGGGCTCAGCGAT
AACTCCCAGGTGTTCCAGGCCAGTGTCCTGCGCACCCGCAGGAACAGCACCACGGTCATG
AATCGGCACAGCCTGTTTGTGTCATCTCCTATCCGTATTCCTAGCAGCCGTCTTCATCAA
ATAAAACAAGAAGAAGGAATGAATTTGAACAGGGAAACCGTTCATGAAAGAGAAGTGCAA
GTAGCAATGCAGATGAGCCACTCATGGGAGGAGAGCTTGAGCCTGAGTGACAATGATTTT
GAAAAATCACTATCACCAAAGCAAGTAGACTTTGTTCCAGTTTCTCCAGCTCCTTCACCT
ACACGAGGAATAGGGAAGCAATGTTTCTCACCATCTCTGCAAAGTCTGGTGAGCAGCAGT
GGGCTGCCTCCAAGTCCCAGCCCAAGTCCCACAAGGAGATTTTCAAGCAGGAGAAGCCAG
AGCCCAATTAACTGCATTCGACCAAGTGTTCTTGGATCAATCAAAAGAAAAGGTGTGACA
GAGATGGAAGATCACCCAAAAAGATTATTCCAAGGATCCACCACCATGCTAACCCCTGAG
GCTGCACATCAGGCGGACCTTGGGGCATGTCTGTCCTCACATGCCCTGGATGACAACAGG
AGCAGTGCAGGCTCCTCCTGTGACTCCGGCACCAGCACAGACTCTCCAGTGTCGCTCTCT
GACTCCAGATCCCCGTTCTTGCCAGTGGATCTCATGGCCAAGTTACCGATGAAC
>ENSTGUT00000003064_common_whitethroat_W
CGTAGGAACAGTACAACAGTTATGAGCCGTCATGGAATGTTCTTGTCATCATCTCCTATT
CGTATTCCCAGCAGCCGACTTCATCAGATCAGAAGGGAGGAAGGAGTGGATTTAATGAAC
AGAGAAGCAGCGCATGAAGAAGTGCAGACAGCAATGCAGATAAGCCAGTCATGGGAGGAA
AGCTTGAGCCTGAGCGACAATGACTTGGACAAATCTGAGAAATCTTTTTCCCCAAAGAGA
ATAGACTTCATTCCAGTTTCACCTGCACCTTCACCTACAAGAGGAATAGGAAAGCAATGT
TTTTCACCATCATTGCAAATGTTTGTGAGCAGTAATGGATTGCCTCCAAGCCCTATTCCC
AGTCCAACAAGGAGATTCTGCAACAGGAGGAGTCAAAGTCCAATCAACTGTATCAGGCCC
AGTGTTCTTGGCCCCATTAAAAGAAAAGGTGAAATGGAGACTGAAAGTCAGCCAAAGAGA
CTTTTCCAAGGAACAACCAACATGCTTTCTCCAGATGTTACACATCTGACAGATCTCAGC
TCATGCCTGTCCTCGGATATTCTCGACAGGAGTAGCAGCAGTGTTGGCTCTTCCTCTGAT
TCCCTGACTAAAGGCAGCATCACCACAGAGTCTCCAGTGACCTGCTCCAACTCCTGCTCC
TCGTTCATTCTGATGGATGACTTCTCACCCAAG
>ENSTGUT00000003064_common_whitethroat_Z
CGCAGGAACAGCACAACAGTTATGAGCCGTCATGGAATGTTCTTGTCATCATCTCCTATT
CGTATTCCCAGCAGCCGACTTCATCAGATCAGAAGGGAGGAAGGAGTGGATTTAATGAAC
AGAGAAGCAGCACATGAAGAAGTGCAGACAGCAATGCAGATAAGCCAGTCATGGGAGGAA
AGCTTGAGCCTGAGCGACAATGACTTGGACAAGTCTGAGAAATCTTTTTCCCCAAAGAGA
ATAGACTTCATTCCAGTTTCACCTGCACCTTCACCTACAAGAGGAATAGGAAAGCAATGT
TTTTCACCATCATTACAAATGTTTGTGAGCAGTAATGGATTACCTCCAAGCCCTATTCCC
AGTCCAACAAGGCGATTCTGCAACAGGAGGAGTCAAAGTCCAATCAACTGCATCAGGCCC
AGTGTTCTTGGCCCCATTAAAAGAAAAGGTGAAATGGAGACTGAAAGTCAGCCAAAGAGA
CTTTTCCAAGGAACAACCAACATGCTTTCTCCAGATGTTACACATCTGACAGATCTCAGT
TCATGCCTGTCCTCTGATATTCTCGATGGGAGTAGCAGCAGCGTTGGCTCTTCCTCTGAT
TCCCTGACTAAAGGCAGCATCACCACGGAGTCTCCAGTGCCCTGCTCCAACTCCTGCTCC
TCGTTCATTCTGATGGATGACTTCTCACCCAAG
>ENSTGUT00000003064_zebrafinch
CGCAGGAACAGCACAACAGTTATGAGCCGTCATGGAATGTTTTTGTCATCATCTCCTATT
CGTATTCCTAGCAGCCGACTTCATCAAATCAGACGGGAGGAAGGAGTGGATTTAATGAAC
AGAGAAGCAGCACATGAAGAAGTGCAGACAGCAATGCAGATAAGCCAGTCATGGGAGGAA
AGCTTGAGCCTGAGCGACAATGACTTGGACAAGTCTGAGAAATCTTTTTCCCCAAAGAGA
ATAGACTTCATTCCAGTTTCACCTGCACCTTCACCTACAAGAGGAATAGGAAAGCAATGT
TTTTCACCATCATTGCAAATGTTTGTGAGCAGTAATGGATTACCTCCAAGCCCTATTCCC
AGTCCAACAAGGCGATTCTGCAACAGGAGGAGTCAAAGTCCAATCAACTGTATCAGGCCC
AGTGTTCTTGGCCCCATTAAAAGAAAAGGTGAAATGGAAACTGAAAGTCAGCCAAAGAGA
CTTTTCCAAGGAACAACCAACATGCTTTCTCCAGATGTTACACATCTGACAGATCTCAGC
TCATGCCTGTCCTCGGATATTCTCGACGGGAGTAGCAGCAGTGTTGGCTCTTCCTCTGAT
TCCCTGACGAAAGGCAGCATCACCACGGAGTCTCCAGTGACGTGCTCCAACTCCTGCTCC
TCCTTCATTCTGATGGATGACTTCTCACCCAAG
>ENSTGUT00000003074_zebrafinch
ATTGGCGATGATGAACAAGGTTACGACCTGGATTTGTTCTGCATACCTAAACATTATGCA
GATGATTTGGAAAAAGTCTATATTCCTCATGGGCTCATCATGGACAGGCTGGCACGAGAA
ATTATGATGGGAGGACACCACATTGTGGCACTCTGTCTCAAGGGTGGCTATAAATTTTTT
GCTGATTTATTAGACTACATCAAAGCCCTGAACAGAAACAGTGACAAATCAATCCCCATG
ACAGTCGACTTCATTAGGTTGAAGAGTTATTGTAATGATCAGACTGGAGATATCAAAGTC
ATTGGGGGAGATGACCTCTCAACCTTGACTGGAAAGAATTGTTTTTATTTTCAGATAATT
GATACTGGTAAAACAATGAAACTTAAACAGTACAATCCAAAGATGGTGAAAGTAGCCAGT
TTGTTGGTGAAAAGAACTCCTCGAAGTGTGGGATACCGGCCAGACTTTGTTGGCTTTGAA
GTGCCAGACAAATTTGTTGTGGGATACGCCCTAGATTACAATGAATACTTCAGAGATTTG
AACCATATCTGTGTGATCAGTGAGACGGGGAAGCAGAAGTACAAAGCA
>ENSTGUT00000003074_common_whitethroat_W
ATTGGCGATGATGAACAAGGTTACGACCTGGATTTGTTCTGCATACCTAAACATTATGCA
GATGATTTGGAAAAAGTCTATATTCCTCACGGGCTCATCATGGACAGGCTGGCACGAGAA
ATTATGATGGGAGGACACCACATTGTGGCACTCTGTCTCAAGGGTGGCTATAAATTTTTT
GCTGATTTATTAGACTACATCAAAGCCCTGAACAGAAACAGTGACAAATCAATCCCTATG
ACAGTCGACTTCATTAGATTGAAGAGTTACTGTAATGATCAGACTGGAGATATCAAAGTC
ATTGGGGGAGATGACCTCTCAACCCTGACTGGAAAGAATTGTTTTTATTTTCAGATAATT
GATACTGGTAAAACAATGAAACTTAAACAGTACAATCCAAAGATGGTGAAAGTAGCCAGT
TTGTTGGTGAAAAGAACTCCTCGAAGTGTGGGATATTGGCCGGACTTTGTTGGATTTGAA
GTGCCAGACAAATTTGTTGTGGGATATGCCCTAGATTACAATGAATACTTTAGAGATTTG
AATCATATCTGTGTGATCAGTGAGACGGGGAAGCAGAAGTACAAAGCA
>ENSTGUT00000003074_common_whitethroat_Z
ATTGGCGATGATGAACAAGGTTACGACCTGGATTTGTTCTGCATACCTAAACATTATGCA
GATGATTTGGAAAAAGTCTATATTCCTCACGGGCTCATCATGGACAGGCTGGCACGAGAA
ATTATGATGGGAGGACACCACATTGTGGCACTCTGTCTCAAGGGTGGCTATAAATTTTTT
GCTGATTTATTAGACTACATCAAAGCCCTGAACAGAAACAGTGACAAATCAATCCCCATG
ACAGTTGACTTCATTAGGTTGAAGAGTTACTGTAATGATCAGACTGGAGATATCAAAGTC
ATTGGGGGAGATGACCTCTCTACCCTGACTGGAAAGAATTGTTTTTATTTTCAGATAATT
GATACTGGTAAAACAATGAAACTTAAACAGTACAATCCAAAGATGGTGAAAGTAGCCAGT
TTGTTGGTGAAAAGAACTCCTCGAAGTGTGGGATATCGGCCAGACTTTGTTGGATTTGAA
GTGCCAGACAAATTTGTTGTGGGATACGCCCTAGATTACAATGAATACTTTAGAGATTTG
AACCATATCTGTGTGATCAGCGAGACGGGGAAGCAGAAGTACAAAGCA
>ENSTGUT00000003087_common_whitethroat_W
ATGACAAGCTCAGTCGGACAGAAGAAAGTCTCCAGACAAAGGAAGTGTGGGTTCTGTCGG
TCGAATAAAGATAACGAATGTGGGCAGTTGCTGATGTCGGAGAACCAGAAGGTGGCGGCA
CATCACAAGTGTATGCTGTTCTCATCCGCACTGGTTTCTTCACACACTGATAATGAGAGT
CTTGGATTCTCTATTGAAGATATTCAGAAAGAAATAAAGAGAGGCACAAAACTGATGTGC
TCCTTATGCCACTGTCCCGGAGCGACCATTGGCTGTGATGTGAAAACGTGTCACAAGACA
TATCACTACTACTGTGCTTTGCATGATAAGGCTCAGATAAGAGAGAAACCTTCACAAGGC
ATTTACATGATTTTATGTCGAAAGCACAAGAAAACTACGCATAACTCTGAAGCAGATTTA
GAAGAAAATATCAATGAACACGAATTGGAGCCTTCACCTCCCAAAGGAAAAAGGAGGGGT
CGTAAGGGAAAGCCAAGAAAAACAAATTTAAAAGGGCAATCAGAAGACACTAGATCTACG
TCCTCACATGGCACAGATGAAATAGAAAGCAGTTCCTATAGAGACAGGTCTCCCCACAGA
AGCAGCCCCAGTGATACAAAACCTAAATGTGGATTCTGTCATGCAGGTGAAGAAGAAAAT
GAAGCTAGAGGAAAGCTTCATATATTTAATGCCAAAAAGGCTGCAGCACACTATAAGTGC
ATGTTGTTCTCTTCTGGTACTGTCCAGCTAACAACAACTTCAAGGGCAGAATTTGGTGAT
TTTGATATCAAAACTGTACTTCAAGAAATCAAGAGAGGAAAAAGAATGAAATGCACACTC
TGCAGCCAGCCTGGTGCTACTATTGGGTGTGAAATCAAAGCCTGCATAAAAACATATCAT
TACCATTGTGGAGTAGAAGACAAAGCTAAATACATTGAGAATATGTCACGAGGAATTTAT
AAACTCTATTGTAAAAACCATAGTGGAAATGATGAAAGAGATGAAGAGGATGAAGAAAGA
GAAAGCAAAAGCCGTGGCAAATCAGGCACTGACCATAATGACATTCCTCAGCAGCAGCTC
AATGGAAAC
>ENSTGUT00000003087_common_whitethroat_Z
ATGACAAGCTCAGTCGGACAGAAGAAAGTCTCCAGACAAAGGAAGTGTGGGTTCTGTCGG
TCGAACAAGGATAACGAATGTGGGCAGCTGCTGATGTCGGAGAACCAGAAGGTGGCGGCA
CATCACAAGTGTATGCTGTTCTCATCCGCACTGGTTTCTTCACACACTGATAATGAGAGT
CTTGGATTCTCTATTGAAGATATTCAGAAGGAAATAAAGAGAGGCACAAAACTGATGTGC
TCTTTATGCCACTGTCCTGGAGCGACCATTGGCTGTGATGTGAAAACATGTCACAAGACA
TATCACTACTACTGTGCTTTGCATGATAAGGCTCAGATAAGAGAGAAACCTTCACAAGGC
ATTTATATGATTTTATGTCGAAAACACAAGAAAACTACGCATAACTCTGAAGCAGATTTA
GAAGAAAATATCAATGAACACGAATTGGAGCCTTCACCTCCCAAAGGAAAAAGGAGGGGT
CGTAAGGGAAAGCCAAGAAAAACAAATTTAAAAGGGCAATCAGAAGACACTAGATCTACG
TCCTCACATGGCACAGATGAAATAGAAAGCAGTTCCTATAGAGACAGGTCTCCCCACAGA
AGCAGCCCCAGTGATACAAAACCTAAATGTGGATTCTGTCATGCAGGTGAAGAAGAAAAT
GAAGCTAGAGGAAAGCTTCATATATTTAATGCCAAAAAGGCTGCAGCACACTATAAGTGC
ATGTTGTTCTCTTCTGGCACTGTCCAGCTAACAACAACTTCAAGGGCAGAATTTGGTGAT
TTTGATATCAAAACTGTACTTCAAGAAATCAAGAGAGGAAAAAGAATGAAATGCACACTC
TGCAGCCAGCCTGGTGCTACTATTGGGTGTGAAATCAAAGCCTGCATAAAAACATACCAT
TACCACTGTGGAGTAGAAGACAAAGCTAAATACATTGAGAATATGTCACGAGGAATTTAT
AAACTCTATTGTAAAAACCATAGTGGAAATGATGAAAGAGATGAAGAGGATGAGGAAAGA
GAAAGCAAAAGCCGTGGCAAATCAGGCACTGACCATAATGACATTCCTCAGCAGCAGCTC
AATGGAAAC
>ENSTGUT00000003087_zebrafinch
ATGACAAGCTCAGTCGGACAGAAGAAAGTCTCCAGACAAAGGAAGTGTGGGTTCTGTCGG
TCGAATAAAGATAACGAATGTGGGCAGTTGCTGATGTCGGAGAACCAGAAGGTGGCGGCA
CATCACAAGTGTATGCTGTTCTCATCTGCACTGGTTTCTTCACACACTGATAATGAGAGT
CTTGGATTCTCTATTGAAGATATTCAGAAAGAAATAAAGAGAGGCACAAAACTGATGTGC
TCTTTGTGCCACTGTCCTGGAGCGACCATTGGCTGTGATGTGAAAACGTGTCACAAGACA
TATCACTACTACTGTGCTTTGCATGATAAAGCTCAGATAAGAGAGAAACCTTCACAAGGC
ATTTACATGATTTTATGTCGAAAACACAAGAAAACTACGCATAACTCTGAAGCAGATTTA
GAAGAAAATATCAATGAACACGAATTGGAGCCTTCACCTCCCAAAGGAAAAAGGAGGGGT
CGTAAGGGAAAGCCAAGAAAAACAAATTTAAAAGGGCAATCAGAAGATACTAGATCTACA
TCCTCACACGGCACAGATGAAATAGAAAGCAGTTCCTATAGAGACAGGTCTCCCCACAGA
AGCAGCCCCAGTGATACAAAACCTAAATGTGGATTCTGTCATGCAGGTGAAGAAGAAAAT
GAAGCTAGAGGAAAGCTTCATATATTTAATGCCAAAAAGGCTGCAGCACACTATAAGTGC
ATGTTGTTCTCTTCTGGCACTGTCCAGCTAACAACAACTTCAAGGGCAGAATTTGGTGAT
TTTGATATCAAAACTGTACTTCAAGAAATCAAGAGAGGAAAAAGAATGAAATGCACACTC
TGCAGCCAGCCTGGTGCTACTATTGGGTGTGAAATCAAAGCCTGCATAAAAACATACCAT
TACCACTGTGGAGTAGAAGACAAAGCTAAATACATTGAGAACATGTCACGAGGAATTTAT
AAACTCTATTGTAAAAACCATAGTGGAAATGATGAAAGAGATGAAGAGGATGAAGAAAGA
GAAAGCAAAAGCCGTGGCAAATCAGGCACTGACCATAATGACATTCCTCAGCAGCAGCTC
AATGGAAAC
>ENSTGUT00000003096_zebrafinch
CCGCCGCTGCTGGCGGCGCTGCTCGGTGCCCCGGGAGCCGCGCAGCCGGCGGGGGAAGCC
GCTTGCCGCCCGGTCCGCGCCGCCTTCCAGGTGCTGCAGCCCGGAGCCAAGTGGGAGAGC
CCCGTGCCAGGGACTGATCTGCAGGTCTGTATCCCAAAGGGCTCCACGTGCTGCTCGAGG
AAGATGGAGGAGAAGTACCAGGCAGCTGCCCGCCTGAACATGGAGCAGCTGCAGTCTGCC
AGCATGGAGCTGAAATTCCTGGTCATCCAGAACGCTGCTGTCTTCGAAGCCTTCGAAATT
GTAGTGCGGCATGCAAGAAACTTCACCAACAGCATGTTTAGGACCTACTACCAGAGCATG
GGGCCCAGGGCTCTTAAATTTGTTGGAGAACTTTTTACTGATATCTCACTGTACATATTG
GGCTCTGACATCAGTGTCAATGACATGATAAATGAATTTTTTGACAGTTTATTCCCTTTG
GTTTACTCTCACTTGATTAACCCTGGCTTCCCCGATCCCTCTGTGGAAATGGCCAGGAGA
GACCTCAAAGTCTTTGGGAACTACCCCAAGACGATGATGACGCAGGTGTCCAAGTCCCTG
CAGGCTACACGAGTCTTTCTGCAGGCGCTGAACCTGGGGATCGAGGTGATAAACACCACT
GACCACCTGAAATTCAGCAAGGACTGCGGGCGGGCGCTGCTGAAGATGTGGTACTGCTCC
CACTGCCAGGGGCTGCTCCTGGCCAAGCCCTGCGCCGGCTACGGGGCGGTGATGCAGGGA
TGCCTGGCGGGCGTCCTGGAGATCCATCACCTCTGGAAGGAGTACATCCAGTCTCTGGAG
GGGCTGACCAGAGGCATGCATGGCATCTATGACATGGAGCACGTCCTGCTGAGCCTGTTC
TCCGTGGTGCGCGACGCCGTCGTCCACGCGCAGAAGAACGAAGGGAAGCTCGGCCACGCT
CAGCAGAGGCAGATTCGATCAGCTAATTATCCAGAAGACCTTTTCATTGACAAGAAAGTC
AAAGTGACGCACGTTGAGCAAGAAGAAACTTTGTCAAGCAGGAGGAGGGAACTGATTGCA
AAGCTGAAGTCTCACAGCAGTTTTTACAGCTTGCCAGAGTACATCTGCAACCACAGCTCT
GCTGTTCACAATGACACCCTTTGCTGGAACGGACAGGAAGTCGTGGAGAGGTACAGTCCC
CAGATCACAAGGAATGGAGCAAAAGCCCAGGCTGGCAACCACGAGGTGAAGGTGAAAGGT
CCGGAGCCAGTGATCAGCCAGATTATTGACAAGCTGAAACACATCAACCAGCTGCTCAGA
GGGATGACTTTGCCCCGTCGAAAAGCTCCAGGAAAAGATGAAGATGAGTGCGGCTCTGGG
GACGGAGAGCTGGTGGGGAGCCAGCTCCGGTTATTAGCA
>ENSTGUT00000003096_common_whitethroat_W
CCGCCGCTGCTGGCGGCGCTGCTCGGTGCCGCGGGGGCCGCGCAGCCGGCGGGGGAAGCC
GCTTGCCGCCCGGTCCGCTCCGCCTTCCAGGTGCTGCAGCCCGGAGCCAAGTGGGAGAGC
CCCGTGCTAGGGACTGATCTGCAGGTGTGTATCCCAAAGGGCTCCACGTGCTGCTCGAGG
AAGATGGAGGAGAAGTACCAGGCGGCCGCCCGTGGGAACATGGAGCAGCTGCAGTCTGCC
AGCATGGAGCTGAAATTCCTCGTCATCCAGAACGCTGCTGTCTTCGAAGCCTTCGAAATT
GTAGTGCGGCACGCAAGAAACTTCACCAACAGCATGTTTAGGACCTACTACCAGAGCATG
GGGCCCAAGGCCCTTAAATTTGTTGGAGAACTTTTTACTGACATCTCTCTGTACATACTG
GGCTCTGACATCAGCGTCAATGACATGATAAATGAGTTTTTTGACAGTTTATTCCCTTTG
GTTTACTCCCACTTGATTAATCCCGGCTTCCCCGATCCCTCCGTGGAAATGGCCAGGAGA
GACCTCAAAGTCTTTGGGAACTACCCGAAGACGATGATGACGCAGGTGTCCAAGTCCCTG
CAGGCCACACGAGTCTTCCTGCAGGCGCTGAACCTGGGCATCGAGGTGATAAACACCACT
GACCACCTGAAATTCAGCAAGGACTGCGGGCGGGCGCTGCTGAAGATGTGGTACTGCTCC
CACTGCCAGGGGCTGCTCCTGGCCAAGCCCTGTGCCGGCTACGGGGTGGTGATGCAGGGA
TGCCTGGCGGGCGTCCTGGAGATCCATAACCTCTGGAAGGAGTACATTGGGGCTCTGGAG
GGGCTGACCAGAGGGATGCATGGCATCTATGACATGGAGCACGTCCTGCTGAGCCTGTTC
TCCGTGGTGCGCGACGCCGTCGTCCACGTGCAGAAGAATGAAGGGAAGCTCGGCCACGCT
CAGCAGAGGCAGATTCGATCAGCTAATTATCCAGAAGACCTTTTCATTGACAAGAAAGTC
AAAGTGACTCACATCGAGCAAGAAGAAACTTTGTCGAGCAGAAGGAGGGAACTGATTGCA
AAGCTGAAGTCCCACAGCAGTTTTTACAGCTTGCCAGAGTACATCTGCAACCACAGCTCT
GCTGTTCAGAATGACACCCTTTGCTGGAATGGACAAGAAGTCGTGGAGAGGTACAGTCCC
CAGATCACAAGGAATGGAGCAAAAGCTCAGGCTGGCAACCATGAGGTGAAGATGAAAGGC
CCGGAGCCAGTGATCAGCCAGATTATTGACAAGCTGAAACACATCAACCAGCTGCTCAGA
GGGATGACTTTGCACTGTCGAAAAGCTCCAGGAAAAAATGAAGTTGAGTGCGGCTCTGGT
GATGGAGACCTGGTGAGGAACCAGCTCTGGCTCTTAGCA
>ENSTGUT00000003096_common_whitethroat_Z
CCGCCGCTGCTGGCGGCGCTGCTCGGTGCCGCGGGAGCCGCGCAGCCGGCGGGGGAAGCC
GCTTGCCGCCCGGTCCGCGCCGCCTTCCAGGTGCTGCAGCCCGGAGCCAAGTGGGAGAGC
CCCGTGCCAGGGACTGATCTGCAGGTGTGTATCCCAAAGGGCTCCACGTGCTGCTCGAGG
AAGATGGAGGAGAAGTACCAGGCGGCCGCCCGTGGGAACATGGAGCAGCTGCAGTCTGCC
AGCATGGAGCTGAAATTCCTCGTCATCCAGAACGCTGCTGTCTTCGAAGCCTTCGAAATT
GTAGTGCGGCACGCAAGAAACTTCACCAACAGCATGTTTAGGACCTACTACCAGAGCATG
GGGCCCAAGGCCCTTAAATTTGTTGGAGAACTTTTTACTGACATCTCTCTGTACATACTG
GGCTCTGACATCAGCGTCAATGACATGATAAATGAGTTTTTTGACAGTTTATTCCCTTTG
GTTTACTCCCACTTGATTAATCCCGGCTTCCCCGATCCCTCCGTGGAAATGGCCAGGAGA
GACCTCAAAGTCTTTGGGAACTACCCGAAGACGATGATGACGCAGGTGTCCAAGTCCCTG
CAGGCCACACGAGTCTTCCTGCAGGCGCTGAACCTGGGCATCGAGGTGATAAACACCACT
GACCACCTGAAATTCAGCAAGGACTGCGGGCGGGCGCTGCTGAAGATGTGGTACTGCTCC
CACTGCCAGGGGCTGCTCCTGGCCAAGCCCTGTGCCGGCTACGGGGTGGTGATGCAGGGA
TGCCTGGCGGGCGTCCTGGAGATCCATAACCTCTGGAAGGAGTACATTGGGGCTCTGGAG
GGGCTGACCAGAGGGATGCATGGCATCTATGACATGGAGCACGTCCTGCTGAGCCTGTTC
TCCGTGGTGCGCGACGCCGTCGTCCACGTGCAGAAGAATGAAGGGAAGCTCGGCCACGCT
CAGCAGAGGCAGATTCGATCAGCTAATTATCCAGAAGACCTTTTCATTGACAAGAAAGTC
AAAGTGACTCACATCGAGCAAGAAGAAACTTTGTCGAGCAGAAGGAGGGAACTGATTGCA
AAGCTGAAGTCCCACAGCAGTTTTTACAGCTTGCCAGAGTACATCTGCAACCACAGCTCT
GCTGTTCAGAATGACACCCTTTGCTGGAATGGACAAGAAGTCGTGGAGAGGTACAGTCCC
CAGATCACAAGGAATGGAGCAAAAGCTCAGGCTGGCAACCATGAGGTGAAGATGAAAGGC
CCGGAGCCAGTGATCAGCCAGATTATTGACAAGCTGAAACACATCAACCAGCTGCTCAGA
GGGATGACTTTACCCCGCCGGAAAGCTCCAGGAAAAGATGAAGATGAGTGCGGCTCTGGG
GATGGAGAGCTGGTGAGGAACCAGCTCCGGTTCTTAGCA
>ENSTGUT00000003119_zebrafinch
GGTGACCACTTGAAAGTCTGCTCACAAGGCTACACATGCTGCTCTCAAGAAATGGAGGAG
AAGTACAGTCAGCAGAGTAAACACGACTTCAGAAACGCTGTCACAGAGCTTAGCAATCAC
CTACAAAACATGTTTAGTTCCCGATACAAGAAGTTTGATGAGTTCTTCAAAGAGCTGCTG
GAGAACGCAGAGAAGTCTCTGAACAACATGTTTGTGCGGACGTACGGCCGGCTGTACATG
CAGAACTCGGAGCTGTTCAAGGACCTCTTTGTGGAGCTGAAGCGCTACTACGTGGGCGGC
AACGTCAACCTGGAGGAGATGCTCAACGAGTTCTGGGCGCGCTTGCTGGAGCGCATGTTC
CGGCTGGTCAACCCCCAGTACCACTTCACGGATGAGTACCTGGAGTGTGTCAGCAAGTAC
ACGGAGCAGCTGAAGCCCTTCGGGGACGTGCCGCGGAAGCTCAAGCTGCAAGTGACGCGA
GCCTTCGTGGCCGCCCGCACCTTCGCGCAGGGCCTGGCCGTCGCCAGGGATGTCATCAGC
AAAGTGTCTGCGGTAAACCCCACGCCGCAGGGCACGCGAGCGCTGCTGAAGATGATGTAC
TGCCCCCACTGCCGAGGTCTGGTGTCAGTGAAGCCCTGCTACAACTACTGCTTTAATGTC
ATGAGAGGCTGCTTGGCCAACCAAGGGTGGAATATCTTTATGGATTCGATGCTGCTGGTA
GCAGAGCCTTTCAACATTGAGTCTGTCATGGACCCCATTGATGTGAAAATTTCAGATGCA
ATCATGAACATGCAGGAGAACAGCATGCAGGTGTCTCAGAAGGTTTTCCAGGGTTGTGGC
CAGCCAAAAACACTTGCCCAAGGCCGGGCTGCTCGCTCTGTCTCTGAAAGTGGTTTCACT
GCTCGTTTCAGACCCTACAACCCAGAGGAGCGACCAACAACAGCTGCTGGCACGAGCTTG
GACCGACTGGTTACTGATGTGAAAGAGAAGCTGAAACAAGCCAAAAAATTTTGGTCATCT
CTCCCTGGCAACATTTGCAATGATGAAAAAATGTCTGTAGGCACTGTCAATGAGGAGTGC
TGGAATGCCAAGAGCAGGTATGACTTTGCAGTGACTGGAAATGGTTTAGCAAGTCAAGTG
AATAACGAGGTTGAGGTGGACATTACCAAGCCAGACATGGTGATTCGCCGGCAAATCATG
GCTCTGCGGGTGATGACCAACAAGCTGAAGAACGCCTACAGTGGGAACGACGTCGACTTC
ATTGACATAAGTGAGGAGAGCAGCGGGGAGGAGAGCGGCAGCGGCTGTGAGCTCCAGCAG
TGCTCCCCGGAGTTCGAGTTCAACGCCACTGAGGTCACGGGGAGCTCCAACAAGAGCGAC
AAGACCGTGAACACTTCTGCTGCCACCGGTCTATCACAAGCAGCCTTGCTCCTTAGCATT
TTGTTCTTGGCCATGCAAAGACAA
>ENSTGUT00000003119_common_whitethroat_W
GGTGACCACTTGAAAGTCTGCTCACAAGGCTACACATGCTGCTCTCAAGTAATGGAGGAG
AAGTACAGTCAGCAGAGTAAACACGACTTCAGAAATGCTGTTGTAGAGCTTAGCAATCAC
CTACAAAACATGTTTAGTTCCCGATACAAGAAGTTTGATGAGTTCTTCAAAGAGCTCCTG
GAGAACGCTGAGAAGTCTCTGAATGACATGTTTGTGCGGACGTACGGCCGACTGTACATG
CAGAACTCGGAGCTGTTCAAGGACCTCTTTGTGGAGCTGAAGCGCTACTACGTGGGCGGC
AACGTCAACCTGGAGGAGATGCTCAACGAGTTCTGGGCGCACTTGTTGGAGCGCATGTTC
CAGCTGGTCAATCCCCAGTACCACTTCACGGACGAGTACCTGGAGTGTGTCAGCAAGTAC
ACTGAGCAGCTGAAGCCCTTCGGGGATGTGCCGCGGAAGCTCAAGCTGCAAGTGACGCGA
GCCTTCGTGGCCGCCCGCACCTTCGCACAGGGCCTGGCTGTTGCCAGGGATGTCATCAGC
AAAGTGTCTGCGGTAAACCCCACGCCACAGGGCACGCGGGCGCTGCTGAAGATGATGTAC
TGCCCACACTGCCGAGGACTGGTGTCGGTGAAGCCCTGCTACAACTACTGCTTTAATGTC
ATGAGAGGCTGCTTGGCCAACCAAGGGTGGAATATCTTTATGGATTTGATGCTGATGGTA
GCAGAGCCTTTCAATATTGAGTCTGTCATGGATCCCATTGATGTGAAAATTTCAGATGCA
ATCATGAATATGCAGGAGAATAGCATGCAGGTGTCTCAGAAGGTTTTCCAGGGATGTGGC
CAGCCAAAAACACTTGCCCAAGGCCGGATTGCTCGCTCTGTCTCTGAAAGCGGTCTCAGT
GCTCGTTTCAGACCCTACAACCCAGAGGAGCGACCAACAACAGCTGCTGGCACGAGCTTG
GACCGACTGGTTACTGATGTGAAAGAGAAGCTGAAACAAGCCAAAAAATTTTGGTCATCT
CTCCCTGGCAACATTTGCAATGATGAAAAGATGTCTGTAGGCACTGTCAATGAGGAGTGC
TGGAATGCCAAGAGCAGGTATGACTTTGCAGTGACTGGAAATGGCTTAGCAAGTCAAGTG
AATAACGAGGTTGAAGTCGACATCACCAAGCCAGACATGGTGATTCGCCGGCAAATCATG
GCTCTGCGGATGATGACCAATAAGCTGAAGAATGCCTACAATGGGAACGATGTCGACTTC
ATTGACATAAGTGAGGAGAGCAGCGGGGAGGAGAGCGGCAGTGGCTGCGAGCTCCAGCAG
TGCTTCCCGGAGTCCAAGTTCAACGCCACTAAGGTCACTGGGAACTCCAACAAGAGTGAC
AAGACTGTGAACACTTCTGCTGCCACCAGTCTATCACAAGCAGCCTTGCTCCTTAGCATT
TTGTTCTTGGCCATGCAAAGACAA
>ENSTGUT00000003119_common_whitethroat_Z
GGTGACCACTTGAAAGTCTGCTCGCAAGGCTACACATGCTGCTCTCAAGAAATGGAGGAG
AAGTACAGTCAGCAAAGTAAACACGACTTCAGAAACGCTGTCACAGAGCTTAGCAATCAC
CTACAAAACATGTTTAGTTCCCGATACAAGAAGTTTGACGAGTTCTTCAAAGAGCTCCTG
GAGAACGCTGAGAAGTCTCTGAATGACATGTTTGTGCGGACGTACGGCCGGCTGTACATG
CAGAACTCGGAGCTGTTCAAGGACCTCTTTGTGGAGCTGAAGCGCTACTACGTGGGCGGC
AACGTCAACCTGGAGGAGATGCTCAACGAGTTCTGGGCGCGCCTGCTGGAGCGCATGTTC
CGGCTGGTGAACCCCCAGTACCACTTCACGGACGAGTACCTGGAGTGCGTCAGCAAGTAC
ACGGAGCAGCTGAAGCCCTTCGGGGACGTGCCCAGGAAGCTCAAGCTGCAGGTGACACGA
GCCTTCGTGGCCGCCCGCACCTTCGCGCAGGGCCTGGCCGTCGCCAGGGACGTCGTCAGC
AAAGTGTCTGCGGTAAACCCCACGCCGCAGGGCACGCGGGCGCTGCTGAAGATGATGTAC
TGCCCACACTGCCGAGGACTGGTGTCGGTGAAGCCCTGCTACAACTACTGCTTTAATGTC
ATGAGAGGCTGCTTGGCCAACCAAGGGTGGAATATCTTTATAGATTCCATGCTGCTGGTA
GCAGAGCCTTTCAACATTGAGTCTGTCATGGATCCCATTGATGTGAAAATTTCAGATGCG
ATCATGAATATGCAGGAGAACAGCATGCAGGTGTCTCAGAAGGTTTTCCAGGGATGTGGC
CAGCCAAAAACACTTGCCCAAGGCCGGACTGCTCGCTCTGTCTCGGAAAGTGGTTTCACT
GCTCGTTTCAGACCCTACAACCCAGAGGAGCGACCAACAACAGCTGCTGGCACGAGCTTG
GACCGACTGGTTACTGATGTGAAAGAGAAGCTGAAACAAGCCAAAAAATTTTGGTCATCT
CTTCCTGGCAACATTTGCAATGATGAAAAGATGTCTGTAGGCAGTGTCAATGAGGAGTGC
TGGAATGCCAAGAGCAGGTATGAGTTTGCAGTGACTGGAAATGGCTTAGCAAGTCAAGTG
AATAACGAGGTTGAAGTCGACATCACCAAGCCAGACATGGTGATTCGCCGGCAAATCATG
GCTCTGCGGGTGATGACCAACAAGCTGAAGAATGCCTACAGTGGGAACGATGTCGACTTC
ATTGACATAAGTGAGGAGAGCAGCGGGGAGGAGAGTGGCAGCGGCTGCGAGCTCCAGCAG
TGCTCCCCGGAGTTCGAGTTCAACGCCACCGAGGTCACTGGGAGCTCCAACAAGAGTGAC
AAGACCGTGAACACTTCTGCTGCCACCGGTCTATCACAAGCAGCCTTGCTCCTTAGCATT
TTGTTCTTGGTCATGCAAAGACAA
>ENSTGUT00000003168_zebrafinch
AACCACAGAGCAGACCCAGAAGAACTCTTCACAAAATTGGAACGCATTGGGAAAGGCTCC
TTTGGTGAGGTCTTCAAAGGAATTGATAATCGGACGCAGCAAGTGGTTGCCATAAAAATC
ATAGACCTTGAGGAAGCAGAAGATGAAATAGAAGATATACAGCAAGAGATAACTGTTTTA
AGTCAGTGTGATAGTCCTTATGTAACAAAATACTATGGATCATATTTAAAGGGCACAAAA
CTATGGATAATAATGGAATACTTGGGTGGAGGGTCAGCTTTGGATCTTCTGCGTGCTGGC
CCATTTGATGAGTTCCAGATTGCTACTATGCTAAAGGAAATCTTGAAAGGTCTTGACTAC
CTACACTCAGAGAAGAAAATTCACAGGGATATAAAAGCTGCCAACGTCTTGTTATCAGAA
CAAGGTGATGTTAAACTTGCTGATTTTGGAGTTGCTGGGCAGCTAACAGACACACAAATT
AAGAGAAATACCTTTGTGGGAACCCCATTTTGGATGGCCCCTGAAGTTATTCAGCAGTCA
GCATATGATTCAAAAGCTGACATTTGGTCACTGGGCATCACTGCAATTGAACTGGCCAAG
GGGGAGCCTCCCAACTCGGATATGCATCCAATGAGAGTTCTGTTCCTCATTCCAAAAAAC
AATCCTCCCACTTTATTAGGAGACTTCAGTAAACCTTTTAAAGAATTCATTGATGCATGT
CTGAATAAGGACCCAACATTTCGCCCCACTGCAAAAGAACTTCTGAAGCACAAATTCATT
ATGAAAAATGCCAAGAAGACTTCCTATCTGACAGAACTGATTGATAGGTTTAAGAGATGG
AAAGCAGAGGGACATAGTAGTGATGAAAGTGATTCCGATGGTTCAGATTCGGAGTCCAGC
AACAAACCTGAGTGGAGCACTACAGTTCGGAAGAAGCCGGATGCAAAGAAGCTCCAGGGG
ACGGATCAGGATCTTGTTAAAACTCTGAGTTGTTTAACTATGATAATCACCCCTGTGTTT
GCTGAGCTCAAGCAGCAGGACACAAATAATGCTAGCAGAAAGAAAGCAATTGAGGAACTT
GAGAAAAGCATCAATGTGGCAGAAGCATGTCCAGGGATCACAGATAAGATGGTGAAGAAA
CTTATGGAGAAATTTCAGAAATTTTCTGTTAATGACTCATCC
>ENSTGUT00000003168_common_whitethroat_W
AACCACAGAGCAGACCCAGAAGAACTATTCACAAAATTGGAACGCATTGGGAAAGGCTCC
TTTGGTGAGGTCTTCAAAGGAATTGATAATAGGACACAGCAAGTGGTTGCCATAAAAATC
ATAGACCTTGAGGAAGCAGAAGATGAAATAGAAGATATACAGCAAGAGATAACCGTTTTA
AGTCAGTGTGATAGTCCTTATGTAACAAAATACTATGGATCATATTTAAAGGGCACAAAA
CTATGGATAATAATGGAATACTTGGGTGGAGGGTCAGCTTTGGATCTTCTGCGTGCTGGC
CCGTTTGATGAGTTCCAGATTGCTACTATGCTAAAAGAAATCTTGAAAGGTCTTGACTAC
CTACACTCAGAGAAGAAAATTCACAGGGATATAAAAGCTGCCAATGTCTTGTTATCAGAA
CAAGGTGATGTTAAGCTTGCTGATTTTGGAGTTGCTGGGCAGCTAACAGACACACAAATT
AAGAGAAATACCTTTGTTGGAACCCCATTTTGGATGGCCCCTGAAGTTATTCAGCAGTCA
GCATATGATTCAAAAGCTGACATATGGTCACTGGGCATCACTGCAATTGAACTGGCCAAG
GGGGAGCCTCCCAACTCGGATATGCATCCAATGAGAGTTCTGTTCCTCATTCCAAAAAAC
AATCCTCCCACTTTATTAGGAGACTTCAGCAAACCTTTTAAAGAATTCGTTGATGCCTGT
CTGAATAAGGACCCAACATTTCGCCCCACTGCAAAAGAACTTCTGAAGCACAAATTCATT
ATGAAAAATGCCAAGAAGACTTCCTATCTGACAGAACTGATTGATAGGTTTAAGAGATGG
AAAGCAGAGGGACATAGTAGTGATGAAAGTGATTCCGATGGTTCAGATTCGGAGTCCAGC
AACAAACCTGAGTGGAGCACTACAGTTCGGAAGAAGCCGGATGCAAAGAAGCTCCAGGGG
ACGGATCAGGATCTTGTTAAAACCCTGAGTTGTTTAACTATGATAATCACCCCTGTGTTT
GCTGAGCTCAAGCAGCAGGACACAAATAATGCTAACAGAAAGAAAGCAATTGAGGAACTT
GAGAAAAGCATCAATCTGGCAGAAGCATGTCCAGGGATCACAGATAAGATGGTGAAGAAA
CTTATGGAGAAATTTCAGAAATTTTCTGTTAATGACTCATCC
>ENSTGUT00000003168_common_whitethroat_Z
AACCACAGAGCAGACCCAGAAGAGCTATTCACAAAATTGGAACGCATTGGGAAAGGTTCC
TTTGGTGAGGTCTTCAAAGGAATTGATAATCGGACACAGCAAGTGGTTGCCATAAAAATC
ATAGACCTTGAGGAAGCAGAAGATGAAATAGAAGATATACAGCAAGAGATAACTGTTTTA
AGTCAGTGTGATAGTCCTTATGTAACAAAATACTATGGATCATATTTAAAGGGCACAAAA
CTATGGATCATAATGGAATACTTGGGTGGAGGGTCAGCTTTGGATCTTCTGCGTGCTGGC
CCATTTGATGAGTTCCAGATTGCTACTATGCTGAAGGAAATCTTGAAGGGTCTTGACTAC
CTACACTCAGAGAAGAAAATTCACAGGGATATAAAAGCTGCCAATGTCTTGTTATCAGAA
CAAGGTGATGTTAAGCTTGCTGATTTTGGAGTTGCTGGGCAGCTAACAGACACACAAATT
AAGAGAAATACCTTTGTTGGAACCCCGTTTTGGATGGCCCCTGAAGTTATTCAGCAGTCA
GCATATGATTCAAAAGCTGACATATGGTCACTGGGCATCACTGCAATTGAACTGGCCAAG
GGGGAGCCTCCCAACTCGGATATGCATCCAATGAGGGTTCTGTTCCTCATTCCAAAAAAC
AATCCTCCCACTTTATTAGGAGATTTCAGTAAACCTTTTAAAGAATTCATTGATGCCTGT
CTGAATAAGGACCCAACATTTCGCCCCACTGCAAAAGAACTTCTGAAGCACAAATTCATT
ATGAAAAATGCCAAGAAGACTTCCTATCTGACAGAACTGATTGATAGGTTTAAGAGATGG
AAAGCAGAGGGACATAGTAGTGATGAAAGTGATTCCGATGGTTCAGATTCGGAGTCCAGC
AACAAACCTGAGTGGAGCACTACAGTTCGGAAGAAGCCGGATGCAAAGAAGCTCCAGGGG
ACGGATCAGGATCTTGTTAAAACCCTGAGTTGTTTAACTATGATAATCACCCCTGTGTTT
GCTGAGCTCAAGCAGCAGGACACAAATAATGCTAACAGAAAGAAAGCAATTGAGGAACTT
GAGAAAAGCATCAATGTGGCAGAAGCATGTCCGGGGATCACAGATAAGATGGTGAAGAAA
CTTATGGAGAAGTTTCAGAAGTTTTCTGTTAATGACTCGTCC
>ENSTGUT00000003179_zebrafinch
ATGGCCCCTGAAGTTATTCAGCAGTCAGCATATGATTCAAAAGCTGACTGGTCACTGGGC
ATCACTGCAATTGAACTGGCCAAGGGGGAACCTCCCAACTCGGATATGCATCCAATGAGA
GTTCTGTTCCTCATTCCAAAAAACAATCCTCCCACTTTATTAGGAGACTTCAAACCTTTT
AAAGAATTCTGTCTGAATAAGGACCCAACATTTCGCCCCACTGCAAAAGAACTTCTGAAG
CACAAATTCATTATGAAAAATGCCAAGAAGACTTCCTATCTGACAGAACTGATTGATAGG
TTTAAGAGATGGAAAGCAGAGGGACATAGTAGTGATGAAAGTGATTCCGATGGTTCAGAT
TCGGAGTCCAGCAACAAAGAGAATAATTCTCATCCTTGGAGCTTCACTACAGTTCGGAAG
AAGCCGGATGCAAAGAAGCTCCAGAACGGGACGGATCAGGATCTTGTTAAAACTCTGAGT
TGTTTAACTATGATAATCACCCCTGTGTTTGCTGAGCTCAAGCAGCAGGACACAAATAAT
GCTAGCAGAAAGAAAGCAATTGAGGAACTTGAGAAAAGCATCAATGTGGCAGAAGCATGT
CCAGGGATCACAGATAAGATGGTGAAGAAACTTATGGAGAAATTTCAGAAG
>ENSTGUT00000003179_common_whitethroat_W
ATGGCCCCTGAAGTTATTCAGCAGTCAGCATATGATTCAAAAGCTGACTGGTCACTGGGC
ATCACTGCAATTGAACTGGCCAAGGGGGAACCTCCCAACTCGGATATGCATCCAATGAGA
GTTCTGTTCCTCATTCCAAAAAACAATCCTCCCACTTTATTAGGAGACTTCAAACCTTTT
AAAGAATTCTGTCTGAATAAGGACCCAACATTTCGCCCCACTGCAAAAGAACTTCTGAAG
CACAAATTCATTATGAAAAATGCCAAGAAGACTTCCTATCTGACAGAACTGATTGATAGG
TTTAAGAGATGGAAAGCAGAGGGACATAGTAGTGATGAAAGTGATTCCGATGGTTCAGAT
TCGGAGTCCAGCAACAAAGAAAATAATTCTCACCCTTGGAGCTTTACTACAGTTCGGAAG
AAGCCGGATGCAAAGAAGCTCCAGAATGGGACGGATCAGGATCTTGTTAAAACCCTGAGT
TGTTTAACTATGATAATCACCCCTGTGTTTGCTGAGCTCAAGCAGCAGGACACAAATAAT
GCTAACAGAAAGAAAGCAATTGAGGAACTTGAGAAAAGCATCAATCTGGCAGAAGCATGT
CCAGGGATCACAGATAAGATGGTGAAGAAACTTATGGAGAAATTTCAGAAG
>ENSTGUT00000003179_common_whitethroat_Z
ATGGCCCCTGAAGTTATTCAGCAGTCAGCATATGATTCAAAAGCTGACTGGTCACTGGGC
ATCACTGCAATTGAACTGGCCAAGGGGGAACCTCCCAACTCGGATATGCATCCAATGAGA
GTTCTGTTCCTCATTCCAAAAAACAATCCTCCCACTTTATTAGGAGACTTCAAACCTTTT
AAAGAATTCTGTCTGAATAAGGACCCAACATTTCGCCCCACTGCAAAAGAACTTCTGAAG
CACAAATTCATTATGAAAAATGCCAAGAAGACTTCCTATCTGACAGAACTGATTGATAGG
TTTAAGAGATGGAAAGCAGAGGGACATAGTAGTGATGAAAGTGATTCCGATGGTTCAGAT
TCGGAGTCCAGCAACAAAGAAAATAATTCTCACCCTTGGAGCTTTACTACAGTTCGGAAG
AAGCCGGATGCAAAGAAGCTCCAGAATGGGACGGATCAGGATCTTGTTAAAACCCTGAGT
TGTTTAACTATGATAATCACCCCTGTGTTTGCTGAGCTCAAGCAGCAGGACACAAATAAT
GCTAACAGAAAGAAAGCAATTGAGGAACTTGAGAAAAGCATCAATGTGGCAGAAGCATGT
CCGGGGATCACAGATAAGATGGTGAAGAAACTTATGGAGAAGTTTCAGAAG
>ENSTGUT00000003212_zebrafinch
ATTCATGAGATGGCCAACACCATGCAAATCTCCAAAGATGAGCTGGAGGAACTCAAGGAG
GCTTTTGCTAAAGTTGACCTCAACAGCAACGGGTTCATCTGTGACTACGAGTTGGAGCTG
TTCAAGGAGGCCAGCCTGCCTCTCCCTGGGTACAAAGTGAGGGAGATCATCCAGAAGCTC
ATGATCGATGGGGACAAGAATAAAGACGGGAAGATTAGTTTTGAGGAGGTCTATATTTTC
CAAGAGGTGAAAAGCAGCGATATCGCCAAAACATTCAGAGCCATTAACAGGAAGGAAGGA
ATCTGTGCCATTGGGGGAACCTCAGAGCTCTCCAGCGAGGGGACCCAGCACTCCTACTCA
GAGGAAGAGAAATATAACTGGATAAACAAAGCCCTGGAAGTTATTCCAATGAACCCAAAT
GCTGTGGGAGATGGGATTGTGCTATGCAAAATGATCAATCTTTCTGTTCCTGACACAATT
GATGAAAGAGCAATTAATAAGAAGAAACTCACACCATTCATAATTCAGGAGAACCTGAAC
CTGGCCTTGAATTCTGCATCTGCCATCGGCTGCCATGTTGTCAATATTGGCGCGGAGGAC
CTGAGGGAAGGGAAGCCCCACCTGGTCCTTGGGCTCCTCTGGCAGGTCATTAAGATCGGC
TTGTTCGCTGACATCGAGCTCAGCAGAAATGAACTGGCTGCCTTACTTCGTGATGGTGAA
AATCTGGAGGACCTTATGAAACTATCCCCAGAAGAGCTGCTCCTAAGATGGGCCAACTTC
CACCTGGAAAACGCAGGCTGGCACAAAATCAGTAACTTCAGCTCAGATATCAAGGATTCC
AGAGCCTATTTCCACCTCCTCAATCAAATTGCTCCCAAAGGGCAGAAAGAAGGAGAGCCT
CAGATTGATATTAACATGTCAGGTTTCAATGAGAAGGATGACAGGGCAGAGTACATGCTG
CAGCAGGCGGATCGGCTCGGCTGCCGGCAGTTCGTCACACCGGCTGACGTGGTCGGCAAC
CCCAAACTGAACCTGGCCTTCGTTGCCAACCTGTTCAACAAGTACCCAGCACTTACCAAG
CCTGAAAACCAGGACATCGACTGGACCCTTTTGGAAGGAGAGACGCGTGAGGAACGGACC
TTCCGCAACTGGATGAACTCCCTGGGTGTGAACCCCCACGTAAATCACCTCTACGGTGAT
CTCCAAGATGCACTGGTAATACTACAATTATATGAAAAGATCAAAGTTCCTGTTGACTGG
AATAAGGTTAACAAGCCTCCGTACCCTAAACTTGGAGCAAATATGAAAAAGCTGGAAAAC
TGTAACTATGCTGTAGACTTGGGAAAGCATCCAGCTAAATTCGGAGGGCAAGATCTGAAT
GATGGAAACCCAACGTTGACACTGGCCTTGGTCTGGCAGTTGATGAGAAGGTACACGCTG
AATGTCCTCGAGGACCTGGGTGATGGTCAGAAAGCCAATGATGACATTGTCAGCTGGGTA
AACCAGACCCTGAAAGAAGCTGGCAAGTCCACCTCCATCCAGAACTTCAAGGACAAGACT
ATCAGCACAAGCTTGGCAGTTGTGGATTTAGATGCCATCCAGCCTGGTTGTATCAACTAT
GACCTAGTAAAGACTGGTCACCTATCAGAAGACAAGCAAAACAATGCTAAGTATGCTGTG
TCCATGGCAAGAAGAATTGGTGCCAGAGTTTATGCTCTTCCAGAGGATCTTGTGGAGGTG
AAGCCAAAGATGGTCATGACCGTGTTTGCCTGCTTGATGGGCAGAGGAATGAAGCGAGTA

>ENSTGUT00000003212_common_whitethroat_W
ATTCATGAGATGGCCAACACAATGCAAATCTCCAAAGATGAGCTGGAGGAACTCAAGGAG
GCTTTTGCTAAAGTTGACCTCAACAGCAATGGATTCATCTGTGACTACGAGTTGGAGCTG
TTCAAGGAGGCCAGCCTGCCTCTCCCTGGGTACAAAGTGAGAGAGATCATCCAGAAGCTC
ATGATCGATGGTGACAAGAATAAAGATGGGAAGATTAGTTTTGAAGAGGTCTATATTTTT
CAAGAGGTGAAAAGCAGCGATATCGCTAAAACATTCAAAGCCATTAACAGGAAGGAAGGA
ATCTGTGCCATCGGGGGCACCTCAGAACTCTCCAGCGAGGGCACCCAGCACTCCTACTCA
GAGGAAGAGAAATATAACTGGATAAACAAAGCCCTGGAAGTTATTCCAATGAACCCAAAT
GCTGTGGGAGATGGGATTGTGCTATGCAAAATGATCAATCTTTCTGTTCCTGACACAATT
GATGAAAGAGCAATTAATAAGAAGAAACTCACACCATTCATAATTCAGGAGAACCTGAAC
CTGGCCTTGAATTCTGCATCTGCCATTGGCTGTCATGTTGTCAATATTGGTGCAGAGGAC
TTGAGGGAAGGGAAACCCCACCTGGTCCTTGGGCTCCTCTGGCAGATCATTAAGATCGGC
TTGTTCGCCGACATCGAGCTCAGCAGAAATGAACTGGCTGCCTTACTTCGTGATGGTGAA
AATCTTGAGGACCTTATGAAACTATCCCCAGAAGAGCTGCTCCTAAGATGGGCCAACTTC
CACCTGGAAAATGCAGGCTGGCACAAAATCAGTAACTTCAGCTCAGATATCAAGGATTCC
AGAGCCTATTTCCACCTCCTCAATCAAATTGCACCCAAAGGGCAGAAAGAAGGAGAGCCT
CAGATTGATATTAACATGTTGGGTTTCAATGAGAAGGATGACAGGGCAGAGTACATGCTG
CAGCAGGCAGACCAGCTCGGCTGCCGGCAGTTTGTCACACCAGCTGATGTGGTCGGCAAC
CCCAAACTGAACCTGGCCTTCGTTGCCAACCTGTTCAACAAGTACCCAGCACTTACCAAG
CCTGAAAACCAGGACATCGATTGGACCCTTTTGGAAGGAGAGACACGCGAGGAACGGACC
TTCCGCAACTGGATGAACTCCCTTGGTGTGAACCCCCACGTAAATCACCTCTATGGTGAT
CTCCAAGATGCACTGGTAATACTACAATTATATGAAAAGATCAAAGTTCCTGTTGACTGG
AATAAGGTTAACAAGCCTCCGTACCCTAAACTTGGAGCAAACATGAAAAAGCTGGAAAAC
TGTAACTACGCTGTAGACTTGGGAAAGCATCCAGCTAAATTCGGAGGGCAAGATCTGAAT
GATGGAAATCCAACGCTGACACTGGCCTTGGTCTGGCAGTTGATGAGGAGGTACACGCTG
AATGTCCTCGAGGACCTGGGTGATGGTCAGAAAGCCAATGACGATATTGTCAGCTGGGTA
AACCAGACCCTGAAAGAAGCTGGCAAGTCCACCTCCATCCAGAACTTCAAGGACAAGACT
ATCAGCACGAGCTTGGCAGTTGTGGATTTAGATGCCATCCAGCCTGGTTGTATCAACTAT
GACCTAGTAAAGACTGGTCACCTATCAGAAGACAAGCAAAATAACGCTAAGTATGCTGTG
TCCATGGCAAGAAGAATTGGTGCCAGAGTTTATGCTCTTCCAGAAGATCTTGTGGAGGTG
AAGCCAAAGATGGTCATGACCGTGTTTGCCTGCTTGATGGGCAGAGGAATGAAGCGAGTA

>ENSTGUT00000003212_common_whitethroat_Z
ATTCATGAGATGGCCAACACAATGCAAATCTCCAAAGATGAGCTGGAGGAACTCAAGGAG
GCTTTTGCTAAAGTTGACCTCAACAGCAATGGGTTCATCTGTGACTACGAGTTGGAGCTG
TTCAAGGAGGCCAGCCTGCCTCTCCCTGGGTACAAAGTGAGAGAGATCATCCAGAAGCTC
ATGATCGATGGCGACAAGAATAAAGACGGGAAGATTAGTTTTGAAGAGGTCTATATTTTC
CAAGAGGTGAAAAGCAGCGATATCGCTAAAACATTCAGAGCCATTAACAGGAAGGAAGGA
ATCTGTGCCATTGGGGGCACCTCAGAACTCTCCAGCGAGGGCACCCAGCACTCCTACTCA
GAGGAAGAGAAATATAACTGGATAAACAAAGCCCTGGAAGTTATTCCAATGAACCCAAAT
GCTGTGGGAGATGGGATTGTGCTATGCAAAATGATTAACCTTTCTGTTCCTGACACAATT
GATGAAAGAGCAATTAATAAGAAGAAACTCACACCATTCATAATTCAGGAGAACCTGAAC
CTGGCCTTGAATTCTGCATCTGCCATCGGCTGTCATGTTGTCAATATTGGTGCAGAGGAC
TTGAGGGAAGGGAAGCCCCACCTGGTCCTGGGGCTCCTCTGGCAGATCATTAAGATCGGC
TTGTTCGCCGACATCGAGCTCAGCAGAAATGAACTGGCTGCCTTACTTCGTGATGGTGAA
AATCTGGAGGACCTTATGAAACTATCCCCAGAAGAGCTGCTCCTAAGATGGGCCAACTTC
CACCTGGAAAACGCAGGCTGGCACAAAATCAGTAACTTCAGCTCAGATATCAAGGATTCC
AGAGCCTATTTCCACCTCCTCAATCAAATTGCACCCAAAGGGCAGAAAGAAGGAGAGCCT
CAGATTGATATTAACATGTCTGGTTTCAATGAGAAGGATGACAGGGCAGAGTACATGCTG
CAGCAGGCAGACCGGCTCGGCTGCCGGCAGTTCGTCACACCGGCTGACGTGGTCGGCAAC
CCCAAACTGAACCTGGCCTTCGTTGCCAACCTGTTCAACAAGTACCCAGCACTTACCAAG
CCTGAAAACCAGGACATCGACTGGACCCTTTTGGAAGGAGAGACACGTGAGGAACGGACC
TTCCGCAACTGGATGAACTCCCTTGGTGTGAACCCCCACGTAAATCACCTCTATGGTGAT
CTCCAAGATGCACTGGTAATACTACAATTATATGAAAAGATCAAAGTTCCTGTTGACTGG
AATAAGGTTAACAAGCCTCCGTACCCCAAACTTGGAGCAAATATGAAAAAGCTGGAAAAC
TGTAACTACGCTGTAGATTTGGGAAAGCATCCAGCTAAATTCGGAGGGCAAGATCTGAAT
GATGGGAACCCAACGCTGACACTGGCCTTGGTCTGGCAGTTGATGAGAAGGTACACGCTG
AATGTCCTCGAGGACCTGGGTGATGGTCAGAAAGTCAATGATGACATTGTCAGCTGGGTA
AACCAGACTCTGAAAGAAGCTGGCAAGTCCACCTCCATCCAGAACTTCAAGGACAAGACT
ATCAGCACGAGCTTGGCAGTTGTGGATTTAGATGCCATCCAGCCTGGTTGTATCAACTAT
GACCTAGTAAAGACTGGCAACCTGTCGGAAGACAAGCAAAATAACGCTAAGTATGCTGTG
TCCATGGCAAGAAGAATTGGTGCCAGAGTTTATGCTCTTCCAGAAGATCTTGTGGAGGTG
AAGCCAAAGATGGTCATGACCGTGTTTGCCTGCTTGATGGGCAGAGGAATGAAGCGAGTA

>ENSTGUT00000003241_zebrafinch
ATGGGGATGCTCAGCCTGCCCGGCTTTCTGTCCTGCGGGAAGAAGAAGGACTTCAGTTTG
ACAAATGAAAAAGATGCCCACTCCAGTGACAGCGATGAGAACGAGCGTGGCAACTGGTCA
AACAAAGGCGACTACCTGCTGTCCATGGTGGGCGGCAACGTCTGGCGCTTTCCCTACCTC
ACCTACCAGAATGGAGGAGGTGCTTTTCTAATCCCCTACACCCTGATGCTGGCATTAGCT
GGCTTGCCCTTATTTTTCATGGAATGTTCCCTTGGGCAGTTTGCCAGTCAAGGGCCGGTT
TCCATCTGGAGAATACTACCATTGTTTCAAGGAGTGGGCATCACAATGGTCATCATCTCA
ACATTTGTAACTATCTACTACAACGTTATCATTGCTTATGCACTCTATTACTTATTTGCC
TCATTTCAACAAGTGCTGCCATGGTCAGACTGCTTTTCCTGGGCAGATGAATCCTGCAGC
AAGACACGAATAGTAAGTGACTGCAACACAACCTTGCATGGGCAAATCATTCATGCAAAC
TACTCATTCGTCACGGGCAACAATCTCACATGTATAAATGGCACCATAAGCTACAAACCA
GTGCAATTTCCCAGTGAGCAATACTGGAACAAAGTGACTCTGCAGCGCTCGAGTGGGCTG
GACGAGACCGGCAGGATCGTGTGGTACCTGGCTCTCTGCCTCCTCCTGTCCTGGGCTGCC
CTGTTTAAAGGATCTTCTGGAAAGGTTGTCTACTTTACTGCACTCTTCCCATATTTCATC
CTGTTCATCTTGTTGGTGCGAGGTGCCACCCTGGAAGGTGCCTTGGATGGCTACTACATT
GGGAGACAGTCCAACATCACCAAGCTGATGGAGGCTGAGGTTTGGAAAGATGCAGCCACC
CAGATATTTTACTCCCTGTCCGTGGCGTGGGGT
>ENSTGUT00000003241_common_whitethroat_W
ATGGGGATGCTCAGCCTGCCTGGCTTTCTGTCCTGCGGGAAGAAGAAGGACTTCAGTTTG
ACACATGAAAAAGATTCAGAATCCAGTGACAGCGATGAGAACGAGCGTGGCAACTGGTCA
AGCAAAGGCGATTACCTGCTGTCCATGGTGGGCGGCAACGTCTGGCGCTTTCCCTACCTC
ACCTACCAGAACGGAGGAGGTGCTTTCCTAATCCCCTACACTCTGATGTTGGCATTAGCT
GGCTTGCCCTTATTTTTCCTGGAATGTTCCCTTGGGCAGTTTGGCAGTCTAGGGCCAGTT
TCCATCTGGAGAATACTACCATTGTTTCAAGGAGTGGGCATCACAATGGTCATCATCTCA
GCATTTGTGACTATCTACTACAACGTTATCATTGCTTATGCACTGTACTACTTATTTGCC
TCGTTTCAAAAAGTGCTGCCGTGGTCCGATTGCTTTTCCTGGGCAGATGAATTCTGCAGC
AAGACTCAAATAGTGAACGACTGTAATGCAACCATGCATGGGCAAATCATTCATGCAAAC
TACTCATACATTATGAGCAACAACCTCACATGTATAAATGGCACCATAAACTACAAACCA
GTGCAATTTCCCAGTGAGCAATACTGGAACAAAGTGGCTCTGCAGCGCTCGAGTGGGCTG
GAGGACACCGGCAGGGTCGTGTGGTACCTGGCTCTCTGCCTCCTCCTGTCCTGGGCTGCC
CTGTTTAAAGGATCTTCTGGAAAGGTTGTCTACTTTACTGCACTCTTCCCATATGTCATC
CTGCTCATCTTGTTGGTGCGAGGTGCCACCCTGGAAGGTGCTTTGGATGGCTACTACATT
GGGAGACAGTCCAATATCACCAAGCTGATGGAGGCAGAGGTTAGGAAAGATGCAGCCACC
CAGATATTTTACTCCCTGTCTGTGGCATGGGGC
>ENSTGUT00000003241_common_whitethroat_Z
ATGGGGATGCTCAGCCTGCCTGGCTTTCTGTCCTGCGGGAAGAAGAAGGACTTCAGTTTG
ACACATGAAAAAGATTCAGAATCCAGTGACAGCGATGAGAACGAGCGTGGCAACTGGTCA
AGCAAAGGCGATTACCTGCTGTCCATGGTGGGCGGCAACGTCTGGCGCTTTCCCTACCTC
ACCTACCAGAACGGAGGAGGTGCTTTCCTAATCCCCTACACTCTGATGTTGGCATTAGCT
GGCTTGCCCTTATTTTTCCTGGAATGTTCCCTTGGGCAGTTTGGCAGTCTAGGGCCAGTT
TCCATCTGGAGAATACTACCATTGTTTCAAGGAGTGGGCATCACAATGGTCATCATCTCA
GCATTTGTGACTATCTACTACAACGTTATCATTGCTTATGCACTGTACTACTTATTTGCC
TCGTTTCAAAAAGTGCTGCCGTGGTCCGATTGCTTTTCCTGGGCAGATGAATTCTGCAGC
AAGACTCAAATAGTGAACGACTGTAACGCAACCATGCATGGGCAAATCATTCATGCAAAC
TACTCATACATTATGAGCAACAACCTCACATGTATAAATGGCACCATAAACTACAAACCA
GTGCAATTTCCCAGTGAGCAATACTGGAACAAAGTGGCTCTGCAGCGCTCGAGTGGGCTG
GAGGACACCGGCAGGGTCGTGTGGTACCTGGCTCTCTGCCTCCTCCTGTCCTGGGCTGCC
CTGTTTAAAGGATCTTCTGGAAAGGTTGTCTACTTTACTGCACTCTTCCCATATGTCATC
CTGCTCATCTTGTTGGTGCGAGGTGCCACCCTGGAAGGTGCTTTGGATGGCTACTACATT
GGGAGACAGTCCAATATCACCAAGCTGATGGAGGCAGAGGTTTGGAAAGATGCAGCCACG
CAGATATTTTACTCCCTGTCTGTGGCATGGGGT
>ENSTGUT00000003261_zebrafinch
ATGATGGCTTCTGCAAGTGATTACTTCAAGGCCATGTTCACAGGAGGAATGAAGGAACAA
GATTTAATGTGCATTAAGCTTCATGGGGTGAACAAAATAGGCCTAAAGAAGATCATTGAT
TTCATCTATACTGCAAAACTTTCCCTTAACATGGACAACCTTCAGGACACTCTGGAAGCT
GCCAGTTTTTTGCAGATTTTACCTGTTTTGGACTTCTGTAAAGTATTTCTTATCTCTGGG
GTTTCATTGGAAAACTGTGTTGAGGTTGGGCGAATTGCCAACACATACAATCTCACAGAA
GTGGATAAATATGTTAATAATTTCATCCTGAAGAACTTCCCTGCATTATTAAGTACTGGT
GAATTTGTGAAACTCCCCTTTGAACGTCTTGCCTTCGTGTCAAGTAATAGCCTTAAGCAC
TGCACTGAGCTCGAACTCTTCAAGGCGGCGTGTCGCTGGCTGCGCTACGAGGAGCCTCGC
ATGGAGTACGCAAAGCTCATGAAGAACATCAGGTTTCCCCTGATGACACCCCAGGATCTT
ATCAACTACGTTCAGACAGTGGACTTCATGAGAACTGACAACACCTGCGTCAACTTGCTT
CTAGAGGCCAGCAATTACCAAATGATGCCGTACATGCAGCCGGTGATGCAGTCGGAGCGG
ACGGCGATCCGCTCGGACAGCACGCACCTGGTGACCCTGGGGGGGGTGCTGAGGCAGCAG
CTGGTGGTCAGCAAGGAGCTGCGGATGTACGACGAGAAGGCGCACGAGTGGAAGTCGCTG
GCGCCCATGGACGCGCCCAGGTACCAGCACGGCATCGCCGTCATCGGGAACTTCTACGTG
GTGGGCGGCCAGAGCAATTACGACACCAAGGGAAAGACCGCGGTCGACACCGTCTTCAGG
TTTGACCCCCGCTACAACAAGTGGATGCAAGTGGCATCTCTAAACGAGAAACGGACCTTC
TTCCACCTAAGTGCCCTCAAAGGACATTTGTATGCAGTCGGAGGTCGGAATGCAGCGGGT
GAGCTAGCCACTGTGGAATGTTACAACCCCAGAATGAACGAGTGGAGCTACGTGGCAAAA
ATGAACGAGCCCCACTATGGCCACGCTGGAACCGTCTATGGGGGGTTAATGTATATTTCA
GGGGGAGATACTTTCCAAAAGGAACTCATGTGCTTTGACCCTGACACAGACAAATGGACT
CAGAAAGCTATGACGACAGTCAGAGGTCTGCACTGCATGTGTACTGTAGGAGACAAGCTG
TATGTTATTGGTGGAAATCACTTTAGAGGAACAAGTGATTATGATGATGTTCTAAGCTGT
GAATATTACTCACCAACTCTAGACCAGTGGACTATTGCTGCCATGTTACGTGGGCAAAGT
GATGTTGGGGTTGCTGTCTTTGAAAATAAAATCTATGTTGTTGGAGGATATTCTTGGAAT
GAAATAGTTCAGAAGCCAGAAAAAGATGAGTGGCATAAAGTGTTTGACCTTCCAGAATCC
CTTGGTGGCATTCGAGCCTGCACTCTCACTGTTTTCCCTCCGGAGGACAATTCAGGGTCA
CCGTCTCGAGAGTCTCCTCTTTCAGCACCT
>ENSTGUT00000003261_common_whitethroat_W
ATGATGGCTTCTGCAAGTGATTACTTTAAGGCCATGTTCACAGGAGGAATGAAGGAACAA
GATTTAATGTGCATTAAGCTTCATGGTGTGAACAAAATAGGCCTAAAGAAGATTATTGAT
TTCATCTATACTGCAAAACTTTCCCTTAACATGGACAACCTTCAGGATACTCTGGAAGCT
GCCAGTTTTTTGCAGATTTTACCTGTTTTAGACTTCTGTAAAGTATTTCTTATCTCTGGG
GTTTCATTGGAAAACTGTGTTGAGGTTGGGCGAATTGCCAACACATACAATCTCACAGAA
GTGGATAAATATGTTAATAATTTCATCCTGAAGAACTTCCCTGCATTATTAAGTACTGGT
GAATTTGTGAAATTCCCCTTTGAACGTCTTGCCTTCGTGTCAAGTAATAGCCTTAAGCAC
TGCACTGAACTTGAACTCTTCAAGGCAGCATGTCGCTGGCTGCGCTATGAGGAACCTCGC
ATGGAGTACGCAAAGCTCATGAAGAACATCAGGTTTCCCTTGATGACACCCCAGGATCTA
ATTAACTATGTTCAGACAGTGGACTTCATGAGAACTGACAACACCTGTGTCAACTTGCTT
CTGGAGGCCAGCAATTACCAAATGATGCCGTACATGCAGCCGGTGATGCAGTCGGAGCGG
ACGGCCATCCGCTCGGACAGCACGCACCTGGTGACCTTGGGAGGAGTGCTCCGGCAGCAG
CTGGTGGTCAGCAAGGAGCTGCGGATGTACGACGAGAAGGCCCACGAGTGGAAATCCTTG
GCTCCCATGGATGCGCCGAGGTACCAGCACGGCATTGCCGTGATCGGGAACTTCTACGTG
GTGGGGGGCCAGAGCAATTATGACACGAAGGGAAAGACGGCGGTCGACACGGTCTTCAGG
TTTGATCCACGCTACAACAAGTGGATGCAAGTGGCATCTTTAAATGAGAAACGGACCTTC
TTCCACCTAAGTGCCCTCAAAGGACATTTGTATGCAGTCGGAGGTCGGAATGCAGCGGGT
GAGCTAGCCACTGTGGAATGTTACAACCCCAGAATGAATGAGTGGAGCTACGTGGCAAAA
ATGAATGAACCCCACTACGGTCACGCTGGAACCGTGTATGGGGGGTTAATGTATATTTCA
GGGGGAGATACTTTCCAAAAAGAACTCATGTGTTTTGACCCTGACACAGACAAATGGACT
CAGAAAGCTATGACGACAGTCAGAGGTCTGCATTGCATGTGTACTGTAGGAGACAAGCTG
TATGTTATTGGTGGAAATCACTTTAGAGGAACAAGTGATTATGATGATGTTTTAAGCTGT
GAATATTACTCGCCAGCTCTAGACCAGTGGACTATTGCCGCCATGTTACGTGGGCAAAGT
GATGTTGGGGTTGCTGTCTTTGAAAATAAAATCTATGTTGTTGGAGGATATTCTTGGAAT
GAAATAGTTCAGAAGCCAGAAAAAGATGAGTGGCATAAAGTATTTGACCTTCCAGAATCT
CTTGGTGGCATTCGAGCCTGCACTCTCACTGTTTTCCCTCCAGAGGACAATACAGGGTCA
CCGTCTAGAGAGTCTCCACTTTCAGCACCT
>ENSTGUT00000003261_common_whitethroat_Z
ATGATGGCTTCTGCAAGTGATTACTTCAAGGCCATGTTCACAGGAGGAATGAAGGAACAA
GATTTAATGTGCATTAAGCTTCATGGTGTGAACAAAATAGGCCTAAAGAAGATCATTGAT
TTCATCTATACTGCAAAGCTTTCCCTTAACATGGACAACCTTCAGGACACTCTGGAAGCT
GCCAGTTTTTTGCAGATTTTACCTGTTTTGGACTTCTGTAAAGTATTTCTTATCTCTGGG
GTTTCGTTGGAAAACTGTGTAGAGGTTGGGCGAATTGCCAACACATACAATCTCACAGAA
GTGGATAAATATGTTAATAATTTCATCCTGAAGAACTTCCCTGCGTTATTAAGTACTGGT
GAATTTGTGAAACTCCCCTTTGAACGTCTTGCCTTCGTGTCAAGTAATAGCCTTAAGCAC
TGCACTGAACTTGAACTCTTCAAGGCAGCATGTCGCTGGCTGCGCTATGAGGAACCTCGC
ATGGAGTACGCAAAGCTCATGAAGAACATCAGGTTCCCCCTGATGACACCCCAGGATCTT
ATTAACTACGTTCAGACGGTGGACTTCATGAGAACTGACAACACCTGTGTCAACCTGCTT
CTGGAGGCCAGCAATTACCAGATGATGCCGTACATGCAGCCGGTGATGCAGTCGGAGCGG
ACGGCCATCCGCTCGGACAGCACGCACCTGGTGACCTTGGGAGGAGTGCTCCGGCAGCAG
CTGGTGGTCAGCAAGGAGCTGCGGATGTACGACGAGAAGGCCCACGAGTGGAAATCCTTG
GCTCCCATGGATGCGCCGAGGTACCAGCACGGCATCGCCGTGATCGGGAACTTCTACGTG
GTGGGGGGCCAGAGCAATTATGACACGAAGGGAAAGACGGCGGTCGACACGGTCTTCAGG
TTTGATCCTCGCTACAACAAGTGGATGCAAGTGGCATCTTTAAACGAGAAACGAACCTTC
TTCCACCTAAGTGCCCTCAAAGGACATTTGTATGCAGTCGGAGGTCGGAATGCAGCGGGT
GAGCTAGCCACTGTGGAATGTTACAACCCCAGAATGAACGAGTGGAGCTACGTGGCAAAA
ATGAATGAACCCCACTATGGCCATGCTGGAACCGTGTATGGGGGATTAATGTATATTTCA
GGGGGAGATACTTTCCAAAAGGAACTCATGTGTTTTGACCCTGACACAGACAAATGGACT
CAGAAAGCTATGACGACAGTCAGAGGTCTGCATTGCATGTGTACTGTAGGAGACAAGCTG
TATGTTATTGGTGGAAATCACTTTAGAGGAACAAGTGATTATGATGATGTTCTAAGCTGT
GAATATTACTCGCCAACTCTAGACCAGTGGACTATTGCCGCCATGTTACGTGGGCAAAGT
GATGTTGGGGTTGCTGTCTTTGAAAATAAAATCTATGTTGTTGGAGGATATTCTTGGAAT
GAAATAGTTCAGAAGCCAGAAAAAGATGAGTGGCATAAAGTATTTGACCTTCCAGAATCC
CTTGGTGGCATTCGAGCCTGCACTCTCACTGTTTTCCCTCCGGAGGACAATACAGGGTCA
CCGTCTAGAGAGTCTCCTCTTTCAGCACCT
>ENSTGUT00000003284_zebrafinch
GATATGGACAATAAACTACACAAAGCTGGAAATGAAACATTTGTACGAGAAATTAAACAA
GATGATAAAGAGATTATTGACAGTATTATAGAAGAAAGCCAGAAGGCCCAACAGCTAGAG
GATGATTCTTTAGCTCCTAGAGGAAATGAATTGACTGTTCCAACATCAGATGCAAATACT
TGGATTTCTGGAGCAGGTATCATTAGTGATATCCCACAAGTACTAGCTGCTAAAATACCA
TTACCAGAAGATACTAGAGAACCAGAGGATCAGAGTGTGTGTAAGGCTGAATTGGAGTCT
GGGAAGCTTTTGTTTAGTTCTGACCAACAGGAATCTCATAAACCAACAAAAGAAACAAAT
GCAACTGACCATAAAATAGATGAAACTGAGGCACAAGGAGAAACGTCAAAAAAAGAGGAC
ATAACAGACAAGAAAGAGGCAAATACTTTAGAAAAAGTGGCTTCAGATTTATCTACCAAA
GACCTTTCTACAACAGAAGAAATGCCCCCAGCAAAGCCACCAAGGCAGCTGACTGTAGAG
CCTGACATAGTTGCAAGCACAAAGAAACCTGTCCCAGCCCGGCCCCCTCCCACAAATGTT
CCTCCCCCGCGACCACCCCCCCCTGCACGGCCACCTCCCCGGAAGAAGAAGAGTGATTTT
GAAGTGCAAAAACCTGGTTTAGAAGGCAACAAGGAGAACTTCACAGCTGGTGGTCTTTTA
ACTTCAAGTTCAGTGACAGAAGGTGTGCCCAAAGATTCTCAGCCTTCCTTGGATTTGGCC
AGTGCAACTAGTGGAGATAAAATCGTCACTGCCCAGGAAAATGGGAGAGCAGGCCAAACA
ACAAATGAAGTACTTGGACCACAAAGACCCAGGTCTAACTCAGGCAGAGAGCTCACAGAT
GAGGAAATTCTAGCAAGTGTAATGATAAAAAACCTTGATACAGGTGAAGAAATACCTCTG
AGTTTGGCAGAAGAAAAGTTACCAACAGGCATTAATCCCCTGACTTTGCATATCATGAGG
AGAACTAAAGAATATGTCAGTAATGATGCAGCACAGTCTGATGATGAAGACAAAATGCAG
ACACAACAAACTGACACTGATGGAGGGAGGAAACAGAAAACGACTCAACTGAAAAAGTTC
CTTGGCAAATCTGTAAAGAAAGCAAAGCACCTTGCTGAAGAATATGGTGAACGTGCTGTA
AATAAGGTTAAGAGTGTTCGAGATGAAGTCTTTCACACAGATCAAGATGATCCCTCTTCC
AGTGATGATGAAGGGATGCCCTATACAAGACCAGTTAAGTTCAAAGCAGCACATGGCTTC
AAGGGACCTTATGATTTTGAACAAATTAAAGTTGTTCAGGATCTCAGTGGAGAGCATATG
GGTGCTGTTTGGACAATGAAATTTTCTCACTGTGGTCGATTACTGGCATCTGCAGGGCAG
GACAACAAGAATGCCTTTGACTTCAATAACATGCGCAAGTACAACACAGAAGGCCGTGTC
TCCCCTTCTCCCTCTCAAGAGAGCCTGAATTCTTCCAAGTCTGATACTGATGCAGGGATT
TGCAGTGGAGTTGATGAAGATCCAGATGATAAAAATGCCTTTCGTCAACGACCATTTTGC
AAATACAAAGGCCACACAGCAGATCTTCTTGATCTTTGGTCTAAAAATTACTTCTTGCTT
TCTTCTTCTATGGATAAAACTGTCAGATTATGGCACATATCAAGAAGAGAATGTCTTTGC
TGTTTCCAGCATATAGACTTTGTCACTGCTATAGCTTTCCATCCAAGGGATGACAGGTAC
TTCCTAGGTTCATTGGATGGAAAACTCCGACTCTGGAACATTCCTGACAAAAAAGTGTGG
AATGAAGTAGATGGGCAGACAAAATTGATTACAGCTGCCAACTTCTGTCAGAATGGCAAA
TATGCAGTCATAGGCACCTATGATGGAAGATGCATCTTTTATGACACAGAGCACTTGAAG
TATCACACACAAATACATGTGCGTTCTACCAGAGGTCGAAACAGAGTTGGAAGAAAAATT
ACTGGCATTGAACCTTTGCCAGGAGAAAATAAGATACTAGTGACATCAAATGATTCCAGA
ATCAGGTTGTATGATCTAAGAGATCTGTCTTTATCTATGAAGTACAAAGGTTATGTTAAC
AGCAGCAGCCAAATCAAAGCCAGCTTTAGCCATGATTTTACCTACATTGTAAGTGGTTCA
GAAGATAAATATGTCTACATTTGGAGTACATACCATGACCTGAGCAAGTTTACATCTGTA
AGAAGAGATCGAAATGACTTCTGGGAAGGCATTAAAGCGCACAATGCAGTTGTCACCTCT
ATCTTTGCTCCAAATCCTGGTTTGATGGTGTCACTGGAAACTTCTGAAAAGCAAGAAGCT
GAAAAGGGAGAAGATTGTGAGATATCAGACACCATACCCTCTGGAGCTCTGAAGACAGAT
CACACAGAAGTGCTTTTATCAGCTGACTTTACTGGAGCAATTAAAGTCTTCATTAACAAA
AAGAAATATGTATCT
>ENSTGUT00000003284_common_whitethroat_W
GATATGGACAATAAACTACACAAAGCTGGAAATGAAACATTTGTACGAGAAATGAAACAA
GATGATAAAAAGATTATTGACAGTATTATAGAAGAAAGCCAGAAGGCCCAACAACTAGGG
GATGATTCTTTAGCTTCTAGAAGAAATGAATTGACTCTTCCAACTTCAGATGCAAATGCA
TGGATTTCTGGAACATGTATCATTAGTGATATCCCAGAAGTACTAGCTGCTAAAATACCA
TTACCAGAAGACACTAGAGAACCAGAGGATCAGAGTGTGTGTAAGACTGAATTGGAGTCT
GGGAAGCTTTTGTTTAGTTCTGACCAACAGGGATCTCATAAACTAACAAAAGTAACAAAT
GCAACTGACCATAAAATGGATGAAACTGAAGCACAAGGAGAAACATTAAAAAAAGAGCAC
ATAACAGACAAGAAAGAGGCAAATACTTTAGAAAAAGTGGCTTCAGATTTATCAACCAAA
GACCTTTCTGCAGCAGAAGAAATGCCCCCGGCAAAGCCACCGAGGCAGCTGACTGTAGAG
CCTGACATAGTTGCAAGCACAAAGAAGCCTGTCCCAGCCCGGCCCCCTCCCACAAATGTC
CCTCCCCCGAGACCACCCCCCCCTGCACGGCCACCTCCCCGGAAGAAGAAGAGTGATTTT
GAAGTGCAAAAACCTGTTTTAGATGGCAAGAAGGAGAACTTCACAGCTGGTGGTCTTTTA
ACTTCAAATTCAGTGACAGAGGGTGTGCCCAAAGATTCGCAGCCTTCCTTGGATTTGGCC
AGTGCAACTAGTGGAGATAAAATTGTCACTGCACAGGAAAATGGGAAAGCAGGCCAAACA
ACAAATGAAGTACTTGGACCACAAAGACCCAGGTCTAACTCTGGCAGAGAGCTCACAGAT
GAGGAAATTCTAGCAAGTGTAATGATAAAAAACCTTGATACAGGTGAAGAAATACCTCTG
AGTTTGGCAGAAGAAAAGTTGCCAACAGGCATTAATCCCCTGACTTTGCATATCATGAGG
AGAACTAAAGAATATGTCGGTAACGATGCAGCTCAGTCTGATGATGAAGACAAAATGCAG
ACACAGCAAACTGACACCGATGGAGGGAGGAAACAGAAAACGACTCAACTGAAGAAGTTC
CTTGGCAAATCTGTAAAGAAAGCGAAGCACCTTGCTGAAGAATATGGTGAACGTGCTGTA
AATAAGGTTAAGAGTGTTCGAGATGAAGTCTTTCACACAGATCAAGACGATCCCTCTTCC
AGTGATGATGAAGGGATGCCCTATACAAGACCAGTTAAGTTCAAAGCAGCACATGCCTTC
AAGGGACCTTACGATTTTGAACAAATTAAAGTTGTTCAGGATCTCAGTGGAGAGCATATG
GGTGCTGTTTGGACAATGAAATTTTCTCACTGTGGTCGATTACTGGCATCTGCAGGGCAG
GACAACAAGAATGCCTTTGACTTCAATAACATGCGCAAGTACAACACAGAAGGCCGTGTT
TCCCCTTCTCCCTCTCAAGAGAGCCTGAATTCTTCCAAGTCTGATACCGATGCAGGGATT
TGCAGTGGAGTTGATGAAGACCCAGATGATAAAAATGCCTTTCGTCAACGGCCATTTTGC
AAATACAAAGGCCACACAGCAGATCTTCTTGATCTTTGGTCTAAAAATTACTTCTTGCTT
TCTTCTTCTATGGATAAAACTGTCAGATTATGGCACATATCAAGAAGAGAATGTCTTTGC
TGTTTCCAGCATATAGACTTTGTCACTGCTATAGCTTTCCATCCAAGGGATGACAGGTAC
TTTTTAGGTTCATTGGATGGAAAACTCCGACTCTGGAACATTCCTGACAAAAAGGTGTGG
AATGAAGTAGATGGGCAGACAAAATTGATTACAGCTGCCAACTTCTGTCAGAATGGCAAA
TATGCAGTCATAGGCACCTACGATGGAAGATGCATCTTTTATGACACAGAGCACTTGAAG
TATCACACACAAATACATGTGCGTTCTACCAGAGGTCGAAATAGAGTTGGAAGAAAAATT
ACTGGCATTGAACCTTTGCCAGGAGAAAATAAGATACTAGTGACATCAAATGATTCCAGA
ATCAGGTTGTATGACCTAAGAGATCTGTCTCTATCTATGAAGTACAAAGGTTATGTCAAC
AGCAGCAGCCAAATCAAAGCCAGCTTTAGCCATGACTTTACCTACATTGTAAGTGGTTCA
GAAGACAAATATGTCTACATTTGGAGTACATACCATGACCTGAGCAAATTTACATCTGTA
AGAAGAGACCGAAATGACTTCTGGGAAGGCATTAAAGCGCACAATGCGGTCGTCACCTCT
ATCTTTGCTCCAAATCCTGGTTTGATGGTGTCACTGGAAACTTCTGAAAAGCAAGAAGCT
GAAAAGGGAGAAGATTGTGAGATAGCAGACACCATACCCTCTGGAGCTCTGAAGACAGAT
CACACAGAAGTGCTTTTATCAGCTGATTTTACTGGAGCAATTAAAGTCTTCATTAACAGA
AAGAAATATGTATCT
>ENSTGUT00000003284_common_whitethroat_Z
GATATGGACAATAAACTACACAAAACTGGAAATGAAACATTTGTACGGGAAATGAAACAA
GATGATAAAGAGATCATTGACAGTATTATAGAAGAAAGCCAGAAGGCCCAGCAATTAGAG
GGTGATTCTTTGGCTTCTAGAGGAAATGAATTGACTGTTCCAACTTCAGATGCAAATGCT
TGGATTTCTGGAGCAGGTATCATTAGTGATATCCCAGAAGTACTAGCTGCTAAAATACCA
TTACCAGAAGACACTAGAGAACTAGAGGATCAGGGTGTGTGTAAGGCTGAATTGGAGTCT
GAGAAGCTTATGTTTAGTTCTGACCAACAAGAATCTCATAAACTAACAAAAGTAACAAAT
GCAACTGAACATAAAATGGATGAAACTGAAGTGCAAGGAGAAACATCGAAAAAAGAGGAC
ATAACAGACAAGAAAGAGGCAACTACTTTAGAAAAAGTGGCTTCGGATTTACCTACCAAA
GACCTTTCTACAGCAGAAGAAATGCCCCCAGCAAAGCCACCGAGGCAGCTGACTGTAGAG
CCTGACATAGTTGCCAGCACAAAGAAGCCGGTCCCAGCCCGGCCCCCTCCCACCAATGTC
CCTCCCCCGAGACCACCCCCCCCTGCACGGCCACCTCCCCGGAAGAAGAAGAGTGATTTT
GAAGTGCAAAAACCTGTTTTAGAAGGTAAGAAGGAGGACTTCACAGCTGGTGGTCTTTTA
ACTTCAAGTTCAGTGACAGAGGGTGCACCCAAAGATTCTCAGCCTTCCTTGGATTTGGCC
AGTGCAACTAGTGGAGATAAAATCGTGACTGCGCAGGAAAATGGGAAAGCAGGCCAAACA
GCAAATGAAGTACTTGGACCACAAAGACCCAGGTCTAACTCTGGCAGAGAACTCACAGAT
GAGGAAATTCTAGCAAGTGTAATGATAAAAAACCTTGATACAGGTGAAGAAATACCTCTG
AGTTTGGCAGAAGAAAAGTTGCCAACAGGCATTAATCCTCTGACTTTGCATATCATGAGG
AGAACTAAAGAATACGTCAGTAATGATGCAGCACAGTCTGATGATGAAGACAAAATGCAG
ACACAGCAAACTGACACTGATGGAGGGAGGAAACAGAAAACGACTCAACTGAAAAAGTTC
CTTGGCAAATCTGTAAAGAAAGCAAAGCACCTTGCTGAAGAATATGGTGAACGTGCTGTA
AATAAGGTTAAGAGTGTTCGAGATGAAGTCTTTCACACAGATCAAGACGATCCCTCTTCC
AGTGATGATGAAGGGATGCCCTATACAAGACCAGTTAAGTTCAAAGCAGCACATGGCTTC
AAGGGACCTTATGATTTTGAACAAATTAAAGTTGTTCAGGATCTCAGTGGAGAGCATATG
GGTGCTGTTTGGACAATGAAATTTTCTCACTGTGGTCGATTACTGGCATCTGCAGGGCAG
GACAACAAGAATGCCTTTGACTTCAATAACATGCGCAAGTACAACACAGAAGGCCGTGTC
TCCCCTTCTCCTTCTCAAGAGAGCCTGAATTCTTCCAAGTCTGATACTGATGCAGGGATT
TGCAGTGGAGTTGATGAAGACCCAGATGATAAAAATGCCTTTCGTCAACGACCGTTTTGC
AAATACAAAGGCCACACAGCAGATCTTCTTGATCTTTGGTCTAAGAATTACTTCTTGCTT
TCTTCTTCTATGGATAAAACTGTCAGATTATGGCACATATCAAGAAGAGAATGTCTTTGC
TGTTTCCAGCATATAGACTTTGTCACTGCTATAGCTTTCCATCCAAGGGATGACAGGTAC
TTTTTAGGTTCATTGGATGGAAAACTCCGACTCTGGAACATTCCTGACAAAAAAGTGTGG
AATGAAGTAGATGGACAGACAAAATTGATTACAGCTGCCAACTTCTGTCAGAATGGCAAA
TATGCAGTCATAGGCACCTACGATGGAAGATGCATCTTTTATGATACAGAGCACTTGAAG
TATCACACACAAATACATGTGCGTTCTACCAGAGGTCGAAATAGAGTTGGAAGAAAAATT
ACTGGCATTGAACCTTTGCCAGGAGAAAATAAGATACTAGTGACATCAAATGATTCCAGA
ATCAGGTTGTATGACCTAAGAGATTTGTCTCTATCTATGAAGTACAAAGGTTATGTCAAC
AGCAGCAGCCAAATCAAAGCCAGCTTTAGTCATGACTTTACCTACATTGTAAGTGGTTCA
GAAGATAAATATGTCTACATTTGGAGTACATACCATGACCTGAGCAAGTTTACATCTGTA
AGAAGAGACCGAAATGACTTCTGGGAAGGCATTAAAGCGCACAATGCAGTTGTCACCTCT
ATCTTTGCTCCAAATCCTGGTTTGATGGTGTCACTGGAAACTTCTGAAAAGCAAGAAGCT
GAAAAGGGAGAAGATTGTGAGATATCAGACACCATACCTTCTGGAGCTCTGAAGACAGAT
CACACAGAAGTGCTTTTATCAGCTGATTTTACTGGAGCAATTAAAGTCTTCATTAACAAA
AAGAAATATGTATCT
>ENSTGUT00000003441_zebrafinch
GCCGCCGGCCAGCCCGCGGCACCCCGCGAGTGGGACGTCTTCAGGTGCCGCAAATGCCAG
GGCTTCCTTTTCGAGCCCGTTTCCTTGCCTTGCGGACACACGTTCTGCAAAAAGTGCCTG
GAGAGGGACCGGGCGCCCGAGCCCCGCTGCGTCCTGTGCAAGGAGGCGGGCGGCGCGGCG
GCCGGGCAGCTCCTGCGGGTCAATGTCATCCTCAGCAACCTGCTGACCAAGTGGTTCCCC
TGCCAAGTGAAGGCTTCGCAGCTCCGGCACGAAGGGAACCTCCTCTACAAGGAGAAGAAA
CTCCAAGCCGCCCTGCAGAAGTACAACGAAGCGGTCAGCCTAGCTCCAAATGACCACTTA
CTATATAGCAACCGGTCCCAGATTAACTCCACTTTGAAAGCTTGTGAAGATGCATTGCAC
GATGCAGAAACAGCGTGCAGGCTCCAGCCATACTGGTTGAAAGGTCACCTAAGAAAAGGA
CAAGCATTAGCTAATCTGGGGAAAACAGAAGAAGCTTTAAGGGAGTTCTGCCTTGCTCTA
GATACTGGGAACAAGACAGCCAAGTCTGAGGCACAAAAGGTGATTTTTTCCTTGCCAGGT
TGTTGGAAGATTGATCTAATGTCAGTCCTCTCTTCACACAGGTCAATGTGGAACAGAAAA
AAGGTTTTTCCATTCAAGAGGAACCAAATCAAAAAGGACTGCTCAGAGGAGGAGAACAAA
TTCACCTCTATGCCAGAGTCTACTTTTCTCCTCTCTGAGAAATGCAGCCTCCTGAAAAGG
AAGTGCTGCTCAGAGGAGATGCGAAATGCTGAGGTGCCCTGCAAACTGATGAAGAAAGAC
ATAGTTGATATTAGGGAAAATAGTACTGGACAACATATTCCATTTGAAGTTGTGGATCCA
TCAGATTTGGACTGCTCCCTGTGTATGAGGCTCTTCTATGAACCTGTCACTACACCTTGT
GGAACCTTTTGTCTCAAATGTCTGGAGAGATGCCTGGATCACAACCCAAAATGTCCCCTG
TGCAAGGAAGGGCTCTCAGAGTGCTTGGCTATGAGGAAATACTGTAAAACAGTGCTAATG
GAGGAGCTAATAGCCAGATATCTTCCAGAAGAACTCACTGAAAGGAGAAAGATTTATGAA
GAGGAAATAGCAGAGCTTTCCAACCTAAATAAGAATGTTCCCATATTTGTGTGCACAATG
GCTACAGTCCCATGTCCTTTGCACATCTTTGAGCCCTGCTACCGGCTGATGATCCGGAGG
TGCATGGAGACTGGCACCAAACAGTTTGGGATGTGCATCAGCGACCCTGTCAAGGGGTTT
GCAGATTATGGCTGCATTCTGGAGATAAGAAATGTTGAATTCTTTGCTGATGGTCGCTCT
GTTGTAGACAGCATTGGCAAGAGGAGATTTAAGGTGATCCAGCACAGCCAGCGTGATGGA
TATAATACAGCAGATATTGAGTACATTGAGGATCAAAAGGTGCAAGGACAAGAGTATGCT
GCATTACTTATTCTCCATGACTCTGTCTATGATCAGGCCTATACGTGGTTTAACTCCCTC
AAGCAAGCACTCAAAAGTAGAATTCTCAGTCATTTTGGTCCAATGCCAGCTAAGGATCCT
GACCCACAGGCAAACCCCAATGGGCCAGCCTGGTGCTGGTGGGTCCTGGCTGTCCTCCCC
CTTGAGAACAGAGCTCAGCTGCCCTTCCTGGCCATGAAGTCGCTCAAGGACCGCCTGAGC
GGCATCAGACGCGTCCTGGCGTTCATG
>ENSTGUT00000003441_common_whitethroat_W
GCCGCCGGGCAGCCTGCGGCACCCCGCGAGTGGGACGTCTTTAGGTGTCGTAAATGCCAG
GGCTTCCTCTTCGAGCCCGTTTCCTTGCCTTGCGGACACACGTTCTGCAAAAAGTGCCTG
GAGAGGGACCGGGCGCCCGAGTCCCGCTGCATCCTGTGCAAGGAGGCGGGCGGCGCGGCG
GCCGGGCAGCTCCTGCGGGTCAATGTCATCCTCAGCAACCTGCTGACCAAGTGGTTCCCC
TGCCAAGTGAAGGCTTCGCAGCTCCGGCATGAAGGGAACCTCCTCTACAAGGAGAAGAAA
CTCCAAGCCGCCCTGCAGAAGTACAACGAAGCAGTCAGCCTAGCTCCAAATGACCACTTA
CTATATAGCAACCGGTCCCACATTAACTCTACTTTGAAAGCTTGTGAAGATGCATTGCAC
GATGCAGAAACAGCGTGCAGGCTCCAGCCATACTGGTTGAAAGGTCACCTAAGGAAAGGA
CAAGCATTAGCTAATCTGGGGAAAACAGAAGAAGCTTTAAGGGAGTTCTGCCTTGCCTTA
GATACTGGGAACAAGACGGCCAAGTCTGAGGCACAAAAGGTGATTTTTTCCTTACCAAGT
CATTGGAAGATTGGTCTAATGTCAGTCCTTTCTTCACACAGGTCAATGTGGAACAGAAAA
AGGGTTTTTCCATTCAAGAGGAACCAAATCAAAAAGGACTGCTCAGAGGAGGAGAACAAA
TTCACCTTCATGCCAGAGTCTATTTTTCTCATCTCTGAGAAATGCAGCCTCCTGAAAAGG
AAGTGCTGCTCAGAGGAGATGCGAAATGCTGAGATGCCCTGCAAACTGATGAAGGAAGAC
ATAGTTGATACTAGGGAAAATAGTACTGGACAACACATTCCATTTGAAGTTGTGGATCCA
TCAGATTTGGACTGCTCCCTGTGTATGAGGCTCTTCTATGAACCTGTCACTACACCTTGT
GGAACCTTCTGTCTCAAATGTCTGGAGAGATGCCTGGATCACAACCCAAAATGTCCCCTG
TGCAAGGAAGGGCTCTCAGAGTGCTTGGCTATGAGGAAATACTGTAAAACAGTGCTAATG
GAGGAGCTAATAGCCAGATATCTTCCAGAAGAACTCACTGAAAGGAGAAAGATTTATGAA
GAGGAAATAGCAGAGCTTTCCAACCTAAATAAGAATGTTCCCATATTTGTGTGCACAATG
GCTACAGTCCCATGTCCTTTGCACGTCTTTGAGCCGTGTTATCGGCTGATGATCCGGAGG
TGCATGGAGACTGGCACCAAACAGTTTGGGATGTGCATCAGCGACCCTGTCAAGGGGTTT
GCAGATTATGGCTGCATTCTGGAGATAAGAAATGTTGAATTCTTTGCTGATGGTCGCTCT
GTTGTAGACAGCATTGGCAAGAGGAGATTTAAGGTGATCCAGCACAGCCAGCGTGATGGA
TATAATACAGCAGATATTGAGTACATTGAGGATCAAAAGGTGCAAGGACAAGAGTATGCT
GCATTACTTGTTCTCCATGACTCTGTCTATGATCAGGCTTATATGTGGTTTAACTCCCTC
AAGCAAGCACTCAAAAGTCGAATTCTTAGTCATTTTGGTTCAATGCCAGCTAAGGATCCT
GACCCACAGGCTAACCCCAATGGGCCAGCCTGGTGCTGGTGGATCCTAGCTGTCCTTCCA
CTTGAGAACAGAGCTCAGCTCCCATTCCTTGCCATGAAATCCCTCAAAGACCGCTTGAAT
GGCATCAGACGTGTCCTTACGTTCATG
>ENSTGUT00000003441_common_whitethroat_Z
GCCGCCGGGCAGCCCGCGGCACCCCGTGAGTGGGACGTCTTCAGGTGCCGCAAATGCCAG
GGCTTCCTCTTCGAGCCCGTTTCCTTGCCTTGCGGACACACGTTCTGCAAAAAGTGCCTG
GAGAGGGACCGGGCGCCCGAGTCCCGCTGCGTCCTGTGCAAGGAGGCGGGCGGCGCGGCG
GCCGGGCAGCTCCTGCGGGTCAATGTCATCCTCAGCAACCTGCTGACCAAGTGGTTCCCC
TGCCAAGTGAAGGCTTCGCAGCTCCGGCATGAAGGGAACCTCCTCTACAAGGAGAAGAAG
CTCCAAGCCGCCCTGCAGAAGTACAACGAAGCGGTCAGCCTAGCTCCTAATGACCACTTA
CTATACAGCAACCGGTCCCAGATTAACTCTACTTTGAAAGCTTGTGAAGATGCATTGCAC
GATGCAGAAACAGCGTGCAGGCTCCAGCCATACTGGTTGAAAGGTCACCTAAGAAAAGGA
CAAGCATTAGCTAATCTGGGGAAAACAGAAGAAGCTTTAAGGGAGTTCTGCCTTGCTTTA
GATACTGGGAACAAGACAGCCAAGTGTGAGGCACAAAAGGTGATTTTTTCCATACCAAGT
TGTTGGAAGTTTGGTCTAATGTCAGTCCTCTCTTCACACAGGTCAATGTGGAACAGAAAA
AGGGGTTTTCCATTCAAGAGGAAACTAATCAAAAAGGACTGCTCAGAGGAGGAGAACAAG
TTCACCTCCGTGCCAGAGTCTACTTTTCTCATCTCTGAGAAATGCAGCCTCCTGAAAAGG
AAGTGCTGCTCAGAGGACATGCGAAATGCTGAGGTGCCCTGCAAACTGATGAAGAAAGAT
GTAGTTGATACTAAGGAAATTAGCACTGGACAACATATTCCATTTGAAGTTGTGGATCCG
TCAGATTTGGACTGCTCCCTGTGTATGAGGCTCTTCTATGAACCTGTCACTACGCCTTGT
GGAACCTTCTGCCTCAAATGTCTGGAGAGATGCCTGGATCACAACCCAAAATGTCCCCTG
TGCAAGGAAGGGCTCTCAGAGTGCTTGGCTATGAGGAAATACTGTAAAACAGTCCTAATG
GAGGAGCTAATAGCCAGATATCTTCCAGAAGAACTCACTGAAAGGAGAAAGATTTATGAA
GAGGAAATAGCAGAGCTTTCCAACCTAAATAAGAATGTTCCCATATTTGTGTGCACAATG
GCTACAGTCCCATGTCCTTTGCACATCTTTGAGCCGTGCTATCGGCTGATGATCCGGAGG
TGCATGGAGACTGGCACCAAACAGTTTGGGATGTGCATCAGCGACCCTGTCAAGGGGTTT
GCAGATTATGGCTGCATTCTGGAGATAAGAAATGTTGAATTCTTTGCTGATGGTCGTTCT
GTTGTAGACAGCATTGGCAAAAGGAGATTTAAGGTGATCCAGCACAGCCAGCGTGATGGA
TATAATACAGCAGATATTGAGTACATTGAGGATCAAAAGGTGCAAGGACAAGAGTATGCT
GCATTACTTGTTCTCCATGATTCTGTCTATGATCAGGCTTATATGTGGTTTAACTCCCTC
AAGCAAGCACTCAAAAGTCGAATTCTCAGTCATTTTGGTCCAATGCCAGCTAAGGATCCT
GACCCACAGGCTAACCCCAACGGGCCAGCCTGGTGCTGGTGGGTCCTGGCTGTCCTTCCA
CTTGAGAACAGAGCTCAGCTCCCTTTCCTGGCCATGAAATCCCTCAAAGACCGCTTGAAT
GGCATCAGACGTGTCCTTACGTTCATG
>ENSTGUT00000003443_zebrafinch
AAGGAGACACCAGATGTAACTCCCACTGATGCTGCCCCTGACTCTACACTTGTGGCAGAA
GACTGTGCTTTGCTGCCTGGTGGGGGCCATCACTATAAAGGAGCCACACTTCTCCTGAGG
CCTGAGCCTTCTCCATTGTACTCTGCAGATGGGTCTGCTAAAGTACATCCTCAAGCTGAA
GTACCTGAACTTCCAGAATTGCAGCAGCTTGAAGGAGAAGCTGCTGTGTCTCCAGAGACA
CCAGCAGCTGACTTGTTTAGCAGTGGTGTGGAAACAGTGGGCATGGATGTATTGGCAGAT
GGTGCACGAAGTTCCTCAGTAAATTCTGTGGATCCAAGCATTAAAGCCCAGGAAAAGGGG
AATCATTCCAACCTTGCTGTCTCAGATACTACAGTGGCTGATTTGAGGTCTGAAAAGAGT
TCAGTAGCAAAAAATGACACGAAAACTTGTGAAGAATTTCAGTTATCCAAAGACAAAAAA
ATAGACTCTGCTGCATCTGTGTCAGAAGCAGTTAGTGTAGTACCTTGCAGTAAATTGGAA
CAGGCCTCCATTGGGTGTCTTGCCTCTTCAAGTTTGGCTGGCTTGAAGAGTAATTTATCT
TCTGATGCTGGCAGTAAGGAGTACCAGGTAAGCACTACAAAAACAGCAGAAGGCAGTCAA
TCATCAGATGAAAGTGTAAAAAGTCCACTGACTGCTTCTGCTAAACCAGTCAGATTTACC
ATTGCACCAGCATGGCAAAGGTCTCTCTCAGGGGGTTCAAATTCAAAGGAAGATTCCAGA
AGTTCTCCAACATCCCCTATAATACCAGAGTTCTTTGAAGGAATGACAAAAGAACACACA
CGTTTTGATGCAGTTCAGGAATCAGCAAAAGCCAACTCGGATAGATTTGAT
>ENSTGUT00000003443_common_whitethroat_W
AAGGAGACACTAGGTGTAACTCCCACTGATGCTGCCTCTGACTCTACACTTGTGGTAGGA
GATTGTGCTTTGCTGCCTGGTGTGGACCATCACTATAAAGGAGCCATCCTCTTTCTGAGG
CCTGAGCCTTCTCCATTGTATTCTGCAGATGAGTCTGCTAAAGTATATCCACAAGCTGAA
GTACCTGCACTTCAAGAATTGCAACAACTTGAAGGAGAAGCTATTGTGTCTCCAGACATA
CCAGCAGCTGACTTGTTTAGCAGTGGTGTGGAAACAGTGGGAATGGACATATTACCAGAT
GTTGCACAAAGTTCCTCAGTAAATTCTGTGGATCCAAACATTAAAGTCCAGGAAAAAGGG
AATCATTCCAACCATGCTGTCTCAGATACTACAGTGGCTGTTTTGAGGTCTGAAAAGAGT
TCAGTAGCAAAAACTGAAAAAGAAACTTGTGAAGAATTTCAGTTATCCAAGGACAAAAAA
ATAGACACTGCTGCGTCTGTCTCAGAAGCAGTTTTTGTGGTACCTTGCAGTAAATTGGAA
CAGGCCTCCATTGGGTGTCTTGCCTCTTCAAGTTTGGCTGGCTTGAAGAGTAATATATCT
TCTGATGCTGACAATAAGGAGTACCAGATAAGCAGTACAAAAACAGCAGAAGGCAATCAA
TCATCAGATGAAAATGTAAAAAGTCCACGGACTACTTCTGCTAAACCAGTCAGATTTACC
ATTGCACCAGCATGGCAAAGATCTTTCTCAGGGGGTTCAAATTCAAAGGATGATTCCAGA
AGTTCTCCAACATCCCCTATAAGACCAGAGTTCTTTGAAAGAATGACAAAAGAACACACA
GATTTTTCTGTAGTTCAGGAATCAGCAAAAACCAACTCAGATAAATTTGAT
>ENSTGUT00000003443_common_whitethroat_Z
AAGGAGGTACCAGGTGTAACTCCCACTGATGCTGCCTCTGACTCTACACTTGAGGTAGAA
GACTGTGCTTTGCTGCCTGGTGTGGACCATCACTATAAAGGAGCCACACTCCTTCTGAAG
CCTGGGCCTTCTCCATTGTACTCTGCACATGAGTCTGCTAAATTACATCCACAAGCTGAA
GTACCTGCACTTCCAGAATTGCAACAACTTGAAGGAGAAGCTGTTGTGTCTCCAGACATA
CCAGCAGCTGACTTGTTTAGCAGTGAAGTGGAAACAGTGGGCATGGACATATTGCCAGAT
GTTGCACAAAGATCCTCAGTAAATTCTGTGGATCTAAACATTAAAGTCCAGGAAAAAGGG
GATCATTCTGAGCATGCTGTCTCAGGTACTACAGTGGCTGTTTTGAGGTCTGAAAAGAGT
TCAGTAGCAAAAAATGACAAAGAAACTTGTGAAGAATTTCAGTTATCCAAGGACAAAAAA
ATAGGCACTGCTGCATCTGTCTCAGAAGCAGTTTGTGTGACACCTTGCAGTAAATTGGAA
CAGGCCTCCATTGGGTGTCTTGCCTCTTCAAGTTTGGCTGGCTTGAAGAGTAATATATCT
TCTGATGCTGACAGTAAGGAGTACCAGATAAGCAGTACAAAAACAGCAGAAGGCAATCAA
TCATCAGATGAAAATGTAAAAAGTCCAGTGACTGCTTCTGCTAAACCAGTCAGATTTACC
ATTGCACCAGCATGGCAAAGATCTCTCTCAGGGGGTTCAAATTCAAAGGAAGATTCCAGA
AGTTCTCCAACATCCCCTATAAGACCAGAGTTCTTTGAAGGAATGACAAAAGAACACACA
CGTTTTGATGCAGTTCAGGAATCAGCAAAAACCAACTCAGATAGATTTGAT
>ENSTGUT00000003492_zebrafinch
ATGGAGAAGGTTCTGAAGATGGCTGAAGGCATCGACATCGGGGAAACGAGGTCGTACGAG
CTGGTGCCCGGCAGGAAGAAGAGATACCGCTCTCCATCAGACAAAGAGGTTCCTGAGCCA
CCCAAAAAGGTGAGAGTGCGACCACGCTTTGAGCCCATACATTTTGTCACCAGTGCTGAG
AAGGACAATTCTCTGGATAACGTGAACCAGGAGGCAAATACAAACAGCATGGCACAGCCA
GCTGAAAACTGTACGAATTCTTTTGTGAATGCACGAGAGGTGAATCCCCAGCTCAGCTCA
GCTGGGCTTGGCTTTAAGAAGGCTGTGAATAGTGTGGACTCTACCACAAGCAATGCTGTG
CAGGTTTCTGTTTCCCCTTCAACTGCCCCGTCTGCATCAGAGACTTTCCCTCCATCAGCA
ATAATGCTGAAGCAGAGCTTTATGGAGAAACTGTCAGCAGCTGTCTGGAAAAATCTTACT
AATCCAGATGCAAACACTGGGACGGATAAAATTAACTTCACGCGTTCAATTCAGGCATGC
AAGACAAACCCTGAATATATTTATGTTCCTAAAGAGATCGCCCCTGCTGACCTGCCCAAG
AGCAAGAAGCTCCTGACAGATGGCTTCGCTTGCGAGGTGCGATGTCAGAACGTCTACCTG
GCCACCGGCTACGCCGGCAGCAAGAACTCCCGGGATCGAGTGAAGCTGCTGAAGAAATCC
GTGGAAGTTCGAGTTGTTCAGCGGAAGTTCAAGCACACCTACGAGGACCTGGTGGTGTGT
GAGGCACGCCCAGATTTCCCTCCCGCTCTCAAACCTCATGAGGAGTTCGTAGTTGCCAAC
AGGGACTGTGTCCCAATGCAGCCCGGTACTGAATCCGACTGGACTAGTTTTGTCCTCACA
GAGAATGCCGATGCAATAGGACTTAACAATTCTGCCTCATATAACAAAATGGTTGAATAC
AAGTATGAATTAATGCCCAACCGCTCGTGGCGTTGTCAGGTGTATCTCCAAGATCACGGA
TTTGGCACAAAAAAGACCAGCAAGCACGCGGCAGCTGAGGAGGCACTGAAAATCCTGCAG
AAGATGCAGTCAAATATAGCATCCATCAAAGTGACCCAGGTGCAGAAAGTGGGCTGCTCA
TCACGGGGCTCCGGAAGGAAGAAGGACCTGAAGGACTTGGTGATCTACGAGAACTCCAGT
AACCCGGTGTGTACCCTGAACGACACCGCCCAGTTCAACAAGATGACGGTGGAGTACGTC
TTTGAGAGGATGACAGGCATGCGATGGAAATGCAAGGTGATGCTTGAAGATGAATTCATC
GCAGAAGCAGTTGGAGTGAAGAAATCTGTCAAGCATGAGGCAGCAGAGGAAGCCGTGAAA
ATCCTCAAAAAGACTCAGCCAACTGTTGTTAATAACCTGAAGAAAGGCACTGTTGAAGAC
GTCATCTCCAGAAATGAGATTCGAGGTCGATCAGCAGAAGAGGCTTTTAAACAGAAGATC
AAAGAAGACAACATTGGGATTTTAAGAAAGATGGGCTGGACAGGTGGTGGCCTAGGGAAA
GATGGTGAAGGAATTAGGGAGCCTATTTCAGTAAAGGAGCAGTTCAAAAGGGAAGGACTT
GGGCTTGATGTGGAAAGGGTGAACAGAATCGCTAAGAGAGATATTGAAGAGATCATTCGA
AACTATGCACGTTCAGACAGTCACATTGACTTGACTTTCTCTAGAGAACTGACCATGGAT
GAGCGGAAGCAGATACATCAAATTGCCCAAAAGTATGGTCTTAAAAGTAAATCCCATGGG
CAGGGACACAACAGATACTTGGTGGTGAGCAGGAAGCGGCGCAAGGAAGATCTGTTAGAC
CAGCTGAAGCAGGAAGGCCAGGTTGGGTATGAGCTTATCATG
>ENSTGUT00000003492_common_whitethroat_W
ATGGAGAAGGTTCTCAAGATGGCTGAAGGCATCGACATTGGGGAAACGAGGTCATATGAG
TTGGTGCCCAACAGGAAGAAGAGATACCGCTCTCCATCAGACAAAGAGATTCCTGAGCCA
CCCAAAAAGGTGCGAGTGCGACCACGCTTTGAGCCCATACATTTTGTCACCAGTGCTGAG
AAGGAAAAGTCTCTGGATAACGTGAACCAGGAGGCAAATACAAACAGCATGGCACAGCCA
GCTGAAAACTGTACAAATTCTTTTGTGAATGCACAAGAGGTGGATCCCCAGCTCAGCTCA
GCTGGGCTTGGCTTTAAGAAGGCTGTGAATAGTGTGGACTCTACCACAAGCAGCACCTTG
CAGGTTTCTGTTTCCCCTTCAACTGCCCTGTCTGCATCAGAGACTTTCCCTCCATCAGCA
ATAATGCTGAAGCAGAGCTTTATGGAGAAACTGTCAGCAGCTGTCTGGAAAAATCTTACT
AATCCAGATGCAAACACTGGGACGGATAAAATTAACTTCACGCGTTCAATTCAGGCATGC
AAGACAAACCCTGAATATATTTATGTTCCTAAAGAGATTGCCCCTGCAGACCTCCCCAAG
AGCAAGAAGCTCCTGACAGATGGCTTTGCGTGTGAGGTGCGATGTCAGAACGTCTACCTG
GCCACCGGCTATGCCGGCAGCAAGAACTCCCGGGATCGAGTGAAGCTGCTGAAGAAATCC
GTGGAAGTTCGAGTTGTTCAGCGGAAGTTCAAGCACACCTACGAGGACCTGGTGGTGTGT
GAGGCACGCCCAGATTTCCCTCCCGCTCTCAAACCTCATGAGGAGTTCGTAGTTGCCAAC
AGGGACTGTGTCCCAATGCAGCCTGGTACTGAATCCGACTGGACTAGTTTTGTCCTCACA
GAGAATGCCGATGCAATAGGACTTAACAATTCTGCCTCATATAACAAAATGGTTGAATAT
AAGTATGAATTAATGCCCAACCGCTCGTGGCGTTGTCAGGTGTATCTCCAAGATCACGGA
TTTGGCACAAAAAAGACCAGCAAGCACGCAGCAGCTGAGGAGGCACTGAAAATCCTGCAG
AAGATGCAGTCAAATATAGCATCCCTCAAAGTGACCCAGGTGCAGAAAGTGGGCTGCTCA
TCACGGGGCTCTGGGAGGAAGAAGGACCTGAAGGACCTGGTGATCTATGAGAACTCCAGT
AACCCGGTGTGTACCCTGAATGACACTGCCCAGTTCAACAAGATGACGGTGGAGTACGTC
TTTGAGAGGATGACAGGCATGCGATGGAAATGCAAGGTGATGCTTGAAGATGAATTCATT
GCAGAAGCAGTTGGAGTGAAGAAATCTGTCAAGCATGAGGCGGCAGAAGAAGCCGTGAAA
ATCCTCAAAAAGACTCAGCCAACTGTTGTTAATAACCTGAAGAAAGGCACTGTCGAAGAT
GTCATCTCCAGAAATGAGATTCGGGGTCGATCAGCAGAAGAAGCTTTCAAACAGAAGATC
AAAGAAGACAACATTGGGATTTTAAGAAAAATGGGCTGGACAGGCGGTGGCCTAGGGAAA
GATGGTGAAGGAATTAGGGAGCCTATTTCAGTAAAGGAACAGTTCAAAAGGGAAGGACTT
GGGCTTGATGTAGAAAGGGTGAACAGAATCGCTAAGAGAGATATTGAAGAGATCATTCGA
AACTATGCACGCTCAGACAGTCACATTGACTTGACTTTCTCTAGAGAACTGACCATGGAT
GAGCGGAAGCAGATACATCAAATTGCCCAAAAATATGGTCTTAAAAGTAAATCCCATGGG
CAGGGACACAACAGATACTTGGTGGTGAGCAGGAAGCGGCGCAAGGAAGATCTGTTAGAT
CAGCTGAAGCAGGAAGGCCAGGTTGGGTATGAGCTTATCATG
>ENSTGUT00000003492_common_whitethroat_Z
ATGGAGAAGGTTCTCAAGATGGCTGAAGGCATCGACATTGGGGAAACGAGGTCATACGAG
TTGGTGCCCAACAGGAAGAAGAGATACCGCTCTCCATCAGACACAGAGATTCCTGAGCCA
CCCAAAAAGGTGCGAGTGCGACCACGCTTTGAGCCCATACATTTTGTCACCAGTGCTGAG
AAGGACAATTCTCTGGATAACGTGAACCAGGAGGCAAATACAAACAGCATGGCACAGCCA
GCTCAAAACTGTACAAATTCTTTTGTGAATGCACGAGAAGTGGATCCCCAGCTCAGCTCA
GCTGGGCTTGGCTTTAAGAAGGCTGTGAATAGTGTGGACTCTACCACAAGCAGCGCCTTG
CAGGTTTCTGTTTCCCCTTCAACTGCCCTGCCTGCATCAGAGACTTTCCCTCCATCAGCA
ATAATGCTGAAGCAGAGCTTTATGGAGAAACTGTCAGCAGCTGTCTGGAAAAATCTTACT
AATCCAGATGCAAACACTGGGACGGATAAAATTAACTTCACGCGTTCAATTCAGGCATGC
AAGACAAACCCTGAATATATTTATGTTCCTAAAGAGATTGCCCCTGCAGACCTCCCCAAG
AGCAAGAAGCTCCTGACAGATGGCTTTGCGTGTGAGGTGCGATGTCAGAACGTCTACCTG
GCCACCGGCTATGCCGGCAGCAAGAACTCCCGGGATCGAGTGAAGCTGCTGAAGAAATCC
GTGGAAGTTCGAGTTGTTCAGCGGAAGTTCAAGCACACCTACGAGGACCTGGTGGTGTGT
GAGGCACGCCCAGATTTCCCTCCCGCTCTCAAACCTCATGAGGAGTTCGTAGTTGCCAAC
AGGGACTGTGTCCCAATGCAGCCTGGTACTGAATCCGACTGGACTAGTTTTGTCCTCACA
GAGAATGCCGATGCAATAGGACTTAACAATTCTGCCTCATATAACAAAATGGTTGAATAT
AAGTATGAATTAATGCCCAACCGCTCGTGGCGTTGTCAGGTGTATCTCCAAGATCACGGA
TTTGGCACAAAAAAGACCAGCAAGCACGCAGCAGCTGAGGAGGCACTGAAAATCCTGCAG
AAGATGCAGTCAAATATAGCATCCCTCAAAGTGACCCAGGTGCAGAAAGTGGGCTGCTCA
TCACGGGGCTCCGGGAGGAAGAAGGACCTGAAGGACCTGGTGATCTATGAGAACTCGAGT
AACCCGGTGTGTACCCTGAACGACACCGCCCAGTTCAACAAGATGACGGTGGAGTACGTC
TTTGAGAGGATGACAGGCATGCGATGGAAATGCAAGGTGATGCTTGAAGATGAATTCATT
GCAGAAGCAGTTGGAGTGAAGAAATCTGTCAAGCATGAGGCAGCAGAGGAAGCCGTGAAA
ATCCTCAAAAAGACTCAGCCAACTGTTGTTAATAACCTGAAGAAAGGCACTGTTGAAGAC
GTCATCTCCAGAAATGAGATTCGGGGTCGATCAGCAGAAGAAGCTTTCAAACAGAAGATC
AAAGAAGACAACATTGGGATTTTAAGAAAGATGGGCTGGACAGGCGGTGGCCTAGGAAAA
GATGGTGAAGGAATTAGGGAGCCTATTTCAGTAAAGGAGCAGTTCAAAAGGGAAGGACTT
GGGCTTGATGTAGAAAGGGTGAACAGAATCGCTAAGAGAGATATTGAAGAGATCATTCGA
AACTATGCACGCTCAGACAGTCACATTGACTTGACTTTCTCTAGAGAACTGACCATGGAT
GAGCGGAAGCAGATACATCAAATTGCTCAAAAATACGGTCTTAAAAGTAAATCCCATGGG
CAGGGACACAACAGATACTTGGTGGTGAGCAGGAAGCGGCGCAAAGAAGATCTGTTAGAT
CAGCTGAAGCAGGAAGGCCACGTTGGGTATGAGCTTATCATG
>ENSTGUT00000003543_zebrafinch
ATTGTGTTTCAGGGTGAAGGCTGTCGTACTGTCCCGCTTTCCGGGCACGTCGGATTTGAT
AGTTTGCCTGACCAGCTGGTTAATAAGTCTGTTAATCATGGGTTTTGTTTCAACATCCTG
TGTGTGGGGGAAACTGGTCTTGGTAAGTCCACCCTCATGGACACCCTTTTCAAGTTTGAA
GGTGACCCAGCATCTCACTCACAGCCTGGTGTCCAGCTGAAATCCAGTACCTATGACCTG
CAGGAGAGCAATGTCAACCTCAAGCTGACTATTGTGAGCACAGTGGGCTTTGGGGATCAG
ATCAACAAAGAGGACAGCTATAAGCCCGAGTTCATTGATGCTCAGTTTGAAGCCTACTTG
CAAGAAGAACTGAAGATAAAGAGAGTCTTGCACAACTACCATGACACCCGGATCCACGCT
TGCTTGTACTTCATTGGCCATTCCCTGCTGGACTTGGTAACGATGAAGAAGAAGGTGAAC
ATCATTCCTATCATTGCCAAATCTGATGCCATTTCCAAGAGTGAGCTGACCAAGTTTAAA
ATTAAAATCACAAGTGAACTGGTCAGTAATGGGGTGCAGATCTACCAGTTCCCGACAGAT
GATGAATCAGTGGCGGAGATAAATGGGACAATGAATGCCCACTTGCCATTTGCAGTGATC
GGGAGTACGGAGGAGCTGAAAATAGGAAACAAAATGATGAAAGCTCGTCAGTACCCTTGG
GGTACAGTGCAGGTGGAGAACGAAGCTCACTGTGACTTTGTGAAGCTGAGGGAGATGCTG
ATCCGCGTGAACATGGAAGACCTTCGTGAGCAGACCCACACACGCCACTATGAGCTCTAC
AGGCGATGTAAACTGGAAGAGATGGGTTTCAAGGACACTGATCCAGACAGCAAACCCTTC
AGCTTACAAGAAACCTACGAAGCCAAAAGAAATGAGTTTCTGGGAGAACAGAAAAAGGAA
GAGGCAATGAGACAGATGTTTGTCCAGAGGGTCAAGGAAAAAGAGGCTGAGTTGAAGGAG
GCTGAAAAAGAGCTGCATGAAAAGTTTGATCGCTTGAAGAAATTGCATCAGGATGAAAAG
AAGAAGCTAGAGGATAAGAAGAAGTCTCTGGATGATGAAGTAAATGCATTTAAACAAAGG
AAGACAGCAGCTGAATTGCTTCAGTCACAGGCTCAGCAGGCTGGAGGATCGCAAACTCTT
AAAAGGGATAAGGAAAGGAAA
>ENSTGUT00000003543_common_whitethroat_W
ATTGTATTTCAGGGTGAAGGCTGTCGTACTGTCCCACTTTCTGGACATGTAGGATTTGAT
AGTTTGCCTGACCAGCTGGTTAATAAGTCGGTTAATCATGGGTTTTGTTTCAACATTCTG
TGTGTGGGGGAAACTGGCCTTGGTAAGTCCACCCTCATGGACACCCTTTTCAAGTTTGAA
GGTGACCCAGCATCTCACTCACAGCCTGGGGTCCAGCTGAAATCCAGTACCTATGACCTG
CAGGAGAGCAATGTCAACCTCAAGCTGACTATTGTGAGCACAGTGGGCTTTGGGGATCAG
ATCAACAAAGAGAACAGCTATAAGCCCGAGTTCATTGATGCTCAGTTTGAAGCCTACTTG
CAGGAAGAACTGAAGATAAAAAGGGTCTTGCACAACTACCATGACACCAGGATCCACGCT
TGCTTGTACTTCATTGGCCATTCCCTGCTGGACTTGGTAACGATGAAGAAGAAGGTGAAC
ATCATTCCCATCATTGCCAAATCTGATGCCATTTCCAAGAGTGAGCTGACCAAGTTAAAA
ATAAAGATCACAAGTGAACTGGTCAGTAATGGAGTGCAGATCTACCAGTTCCCGACAGAC
GATGAATCAGTGGCGGAGATAAATGGGACAATGAATGCCCACTTGCCATTTGCAGTGATC
GGGAGTACAGAGGAACTGAAAATAGGAAACAAAATTATGAAAGCTCGTCAGTATCCTTGG
GGCACAGTGCAGGTGGAAAATGAAGCTCACTGCGACTTCATGAAGCTGCGAGAGATGCTG
ATCCGCGTGAACATGGAAGACCTTCGGGAGCAGACCCACACACGCCACTATGAGCTCTAC
AGGCGATGTAAACTGGAAGAGATGGGTTTCAAGGACACTGATCCAGATAGCAAACCCTTC
AGCTTACAAGAAACTTACGAAGCCAAAAGAAATGAGTTTCTGGGAGAACAGAAAAAGGAA
GAGGCAATGAGACAGATGTTTGTCCAGAGGGTCAAGGAAAAAGAAGCAGAATTGAAGGAG
GCTGAAAAAGAGCTGCATGAAAAGTTTGATCGCCTGAAGAAATTGCATCAGGATGAAAAG
AAGAAGCTAGAGGATAAGAAGAAGTCTCTGGACGATGAAGTAAATGCATTTAAACAAAGG
AAGACAGCAGCTGAATTGCTTCAGTCACAGGCTCAGCAGGCTGGAGGATCTCAAACTCTT
AAAAGGGATAAGGAAAGGAAA
>ENSTGUT00000003543_common_whitethroat_Z
ATTGTATTTCAGGGTGAAGGCTGTCGTACTGTCCCACTTTCTGGACATGTAGGATTTGAT
AGTTTGCCTGACCAGCTGGTTAATAAGTCGGTTAATCATGGGTTTTGTTTCAACATCCTG
TGTGTGGGGGAAACTGGCCTTGGTAAGTCCACCCTCATGGACACCCTTTTCAAGTTTGAA
GGTGACCCAGCATCTCACTCACAGCCTGGAGTCCAGCTGAAATCCAGTACCTATGACCTG
CAGGAGAGCAATGTCAACCTCAAGCTGACTATTGTAAGCACAGTGGGCTTTGGGGATCAG
ATCAACAAAGAGGACAGCTATAAGCCCGAGTTCATTGATGCTCAGTTTGAAGCCTACTTG
CAGGAAGAACTGAAGATAAAAAGGGTCTTGCACAATTACCATGACACCCGGATCCACGCT
TGCTTGTACTTCATTGGCCATTCCCTGCTGGACTTGGTAACGATGAAGAAGAAGGTGAAC
ATCATTCCCATCATTGCCAAATCTGATGCCATTTCCAAGAGTGAGCTGACCAAGTTCAAA
ATTAAAATCACAAGTGAGCTGGTCAGTAATGGAGTGCAGATCTACCAGTTCCCGACAGAC
GATGAATCAGTGGCGGAGATAAATGGGACAATGAATGCCCACTTGCCATTTGCAGTGATC
GGGAGTACGGAGGAGATGAAAATAGGAAACAAAATGATGAAAGCTCGTCAGTATCCTTGG
GGCACAGTGCAGGTGGAGAATGAAGCTCACTGCGACTTTGTGAAGCTGCGGGAGATGCTG
ATCCGTGTGAACATGGAAGACCTTCGTGAGCAGACCCACACACGTCACTATGAGCTCTAC
AGGCGATGTAAACTGGAAGAGATGGGTTTCAAGGACACTGATCCAGACAGCAAACCCTTC
AGCTTACAAGAAACTTACGAAGCCAAAAGAAATGAGTTCCTGGGAGAACAGAAAAAGGAA
GAGGCAATGAGACAGATGTTTGTCCAGAGGGTCAAGGAAAAAGAAGCAGAATTGAAGGAG
GCTGAAAAAGAGCTGCATGAAAAGTTTGATCGCCTGAAGAAATTGCACCAGGATGAAAAG
AAGAAGCTAGAGGACAAGAAGAAGTCTCTGGATGATGAAGTAAATGCATTTAAACAAAGG
AAGACAGCAGCTGAATTGCTTCAGTCACAGGCTCAGCAGGCTGGAGGATCACAAACTCTT
AAAAGGGATAAGGAAAGGAAA
>ENSTGUT00000003566_zebrafinch
GCCGTGCCGCAGGTGGTGATCCGCCGGCTGCCGCCCAGCCTGACGAAGGAGCAGCTGGAG
GAGCACCTGCAGCCTCTGCCCGAGCACTACTTCGAGTTCTTCGCCAACGACTCCAGCTTG
TACCCGCACATGTTCTCCAGAGCCTACATCAACTTCAAGAACCAGGAAGACATAGTCCTA
TTCAGGGATCGCTTCGACGGCTACGTTTTTGTCGATCACAAAGGTCAGGAATATGCTGCA
ATAGTTGAGTTTGCACCTTTCCAAAAAGCTGCCAAAAAGAAGAGTAAGAAAAAGGATGCC
AAAACTGGAACTATTGAAGATCCAGAATACAAGAAGTTTTTGGAAAGTTACAGTGCAGAT
GATGAAAAATTAACCTCCACTCCTGAAACTTTGTTGGAGGAAATAGAGGCAAGAAACAAA
GAGCTAATAGCTAAAAAGACTACTCCTTTATTGAACTTCTTGAAAAATAAACAGAGACTG
AGAGAAGAAAAAAGAGAGGAAAGAAGGAGGAGAGAATTAGAAAGAAAAAGACAAAGAGAA
GAAGAAAGAAGAAAATGGAAAGAAGAGGAGAGAAGGAAGAGAAAAGAAGCAGAAAAATTG
AGGAAAGTAGACAGATGCCCAGAAAAAGAAAGAGACAGATCAAAAGAAGAACCAAAGATT
AAGCTACTTAAGAAGCCTGAAAAAGACTTGGAGAGAAAAGAAAAATCCAAGAAACTGGAA
AGAGAGACTCTGAGGGAGGAAAAAAATGCGAGTAGTGCATCTGCCAAACGATCTGATGGG
GAGACAAAAGAAGAGAAGGCAAAAAAATCAGAAGATGAGTGTGTAAAGGACTACAGGGAC
CGAGATAGAGATTTTGACAGAGACAGAGACTATGAGAGAGCACAGAGAGAGAAACTGAGA
CGCCAAGAAGAGGAGCGTCGGAGGCAGAAAGAGCGCTATGAGAAAGAGAAGGTTTTTAGA
AGAAAAGAGGAAGAGGTGAAAAAGGAGAGAGACTTACTCAGAGAAAAGGGAAAGAAAAGT
GATCTTACAGACTTTACCAGCAGCACGGACAAATCTGAGAAAGTAACCAAAGACGATAAA
AAAGAGGATATTAAGAGGGATCGTATCAGAAACAAGGATCCAGCAATGCAGCTGTACCAG
CCCGGAGCCCGAAGCCGGAGCAGATTGTGTCAGTATGAAGACAGTGCTGCAAAGCCCCCA
GATCAGGGAGTGGATAAGAAACAAGAGGGTGAGACCAGTCACACGAAGGAAGAGGAG
>ENSTGUT00000003566_common_whitethroat_W
GCCGTGCCGCAGGTGGTGATCCGCCGGCTGCCGCCTAGCCTGACGAAGGAGCAGCTGGAG
GAGCACCTGCAGCCTCTGCCCGAGCACTACTTCGAGTTCTTCGCGAACGATTCCAGCTTG
TACCCGCACATGTTCTCGAGAGCTTATATCAACTTCAAGAACCAGGAAGACATAGTCCTC
TTCAGGGATCGCTTCGACGGCTACGTTTTTGTCGATCACAAAGGTCAGGAATATGCTGCC
ATAGTTGAGTTTGCACCTTTCCAAAAAGCTGCAAAAAAGAAGAGTAAGAAAAAGGATGCC
AAAACTGGAACTATTGAAGATCCAGAATACAAGAAGTTTTTGGAAAGTTATAGTGCAGAT
GATGAAAAATTAACCTCCACTCCTGAAACTTTGTTGGAGGAAATAGAGGCAAGAAACAAA
GAGCTAATAGCTAAAAAGACTACTCCTTTATTGAACTTCTTGAAAAATAAACAGAGACTG
AGAGAAGAAAAAAGAGAGGAGAGAAGGAGGAGAGAATTAGAAAGGAAAAGACAAAGAGAA
GAAGAAAGAAGAAAATGGAAAGAAGAGGAGAAAAGGAAGAGAAAAGAAGCAGAAAAATTG
AAGAGAGTAGACAGATGCCCAGAAAAAGAAAGAGACAGATCAAAAGAAGAACCAAAGATT
AAGCTACTTAAGAAGCCTGAAAAAGACTTGGAGAGAAAAGAAAAATCCAAGAAACTGGAA
AAAGAGACTCTGAGGGAGGAAAAAAATGCGAGTAGTGCATCTGCCAAACGATCTGATGGG
GAGACAAAAGAAGAGAAGGCAAAAAAATCAGAAGATGAGTGTGTAAAGGACTACAGGGAC
CGAGATAGAGATTTTGACAGAGACAGAGAATATGAGAGAGCACAGAGAGAGAAACTGAGA
CGCCAAGAAGAGGAGCGTCGGAGGCAGAAAGAGCGCTATGAGAAAGAGAAGGTTTTTAGA
AGAAAAGAGGAAGAGGTGAAAAAGGAGAGAGACTTACTCAGAGAAAAGGGAAAGAAAAGT
GATCTTACAGACTTTACCAGCAGCACGGACAAATCTGAGAAAGTAACCAAAGACGATAAA
AAAGAGGATATTAAGAGGGATCGTATCAGAAACAAGGATCCAGCAATGCAGCTGTACCAG
CCCGGAGCCCGAAGCCGGAGCAGATTGTGTCAGTATGAAGACAGTGCTGCAAAGCCCCCA
GATCAGGGAGTGGATAAGAAACAAGAGGGTGAGACCAGTCACACGAAGGAAGAGGAG
>ENSTGUT00000003566_common_whitethroat_Z
GCCGTGCCGCAGGTGGTGATCCGCCGGCTGCCGCCCAGCCTGACGAAGGAGCAGCTGGAG
GAGCACCTGCAGCCTCTGCCCGAGCACTACTTCGAGTTCTTCGCGAACGACTCCAGCTTG
TACCCGCACATGTTCTCGAGAGCCTATATCAACTTCAAGAACCAGGAAGATATAGTGCTC
TTCAGGGATCGCTTCGACGGCTACGTTTTTGTCGATCACAAAGGTCAGGAATATGCTGCC
ATAGTTGAATTTGCCCCTTTCCAAAAAGCTGCAAAAAAGAAGAGTAAGAAAAAGGATGCC
AAAACTGGAACTATTGAAGATCCAGAATACAAGAAGTTTTTGGAAAGTTACAGTGCAGAT
GATGAAAAATTAACCTCCACTCCTGAAACTTTGTTGGAGGAGATAGAGGCAAGAAACAAA
GAGCTAATAGCTAAAAAGACCACTCCTTTATTGAACTTCTTGAAAAATAAACAGAGACTG
AGAGAAGAAAAAAGAGAGGAGAGAAGGAGGAGAGAATTAGAAAGGAAAAGACAAAGAGAA
GAAGAAAGAAGAAAATGGAAAGAAGAGGAGAGAAGGAAGAGAAAAGAAGCAGAAAAATTG
AAGAAAGTAGACAGATGCCCAGAAAAAGAAAGAGACAGATCAAAAGAAGAACCAAAGATT
AAGCTACTTAAGAAGCCTGAAAAAGACTTGGAGAGAAAAGAAAAATCCAAGAAACTGGAA
AAAGAGACTCTGAGGGAGGAAAAAAATGCGAGTAGTGCATCTGCCAAACGATCTGATGGG
GAGACAAAAGAAGAGAAGGCAAAAAAATCAGAAGATGAGTGTGTAAAGGACTACAGGGAC
CGAGATAGAGATTTTGACAGAGACAGAGAATATGAGAGAGCACAGAGAGAGAAACTGAGA
CGCCAGGAAGAGGAGCGTCGGAGGCAGAAAGAGCGCTATGAGAAAGAGAAGGTTTTTAGA
AGAAAAGAGGAAGAGGTGAAAAAGGAGAGAGACTTACTCAGAGAAAAGGGAAAGAAAAGT
GATCTTACAGACTTTACCAGCAGCACGGACAAATCTGAGAAAGTAACCAAAGACGATAAA
AAAGAGGATATTAAGAGGGATCGGATCAGAAACAAGGATCCAGCAATGCAGCTGTACCAG
CCTGGAGCCCGAAGCCGAAGCAGATTGTGTCAGTATGAAGACAGTGCTGCAAAGCCCCCA
GATCAGGGAGTGGATAAGAAACAAGAGGGTGAGACCAGTCACACGAAGGAAGAGGAG
>ENSTGUT00000003593_zebrafinch
TTAGGGTCGTTCAATAGAAGAAAAAGAAATTCCCTCTACGTAACTGTGACTCTCCTCATT
GTGTCAGTATTAATTCTAACGGTGGGCCTAGCTGCTACAACAAGAACCCAAAATGTGACT
GTTGGAGGTTATTACCCAGGGGTTATTCTTGGTTTTGGGTCCTTCCTTGGAATAATCGGA
TCAAACTTGATAGAAAACAAAAGACAAATGCTGGTTGCATCGATCGTCTTCATCAGCTTT
GGTGTCATCGCTGCGTTCTGCTGTGCCATAGTAGACGGTGTCTTTGCTGCCAGACACATA
GACCTGCGGCCGCTGTACGCGGGGCGATGTCAGTACTCCAAGAGCACCACCCCGCCTGAG
CTGCTTGGTTCTAGCCTAATCACTGAGAATTCTACAGCAGGCCAAACAGCAGAAACTGCG
GTCTGTCACCCACAGCGCCGTGCCCCCTGCACACCGAAAATAAAAACCAATACCTGCTTC
TGCTGTGACCTGTACAACTGTGGGAACAGAGTGGAAATTTCTGGAGGGTACTATGAATAC
ATTGATGTCAGCAGCTGCCAGGACATCATCCACCTTTACCACTTGCTCTGGTCGGCAACA
ATTCTGAACTTCCTAGGGATCATTACAGCAGCAATACTTGGAGGATTTAAAGACATGACT
CCTTCCCTCCCTCTGAACTGCACTGTTGAAAATGCACACCCTTCAGTGACCTACTACAGG
CCACAAGTGACATCTTACAACTCCTACTACCACAGCACTCCTCACCTGCCTCCCTACTCT
GCCTATGACTTTCAGCATTCCAGTGTGTTTCCAGCCTCCACTCCTGGCCTCTCCGATGAC
CCCCAGTCCCTGTCTCCATCTCCCAGCTATATGTGGGCCTCTAATCCTCGTTACTCGCCA
CCCTATTTCCCACCTTTTAAGCCACCACCTTACACGCCA
>ENSTGUT00000003593_common_whitethroat_W
TTAGGGTTGTTCAATAGAAGAAAAAGAAATTCCCTCTACGTAACTGTGACTCTCCTCATT
GTGTCAGTATTAATTCTAACGGTGGGCCTTGCTGCTACAACAAGAACTCAAAATGTGACT
GTTGGAGGTTATTACCCAGGGGTTATTCTTGGTTTTGGGTCATTCCTTGGAATAATTGGA
TCAAACTTGATAGAAAACAAAAGACAAATGCTGGTTGCATCGATTGTCTTCATCAGCTTT
GGTGTCATCGCTGCGTTCTGCTGTGCCATAGTAGACGGTGTCTTTGCTGCCAGACACATA
GATCTGAGGCCACTGTACGCAGGGCGATGTCAGTACTCCAAGAGTATGACCCCACCAGAG
CTGCTCTGTTCTAGTCTAATCACTGAGAAATCTACAGCAGGCCTAACAGCAGAAACTGCG
ATCTGTCACCCACAGCGCCGTGCCCCCTGCACACCGAAAATAAAAACCAATACCTGCTTC
TGCTGTGACCTGTACAACTGTGGGAACAGAGTAGAGATTTCTGGAGGGTACTATGAATAC
ATTGATGTCAGCAGCTGCCAGGACATCATCTACCTTTACCACTTGCTCTGGTCGGCAACA
ATTCTGAACTTCCTAGGGATCATTACAGCAGCAATACTTGGAGGCTTTAAAGACATGACT
CCTTCCCTCCATCTGAACTGCACTGTTGAAAATGCACACCCTTCAGTGACCTACTACAGG
CCACAAGTGACATCTTACAACTCCTACTACCACAGCACTCCTCACCTACCTCCCTACTCT
GCTTATGACTTTCAGCATTCCAGCGTGTTTCCAGCCTCCACTCCTGGCCTCTCCAATGAT
CCCCAGTCCCTGTCACCATCTCCCAGCTATATGTGGGCCTCTAATCCTCGTTACTCACCA
CCCTATTTCCCACCTTTTAAGCCACCACCTTATACACCA
>ENSTGUT00000003593_common_whitethroat_Z
TTAGGGTCATTCAATAGAAGAAAAAGAAATTCCCTCTACGTAACTGTGACTCTCCTCATT
GTGTCAGTATTAATTCTAACGGTGGGCCTAGCTGCTACAACAAGAACCCAAAATGTGACT
GTTGGAGGTTATTACCCAGGGGTTATTCTTGGTTTTGGGTCGTTCCTTGGAATAATCGGA
TCAAACTTGATAGAAAACAAAAGACAAATGCTGGTTGCATCGATCGTCTTCATCAGCTTT
GGTGTCATCGCTGCGTTCTGCTGTGCCATAGTAGACGGTGTCTTTGCTGCCAGACACATA
GATCTGAGGCCGCTGTACGCGGGGCGATGTCAGTACTCCAAGAGTACCACCCCACCAGAG
CTGCTCTGTTCTAGTCTAATCACTGAGAAATCTACAGCAGGTCAAACAGCAGAAACTGCA
GTCTGTCACCCACAGCGCCGTGCCCCCTGCACACCGAAAATAAAAACCAATACCTGCTTC
TGCTGTGACCTGTACAACTGTGGGAACAGAGTAGAGATTTCTGGAGGGTACTATGAATAC
ATTGATGTCAGCAGCTGCCAGGACATCATCCACCTTTACCACTTGCTCTGGTCGGCAACA
ATTCTGAACTTCCTAGGGATCATTACAGCAGCAATACTTGGAGGCTTTAAAGACATGACT
CCTTCTCTCCCTCTGAACTGCACTGTTGAAAATGCACACCCTTCAGTGACCTACTACAGG
CCACAAGTGACATCTTACAACTCCTACTACCACAGCACTCCTCACCTGCCTCCCTACTCT
GCTTATGACTTTCAGCATTCCAGCGTGTTTCCAGCCTCCACTCCTGGCCTCTCCGATGAC
CCCCAGTCCTTGTCACCATCTCCCAGCTATATGTGGGCCTCTAATCCTCGTTACTCACCA
CCCTATTTCCCACCTTTTAAGCCACCACCTTACACACCA
>ENSTGUT00000003642_zebrafinch
CAGTCCTATGCAGTTGAAGTAGATATAAAGGATGCTTCTAATGCTACATGCCTGTATGCA
GATTGGATGATGAGGTTCTTGATAAAATATGAATCAAACAGTGGTGATTATAAAACCACA
ACCCTGAATTTGTCATCGAGTGTGACACACAATGGAAGCGTCTGTGGCAATGACGTGGCA
GTGCAGTTTGGAGAAGGTCATTCTTGGACAAAAAACAATGAAACTTACGGAGACTTCATC
ACACTGACCTACACCAATGACACAGCTGTATTTCCTGATGCTAAAAGAAAAGGTAACATT
CAGGATCCTTCGCGTCCAATTCAACTGAATACTGTCGTGTGTCATAATTCCTTTGTTATT
GAAGCAGAAAATACAACGCAGATTTTCTGGAATGTTACTATGCAGGCTGTTCAGAATGGC
GTCAGTAAAAAAGAGTCTAGATGTCCTGCTGATACACCTACTTCTGAACCTACTGTTCCA
CCTACTATTGCCAATGTAACTACTGCATCTACCACTACTTTGTCTCCTGCTCCAACAGCT
CCCAAACCTGTGGAGAATCCAGTCACAGGAAATTATTCTCTTAAAAGTGGAAATAAAACT
TGTTTCCTGGCAACTGTGGGGCTGCAACTGAATGTTTCTCAAGAAAAGACTCCTCTTCTG
ATCAACATCAATCCAAAGACAACTGTTGCAGATGCCTGTGGTAACACAACAGCCACTCTG
AAACTGAATGATGGAAATAGCACACTGATTGGTTTCACATTTGCTGTTAAAATTGTACAA
AAATTTTATCTGAGGGAGGTGAATGTTACTCTGCTCAACCTATCTGCCTTAAACAGCAAT
TTAAGCAAGTGGGATGCTTTCCTTGGTAGCTCTTACATGTGCCGAAAAGAGCAAACCCTT
CAGATTAATGAAAATGTTCAAGTACATACTTTTAATCTATGGATTCAGCCATTCCTTGTG
GAGGCAAATAAGTTTGCTACAGCTGAAGAATGCATTGCTGATTCTGACCTGAACTTTCTT
ATTCCCATCGCAGTGGGTGTGGCACTTGGATTCCTTATCATTCTTGTCTTTATATCTTAC
ATCATTGGAAGAAGAAAAAGTCGTACTGGCTATCAGTCTGTA
>ENSTGUT00000003642_common_whitethroat_W
CTGTCCTATGCAGTTGAAGTAGATATAAAGGATGCTTCTAATGCTACATGCCTGTATGCA
GATTGGATGATGAGGTTCTTGATAACATATGAATCAAACAATGGTGATTATAAAACCACA
ACCCTGAATTTGTCATCGAGTGTGACACACAATGGAAGTGTCTGTGGCAATGACGTGGCA
GTGCAGTTTGGAGAAGGTCATTCTTGGACAAAAAACAATGAAACTTACGGAGACTTCATC
ACACTGACCTACACCAATGACACAGCTGTATTTCCTGATGCTAAAAGAAAAGGTAACATT
CAGGATCCTTTGCATCCAGTTCAACTGAATACTGTCGTGTGTCATAATTCCTACTTTATT
GAAGCAGAAAATATAATGCAGATTTTCTGGAATGTTACTGTGGAGGCCGTTCAGAATGGC
GTCAGTAAAAAAGAGTCTAGATGTCCTGCTGATACACCTACTTCTGCACCTACTGTTTCG
CCTACTATTGCCGATGTAACTACTGCATCTACCACTACTTTGTCTCCTGCTCCAACAGCT
CCCAAACCTGTGGAGAATCCAGACACAGGAAACTATTCTCTTAAAAGTGGAAATAAAACT
TGTTTCCTGGCGACTGTGGGGCTGCAACTGAATGTTTCCCAAGACAAGACTCCTCTTCTG
ATCAACATCAATCCAAAGACAACTACTGCAGATGCCTGTGGTAACACAACAGCCACTCTG
AAATTGAATGATGGAAATAGCACACTGATTGGTTTCACATTTGCTGTTAAAATTGTACAA
AAATTTTATCTGAGGGAGGTGAATGTTACGCTGCTCAACCTATCTGCCTTAAACAGCAAT
TTCAGCAAGTGGGATGCTTTCCTTGGTAGCTCTTACATGTGCCAAAAAGAGCAAACTCTT
CAGATTAATGAAGATGTTCAAGTACATACTTTTAATCTATGGATTCAGCCGTTCCTTGTG
GAGGCAAATAAGTTTGCTACAGCTGAAGAATGCATTGCTGATTCTGACCTGAACTTTCTT
ATTCCCATCGCAGTGGGCATGGCACTTGGATTCCTTATCATTCTTGTCTTTATATCTTAC
ATCATTGGAAGAAGAAAAAGTCGTACTGGCTATCAGTCTGTA
>ENSTGUT00000003642_common_whitethroat_Z
CAGTCTTACGCAGTTGAAGTAGAGATAAAGGATGCTTCAAATGCTACATGCCTGTATGCA
GATTGGATGATGAGGTTCTTGATAACATATGAATCAAACAATGGTGATTATAAAACCACA
ACCCTGAATTTGTCATCGAGTGTGACACACAATGGAAGTGTCTGTGGCAATGACGTGGCA
GTGCAGTTTGGAGAAGGTCATTCTTGGACAAAAAACAATGAAACTTACGGAGACTTCATC
ACACTGACCTACACCAATGACACAGCTGTATTTCCTGATGCTAAAAGAAAAGGTAACATT
CAGGATCCTGCTCGTCCAGTTCAACTGAATACTGTCGTGTGTCATAATTCCTTCTTTATT
GAAGGAGAAAATATAACGCAGATTTTCTGGAATGTTACTGTGCAGGCTGTTCAGAATGGC
GTCAGTAAAAAAGAGTCTAGATGTCCTGCTGATAAACCTACTTCTGCACCTACTGTTCCA
CCTACTACTGCCAATGTAACTACTGCATCCACCACTACTTTGTCTCCTGCTCCAACAGCT
CCCAAACCTGTGGAGAATCCAGACACAGGAAACTATTCTCTTAAAAGTGGAAATAAAACT
TGTTTCCTGGCAACTGTGGGGCTGCAACTGAATGTTTCCCAGGACAAGACTCCACTTCTG
ATCAACATCAATCCAAAGACAACTGTCGCAGATGCCTGTGGTAACACGACAGCCACTCTG
AAATTGAATGATGGAAATAGCACACTGATTGGTTTCACATTTGCTGTTAAAATTGTACAA
AAATTTTATCTGAGGGAGGTGAATGTTACGCTGCTCAACCTATCTGCCTTAAACAGCAAT
TTCAGCAAGTGGGATGCTTTCCTTGGTAGCTCTTACATGTGCCGAAAAGAGCAAACTCTT
CAGATTAATGAAGATATTCAAGTACATACTTTTAATCTATGGATTCAGCCATTCCTTGTG
GAGGCAAATAAGTTTGCTACAGCTGAAGAATGCATTGCTGATTCTGACCTGAACTTTCTT
ATTCCCATCGCAGTGGGCGTGGCACTTGGATTCCTTATCATTCTTGTCTTTATATCTTAC
ATCATTGGAAGAAGAAAAAGTCGTACTGGCTATCAGTCTGTA
>ENSTGUT00000003698_zebrafinch
ATGTTTCCCACAGGTTTCTCTTCCCCCAACCCCCCAGCTGCAGCCCAGGAGGTCAGACCT
GCCACTGATGGTAACACTAGCAGCAGCTCCTCCTGCAAGAAGAGAAAGCTAAATAACAGC
AGCAACAGTAATTCCGAGAAAGAAGAATTTGATTCCATTTCCTCCTGCACCTCTTCTCCT
TCCAAAAACACCTCCTCATCATCGTCCTCTGTCATCACCACTTCCTCGTGCTCCTCCTCA
GGGGTTGCTTCCTCCAACCATCACCTCCAGAAGAAGCTGCGTTTTGAGGACTCCGTGGAT
TTTATTGGACTCGATGTGAAGATGGCTGAAGAGTCTTCTTCCTCCTCCTCTCCTGCTGCC
TCTTCTCAGCAGCAGCACCAGCAACAGCTTAAAAATAAAAGCCTTTTAATTTCATCAGTG
GCTGTGGGGCACCATGCAAATGGCCTGACCAAAGCTGCCTCCTCTACTGTTTCCAGTTTC
GCCAACAGTAAACCTGGCTCTGCCAAGAAATTAGTGATCAAGAACTTTAAAGATAAACCC
AAATTGCCTGAAAACTACACAGATGAAACCTGGCAAAAACTGAAAGAAGCTGTAGAAGCT
ATCCAGAACAGTACTTCAATTAAGTACAATTTAGAGCTCTATCAGGCTGTTGAAAATCTC
TGCTCCTACAAGATCTCTGCAAATTTGTACAAACAATTGAGGCAGATCTGTGAAGACCAC
ATTAAAGCACAAATTTTCAGAGAATATCCTTTTCTTAGTGTCCTTTTTCTGAAGAAAATA
GACAAATGTTGGCAAGATCACTGCAGACAAATGATTATGATTAGAAGTATCTTTCTGTTC
TTGGATCGAACCTATGTACTGCAGAATTCAATGCTGCCATCTATTTGGGATATGGGACTA
GAATTGTTCAGAACTATCAGTGATCAGAAGGTTCAGAACAAAACTATTGATGGCATTCTT
CTGCTGATTGAGAGGGAAAGAAATGGTGAGGCTATCGACAGGAGTTTGCTGCGAAGCCTT
CTGAGCATGCTGTCGGACTTGCAGATCTATCAGGACTCTTTTGAACATAGATTCTTGGAA
GAGACTAATCGTCTGTATGCAGCAGAGGGACAGAGGCTTATGCAGGAACGAGAGGTTCCA
GAATATCTTCACCATGTCAACAAGCGCTTGGAAGAAGAAGCAGACAGAATAATCACTTAT
TTAGATCAGAGCACACAGAAGCCACTAATTGCTACTGTAGAAAAGCAACTTCTAGGTGAA
CATTTAACAGCCATTCTTCAGAAAGGTCTAAATCACCTTCTTGATGAAAACCGAATTCAA
GACCTGTCTCTTCTGTATCAGTTATTCAGTCGTGTGAGAGGTGGAGTGCAGGTTCTCTTG
TACATAAAGGCATTTGGTAGCACCATAGTAATTAATCCTGAAAAAGACAAAACCATGGTC
CAAGAACTTCTTGATTTTAAAGACAAAGTTGACCATATTATTGATGTTTGCTTTCTCAAG
AATGAGAAGTTTGTAAATGCCATGAAAGAAGCCTTTGAAACATTCATTAACAAAAGACCG
AATAAGCCAGCTGAACTCATAGCTAAATATGTAGATTCAAAGCTTCGTGCAGGCAACAAA
GAAGCTACTGATGAAGAACTTGAAAAAATGCTGGATAAAATTATGATCATATTTAGATTC
ATATATGGAAAAGATGTCTTTGAGGCCTTTTATAAAAAAGATCTAGCAAAGAGACTATTA
GTTGGGAAGAGTGCATCAGTAGATGCTGAAAAATCTATGCTTTCCAAACTCAAGCATGAA
TGTGGAGCTGCTTTCACCAGCAAACTTGAAGGAATGTTTAAAGATATGGAGCTTTCAAAA
GACATAATGATACAATTCAAACAGTATATGCAAAATCAGAATGTCCCTGGCAACATTGAA
CTAACAGTGAATATTCTGACTATGGGTTACTGGCCAACCTATGTGCCTATGGAGGTCCAC
CTGCCCCCAGAGATGGTAAAACTGCAGGAGATTTTCAAGACCTTTTATTTAGGAAAACAC
AGTGGTAGGAAACTTCAGTGGCAGTCAACACTAGGACACTGTGTACTAAAAGCAGAATTC
AAAGAGGGCAAAAAAGAACTTCAGGTCTCCTTGTTCCAGACACTGGTGCTGCTCATGTTT
AATGAAGGAGAGGAGTTCAGTTTAGAGGAGATAAAACAAGCCACTGGGATAGAGGATGGA
GAGCTGAGAAGGACACTTCAATCTCTGGCTTGTGGCAAAGCCAGAGTACTGACTAAAAGC
CCCAAAGGCAAAGATGTGGAAGATGGTGATAAATTCACATGTAATGATGATTTCAGACAT
AAGCTCTTCAGGATAAAAATCAACCAAATTCAGATGAAAGCAAGCACTACAGAGAGGGTG
TTCCAGGACCGGCAGTACCAGATCGATGCCGCCATTGTGCGCATCATGAAGATGCGCAAG
ACGCTGAGTCACAACCTGCTCGTGTCAGAGGTCTACAACCAGCTGAAATTCCCAGTCAAG
CCTGCTGACCTTAAGAAGAGAATAGAATCCTTGATTGACAGGGACTACATGGAAAGAGAT
AAAGAAAACAATCAGTACAACTATATTGCA
>ENSTGUT00000003698_common_whitethroat_W
ATGTTTCCCACAGGTTTCTCTTCCCCCAACCCCCCAGCTGCAGCCCAGGAGGTCAGACCT
GCCACTGATGGTAATACTAGCAGCAGCTCCTCCTGCAAGAAGAGAAAGTTAAATAACAGC
AGCAACAGTAATTCCGAAAAAGAAGAATTTGGTTCCATTTCCTCCTGCACCTCTTCTCCT
TCCAAAAACACCTCCTCATCATCTTCCTCTGTTATCACCACTTCCTCGGGCTCCTCCTCA
GGGGTTGCTTCCTCCAACCATCATCTCCAGAAGAAGCTGCGCTTTGAGGACTCCATGGAT
TTTTTTGGACTCGATGTGAAGATGGCTGAAGAGTCTTCTTCCTCCTCCTCTCCTCCTGCC
TCTTCTCAGCAGCAGCACCAGCAACAGCTTAAAAATAAAAGCCTTTTAATTTCGTCAGTG
GCTGTGGGGCACCATGCAAATGGCCTGACCAAAGCTGCCTCCTCTACTGTTTCCAGTTTT
GCCAACAGTAAACCTGGCTCTGCCAAGAAATTAGTGATCAAGAACTTTAAAGATAAACCC
AAATTGCCTGAAAACTACACAGATGAAACCTGGCAAAAACTGAAAGAAGCTGTAGAAGCT
ATCCAGAACAGTACTTCAATTAAGTACAATTTAGAGCTCTATCAGGCTGTTGAAAATCTC
TGCTCCTACAAGATCTCTGCAAATTTGTACAAACAGTTGAGGCAGATCTGCGAAGACCAC
ATTAAAGCACAAATTTTCAGAGAATATCCTTTTCTTAATGTCCTTTTTCTAAAGAAAATA
GACAAATGTTGGCAAGATCACTGCAGACAAATGATTATGATTAGAAGTATCTTTCTGTTC
TTGGATCGAACTTACGTACTTCAGAATTCAATGCTGCCATCTATTTGGGATATGGGGCTA
GAATTGTTCAGAACTATCAGTGATCATAAGGTTCAGAACAAAACTATTGATGGCATTCTT
CTGTTGATCGAGAGGGAAAGAAATGGTGAGGCTATTGACAGGAGTTTACTGCGAAGCCTT
CTGAGCATGCTTTCTGACTTGCAGATTTATCAGGACTCTTTTGAACATAGATTCTTGGAA
GAGACTAATCGCCTGTATGCAGCAGAGGGACAGAGGCTTATGCAGGAACGAGAGGTTCCA
GAATATCTTCACCATGTCAACAAGCGCTTGGAAGAAGAAGCAGACAGAATCATCACTTAT
TTAGATCAGAGCACACAGAAGCCACTAATTGCTACTGTAGAAAAGCAACTTCTAGGTGAA
CATTTAACAGCCATTCTTCAGAAAGGTCTAAATCACCTTCTTGATGAAAACCGAATTCAA
GACCTGTCTCTTCTGTATCAGTTATTCAGTCGTGTGAGAGGTGGAGTACAGGTTCTCTTG
TACATAAAGGCATTTGGTAGCACCATAGTAATTAATCCTGAAAAAGACAAAACCATGGTC
CAAGAACTTCTTGATTTTAAAGACAAAGTTGACCATATTATTGATGTTTGCTTTCTCAAG
AATGAGAAGTTTGTAAATGCCATGAAAGAAGCCTTTGAAACATTCATTAACAAAAGACCA
AATAAGCCAGCTGAACTCATAGCTAAATATGTAGATTCAAAGCTTCGTGCAGGCAACAAA
GAAGCTACTGATGAAGAACTTGAAAAAATGCTGGATAAAATTATGATCATATTTAGATTC
ATATATGGAAAAGATGTCTTTGAGGCCTTTTATAAAAAAGATCTAGCAAAGAGACTATTA
GTTGGGAAGAGTGCATCAGTAGATGCTGAAAAATCTATGCTTTCCAAACTCAAACATGAA
TGTGGAGCTGCTTTCACCAGCAAACTTGAAGGAATGTTTAAAGATATGGAGCTTTCAAAA
GACATAATGATACAATTCAAACAGTATATGCAAAATCAGAATGTCCCTGGCAACATTGAA
CTAACAGTGAATATTCTGACTATGGGTTATTGGCCAACCTACGTGCCTATGGAGGTCCAC
CTGCCCCCAGAGATGGTAAAACTGCAGGAGATTTTCAAGACCTTTTATTTAGGAAAACAC
AGTGGTAGGAAACTTCAGTGGCAGTCAACACTAGGACACTGTGTACTAAAAGCAGAATTT
AAAGAGGGCAAAAAAGAACTTCAGGTCTCCTTGTTCCAGACACTGGTGCTGCTCATGTTT
AATGAAGGAGAGGAGTTCAGTTTAGAGGAGATAAAGCAAGCTACTGGGATAGAGGATGGA
GAGCTGAGAAGGACACTTCAATCTCTGGCTTGTGGCAAAGCCAGAGTACTGACTAAAAGC
CCCAAAGGAAAAGATGTGGAAGATGGTGATAAATTCACATGTAATGATGATTTCAGACAT
AAGCTCTTCAGGATAAAAATCAACCAAATTCAGATGAAAGCAAGCACTACAGAGAGAGTG
TTCCAGGACCGGCAGTACCAGATCGATGCCGCCATTGTGCGGATCATGAAGATGCGCAAG
ACACTGAGTCATAACCTACTCGTGTCAGAGGTCTACAACCAGCTGAAATTCCCAGTCAAG
CCTGCTGACCTTAAGAAGAGAATAGAATCCTTGATTGACAGGGACTACATGGAAAGAGAT
AAAGAAAACAATCAGTACAACTATATTGCA
>ENSTGUT00000003698_common_whitethroat_Z
ATGTTTCCCACAGGTTTCTCTTCCCCCAACCCCCCAGCTGCAGCCCAGGAGGTCAGACCT
GCCACTGATGGTAACACTAGCAGCAGCTCCTCCTGCAAGAAGAGAAAGTTAAATAACAGC
AGCAACAGTAATTCCGAAAAAGAAGAATTTGATTCCATTTCCTCCTGCACCTCCTCTCCT
TCCAAAAACACCTCCTCATCATCTTCCTCTGTCATCACCACTTCTCCGTGCTCCTCCTCA
GGGGTTGCTTCCTCCAACCATCACCTCCAGAAGAAGCTGCGCTTTGAGGACTCCGTGGAT
TTTATTGGACTCGATGTGAAGATGGCTGAAGAGTCTTCTTCCTCCTCCTCTCCTGCTGCC
TCTTCTCAGCAGCAGCACCAGCAACAGCTTAAAAATAAAAGCCTTTTAATTTCGTCAGTG
GCTGTGGGGCACCATGCAAATGGCCTGACCAAAGCTGCCTCCTCTACTGTTTCCAGTTTC
GCCAACAGTAAACCTGGCTCTGCCAAGAAATTAGTGATCAAGAACTTTAAAGATAAACCT
AAATTGCCTGAAAACTACACAGATGAAACCTGGCAAAAACTGAAAGAAGCTGTAGAAGCT
ATCCAGAACAGTACTTCAATTAAGTACAATTTAGAGCTCTATCAGGCTGTTGAAAATCTC
TGCTCCTACAAGATCTCTGCAAATTTGTACAAACAATTGAGGCAGATCTGTGAAGACCAC
ATTAAAGCACAAATTTTCAGAGAATATCCTTTTCTTAGTGTCCTTTTTCTAAAGAAAATA
GACAAATGTTGGCAAGATCACTGCAGACAAATGATTATGATTAGAAGTATCTTTCTCTTC
TTGGATCGAACTTACGTACTTCAGAATTCAATGTTGCCATCTATTTGGGATATGGGGCTA
GAATTGTTCAGAACTATCAGTGATCAGAAGGTTCAGAACAAAACGATTGATGGCATTCTT
CTGCTGATCGAGAGGGAAAGAAATGGTGAGGCTATTGACAGGAGTTTACTGCGAAGCCTT
CTGAGCATGCTTTCTGACCTGCAGATTTATCAGGACTCTTTTGAACATAGATTCTTGGAA
GAGACTAATCGCCTGTATGCAGCAGAGGGACAGAGGCTTATGCAGGAACGAGAGGTTCCA
GAATATCTTCACCATGTCAACAAGCGCTTGGAAGAAGAAGCAGACAGAATAATCACTTAT
TTAGATCAGAGCACACAGAAGCCATTAATTGCTACTGTAGAAAAGCAACTTCTAGGTGAA
CATTTAACAGCCATTCTTCAGAAAGGTCTCAATCACCTTCTTGATGAAAACCGAATTCAA
GACCTGTCTCTTCTGTATCAGTTATTCAGTCGTGTGAGAGGTGGAGTACAGGTTCTCTTG
TACATAAAGGCATTTGGTAGCACCATAGTAATTAATCCTGAAAAAGACAAAACCATGGTC
CAAGAACTTCTTGATTTTAAAGACAAAGTTGACCATATTATTGATGTTTGCTTTCTCAAG
AATGAGAAGTTTGTAAATGCCATGAAAGAAGCCTTTGAAACATTCATTAACAAAAGACCA
AATAAGCCAGCTGAACTCATAGCTAAATATGTAGATTCAAAGCTTCGTGCAGGCAACAAA
GAAGCTACTGATGAAGAACTTGAAAAAATGCTGGATAAAATTATGATCATATTTAGATTC
ATATATGGAAAAGATGTCTTTGAGGCCTTTTATAAAAAAGATCTAGCAAAGAGACTATTA
GTTGGGAAGAGTGCATCAGTAGATGCTGAAAAATCTATGCTTTCCAAACTCAAACATGAA
TGTGGAGCTGCTTTTACCAGCAAACTTGAAGGAATGTTTAAAGATATGGAGCTTTCAAAA
GACATAATGATACAATTCAAACAGTATATGCAAAATCAGAATGTCCCTGGCAACATTGAA
CTAACAGTGAATATTCTGACTATGGGTTATTGGCCAACCTACGTGCCTATGGAGGTCCAC
CTGCCCCCAGAGATGGTGAAACTGCAGGAGATTTTCAAGACATTTTATTTAGGAAAACAC
AGTGGTAGGAAACTTCAGTGGCAGTCAACACTAGGACACTGTGTACTAAAAGCAGAATTT
AAAGAGGGCAAAAAAGAACTTCAGGTCTCCTTGTTCCAGACACTGGTGCTGCTCATGTTT
AATGAAGGAGAGGAATTCAGTTTAGAGGAGATAAAGCAAGCCACTGGGATAGAGGATGGA
GAGCTGAGAAGGACACTTCAATCTCTGGCTTGTGGCAAGGCCAGAGTACTGACTAAAAGC
CCCAAAGGCAAAGATGTGGAAGATGGTGATAAATTCACATGTAATGATGATTTCCGACAT
AAGCTCTTCAGGATAAAAATCAACCAAATTCAGATGAAAGCAAGCACTACAGAGAGAGTG
TTCCAGGACCGGCAGTACCAGATCGATGCCGCCATTGTGCGGATCATGAAGATGCGCAAG
ACACTGAGTCATAACCTGCTCGTGTCAGAGGTCTACAACCAGCTGAAATTCCCAGTCAAG
CCTGCTGACCTTAAGAAGAGAATAGAATCCTTGATTGACAGGGACTACATGGAAAGAGAT
AAAGAAAACAATCAGTACAACTATATTGCA
>ENSTGUT00000018848_zebrafinch
ATGGAGGGGAAAAAAGTGCTTCTTCAGTCTTTGAATGAGTGTGATGTTACAGTCATTGTG
GAGGGTCAAGTGGTTGAACTGAGCTTTGTAAGAGCAGAAATTTTTTATATTTATAGTTCC
AAAATAATCAGTGTCCGAGATGAACTGATTAAATCAGGGCAGGAGCTGGGCATACCTCCA
AATCAAAGAGATGCTGAAACACAGCCAGAGGGTCAAGGGATGCCAGTTTCATTCTCCTTA
GATTCGGATGATGAGGATGATGATGTAATATTTTGTTCCGAGGTTCCTCCAAAAGAATGT
GCTGCAAGCCAGAACTCTGACCAAAAATCCTGTAGTGGTGGCTCTACCACAGCAGCTCAG
GGTGCCAGCTCCTTGCATCAAACAAACCAGCAGCCATCCGAAGAGGTTGTTGAAGTCGAT
ATCATTAGCTCTAGTCCTGGTAGCACTGAAGGATCAAAAATAAAAATCTCAGATGTCGGA
AACAACAAGGAACTGAGTTCGGAAATAGGAGGCGTTTATGCAAATAAAAAGTCTGATGAT
GGGAAACGCATGAAAGTAGGCAGAGTCTACTACATTCACTCCTGGGAGAAGAAGTACTGT
GACAAAGAGCGAAGGTACCAGTGCTTGACGTGCGGCAAATCTTTCATCAACTACCAGATC
ACCATCTCCCACATCAGATCAGTTCACAGCACCAAGCTGTACAGGTCCCTGCAGATCAGG
CAGTACGCCTACATCAGCGACCGCCACAGCAGCGTCCCGGGCATCAGTGACGGCGGAGTT
GTCTATCGTGTTGGCTCAGGGGATGGCGCTGAAGGAGCCAAACAAATCGACATTTTCGTT
AATGAAACAATTTTTAAACAAAAC
>ENSTGUT00000018848_common_whitethroat_W
ATGGAGGGGAAAAAAGTGCTCCTTCAGTCTTTGAATGAGTGTGATGTTACAGTCATTGTG
GAGGGTCAAGTGGTTGAACTGAGCTTTGTAAGAGCAGAAATTTTTTATATTTATAGTTCC
AAAATAATCAGTGTTCGAGATGAACTGATTAAATCAGGGCAGGAGCTGGACATACCTCTA
AATCAAAGAGATGCTGAAACACAGCCAGAGGGTCAAGGGATGCCAGTTTCATTCTCCTTA
GATTCGGATGATGAGGATGATGATGTAATTTTTTGTTCTGAGGTTCCTCCAAAAGAATGT
GCTGCAAGCCAGAACTCTGACCAAAAATCCTGTAGTGGTGGCTCTACCACAGCAGCTCAG
GGTGCCAGCTCCTTGCATCAAACAAACCAGCAGCCATCCGAAGAGGTTGTTGAAGTTAAT
ATCATTAGCTCTAGTCCTGATAGCGTTGAAGGATCAAAAATAAAAATCTCTGATGTCGGA
AACAACAAGGAATTAAGTTCGGAAATAGGAGGCGTTTATGCAAATAAAAAGTCTGGTGAT
GGGAAACGCATGAAAGTAGGCAGAGTCTACTACATTCACTCCTGGGAGAAGAAGTACTGT
GACAAAGAGCGAAGGTACCAGTGCTTGACGTGTGGCAAATCTTTCATCAACTACCAAATT
ACGGCCTCCCACATCAGATCAGTTCACAGCACCAAGCTGTACAGGTCCCTGCAGATCAGA
CAGTACGCCTACATCAGTGACCGCCCTAGCAGTGTCCCGGGGATAAATGAGGGAGGAATT
GTCTACCGTGTTGGCTCAGGGGATGGCACTGAAGGAGCCAAACAAATCGACATTTTTGTT
AATCAAACAATTTTTAAACAAAAC
>ENSTGUT00000018848_common_whitethroat_Z
ATGGAGGGGAAAAAAGTGCTCCTTCAGTCTTTGAATGAGTGTGATGTTACAGTCATTGTG
GAGGGTCAAGTGGTTGAACTGAGCTTTGTAAGAGCAGAAATTTTTTATATTTATAGTTCC
AAAATAATCAGTGTTCGAGATGAACTGATTAAATCAGGGCAGGAGCTGGGCATACCTCCA
AATCAAAGAGATGCTGAAACACAGCCAGAGGGTCAAGGGATGCCAGTTTCATTCTCCTTA
GATTCGGATGATGAGGATGATGATGTAATTTTTTGTTCTGAGGTTCCTCCAAAAGAATGT
GCTGCAAGCCAGAACTCTGACCAAAAATCCTGTAGTGGTGGCTCTACCACAGCAGCTCAG
GGTGCCAGCTCCTTGCATCAAACAAACCAGCAGCCATCCGAAGAGGTTGTTGAAGTCGAT
ATCATTAGCTCTAGTCCTGGTAGCACTGAAGGATCAAAAATAAAAATCTCAGATGTCGGA
AACAACAAGGAATTAAGTTCGGAAATAGGAGGCGTTTATGCAAATAAAAAGTCTGGTGAT
GGGAAACGCATGAAAGTAGGCAGAGTCTACTACATTCACTCCTGGGAGAAGAAGTACTGT
GACAAAGAGCGAAGGTACCAGTGCTTGACGTGTGGCAAATCTTTCATCAGCTACCAAATT
ACGGCCTCCCACATCAGATCAGTTCACAGCACCAAGCTGTACAGGTCCCTGCAGATCAGA
CAGTACGCCTACATCAGTGACCGCCCTAGCAGTGTCCCGGGGATAAACGAGGGGGGAATT
GTCTACCGTGTTGGCTCAGGGGATGGCACTGAAGGAGCCAAACAAATCGACATTTTTGTT
AATGAAACAATTTTTAAACAAAAC
>ENSTGUT00000019088_zebrafinch
CACAAAGAGCTGAAACCTGAGGCGTTTAAGTGCCCGTTAACCCAAAAAGGTAGTGGTTTA
TGCTGTGAGGAAGGAGATGTGAGTAACTTCCATGCACCTTGTCCCTTAGTCAGGACAATT
TTAAATGATCCCTCTCCAGCCCTGCCTGGCAGAGATGTGGGCACCTCCTCCACCGAAGGC
TGCGGGCCTTTGCTGATCACGGTTACCCAGGACGGCAGGGTCATCCAACCTCTCCCTGGA
AGGCTGGATATAGTTCACACACAGACCTTGTCTGAGGAAGATGATTGCAGAAAGCAAAAG
GTTTATGAGACTGATGAATTCATCCATTATTTATTAAACTACTACCAGACACCACACTAT
GCACGCGTTAAAACCACTGCGAACAAGTCCCGGTGGAAGCGAGTGGTCTCTGATGATGGT
AGTGGGTTTAGCACCAGCTTGAGTAACAAACATGGTCAGCACTTCAGAGAACCTGTACAA
AACCTCCACAAGAGAAATCGTAGTAGTGATAGTAATTTTAGGCTGGTGATCACTGGGGAA
CTTGAGTCAACAGACAAAGTGTTGGAAAGCCTTGCAAAAAAGCTGCAGGTGCAGAGGAAT
TACTCA
>ENSTGUT00000019088_common_whitethroat_W
CACAAAGAGCTGAAATGTAAGGAGTTCAAGTGCCCATTAACCCAAAAAGGTAGTGGTTTA
TGTTGTGAGGAAGGAGATGTGAGTAACTTCCATGCACCTTGTCACATAGTCAGGACAAAT
TTAAATGATCCCTCTCCAGCCCTGCCTGGCAGAGATGTCTGTAACTCCTCCGCCAAAGGC
TCTGGGTCTTTGCTGATCATGGTTACCCAGGACGGCAGGGTCATCGAGCCTCTCTGTGGA
AGGCTGGATGTAGTTCACATGCAGACAGTGTCTGAGGAAGATGATTGCAAAAAGCAGAAG
GTTTATGAGACTGAGGAATTAATCCATTATCTACTAAACTACTACCATACACCACACTAT
GCACGTGTTAAAACCACTGCAAACAAGTCCCGGTGGAAGCGAGTGGTGTCTGATGATGGT
AGTGGGTTTGACATCAGCTTGAGTAACAAATGTGGTCAGCACTTCAGAGAACCTGTACAA
AACCTCCACAAGAGAAATTGTAGTAGTGATAGTATTTATAGGCTGGTGATCACTGGGGAA
CTTGAGTCAACAGAAAAAGTATTAGAAAGCCTTGCAAAAAAGCTGCAAGTGCAGAGGAAT
GACTCG
>ENSTGUT00000019088_common_whitethroat_Z
CACAAAGAGCTGAAATGTAAGGAGTTTAAGTGCCCGTTAACCCAAAAAGGTAGTGGTTTA
TGTTGTGAGGAAGGAGATGTGAGTAACTTCCAGGCACCTTGTCACATAGTCAGGACAATT
TTAAATGACCCCTCTCCAGCCCTGCCCGGCAGGGATGTGTGCGACTCCTCCGCCGAGGGC
TGTGGGCCCCTGCTGATCACGGTTACCCCGGACGGCAGGGTCATCAAACCTCTCCGTGGA
AGGCTGGATCTAGTTCACATGCAGACAGTGTCTGAGGAAGATGATTGCAAAAAGCAGAAG
GTTTATGAGACTGATGAATTCATCCATTATTTACTGAACTACTACCAGACGCCACACTAT
GCACGTGTTAAAACCACTGCAAACAAGTCCCGGTGGAAGCGAGTGGTGTCTGATGATGGT
AGTGGGTTTGACATCAGCTTGAGTAACAAACGTGGTCAGCACTTCAGAGAACCTGTACAA
AAGCTCCACAGGAGAAATTGTAGTAGTGATAGTAATTATAGGCTGGTGGTCACTGGGGAA
CTTGAGTCAACAGAAAAAGTGTTAGAAAGCCTTGCAAAAAAGCTGCAAGTGCAGAGGAAT
GACTCA
>ENSTGUT00000019187_zebrafinch
GCCATGAGACAGCACACCTGGTTCCCCTTGCAGTACATGCCCAAGCCCTTCTGGAGAGCG
GAGAACCACAACACGACCAGCTTCTTCTCTGCACTGGGCTTCCCTAACCAGTCCTTCTTC
CACAGTGACTTGAACCTGGAGGACCTGGGGGACGGAGCCAAGTATGAGGGTGAGTCCCAG
AGCCGGACAGTGAAGGCTCTGCTGATTGTCGCCTACTCTGTGATCATCTGCATCTCTCTC
TTCGGCAACATCCTGGTGTGCCACGTGGTCATCAAGAACAAGAGGATGCACTCTGCCACC
AACCTCTTCATCGTAAATCTGGCCGTTGCTGATGTGATGATCACCACGCTGAACACCCCC
TTCACACTGGTGAGGTTTGTGAGCAGCACCTGGGTTTTTGGAAAGCTGATGTGTCACATC
AGCCGGTTTGTTCAGTACTGCTCTGTCCACGTGTCTGTGACCCTCGCTGCCATTGCACTG
GACCGGCACCAGGTGATCATGCACCCTCTCAAGCCACGCATGTCCATGGTGAAAGGAGGG
ATTTGCATCATCATCATCTGGGTTATGGCCAGCTGCTTCTCTCTGGCCATTTATCAGACT
CAGACACCCTCCCAG
>ENSTGUT00000019187_common_whitethroat_W
GCCATGAGACAGCACAACTGGTTCCCCTTGCAGTACATGCCCAAGCCCTTCTGGAGAGCA
GAGAACCACAACACAACCAACTTCTTCTCTGCACTGGGCTTCCCTAACAAGTCCTTCTTC
CACAGTGATTTGAACCTGGAGGACCTGGGGGACGGAGCCAAGTACGAGGGTGAGTCCCAG
AGCCGGACCGTGAAGGCGCTGCTGATTGTCGCCTACTCTGTGATCATTTGCATCTCTCTC
TTCGGCAACATCCTGGTGTGCCACGTGGTCATCAAGAACAAGAGGATGCACTCTGCCACC
AACCTCTTCATCGTAAACCTGGCTGTTGCTGACGTGATGATCACCACCCTGAACACCCCC
TTCACACTGGTGAGGTTTGTGAGCAGCACCTGGGTTTTTGGAAAGCTGATGTGTCACATC
AGCCGGTTTGTTCAGTACTGCTCTGTCCACGTGTCTGTGACCCTTGCTGCCATTGCACTG
GACCGGCACCAGGTGATCATGCACCCTCTCAAGCCATGCATGTCCATGGTGAAAGGAGGG
ATTTACATCATCATCATTTGGGTTATAGCCAGTTGCTTCTCGCTGGCCATTTATCACTCT
CAGCTTCCCTCCTCC
>ENSTGUT00000019187_common_whitethroat_Z
GCCATGAGACAGCACAACTGGTTCCCCTTGCAGTACATGCCCAAGCCCTTCTGGAGAGCA
GAGAACCACAACACAACCAACTTCTTCTCTGCACTGGGCTTCCCTAACAAGTCCTTCTTC
CACAGTGATTTGAACCTGGAGGACCTGGGGGACGGAGCCAAGTACGAGGGTGAGTCCCAG
AGCCGGACCGTGAAGGCGCTGCTGATTGTCGCCTACTCTGTGATCATTTGCATCTCTCTC
TTCGGCAACATCCTGGTGTGCCACGTGGTCATCAAGAACAAGAGGATGCACTCTGCCACC
AACCTCTTCATCGTAAACCTGGCTGTTGCTGACGTGATGATCACCACCCTGAACACCCCC
TTCACACTGGTGAGGTTTGTGAGCAGCACCTGGGTTTTTGGAAAGCTGATGTGTCACATC
AGCCGGTTTGTTCAGTACTGCTCTGTCCACGTGTCTGTGACCCTTGCTGCCATTGCACTG
GACCGGCACCAGGTGATCATGCACCCTCTCAAGCCACGCATGTCCATGGTCAAAGGAGGG
ATTTGCATCATCATCATCTGGGTTATGGCCAGCTGCTTCTCACTGGCCATTTATCAGACT
CAGACACCCTCCAAG
>ENSTGUT00000000024_common_whitethroat_W
TCCATATTGCCCTTTACTCCACCAGTTGTGAAGAGACTTCTGGGGTGGAAAAAATCTGCT
GGTGGCTCTGGAGGGGCTGCTGGTAGTGAGCAGAATGGTCAGGATGAAAAGTGGTGTGAA
AAAGCAGTGAAAAGCTTGGTCAAGAAGAAGAAAACAGGACAGCTGGATGAGCTTGAGAAG
GCAATTACCACTCAGAATTGCAGTACAAAATGTGTGACAATTCCAAGCACTTGTTCTGAA
ATTTGGGGACTGAGTACACCAAACACGATAGATCAGTGGGATACAACAGGCCTTTACAGC
TTCTCTGAACAAACCAGATCTCTCGATGGCCGTCTACAGGTATCTCATCGTAAAGGATTG
CCACATGTTATTTATTGTCGTTTGTGGCGCTGGCCAGATCTTCACAGTCACCATGAACTT
AAAGCAATTGAAAACTGTGAATATGCTTTTAATCTTAAAAAGGATGAAGTATGTGTAAAC
CCTTACCACTACCAGAGGGTGGAGACACCAGTCTTGCCTCCTGTGCCACGGCATGCTGAG
ATTCTAACAGAACTGCCCCCTCTCGATGACTATACCCATTCCATTCCTGAAAACACTAAC
TTTCCAGCTGGAATTGAACCACAGAGCAATTACATACCAGAAACACCACCTCCAGGATAT
ATCAGTGAAGATGGAGAAACAAATGACCAGCAGCTGAACCAAAGCATGGATACAGGATCT
CCAGCAGAGCTGTCTCCTAGTAGTCTATCTGTTAATCATAGCCTGGACTTGCAACCAGTT
ACTTACTCGGAGCCTGCGTTTTGGTGTTCAATAGCATATTATGAAAGAGTGGGAGAAACC
TTCCATCAGCCTTCCCTGACTGTAGATGGCTTTACAGATCCATCAAATTCAGAGCGATTT
TGTCTAGGTGTAAACAGAAATGCTACAGTGGAAATGACAAGGCGACATATAGGAAGGGGA
GTACGTCTCTATTATATTGGTGGAGAAGTTTTTGCTGAGTGCTTAAGCGATAGCGCAATT
TTTGTTCAGAGCCCCAACTGTAATCAAAGATATGGCTGGCATCCTGCAACTGTGTGCAAA
ATTCCACCAGGATGCAACCTAAAAATCTTTAACCAAGAATTTGCTGCTCTTCTGGCTCAA
TCTGTGAATCAGGGTTTTGAAGCAGTTTATCAGCTTACTAGAATGTGTACCATAAGAATG
AGTGTTAAAGGATGGGGAGCTGAATACAGGCGGCAAACAGTAACAAGCACTCCTTGCTGG
ATTGAACTTCATCTGAATGGACCTCTACAATGGTTGGACAAAGTATTGACTCAGATGGGC
TCCCCGTCAGTACGCTGCTCCAGCATGTCA
>ENSTGUT00000000024_common_whitethroat_Z
TCCATATTGCCATTCACTCCACCTGTTGTGAAGAGACTTCTGGGGTGGAAAAAATCTGCT
GGTGGCACTGCAGGGGCTGGTGGTGGTGAGCAGAATGGCCAGGAGGAAAAGTGGTGTGAG
AAAGCAGTGAAAAGCTTGGTCAAGAAGAAGAAAACAGGACAGCTGGATGAGCTTGAGAAG
GCAATTACCACTCAGAATTGCAATACAAAATGTGTGACAATACCAAGCACTTGCTCTGAA
ATTTGGGGACTGAGTACACCAAACACGATAGATCAGTGGGATACAACAGGCCTTTACAGC
TTCTCTGAACAAACCAGATCTCTCGATGGCCGTCTGCAGGTGTCTCACCGCAAGGGATTG
CCACACGTCATTTACTGCCGCCTCTGGCGCTGGCCAGACCTCCACAGCCACCATGAACTT
AAGGCAATTGAAAACTGTGAATATGCTTTTAATCTTAAAAAGGATGAAGTATGTGTAAAC
CCTTACCACTACCAGAGAGTGGAGACACCAGTCCTGCCCCCCGTGCCACGGCACACTGAG
ATCCTAACAGAGCTGCCACCTCTGGATGACTATACCCATTCCATTCCTGAGAACACTAAC
TTTCCAGCTGGGATTGAACCACAGAGCAATTACATACCAGAAACACCTCCTCCAGGATAT
ATCAGTGAAGATGGAGAAACAAGTGACCAGCAGCTGAACCAAAGCATGGATACAGGATCT
CCAGCAGAGCTGTCTCCTAGTACTCTCTCTGTTAATCATAGCCTGGACTTGCAACCAGTT
ACTTACTCGGAGCCTGCGTTTTGGTGTTCAATAGCATATTATGAAAGAGTGGGAGAAACC
TTCCATCAGCCTTCCCTGACTGTAGATGGCTTTACAGATCCATCAAATTCAGAGCGATTT
TGTCTAGGTGTAAACAGAAATGCTACAGTGGAAATGACAAGGCGACATATAGGCAGGGGA
GTGCGTCTGTACTACATTGGCGGAGAAGTTTTTGCCGAGTGCCTGAGCGACAGCGCGATC
TTCGTTCAGAGCCCCAACTGTAATCAGAGATATGGCTGGCATCCTGCAACTGTCTGCAAA
ATTCCCCCAGGATGCAATCTAAAGATCTTTAACCAAGAATTTGCTGCTCTTCTGGCTCAA
TCTGTGAATCAGGGCTTTGAAGCAGTTTATCAGCTTACTAGAATGTGTACCATAAGAATG
AGCGTTAAAGGATGGGGGGCCGAATACAGGCGGCAGACAGTGACAAGCACTCCTTGCTGG
ATTGAGCTTCACCTGAACGGGCCTCTACAGTGGCTGGACAAAGTATTGACTCAGATGGGC
TCCCCTTCAGTCCGCTGCTCCAGCATGTCC
>ENSTGUT00000000024_zebrafinch
TCCATATTGCCATTCACTCCTCCGGTTGTGAAGAGACTTCTGGGGTGGAAAAAATCCGCT
GGTGGCACTGCAGGGGCTGGTGGTGGTGAGCAGAATGGTCAGGAGGAGAAGTGGTGTGAG
AAAGCAGTGAAAAGCTTGGTCAAGAAGAAGAAAACAGGACAGCTGGATGAGCTTGAGAAG
GCAATTACCACTCAGAATTGCAATACAAAATGTGTGACAATACCAAGCACTTGCTCTGAA
ATTTGGGGACTGAGTACACCAAACACGATAGATCAGTGGGATACAGCAGGCCTTTACAGC
TTCTCTGAACAAACCAGATCTCTCGATGGCCGTCTGCAGGTGTCTCACCGCAAGGGACTG
CCTCATGTCATTTACTGCCGCCTGTGGCGCTGGCCAGACCTTCACAGCCACCATGAACTT
AAGGCAATTGAAAACTGTGAATATGCTTTTAATCTTAAAAAGGATGAAGTATGTGTAAAC
CCTTACCACTACCAGCGAGTGGAGACGCCAGTCTTGCCTCCTGTGCCGCGGCACACTGAG
ATCCTAACGGAGCTCCCACCTCTGGATGACTATACCCATTCCATTCCTGAGAACACTAAC
TTTCCAGCTGGGATTGAACCACAGAGCAATTACATACCAGAAACACCTCCTCCAGGATAT
ATCAGTGAAGATGGAGAAACAAGTGACCAGCAGCTGAACCAAAGCATGGATACAGGATCT
CCAGCAGAGCTGTCTCCTAGTACTCTCTCTGTTAATCATAGCCTGGACTTGCAACCAGTT
ACTTACTCGGAGCCTGCGTTTTGGTGTTCAATAGCATATTATGAAAGAGTGGGAGAAACC
TTCCATCAGCCTTCCCTGACTGTAGATGGCTTTACAGATCCATCAAATTCAGAGCGATTT
TGTCTAGGTGTAAACAGAAATGCTACAGTGGAAATGACAAGGCGACATATAGGCAGGGGA
GTGCGCCTGTATTACATTGGCGGAGAAGTTTTTGCCGAGTGCCTGAGTGATAGCGCAATC
TTCGTTCAGAGCCCCAACTGTAATCAAAGATACGGCTGGCATCCTGCAACTGTGTGCAAA
ATTCCTCCAGGATGCAATCTAAAAATCTTTAACCAAGAATTTGCTGCTCTTCTGGCTCAA
TCTGTGAATCAGGGCTTTGAAGCAGTTTATCAGCTTACTAGAATGTGTACCATAAGAATG
AGCGTTAAAGGATGGGGGGCTGAATACAGGCGGCAGACGGTAACGAGCACTCCTTGCTGG
ATTGAGCTTCACCTGAACGGGCCTCTACAGTGGCTGGACAAAGTATTGACTCAGATGGGC
TCCCCTTCAGTTCGCTGCTCCAGCATGTCC
>ENSTGUT00000000031_zebrafinch
ATGGAGAGCTCCTCGGTGGCGTCGGCCTCCTCGGAGGCGGGGAGCAGCCGCTCCCAGGAG
ATCGAGGAGCTGGAGTTCATCGACAGCTACGTCCTGGAGTACCAGGTACAGGGGCTGCTC
ACCGACAAGACCGAGGGCGACGGCGAGAGCGAGAAGACGCAGTCCCATGTCTCACAGTGG
ACGGCGGATTGCAGCGAGCAGCTTGATGGCAGCTGTTCCCCATCCCGAGGGAAGGGCTCA
CCACAAATGAATGGCAACAAGGAGGGCAACCTTGACATGCTGGGCACAGACATCTGGGCT
GCCAACACCTTTGACTCCTTCAGTGGTGCAACGTGGGACTTGCAGCCTGAAAAACTAGAT
TTCACCCAGTTTCACAGGAAGCTGCGAAACACCTCCAAACACCCATTGCCTCACATAGAC
AGAGAAGGGCTTGGAAAGGGGAAATACGAGGATGGTGACAGCATCAACTTGAACGACATA
GAGAAAGTCCTTCCAGTGTGGCAGGGTTACCATCCTTTGCCTCATGAAGCTGAAATCGCA
CACACCAAAAAACTGTTCAGAAGGAGAAGAAACGACCGGAGGCGACAGCAGAGACTTCCC
AGCGGGAACAAGTCTCAGCAGCACACGGATCATCAGCAGGGTGGCACCAAGCATAACAGG
GACCACCAGAAACTCTACCAAGGAGGCCAGGCCCCTCACTCCTCGGGCAGGACGGGCCAC
CACGGCTACAGCCAGAACTGGCACCACAACCAGAAGCACTCGCCCAACGACAAAGAAACG
CACAGAAACGCCAAAGAGACTGAGAATCTGAAAATCGAGGACAGCTCCGCGGGCACGGCG
CACGTCCCCGCCGAGCGCGGCCCCGAGGCCGTGGAGAAACAATCCCAGCAGAGCGTCCCC
GAGCCCGAGACCAAGCGGAAAGACAGCGCCCACGAGCGCCCCAAGATCAATTTGCTTCAG
TCTTCTAAAGACAGACTG
>ENSTGUT00000000031_common_whitethroat_W
ATGGAGAGCTCCTCGGTGGCATCAGCCTCCTCGGAGGCGGGGAGCAGCCGCTCCCAGGAG
ATCGAGGAGCTGGAGTTCATCGACAGCTACGTGCTGGAGTACCAGGTGCAGGGGCTGCTC
ACCGACAAGACCGAGGGCGACGGCGAGAGCGAGAAGACGCAGTCCCACGTCTCACAGTGG
ACGGCGGATTGCAGCGAGCAGCTTGATGGCAGCTGTTCCCCATCCCGAGGGAAGGGCTCA
CCACAAGTGAATGGCAACAAGGAGAGCTCCCTTGACATGCTGGGCACAGACATCTGGGCT
GCCAACAGCTTTGACTCCTTCAGTGGTGCAACGTGGGACTTGCAGCCTGAAAAACTAGAT
TTCACCCAGTTTCACAGAAAGCTGCGAAACACCTCCAAACACCCATTGCCTCACATAGAC
AGAGAAGGGCTTGGAAAAGGGAAATTCGAGGATGGTGATTGCATCAACTTGAACGACATA
GAGAAAATCCTTCCAGTGTGGCAGGGTTACCATTCGTTGCCTCATGAAGCTGAAATTGTG
CACACCAAAAAGCTGTTCAGAAGGAGGAGAAATGACCGGAGGCGACAGCAGAGACTTCCC
AGCGGGAACAAGTCTCAGCAGCATGCAGATCATCAGCAAGGTGGCACCAAACACAACAGG
GACCACCAGAAACTCGACCAAGGAGGCCAGGCCCCTCACTCCTCAGGTAGGACAGGCCAC
CATGGCTACAGTCAGAACTGGCATCACAACCAGAAGCACTTGCCCAATGACAAAGAAACA
CACAGAAATGCCAAAGAGACTGAGAACTTGAAAATCGAGGACAGCTCGGCGTGCACGGCG
CACGTCCCCGCCGAGCGCGGCCCCGAGGCCCCGGAGAAGCAGGGCCAGCAGTACGGCCCC
GAGCCCGAGGCCAAGCGCAGGGACAGCGCCCACGAGCGCCCCAAGATCAATTTGCTTCAG
TCTTCCAAAGACAGGCTG
>ENSTGUT00000000031_common_whitethroat_Z
ATGGAGAGCTCCTCGGTGGCATCAGCCTCCTCGGAGGCGGGGAGCAGCCGCTCCCAGGAG
ATCGAGGAGCTGGAGTTCATCGACAGCTACGTGCTGGAGTACCAGGTGCAGGGGCTGCTC
ACCGACAAGACCGAGGGCGACGGCGAGAGCGAGAAGACGCAGTCCCACGTCTCACAGTGG
ACGGCGGATTGCAGCGAGCAGCTTGATGGCAGCTGTTCCCCATCCCGAGGGAAGGGCTCA
CCACAAGTGAATGGCAACAAGGAGAGCAACCTTGACATGCTGGGCACAGACATCTGGGCT
GCCAACACCTTTGACTCCTTCAGTGGTGCAACGTGGGACTTGCAGCCTGAAAAACTAGAT
TTCACCCAGTTTCACAGAAAGCTGCGAAACACCTCCAAACACCCATTGCCTCACATAGAC
AGAGAAGGGCTTGGAAAGGGGAAATACGAGGATGGTGACAGCATCAACTTGAACGACATA
GAGAAAGTCCTTCCAGTGTGGCAGGGTTACCATCCGTTGCCTCATGAAGCTGAAATCGCA
CACACCAAAAAACTGTTCAGAAGGAGGAGAAACGACCGGAGGCGACAGCAGAGACTTCCC
AGCGGGAACAAGTCTCAGCAGCACGCGGATCACCAGCAGGGTGGCACCAAGCACAACAGG
GACCACCAGAAACTCTACCAAGGAGGCCAAGCCCCTCACTCCTCGGGCAGGACGGGCCAC
CACGGCTACAGCCAGAACTGGCACCACAACCAGAAGCACTCTCCCAACGACAAGGAGACG
CACAGGAACGCCAAAGAGACTGAGAACCTGAAGATCGAGGAGAGCTCGGCGTGCACGGCG
CACGTCCCCGCGGAGCGCGGCCCCGAGGCCCCGGAGAAGCAGGGCCAGCAGTACGGCCCC
GAGCCCGAGGCCAAGCGCAGGGACAGCGCCCACGAGCGCCCCAAGATCAATTTGCTTCAG
TCTTCTAAGGACAGGCTG
>ENSTGUT00000000032_common_whitethroat_W
GCCAGCTCCGCCGGAGCGCCGGGAGGGTTAATTAATTCTCAAGTTCTTCAGGAGCCAAGG
GATCGGTCGCATTGGTGCCTGGTGGCATACTGGGAAGAGAAGACACGCGTGGGTCGGCTG
TACTCTGTCCAAGAGCCCTCCCTGGATATCTTCTATGATCTACCTCAGGGGAATGGTTTT
TGCCTCGGACAGCTCAAATCAGACAACAAAAGCCGACTGGTGCAGAAGGTGCGCAGCAAG
ATCGGCTATGGCATCCAGCTCACCAGGGAAGTGGATGGAGTGTGGGTGTACAACCGCAGC
AGTTACCCCATCTTCATCAAGTCAGCCACACTGGACAACCCTAACTCCAGGATGTTGCTG
GTTCACAAAGTGTTTCCAGGTTTTTCCATCAAGGCTTTTGACTATGAGAAGGCATACAGC
TTGCAGAGACCCAATGACCATGAGTTCATGCAGCAGCCATGGACAGGATTTACTGTTCAG
ATCAGTTTTGTGAAAGGCTGGGGTCAATGCTACACTAGACAGTTTATCAGCAGTTGCCCA
TGCTGGTTGGAAGTTATTTTTAATAACCAA
>ENSTGUT00000000032_common_whitethroat_Z
GCCAGCTCCGCCGGAGCGCCGGGAGGGTTAATTAATTCTCAAGTTCTTCAGGAGCCAGGG
GATAGGTCACACTGGTGTGTGGTGGCATACTGGGAAGAGAAGACGCGCGTGGGTCGGCTG
TACTCTGTCCAAGAGCCCTCCCTGGATATCTTCTATGATCTACCTCAGGGGAATGGTTTC
TGCCTCGGACAGCTCAACTCGGACAACAAGAGCCAGCTGGTGCAGAAGGTGCGCAGCAAG
ATCGGCTACGGCATCCAGCTCACCAAGGAAGTGGACGGCGTGTGGGTGTACAACCGCAGC
AGTTACCCCATCTTCATCAAGTCGGCCACACTGGACAACCCCGACTCCAGGACGTTGCTG
GTTCACAAAGTGTTCCCAGGGTTTTCCATCAAGGCCTTCGACTACGAGAAGGCGTACACC
TTGCAGAGACCCAACGACCACGAGTTCACGCAGCAGCCATGGACGGGATTTACCGTGCAG
ATCAGCTTTGTGAAGGGCTGGGGCCAGTGCTACACCAGACAGTTCATCAGCAGCTGCCCC
TGCTGGTTGGAGGTTATTTTCAACAACCGA
>ENSTGUT00000000032_zebrafinch
GCCAGCTCCGCCGGAGCGCCGGGAGGGTTAATTAATTCTCAAGTTCTTCAGGAGCCAGGG
GATAGGTCACACTGGTGTGTGGTGGCATACTGGGAAGAGAAGACACGTGTGGGTCGGCTG
TACTCTGTCCAAGAGCCCTCCCTGGATATCTTCTATGATCTACCTCAGGGGAATGGTTTC
TGCCTCGGACAGCTCAACTCAGACAACAAAAGCCAACTGGTGCAGAAGGTGCGCAGCAAG
ATCGGCTACGGCATCCAGCTCACCAAGGAAGTGGACGGCGTGTGGGTGTACAACCGCAGC
AGTTACCCCATCTTCATCAAGTCGGCCACACTGGACAACCCCGACTCCAGGACGTTGCTG
GTCCACAAAGTGTTTCCAGGGTTTTCCATCAAGGCTTTTGACTACGAGAAGGCGTACACC
TTGCAGAGACCCAACGACCACGAGTTCACGCAGCAGCCATGGACAGGATTTACCGTGCAG
ATCAGCTTTGTGAAAGGCTGGGGCCAGTGCTACACGAGACAGTTCATCAGCAGTTGCCCC
TGCTGGTTGGAGGTCATTTTCAACAACCGA
>ENSTGUT00000000033_common_whitethroat_W
ATGTTCAGGACCAAACGTTCAGTGCTCCTCCGGAGGCTCTGGCGGAGCCGTGCACCCGGC
GGAAAGGAGGAGGAGGCGGCGGCGGCGGGCGAGCCCGGCGCGGCGGCGGCGGTGGCCGAG
CCCCGGGCGCACTTGGGCGGGAGGCGCTGGTGCTGCCCGGGCAAGGCGGGCAGCGGAGGG
CGGGCAGCGCCGGGCGCGGAGGTGGAACTGAAGGCGCTGACCTACGCCGTGCTGAAGCGT
CTGAAGGAGCGGCAGCTGGAGGGGCTGCTGCACGCCGTGGAGTCCGGGGCGCGGACCCTG
TTGCCCGCTAAGGCCGACGGCCAGCACTGGTACCCGCTGCCGATGCTGCTCTGCAAGGTG
TTCCGCTGGCCCGACCTCCGCCACTGCTCCGAAGTGAAGCGGTTATGTTGCTGTGAAATC
TACAGCAAGGCTCACCCCGAGCTTGTCTGCTGCAACCCGCACCACCTCAGCCGGCTCTGC
GAGCTAGAGTCTCCCCCTCCACCCTACTCCAGATATCCAATGGATTTTCTCAAGCCAAGT
GCAGATTGTCCAGATTCTGTCCCTTCCTCCACTGAAACAGAGAGAACTAATTGTCTGTCC
CCTAAGGGGCTTTCA
>ENSTGUT00000000033_common_whitethroat_Z
ATGTTCAGGACCAAACGCTCGGTGCTCGTCCGGCGGCTCTGGCGGAGCCGCGCGCCCGGC
GGCGAGGAGGAGGAGGAGGCGGCGGCGGGCGAGCCCGGCGCGGCGGCGGCGGTGGCCGAG
CCCCGGGCGCACTTGGGCGGGGGGCGCGGGTGCTGCCCGGGCAAGGCGGGCCGCGGCGGG
CGGGCGGCGGCGGGCGCGGAGGCGGAACTGAAGGCGCTGACCCACGCCGTGCTGAAGCGG
CTGAAGGAGCGGCAGCTGGAGGGGCTGCTGCACGCCGTGGAGTCCGGGGCGCGGACCCTG
CTGCCCGCCAAGGCCGACGGACAGCACTGGTACCCGCTGCCCGTGCTGCTCTGCAAGGTG
TTCCGCTGGCCCGACCTCCGCCACTGCTCCGAAGTGAAGCGGTTATGTTGCTGTGAATCC
TACGGCAAGGCTCACTCCGAGCTCGTCTGCTGCAACCCGCACCACCTCAGCCGGCTCTGC
GAGCTAGAGTCTCCCCCTCCACCCTACTCCAGATATCCAATGGATTTTCTCAAACCAACT
GCAGATTGTCCAGACTCTGTGCCTTCCTCCACTGAAACAGGGGGAACTAATTGTCTAGCC
CCTGGGGGGCTCTCA
>ENSTGUT00000000033_zebrafinch
ATGTTCAGGACCAAACGCTCGGTGCTCGTCCGGCGGCTCTGGCGGAGCCGTGCGCCCGGC
GGCAAGGAGGAGGAGGAGGCGGCGGCGGGCGAGCCCGGCGCGGCGGCGGCGGTGGCCGAG
CCCCGGGCGCACTTGGGCGGGGGGCGCGGGTGCTGCCCGGGCAAGGCGGGCCGCGGCGGG
CGGGCGGCGGCGGGCGCGGAGGCGGAACTGAAGGCGCTGACCCACGCCGTGCTGAAGCGG
CTGAAGGAGCGGCAGCTGGAGGGGCTGCTGCACGCCGTGGAGTCCGGGGCGCGGACCCTG
CTGCCCGCCAAGGCCGACGGACAGCACTGGTACCCGCTGCCCGTGCTGCTCTGCAAGGTG
TTCCGCTGGCCCGACCTCCGCCACTGCTCCGAAGTGAAGCGGCTATGTTGCTGTGAATCC
TACGGCAAGGCTCACTCCGAGCTCGTTTGCTGCAACCCGCACCACCTCAGCCGGCTTTGC
GAGCTAGAGTCTCCCCCTCCACCCTACTCCAAATATCCAATGGATTTTCTCAAACCAACT
GCAGATTGTCCAGACTCTGTGCCTTCCTCCACTGAAACAGGGGGAACTAATTGTCTAGCC
CCTGGGGGGCTCTCA
>ENSTGUT00000000103_zebrafinch
AGTGAAGACAGTCCTAGTCCCAAGCGACAACGCCTTTCCCATTCAGTCTTTGACTACACA
GCAGCATCACCAGCCCCATCACCACCAATGCGGCCATGGGAGATGACACCAAATAGGCAG
CCTGCTTTGGCTCGACCCAACCAACACCACTTCTCAGGGGAACGATGCAACACACCTGCA
CGAAACAGGAGGAGTCCTCCTGTTCAACGACAGAGAACAAGGAGAGATCGTTTGTCTAGA
CATAATTCCATTAGCCAGGATGAAAACTATCACCATCTCTCCTATGGACAGCAGCAAGCA
ATAGAAGAGCCTCGAGCCTTTCATCCACCGAATGTATCTCCTCGTATCTTACACCCAGCT
GCTCACCCACCACAGCAGAATGTGATGGTTGACATTCATGATCAGATCCATCAGGGCACA
GTTCCTGTTTCATACGCAGTGACAACTGTGGCTGCACATGGGATACCCCTTTGCACAGGC
CAGCACATTCCAGCCCGCAGCACACAGCAGGTCGCAGGGTGCTCGGTGGTTTTCAGTGGC
CATCACCGTCCAGTCTGCAGCGTGTCTCCCACAATGCTTCAGGCGTGCTCAGTCCAGCAC
CTTCCTGTACCATATGCAGCATTTCCACCCCTCATTTCTAGTGCCCCATTCCTTTTGCAT
CCTCCTCATATCCATACACACCACCCTCCTCACTTACCTCCTCCAGGACAGTTTGTTCCT
TTCCAAGCACAGCAGTCACGGTCGCCACTTCAAAGGATAGAAAATGATGTAGAATTGCTT
GGAGAACATCTTCCTGTAGGAGGTTTTACATACCCGCCCTCAGCCCATCCACCAACGTTG
CCTCCCTCAGCTCCTCTTCAATTCTTACATGATCCATTACACCAGGAGGTGTCATTTGGG
GTACCTTACCCACCTTTCATGCCTCGAAGACTCACAGGGCGCAGCAGATACCAATCACAG
CAGCCAATACCACCACACCCTTACCATCCCAGCCTATTACCTTATGTGCTATCAATGCTC
CCAGTGCCACCGGCAGTTGGACCACCTTTCAGCTTTGAGTTGGATGTGGAAGATGGAGAG
GTAGAAAACTATGAGGCACTGCTGAACTTGGCAGAACGTCTGGGAGAAGCCAAACTACGG
GGATTAACAAAAGCAGACATTGAGCAGCTTCCATCCTACAGGTTCAATCCAAACAATCAC
CAGTCAGAGCAGAAGTTATGTGTGGTGTGCATGTGTGATTTTGAGTCAAGGCAGCTACTT
AGAGTCTTACCCTGTAACCACGAGTTCCATGCCAAATGTGTTGATAAGTGGCTGAAGGCA
AATCGTACCTGCCCAATTTGTAGAGCTGATGCTTCAGAAGTGCATCGTGATTCAGAA
>ENSTGUT00000000103_common_whitethroat_W
AGTGAAGATAGTCCTAGTCCCAAGCGACAGCGCCTTTCCCACTCAGTCTTTGACTACGCA
GCAGTATCACCAGCCCCATCACCGCCAATGCGACCATGGGAGATGACATCAAACAGGCAG
CCTTCTTTGGCTCGACCCAGCCAACACCACTTCTCAGGGGAGCGATGCAACACGCCGGCA
CGGAACAGGAGGAGTCCTCCTGTTCGACGTCAGAGAACAAGAAGAGATCGTTTGTCTAGA
CATAACTCTATTAGCCAGGATGAAAACTATCACCATCTCTCCTATGGACAGCAGCAAGCA
ATAGAAGAGCCTCGAGCCTTCCGCCCACCGAATGTATCTCCTCGTATGTTGCACCCAGCT
GCTCACCCACCACAGCAGAATGTGATGGTTGACATTCATGATCAGATCCATCAGGGCACA
GTTCCTGTTTCATACACAGTGACAACTGTGGCTCCGCATGGGATACCACTTTGTACAGGC
CAGCACATTCCAGCCTGCAGCACGCAGCAGGTTCCAGGGTGCTCAGTGGTTTTCAGTGGC
CAGCACCTACCAGTTTGCAGTGTGCCTCCCCCAATGCTTCAGGCTTGCTCAGTCCAGCAC
CTACCTGTACCATATGCAGCATTTCCACCCCTCATTTCTAGTGACCCATTTCTTTTGCAT
CCTCCTCATATCTCTACACACCACCCTCCTCACTTACCTCCTCCAGGACAATTTGTTCCT
TTCCAAGCACAGCAGTCACGATCGCCACTTCAAAGGACAGACAATGAAGTAGAACTGCTT
GGAGAACATCTTCCTGTAGGAGGTTTTACATACCCTCCCTCAGTCCATCCACCAACGTTG
CCTCCCTCAGCTCCTCTTCAATTCTTACATGATCCATTACACCAGGAGGTGTCATTTGGG
GTACCTTACCCACCTTTTATGCCTCGAAGACTCACAGGGCACAGTAGATACCTATCACAG
CAACCAATACCACCACACTCGTACCATCCCAGCCTATTACCATATGTGTTATCATTGCTT
CCAGTGCCACCTGCAGTTGGACCAGCTTTCAGTTTTGAGTTGGATGTGGAAGATGGAGAG
GTAGAAAACTATGAGGCACTGCTGAATTTGGCAGAACGTCTCGGGGAAGCCAAACCACGG
GGATTAACAAAAGCAGACATTGAGCAGCTTCCATCCTACAGGTTCAATCCAAACAATCAC
CAGTCAGAGCAGACATTGTGTGTAGTGTGTATGTGTGACTTTGAGGCAAGGCAGCTACTT
AGAGTCTTACCCTGTAACCACGAGTTTCATGCCAAGTGTGTTCATAAATGGCTTAAGGCA
AATCGTACCTGCCCAATTTGCAGAGCTGATGCTTCAGAAGTGCATCGTGATTCAGAA
>ENSTGUT00000000103_common_whitethroat_Z
AGTGAAGATAGTCCTAGTCCCAAGCGACAGCGCCTTTCCCACTCAGTCTTTGACTACGCA
GCAGTATCACCAGCCCCATCACCGCCAATGCGACCATGGGAGATGACATCAAACAGGCAG
CCTTCTTTGGCTCGACCCAGCCAACACCACTTCTCAGGGGAGCGATGCAACACGCCGGCA
CGGAACAGGAGGAGTCCTCCTGTTCGACGTCAGAGAACAAGAAGAGATCGTTTGTCTAGA
CATAACTCTATTAGCCAGGATGAAAACTATCACCATCTCTCCTATGGACAGCAGCAAGCA
ATAGAAGAGCCTCGAGCCTTCCGCCCACCGAATGTATCTCCTCGTATGTTGCACCCAGCT
GCTCACCCACCACAGCAGAATGTGATGGTTGACATTCATGATCAGATCCATCAGGGCACA
GTTCCTGTTTCATACACAGTGACAACTGTGGCTCCGCATGGGATACCACTTTGTACAGGC
CAGCACATTCCAGCCTGCAGCACGCAGCAGGTTCCAGGGTGCTCAGTGGTTTTCAGTGGC
CAGCACCTACCAGTTTGCAGTGTGCCTCCCCCAATGCTTCAGGCTTGCTCAGTCCAGCAC
CTACCTGTACCATATGCAGCATTTCCACCCCTCATTTCTAGTGACCCATTTCTTTTGCAT
CCTCCTCATATCTCTACACACCACCCTCCTCACTTACCTCCTCCAGGACAATTTGTTCCT
TTCCAAGCACAGCAGTCACGATCGCCACTTCAAAGGATAGAAAATGACGTAGAATTGCTT
GGAGAACATCTTCCTGTAGGAGGTTTTACATACCCTCCCTCAGTCCATCCACCAACGTTG
CCTCCCTCAGCTCCTCTTCAATTCTTACATGATCCATTACACCAGGAGGTGTCATTTGGG
GTACCTTACCCACCTTTTATGCCTCGAAGACTCACAGGGCGCAGCAGATACCGATCACAG
CAGCCAATACCACCACACCCTTACCATCCCAGCCTATTACCTTATGTGCTATCAATGCTC
CCAGTGCCACCAGCAGTTGGACCAGCTTTCAGCTTTGAGTTGGATGTTGAAGATGGAGAG
GTAGAAAACTATGAGGCACTGCTGAATTTGGCAGAACGTCTCGGGGAAGCCAAACCACGG
GGATTAACAAAAGCAGACATTGAGCAGCTTCCATCCTACAGGTTCAATCCAAACAATCAC
CAGTCAGAGCAGACATTATGTGTGGTGTGCATGTGTGATTTTGAGTCAAGGCAGCTACTT
AGAGTCTTACCCTGTAACCACGAGTTCCATGCCAAGTGTGTTGATAAATGGCTGAAGGCA
AATCGTACCTGCCCGATTTGTAGAGCTGATGCTTCAGAAGTGCATCGTGATTCAGAA
>ENSTGUT00000000280_common_whitethroat_W
ATGTTTCACCCAGGCCGAGGTTTGGGAGGCCCCCGTGCACGTAGATCAAACATGCACTTT
ACTAGCAGTTCCAGTGGTGGACTTTCATCTTCTCAGAGTTCATATTCTCCAAGCAATAGA
GAAACCATGGATCCTATAGCTGAGCTTTTATCTCAGTTATCAGGCGTGAGACGTTCTGCA
GGGCAACTCAATTCTTCCGGCCCTTCTGCTTCTCAGTTACAGCAGCTGCAGATGCAACTG
CAGTTGGAAAGACAGCATGCACAGGCAGCAAGACAACAACTGGAAACTGCACGCAATGCA
ACTAGACGCACCAACACGATCAATGTCAACACCACTATGACACAATCTATAGCAGCAACC
AATACATCTAACACAGAAAACAATCATCAGACTATACAGAATTCCCAGTTTCTTCTGACA
AGGTTGAATGATCCTAAGATGTCAGAAGCAGAGCGTCAATCAAAAGAAAGTGAACAGGCA
GATCGCAGCTTGTTTGTTCAAGAGCTTTTACTATCCACTTTGATGCAGGAAGAAAGTTCC
TCCTCAGATGAGGATGAACGGGGAGAGATTGCTGATTTTGGTGCTATGGGCTGTGTAGAT
ATTATGCCTCTAGATGTTGCTTTAGAAAACCTAAATTTAAAAGAGAATAATAAAGGAAAT
GAG
>ENSTGUT00000000280_common_whitethroat_Z
ATGTTCCACCCAGGCCGGGGTTTGGGAGGCCCCCGTGCTCGTAGATCAAACATGCACTTT
ACTACCAGTTCCCCTGGTGGGCTTTCGTCTTCTCAGAGTTCGTATTCTCCAAGCAATAGA
GAAGCCATGGATCCTATAGCTGAGCTTTTATCCCAGCTATCAGGTGTGAGGCGTTCTGCA
GGACAGCTCAACTCCTCTGGCCCTTCTGCTTCTCAATTACAGCAGCTGCAGATGCAACTG
CAGTTGGAACGGCAACATGCACAGGCAGCAAGACAGCAACTGGAGACTGCACGCAATGCA
ACCAGACGCACCAACACGATCAATGTCAACACCACTATGACACAATCTACAACAACAACC
AACACATCTAACACAGAGAACAGTCAGCAGACTATCCAGAATTCCCAGTTCCTTCTGACA
AGGTTGAATGATCCGAAGATGTCAGAAGCAGAACGTCAGTCAATGGAGAGTGAACGGGCA
GACTGCAGCCTGTTTGTTCAGGAGCTTCTACTGTCCACCTTGATGCAGGAAGAGAGTTCC
TCCTCAGATGAGGATGAGCGGGGGGAGATTGCAGATTTTGGTGCTATGGGCTGTGTAGAT
ATTATGCCTCTAGATGTTGCTTTAGAAAACCTAAATTTAAAAGAGAGTAATAAAGGAAAT
GAG
>ENSTGUT00000000280_zebrafinch
ATGTTCCACCCAGGCCGGGGTTTGGGAGGCCCCCGTGCTCGTAGATCAAACATGCACTTT
ACTACCAGTTCCCCTGGTGGGCTTTCATCTTCTCAGAGTTCGTATTCTCCAAGCAATAGA
GAAGCCATGGATCCTATAGCTGAGCTTTTGTCCCAGCTATCAGGTGTGAGGCGTTCTGCA
GGACAGCTCAACTCCTCTGGCCCTTCTGCTTCTCAGTTACAGCAGCTGCAGATGCAACTG
CAGTTGGAACGACAACATGCACAGGCAGCAAGACAGCAGCTGGAGACTGCACGCAATGCA
ACCAGGCGCACCAACACGATCAATGTCAACACCACTATGACACAATCTACAACAACAACC
AACACATCTAACACAGAAAACAGTCAGCAGACTATCCAGAATTCCCAGTTCCTTCTGACA
AGGTTGAACGATCCCAAGATGTCAGAAGCAGAGCGTCAGTCAATGGAGAGCGAACGGGCA
GACTGCAGCCTGTTTGTCCAGGAGCTCCTACTGTCCACCTTGATGCAGGAAGAAAGTTCC
TCCTCAGATGAGGATGAGCGGGGGGAGATTGCAGATTTTGGTGCTATGGGCTGTGTAGAT
ATTATGCCTCTAGATGTTGCTTTAGAAAACCTAAATTTAAAAGAGAGTAATAAAGGAAAT
GAG
>ENSTGUT00000000482_common_whitethroat_W
ATGAAGACCCCATTTGGAAAATCACCAGGTCAGCGGTCCAGAGCTGATGCAGGTCATGCA
GGAGTCTCTGCAAGCATGATGAAGAAAAGAACTTCCCACAAAAAGCATAGAAACAATGTT
GGACCGAGCAAACCTATTTCTCAGCCACGAAGAAACATTGTAGGCTGCAGAATACAGCAT
GGCTGGAGAGAAGGGAGTGGACCTGTAACACAATGGAAGGGCACAGTTCTTGATCAAGTT
CCTGTAAATCCCTCCCTCTATCTTATTAAGTATGATGGATTTGATTGTGTGTATGGACTA
GAACTGCACAAAGATGAAAGAGTTTCAGCACTTGAAGTCCTTCCAGACAGAGTTGCTTCA
TCTCGAATTAGTGATGCCCACCTGGCAGACACAATGATTGGCAAAGCTGTGGAACATATG
TTTGAGACAGAGGATGGCTCAAAAGATGAATGGAGGGGGATGGTCTTGGCTCGAGCTCCT
ATTATGAACACATGGTTTTATATTACCTACGAGAAAGATCCTGTGTTGTATATGTACCAA
CTCTTAGATGACTATAAAGAAGGTGACCTTCGCATTATGCCCGATTCCAATGATTCACCT
CCTGCAGAACGAGAACCAGGTGAAGTTGTAGACAGCCTGGTAGGCAAACAAGTGGAATAT
GCCAAAGAAGATGGCTCAAAACGGACTGGCATGGTCATTCATCAAGTTGAAGCCAAACCA
TCTGTCTATTTCATCAAGTTTGATGATGATTTCCATATTTATGTCTATGATTTGGTGAAG
ACATCC
>ENSTGUT00000000482_common_whitethroat_Z
ATGAAGACCCCATTTGGAAAATCACCAGGTCAGCGATCCAGAGCTGATGCAGGTCATGCA
GGAGTATCTGCCAGCATGATGAAGAAAAGAACATCCCACAAAAAACATAGAAACAATGTG
GGACCAAGCAAACCTATTTCTCAGCCACGAAGAAATATTGTAGGCTGCAGGATACAGCAC
GGATGGAAAGAAGGGAGTGGACCTGTAACACAATGGAAGGGCACAGTTCTTGATCAAGTT
CCTGTAAATCCCTCACTCTATCTCATAAAGTATGATGGATTTGATTGTGTGTATGGACTA
GAACTTCACAAAGATGAAAGAGTTTCAGCACTTGAAGTTCTTCCGGACAGAGTTGCTTCG
TCTCGAATTAGTGATGCCCACCTGGCAGACACAATGATTGGTAAAGCTGTGGAACATATG
TTTGAGACAGAGGATGGCTCAAAAGATGAATGGAGGGGGATGGTTTTGGCTCGAGCTCCT
ATTATGAACACGTGGTTTTATATTACCTACGAGAAAGATCCCGTCTTGTACATGTACCAG
CTCTTAGACGATTATAAAGAAGGTGACCTTCGCATTATGCCTGATTCAAATGATTCACCT
CCTGCAGAACGGGAACCAGGTGAAGTTGTGGACAGCCTGGTAGGCAAACAAGTGGAATAT
GCCAAAGAAGATGGCTCGAAAAGGACTGGCATGGTCATTCATCAAGTTGAAGCCAAACCA
TCTGTCTATTTCATCAAGTTTGATGATGATTTCCATATTTATGTCTATGATTTGGTGAAG
ACATCC
>ENSTGUT00000000482_zebrafinch
ATGAAGACCCCATTTGGAAAATCACCAGGTCAGCGGTCCAGAGCTGATGCAGGTCATGCA
GGAGTGTCTGCCAGCATGATGAAAAAAAGAACATCCCACAAAAAACATAGAAACAATGTG
GGACCAAGCAAACCTATTTCTCAGCCACGAAGAAATATTGTAGGCTGCAGGATACAGCAT
GGATGGAAAGAAGGAAGTGGACCTGTAACACAATGGAAGGGCACAGTTCTTGATCAAGTT
CCTGTAAATCCCTCGCTCTATCTCATAAAGTATGATGGATTTGATTGTGTGTACGGACTA
GAACTTCACAAAGATGAAAGAGTTTCAGCACTTGAAGTTCTTCCAGACAGAGTTGCTTCA
TCTCGAATTAGTGATGCCCACCTGGCAGACACAATGATTGGTAAAGCTGTGGAACATATG
TTTGAGACAGAGGATGGCTCAAAAGATGAATGGAGGGGGATGGTCTTGGCTCGAGCTCCT
ATTATGAACACATGGTTTTATATTACGTATGAGAAGGATCCCGTCTTGTACATGTACCAG
CTCTTAGATGATTATAAAGAAGGTGACCTTCGCATTATGCCTGATTCAAATGATTCACCT
CCTGCAGAACGGGAACCAGGTGAAGTTGTGGACAGCCTGGTAGGCAAACAAGTGGAATAT
GCCAAAGAAGATGGCTCGAAAAGGACTGGCATGGTCATTCATCAAGTTGAAGCCAAACCA
TCTGTCTATTTCATCAAGTTTGATGATGATTTCCATATTTATGTCTACGATTTGGTGAAG
ACATCC
>ENSTGUT00000000733_common_whitethroat_W
ATGGTGCTGGGGAAGGTGAAGAGTTTGACAATAAGCTTTGACTGTCTCAGTAACAGCAAT
ATCCCCGTGTATTCTAGCGGGGACACAGTCTCAGGAAGGATCAATTTAGAAGTTACTGGG
GAAATTAGGGTGAAAGCTCTAAAAAGGGGACATGCTAAAGTACGTTGGACTGAAAATGCT
GGATCCAACACTGCCTATACACAAAATTACACCGAAGAAGTAGAGTATTTTAACCATAAA
GACATCCTGATCGGCCACGAGAGAGATGATGACAATTCTGAAGAAGGCCTTCACACCATT
CATTCAGGAAGGCATGAATATGCATTCAGCTTTGAGCTTCCACAGATACCACTTGCTACC
TCATTCGAAGGCAGACACGGCAGTGTGCGGTATTGGGTGAAAGCTGAATTGCATAGGCCA
TGGCTTCTACCAGTGAAGTTAAAAAAGGAATTTACAGTCTTTGAACATATAGATATCAAC
ACTCCTTCGTTACTGTCACCCCAAGCAGGCACAAAAGAAAAGACTCTATGTTGTTGGCTT
TGTACCTCAGGCCCAATATCTTTAAGTGCCAAAATTGAAAGAAAGGGCTACACCCCAGGT
GAATCAATTCAGATCTTTGCTGAGATTGAGAATTGCTCTTCCCGTATGGTGGTGCCAAAG
GCAACCATTTACCAAACCCAGGCATTCTATGCCAAAGGGAAAATGAAGGAAGTCAGACAG
CTTGTTGCCAACCTCCGTGGGGAATCCTTGTCATCTGGCAAAACAGAAACCTGGAATGGC
AAACAGTTGAAAATTCCACCTGTTTCCCCTTCAATCCTTGACTGTAGTATAATCCGTGTG
GAGTATTCACTGATGGTATATGTTGATATTGATTTATTCCTTAACTTACCACTGGTCATT
GGTACCATTCCTCTACATCCATTTGGTAGCAGAACATCAAGCATAAGCAGCCAGAGTAGC
ATGAACACAAATTGGCTTGGTCTGACTCTGCCTGAAAGACTAGAAGCACCTCCAAGCTAT
GCAGAAGTGGTTACAGAGGAGCAGCGACAGTCCAGCCTTGCACCCTTAGGTGCTTGTGAT
GACTTTGAGAGAGCGCTTCCAGGACCACTGTTTGCATATATCCAGGAGTTTCGTTTTCTG
CCTCCTCCCCTATATTCAGAAATTGATCCAAACCCAGATCAGCCCACAGATGAGATACCG
CCTTGCCCCTCTCGT
>ENSTGUT00000000733_common_whitethroat_Z
ATGGTGCTGGGGAAGGTGAAGAGTCTGACGATAAGCTTTGACTGTCTGAATGACAGCAAT
GTCCCCGTGTACTCTAGCGGGGATACAGTCTCAGGAAGGGTCAGTCTAGAAGTAACCGGG
GAAATTAGAGTAAAATCCCTTAAAAGGGGACATGCTAAAGTGCGTTGGACTGAAAATGCT
GGATCCAACACTGCCTATACACAGAACTACACCGAAGAAGTGGAATATTTCAACCATAAA
GACATCCTGATCGGCCACGAGAGAGATGATGACAATTCAGAAGAAGGCCTTCACACCATC
CATTCAGGAAGGCATGAATATGCATTCAGCTTCGAGCTTCCACAGACACCACTTGCTACC
TCATTCGAAGGCAGACATGGCAGTGTGCGCTATTGGGTGAAAGCCGAATTGCATAGGCCT
TGGTTTCTACCAGTAAAATTAAAGAAGGAATTTACAGTCTTTGAACATATAGATATCAAC
ACTCCTTCATTACTGTCACCCCAAGCAGGCACAAAAGAAAAAACTCTCTGTTGTTGGTTT
TGTACCTCAGGCCCAATATCCTTAAGTGCCAAAATTGAAAGGAAGGGCTACACCCCAGGT
GAATCAATTCAGATCTTTGCTGAGATTGAGAACTGCTCTTCCCGTGTGGTGGTGCCAAAG
GCAGCCATTTACCAAACACAGGCATTTTATGCCAAAGGGAAAATGAAGGAAGTCAAACAG
CTTGTTGCCAACCTGCGTGGGGAATCCTTGTCATCTGGCAAAACAGAAACCTGGAATGGC
AAACAGTTGAAAATTCCGCCTGTTTCTCCTTCAATCCTTGACTGTAGTATAATCCGTGTG
GAGTATTCACTGATGGTGTATGTGGATATTGATTTATTCCTTAACTTACCACTTGTCATT
GGCACCATTCCTCTACACCCATTTGGTAGCAGAACATCAAGTGTAAGCAGCCAGTGTAGC
ATGAACATGAATTGGCTTGGTCTGACGCTGCCTGAAAGACCAGAAGCACCTCCCAGCTAT
GCCGAAGTGGTTACAGAGGAGCAGCGACAGTCCAGCCTTGCACCCTTAGGTGCTTGTGAT
GACTTTGAGAGAGCGCTTCCAGGACCACTGTTTGCATACATCCAGGAGTTTCGTTTTCTG
CCTCCACCCCTCTATTCAGAAATTGATCCAAACCCAGATCAGCCCACAGATGACAGACCA
TCTTGCCCTTCTCGT
>ENSTGUT00000000733_zebrafinch
ATGGTGCTGGGGAAGGTGAAGAGTCTGACGATAAGCTTTGACTGTCTGAATGACAGCAAT
GTCCCTGTTTACTCTAGCGGGGATACAGTCTCAGGAAGGGTCAGTCTAGAAGTAACTGGG
GAAATCAGAGTGAAATCTCTTAAAAGGGGCCACGCTAAAGTACGTTGGACTGAAAATGCT
GGATCCAACACTGCCTATACACAGAACTACACCGAAGAAGTGGAATATTTCAACCATAAA
GACATCCTGATCGGCCACGAGAGAGATGATGACAATTCAGAAGAGGGCCTTCACTCCATC
CATTCAGGAAGGCATGAATATGCATTCAGCTTCGAGCTTCCACAGACACCACTTGCTACC
TCATTCGAAGGCAGACATGGCAGTGTGCGCTATTGGGTGAAAGCCGAATTGCATAGGCCT
TGGTTTCTACCAGTAAAATTAAAGAAGGAATTTACAGTCTTTGAACATATAGATATCAAC
ACTCCTTCATTACTGTCACCCCAAGCAGGCACAAAAGAAAAAACTCTCTGTTGTTGGTTT
TGTACCTCAGGCCCAATATCCTTAAGTGCCAAAATTGAAAGGAAGGGCTACACCCCAGGT
GAATCAATTCAGATCTTTGCTGAGATTGAGAACTGCTCTTCCCGTGTGGTGGTGCCAAAG
GCAGCCATTTACCAAACACAGGCATTTTATGCCAAAGGGAAAATGAAGGAAGTCAAACAG
CTTGTTGCCAGCCTGCGTGGAGAATCCTTGTCATCTGGCAAAACAGAAACCTGGAATGGC
AAACAGTTGAAAATTCCACCTGTTTCTCCTTCAATCCTTGACTGTAGTATAATCCGTGTG
GAGTATTCACTGATGGTATATGTGGATATTGATTTATTCCTTAACTTGCCACTGGTCATT
GGCACCATTCCTCTACACCCGTTTGGTAGCAGAACATCAAGTGTAAGCAGCCAGTGTAGC
ATGAACATGAATTGGCTTGGTCTGACACTGCCTGAAAGACCAGAAGCACCTCCCAGCTAT
GCAGAAGTGGTTACGGAGGAACAACGGCAGTCCAGCCTTGCACCCTTAGGTGTTTGTGAT
GACTTTGAGAGAGTGCTTCCAGGACCACTGTTTGCATACATCCAGGAGTTTCGTTTTCTG
CCTCCACCCCTTTATTCAGAAATTGATCCGAACCCAGATCAACCCACAGACGACAGACCA
TCTTGCCCTTCTCGT
>ENSTGUT00000000855_common_whitethroat_W
ATGGCTCAGGAGACAAACCAGACCCCAGGGCCCATGCTATGTAGTACAGGATGTGGATTT
TATGGAAATCCTAGAACAAATGGCATGTGTTCTGTTTGCTACAAAGAACATCTTCAGCGA
CAGCAGAATAGTGGTAGAATCAGCCCAATGGGAACAAGCAGCGGTTCAAACAGTCCTACC
TCAGACTCTCCATCTGTACAGAGAGCAGATGCTAGTTTAAGCAACTGTGAAGGTACTGCT
AGTAGCACATCTGAAAAAAGCAGAAATGTGCCCGTTGCTGCTTTGCCTGTAATGCAGAAA
ATGACAGAAATGAGCATTTCAAGAGAGGAAGAATTGACACCGAAAACAGAGACTGAGCCA
GTTGTTACTCAACCAAGCCCATCAGTTTCTCAGCCTAGTACTTCACAGAGTGAAGAGAAA
ACTTCTGAACTGCCTAAACCAAAGAAGAACAGATGTTTCACATGCAGAAAGAAGGTTGGC
CTTACAGGGTTTGATTGCCGATGTGGAAACTTATTTTGTGGACTTCACCGTTATTCTGAC
AAGCATAACTGTCCATATGATTACAAAGCAGAAGCTGCAGCAAAAATCAGGAAAGAGAAT
CCGGTTGTGGTGGCTGAAAAAATTCAGAGAATA
>ENSTGUT00000000855_common_whitethroat_Z
ATGACTCAGGAGACAAACCAGACCCCAGGGCCTATGCTGTGTAGTACAGGATGTGGATTT
TATGGAAATCCTAGGACAAATGGGATGTGTTCTGTTTGCTACAAAGAACATCTTCAGCGA
CAGCAGAATAGTGGTAGAATCAGCCCAATGGGAACAAGCAGCGGTTCAAACAGTCCTACC
TCAGACTCTGCATCTGTACAGAGAGCAGACACTAGCTTAAACAACTGTGAAGGTGCTGCT
GGCAGCACATCTGAAAAAAGCAGAAACGTGCCTGTTGCCGCTTTGCCTGTAACACAGCAA
ATGACAGAAATGAGCATTTCAAGAGAGGAAGAATTGACACCGAAAACAGAGACTGAGCCA
GTTGTTACTCAACCAAGCCCGTCAGTTTCTCAGCCTGGTACTTCAGAGAGTGAAGAGAGG
GCTGCTGAACTGCCGAAACCAAAGAAGAACAGATGTTTCATGTGCAGGAAGAAGGTTGGC
CTTACGGGATTTGACTGCCGATGTGGAAACCTATTTTGTGGACTTCACCGTTATTCTGAC
AAGCATAACTGCCCATATGATTATAAAGCAGAAGCTGCAGCAAAAATCAGAAAAGAGAAT
CCTGTTGTGGTGGCTGAAAAAATTCAGAGAATA
>ENSTGUT00000000855_zebrafinch
ATGACTCAGGAGACAAACCAGACCCCAGGGCCTATGCTGTGTAGCACAGGCTGTGGATTT
TATGGAAATCCTAGGACAAATGGAATGTGTTCAGTTTGCTACAAAGAACATCTTCAGCGA
CAGCAGAATAGTGGTAGAATCAGCCCAATGGGAACAACCAGTGGTTCAAACAGTCCTACC
TCAGACTCTGCATCTGTACAGAGAGCAGACACTAGCTTAAACAACTGTGAAGGTGCTGCT
GGCAGCACATCTGAAAAAAGCAGAAACGTGCCTGTTGCCTCTTTGCCTGTAACACAGCAA
ATGACAGAAATGAGCATTTCAAGAGAGGAAGAATTAACACCGAAAACAGTGACTGAGCCA
GTTGTCACTCAACCAAGTCCATCAGTTTCTCAGCCTGGTACTTCAGAGAGTGAGGAGAGA
GCTGCTGAACTGCCGAAACCAAAGAAGAACAGATGTTTCATGTGCAGGAAGAAGGTTGGC
CTTACAGGATTTGACTGCCGATGTGGAAACCTATTTTGTGGACTTCACCGTTATTCTGAC
AAGCATAATTGCCCATATGATTACAAAGCAGAAGCTGCAGCAAAAATAAGAAAAGAGAAT
CCAGTTGTGGTGGCTGAAAAAATTCAGAGAATA
>ENSTGUT00000000981_zebrafinch
ATGGAAGTTGATGTGAATGGAGAGTCCAGAGCCCTCTCCACCCTCTCTGTGGCAGAGGTG
AATTCTGCAGCCAGGTTGGAAGCAGAAAAGCCACGCTGTTCCAGCACCCCCTGCTCACCA
TTGAGGCGGACAGTTGCAGGATACCAGATCCTTCACATGGATTCTAACTACCTGGTTGGC
TTCACAACTGGAGAGGAGCTGATAAAATTAGCCCATAAATGTGAAGAGAATAAAGAAGAA
TCTGGTCCTAACCTGGGGTCCAGACATCTTGATTCAGGACTTTCACGTTCCTCACGTTTG
TACAAAACTAGAAGTAGGTACTACCAGCCATATGAGATCCCAGCAGTAAATGGAAGGAGG
AGACGGATGCCCAGCTCAGGGGATAAAGCTTTACCATATGAACCTTACAAGGCACTTCAT
GGTCCCCTGCCTATCTTCCTTTTGAAAGGTAAAAGGGCTCATTCAAAATCCCTAGACTAC
CTCAATTTAGACAAAATGAGCATTAAGGAACCTGCTGATACAGAAGTGCTACAATACCAG
CTCCAACACCTTACTCTTGGGGATCGTATGTTTGCAAGGAATAGCACA
>ENSTGUT00000000981_common_whitethroat_W
ATGGAAGTTGATGTGAATGGAAAGTCCAGAGCCATATCTACCCTCCCTGTAGCAGAGGTC
AGTTCTGCAGCCAGGATGGAAGCAGAAAAGCCACGCTGTTCCAGCACCCCCTGCTCCCCC
TTGCGGCGGACAGTTGCAGGATATCAGATCCTTCACATGGATTCTAACTACCTGGTTGGA
TTCACAACTGGAGAGGAGCTGCTAAAATTAGCCCATAAGTGTGAAGAAAATAAAGGAGAA
TCTGGTGTTAACTCAGATTCCAAACATCTTGATTTAGGACTTGCATGTTCTTCCCGTTTG
TACAAAACTAGAAGTAGGTGCTATCAGCCATATGAGATCCCAGCAGTAAGTGGAAGGAGG
AGATGGATGCCCAGCTCGGGGGATAAAGCTTTACCATATGAACCTTACAAGGCACTTCAT
GGTCCCTTGCCTCTTTGCCTTTTAAAGGGCAAAAAGGCTCATTCTAAATCCCTGGACTAC
CTCAATTTGGACAAAATGAGCATTCAGGAATCTGCTGACACAGACATACTACAATACCAG
CTCCAACACCTTACCCTTGGAGACCGTATGTTTGCAAGGAATAGCACA
>ENSTGUT00000000981_common_whitethroat_Z
ATGGAAGTTGATGTGAATGGGGAGTCCAGAGCCCTCTCCACCCTCCCTGTGGCAGAGGTG
AGTTCTGCAGCCAGGATGGAAGCAGAAAAGCCACGCTGTTCCAGCACCCCCTGCTCCCCC
TTGCGGCGGACAGTTGCAGGATATCAGATCCTTCACATGGACTCTAACTACCTGGTTGGT
TTCACAACTGGAGAGGAGCTGCTAAAATTAGCCCATAAGTGTGAAGAAAATAAAGGAGAA
TCTGGTGTTAACTCAGATTCCAAACATCTTGATTCAGGACTCCCACGTTCCTCACGTTTG
TACAAAACTAGAAGTAGGTACTACCAGCCATATGAGATCCCAGCAGTAAATGGAAGGAGG
AGACGGATGCCCAGCTCAGGGGATAAAGCTTTACCATGTGAACCTTACAAGGCACTTCAT
GGTCCCCTGCCTCTCTGCCTTTTGAAAGGTAAAAGGGCTCATTCAAAATCCCTGGACTAC
CTCAATTTAGACAAAATGAACATTAAGGAACCTGCTGACACAGAAGTGCTACAATACCAA
CTCCAACACCTTACTCTTGGAGATCGTATGTTTGCAAGGAATAGCACA
>ENSTGUT00000001229_common_whitethroat_W
AGGATTATTGCCATGTGTGGAGATTATTACATTGGTGGACGTCGCTTTGCTTCACTCTCA
GACCTAATTGGCTATTACAGTCATGTGTCTTGTTTACTGAAGGGGGAAAAACTATTCTTT
CCAGTAGCACCTCCAGAGGCAATGCCTGTGGAAGATAGGAGGAGAGTTCGAGCAATTCTA
CCTTACACCAAAGTGCCAGAAACTGATGAAATAAGTTTCCTTAAAGGAGATATGTTTATT
GTGCATAATGAATTGGAAGATGGCTGGATGTGGGTTACAAACCTACGGACAGATGAACAA
GGTCTTATAGTAGAAGACCTGGTAGAAGAAGTAGGAAGAGAAGAAGATCATGAAGGCAAA
ATATGGTTCCATGGAAAGATCTCCAAACAAGAAGCTTACAATTTGCTGATGACAGTTGGT
CAGGTGTGCAGTTTTCTTGTGAGGCCTTCAGATAATACACCTGGTGATTACTCACTTTAT
TTTCGGACCAGTGAAAATATTCAGCGTTTTAAAATATGTCCAACATCAAGCAATCAGTTT
ATGATGGGAGGCAGATATTATAATAGTATTGCAGAGATCATTGAACATTATAGAAAAGAA
CAGATTGTTGAAGGATATTACCTCAAAGATCCTGTTCCAATGCAGCACCAAGAACAAGTG
CTTAATGATACAGTCGATGGAAAAGAAATCTACAATACAATTCGTCGCAAAACAAAGGAT
GCTTTTTATAAAAATATTGTCAAAAAAGGATATCTTCTGAAAAAAAGTAAAGGAAAAAGA
TGGAAAAACTTGTACTTTATATTGGGAAATGATGCCCAGCTTATTTATTTTGAAAGTGAA
AAACGAGCCACACCTAAAGGATTAATAGACCTTAGTGTTTGTTCAGTCTATGGAGTACAC
GACAGTTTATTTGGCAGGCCAAACTGTTTTCAGATAGTAGTTCAGCACTTCAGTGAAGAG
CATTACATCTTTTACTTTGCAGGAGAAACTCAAGAACAAGTGCAGGACTGGATGAAAGCT
CTGCAGGTGTTTTGCAGCTTAAGAAAAACCAGTCCAGGAACATCAAATAAACGTCTGCGT
CAGGTCAGCAGTCTTATCTTGAATGTAGAAGAAGCTCATACACTCCCAGTAAAACATTTT
ACTAATCCATATTGTAACATCTACCTGAACAGTGTCCAGGTAGCAAAAACACATATCAGG
GAAGGTCAGAACCCTGTATGGTCAGAAGAATTTGTCTTTGATGATCTTTCATCTGATATT
AATAGATTTGAGATAAGTCTTAGTAACAAAACAAAGAAAAGTAAAGATCCAGATATATTG
TTTATGCGTTGCCAATTAAGCCGATTACAGAAAGGACATGCAACAGACGAGTGGTTTCAA
CTCAGTTCCCATATACCACTAAAAGGTATTGAGCCAGGATCTTTGCGTGTTCGAGCACGA
TATTCTATGGAGAAGATCATGCCAGAAGAGGAGTACAGTGAGTTTAAAGAGCTCATACTC
CAGAAAGAGATGCATGTAGTCTATGCCTTATCACATGTTTGTGGCCAGGATAGAACACTG
TTGGCTGGCATTTTATTGAAGATATTTCTTCATGAAAAGCTTGAGTCACTATTGTTACGA
ACACTAAATGACAGGGAAATAAGCATGGAAGATGAAGCTACTACTTTGTTTCGTGCCACC
ACTTTAGCAAGTACACTTATGGAGCAATATATGAAAGCCACAGCAACACGTTTTGTCCAT
CATGCACTAAAAGACAGTATATTAAAGATAATGGAGAGCAAGCAGTCCTGTGAGTTAAAT
CCTTCGAAGTTAGAAAAAAATGAAGATGTGAACACTAATTTGGCACATTTACTCAGTATA
CTTTCGGAATTGGTGGAGAAAATATTCATGGCTGCAGAGATACTGCCTCCGACGTTGAGG
TATATTTATGGGTGCCTACAGAAGTCTGTTCAAAACAAGTGGCCAGCTAATACAACAATG
AGAACAAGAGTTGTTAGTGGCTTTGTTTTTCTTCGACTGATTTGTCCTGCTATCCTGAAC
CCAAGGATGTTTAATATCATCTCAGATTCTCCTTCCCCTACTGCTGCAAGAACACTGACG
CTGGTTGCCAAGTCTGTGCAGAATTTAGCAAATCTGGTTGAATTTGGAGCTAAGGAGCCA
TATATGGAGGGAGTAAATCCATTCATCAAGAGTAACAAACATCGCATGATCATGTTCTTA
GATGAACTTGGGAATGTTCCTGAGCTTCCAGACACTGCCGAGCACTCTCGAACTGACCTC
TCCCGTGACCTGGCAGCCTTGCACGAGATCTGTGTGGCACACTCGGATGAGCTCCGGACA
CTCAGCAATGAGCGAGGGGTGATGCAGCATGTTCTTAAGAAGCTGTTGGCTATTACAGAA
CTGCTTCAACAAAAGCAACATCAATATTCACTGTCTAATAACATCAGG
>ENSTGUT00000001229_common_whitethroat_Z
AGGATTATTGCCATGTGTGGAGACTATTATATTGGTGGGCGTCGCTTTGCTTCACTCTCA
GACCTGATCGGTTATTACAGTCATGTGTCCTGCTTGCTGAAAGGGGAAAAGCTCTTATTT
CCAGTAGCACCTCCAGAGGCAATGCCTGTGGAAGACAGAAGGAGAGTTCGAGCAATTCTA
CCTTACACCAAAGTGCCAGAAACTGATGAAATAAGTTTCCTTAAAGGAGACATGTTTATT
GTCCATAATGAATTGGAAGATGGCTGGATGTGGGTTACAAACCTACGGACAGATGAACAA
GGTCTTATTGTGGAAGACCTGGTGGAAGAAGTGGGAAGAGAAGAAGATCATGAAGGCAAA
ATATGGTTCCATGGGAAGATCTCCAAACAAGAAGCTTACAATTTGCTGATGACAGTTGGT
CAGGTGTGCAGTTTTCTTGTGAGGCCTTCAGATAATACCCCTGGTGATTATTCACTTTAT
TTCCGGACCAGTGAAAATATTCAGCGTTTTAAAATATGTCCAACATCAAACAATCAGTTT
ATGATGGGGGGCAGATACTATAATAGTATTGCTGACATCATTGAGCACTACAGAAAAGAA
CAGATTGTTGAAGGATATTATTTAAAAGATCCTGTTCCAGTGCAGCACCAAGAACAAGTG
CTTAATGATACAGTGGATGGAAAAGAAATCTACAATACAATTCGCCGGAAAACAAAGGAT
GCTTTTTATAAAAATATTGTCAAAAAAGGTTATCTTCTGAAAAAAAGTAAAGGAAAGAGA
TGGAAAAACTTGTACTTTATATTAGGAAATGATGCCCAGCTTATTTATTTTGAAAGTGAA
AAACGAGCCACACCCAAAGGACTAATAGACCTTAGCGTGTGTTCTGTCTATGGAGTACAT
GACAGTTTATTTGGCAGGCCAAACTGTTTTCAGATAGTAGTTCAGCACTTTAGTGAAGAG
CATTACATCTTTTACTTTGCAGGCGAAACTCCGGAACAAGCACAGGACTGGATGAAAGCT
CTGCAGGTGTTTTGCAGCTTAAGAAAAACCAGTCCAGGAACATCAAATAAACGTCTGCGT
CAGGTCAGCAGTCTAATTTTGCATGTAGAAGAAGCTCATACTCTCCCAGTAAAGCATTTT
ACAAATCCATATTGTAACATCTACCTGAACAGCGTCCAGGTAGCAAAAACACACATCAGG
GAGGGACAGAACCCTGTGTGGTCTGAAGAATTTGTCTTTGATGATCTTTCATCTGATATT
AATAGATTTGAGATAAGTCTTAGTAACAAAACAAAGAAAAGTAAAGATCCAGATATATTG
TTTATGCGTTGCCAGTTAAGCCGATTACAAAAAGGACATGCAACAGATGAGTGGTTTCAG
CTCAGTTCCCATGTACCATTAAAGGGTATTGAGCCAGGATCTTTGCGTGTTCGAGCACGA
TATTCCATGGAGAAGATCATGCCAGAAGAGGAGTACAATGAGTTTAAAGAGCTTATACTC
CAGAAAGAACTTCATGTAGTCTATGCCTTATCACATGTTTGTGGACAGGATAGAACATTG
TTGGCTGGCATTTTACTGAAGATTTTTCTTCATGAAAGGCTTGAGTCCTTGTTGTTACGA
ACACTAAATGACCGGGAGATAAGTATGGAAGATGAAGCTACTACCCTGTTCCGTGCCACC
ACTTTAGCAAGCACACTTATGGAGCAGTATATGAAGGCCACAGCAACAAGTTTTGTTCAT
CATGCCCTGAAAGACTCCATATTAAAGATAATGGAGAGCAAGCAGTCCTGTGAGTTAAAT
CCCTCGAAGTTAGAAAAAAATGAAGATGTAAACACTAACTTGGCACATCTACTCAGTATA
CTTTCAGAATTGGTGGAGAAGATATTCATGGCTGCAGAGATACTGCCCCCGACGTTGAGG
TATATTTATGGGTGCCTACAGAAGTCTGTTCAAAACAAATGGCCAGCTAATACTACTATG
AGAACCAGAGTTGTTAGTGGCTTTGTTTTTCTTCGACTGATTTGTCCTGCTATCCTGAAC
CCAAGGATGTTTAATATCATCTCAGATTCTCCTTCTCCCACTGCTGCAAGAACACTGACG
CTGGTCGCCAAGTCTGTGCAGAATTTAGCAAATCTGGTTGAATTTGGAGCTAAGGAGCCA
TATATGGAAGGGGTAAATCCATTCATCAAGAGCAACAAACATCGCATGATCATGTTCTTG
GATGAACTTGGGAATGTTCCTGAGCTTCCAGACACTGCCGAGCACTCTCGAACTGACCTC
TCCCGTGACCTGGCAGCCTTGCACGAGATCTGTGTGGCACACTCGGATGAGCTCCGGACA
CTCAGCAATGAGCGAGGGGTGATGCAGCACGTCCTTAAGAAGCTTTTGGCCATTACTGAA
CTGCTACAACAAAAACAAAATCAGTATTCAGTGTCTAACAACATCAGG
>ENSTGUT00000001229_zebrafinch
AGGATTATTGCTGTGTGTGGAGACTATTACATTGGTGGGCGTCGCTTTGCTTCACTCTCA
GACCTTATTGGGTATTACAGTCATGTGTCCTGCTTGCTGAAAGGGGAAAAGCTCTTATTT
CCAGTAGCACCTCCAGAGGCAATGCCCGTGGAAGACAGAAGGAGAGTTCGAGCAATTCTA
CCTTACACCAAAGTGCCAGAAACTGATGAAATAAGTTTCCTTAAAGGAGACATGTTTATT
GTCCATAATGAATTGGAAGATGGCTGGATGTGGGTTACAAATCTACGGACAGATGAACAA
GGTCTTATTGTGGAAGACTTGGTAGAAGAAGTGGGAAGAGAAGAAGATCATGAAGGCAAA
ATATGGTTCCATGGGAAGATCTCCAAACAAGAAGCTTACAATTTGCTGATGACAGTTGGT
CAGGTGTGCAGTTTTCTTGTGAGGCCTTCAGATAATACACCTGGTGATTATTCACTTTAT
TTCCGGACCAGTGAAAATATTCAGCGTTTTAAAATATGTCCGACATCAAACAATCAGTTT
ATGATGGGAGGAAGGTACTATAATAGTATTGCTGACATCATTGAGCACTACAGAAAAGAA
CAGATTGTTGAAGGATATTACTTAAAAGATCCTGTTCCAATGCAGCACCAAGAACAAATG
CTTAATGATACGGTGGATGGAAAAGAAATCTACAATACAATTCGTCGGAAAACGAAGGAT
GCTTTTTATAAAAATATTGTCAAAAAAGGATATCTTCTGAAAAAAAGTAAAGGAAAGAGA
TGGAAAAACTTGTACTTTATATTAGGAAATGATGCCCAGCTAATTTATTTTGAAAGTGAA
AAACGAGCCACACCCAAAGGACTAATAGACCTTAGTGTGTGTTCTGTCTATGGAGTACAT
GACAGTTTATTTGGCAGGCCAAACTGTTTTCAGATAGTAGTTCAGCACTTTAGTGAAGAG
CATTACATCTTTTACTTTGCAGGTGAAACTCCAGAACAAGCACAGGACTGGATGAAAGCT
CTGCAGGTGTTTTGCAGTTTAAGAAAAACCAGTCCAGGAACGTCAAATAAACGTCTGCGT
CAGGTCAGCAGTCTCATTTTGCATGTAGAAGAAGCTCATACACTCCCAGTAAAGCATTTT
ACAAATCCGTATTGTAACATCTACCTGAACAGTGTCCAGGTAGCAAAAACACACATCAGA
GAAGGACAGAACCCTGTGTGGTCTGAAGAATTCGTCTTTGACGATCTTTCATCTGATATT
AATAGATTTGAGATAAGTCTTAGTAACAAAACAAAGAAAAGTAAAGATCCAGATATATTG
TTCATGCGTTGCCAATTAAGCCGATTACAAAAAGGACATGCAACAGATGAGTGGTTTCAA
CTCAGTTCCTATGTACCATTAAAGGGTATTGAGCCAGGATCTTTGCGTGTTCGAGCGCGA
TATTCCATGGAGAAGATCATGCCAGAAGAAGAGTACAATGAGTTTAAAGAGCTTATACTC
CAGAAAGAACTTCATGTAGTCTATGCCTTATCAAATGTTTGTGGACAGGATAGAACACTG
TTGGCTGGCATTTTACTGAAGATTTTTCTTCATGAAAAGCTTGAGTCCTTGTTGTTACGA
ACACTAAATGACAGGGAGATAAGCATGGAAGATGAAGCTACTACCTTGTTCCGTGCCACC
ACTTTAGCAAGCACACTTATGGAGCAGTATATGAAAGCCACAGCAACAAGTTTTGTTCAT
CATGCGCTGAAAGATTCCATATTAAAGATCATGGAGAGCAAGCAGTCCTGTGAGTTAAAT
CCCTCAAAGTTAGAAAAAAATGAAGACGTAAACACTAATTTGGCACATCTACTTAGTATA
CTTTCAGAATTGGTGGAGAAGATATTCATGGCTGCAGAGATACTGCCCCCGACACTGAGG
TATATTTATGGGTGCCTACAGAAGTCTGTTCAAAACAAATGGCCAGCTAATACTACCATG
AGAACCAGGGTTGTTAGTGGCTTTGTTTTTCTTCGACTGATTTGTCCTGCTATCCTGAAC
CCAAGGATGTTTAATATCATCTCAGATTCTCCTTCCCCCACTGCTGCAAGAACACTGACG
CTGGTCGCCAAGTCTGTGCAGAATTTAGCAAATCTGGTTGAATTTGGAGCCAAGGAGCCA
TATATGGAAGGGGTAAATCCATTCATCAAGAGCAACAAACATCGCATGATCATGTTCTTG
GATGAGCTTGGGAATGTTCCTGAGCTTCCAGACACGGCAGAGCACTCTCGAACTGACCTC
TCCCGTGATCTGGCAGCTTTGCATGAGATCTGTGTGGCACACTCGGATGAGCTTCGGACG
CTCAGCAACGAGCGAGGAGTGATGCAGCATGTTCTTAAGAAGCTTTTGGCCATTACTGAA
CTGCTACAACAAAAACAAAATCAGTATTCGGTATCTAACAACATCAGG
>ENSTGUT00000001271_common_whitethroat_W
ATGGATAGTCGAATTGGCCGAAAAGGAGCCACTGGTGCTGCAACCACCATCTATGCAGTT
GAGGCAGATGGTGACCCAAATACGGGGTTTGAAAAGTCAAAGGAGTCAGGAGAAATACAG
TATCTTATTAAATGGAAAGGCTGGTCACACATCCATAATACATGGGAAACTGAGGAAACA
CTGAAGCAACAAAATGTTAAAGGAATGAAGAAACTGGACAACTACAAGAAAAAGGATCAA
GAAACAAAACGGTGGCTGAAAAATGCTTCTCCAGAAGATGTGGAATATTATAACTGCCAG
CAGGAACTTACAGATGATCTACATAAACAGTATCAAATAGTGGAGAGGATAATTGCTCAT
TCAAATCAGAAATCAGCAGCTGGTTATCCAGATTACTATTGCAAATGGCAAGGTCTGCCT
TACTCAGAATGTAGCTGGGAAGACGGTGCTCTCATTGCCAAAAAATTTCAGATTGATGAG
TATTTTAGCAGAAACCAATCTAAGACTACTCCATTTAAGGACTGCAAGATTCTAAAACAG
AGGCCAAGGTTTGTTGCACTAAAGAAGCAACCATCTTATATCGGAGGACATGAAGGTTTA
GAGTTAAGAGATTATCAGTTAAATGGACTGAACTGGCTTGCCCACTCATGGTGCAAAGGG
AATAGTTGTATTCTTGCAGATGAAATGGGTCTGGGTAAAACAATACAAACAATTTCTTTT
CTGAACTACCTGTTTCACGAACATCAACTGTATGGGCCTTTCCTAGTCGTGCCACTTTCT
ACCTTGACATCTTGGCAAAGAGAGATTCAAACTTGGGCTCCTCAGATGAATGCTGTGGTT
TACTTAGGAATAACTAGCAGAAATATGATAAGAACTCATGAATGGATGCATCCACAGACC
AAGCGATTAAAATTTAATATACTTCTAACAACTTATGAAATTTTGCTGAAGGATAAGTCA
TTCCTTGGTGGTCTGAATTGGGTATTTATAGGAGTTGATGAAGCTCATCGTTTAAAAAAT
GATGATTCCCTTCTGTACAAGACTTTAATAGACTTTAAGTCTAATCATCGTCTTCTTATT
ACTGGAACCCCTCTGCAAAACTCCCTTAAAGAGCTTTGGTCTTTGCTGCACTTCATCATG
CCAGAAAAGTTTTCTTCCTGGGAAGATTTTGAAGAGGAGCATGGTAAAGGGAGAGAGTTC
GGTTATAGTCTTCACAAAGAACTTGAACCATTTTTACTCAGAAGAGTTAAAAAAGATGTA
GAAAAGTCTTTACCTGCTAAGGTTGAACAAATTTTGAGGATGGAAATGAGTGCATTGCAG
AAGCAATACTACAAGTGGATTTTAACCAGGAATTATAAAGCCCTGAGTAAAGGTTCAAAA
GGCAGTACCTCGGGCTTTTTGAACATTATGATGGAACTCAAGAAGTGCTGTAACCATTGC
TACCTCATTAAACCACCAGACGATAATGAATTCTATAATAAACAGGAAGCCTTACAGCAT
TTAATACGTAGCAGTGGAAAACTAATCCTTCTTGACAAGCTACTGATTCGTCTACGAGAA
CGTGGCAACAGAGTACTGATTTTCTCTCAGATGGTGAGGATGCTAGACATCCTAGCAGAG
TATTTGAAGTATCGTCAGTTTCCCTTTCAGAGACTTGATGGATCAATAAAAGGGGAGTTG
AGGAAACAAGCCTTGGATCATTTTAATGCAGAAGGCTCAGAGGACTTCTGCTTTTTGCTG
TCCACCAGAGCTGGAGGATTAGGTATAAACTTAGCATCTGCTGACACTGTAGTTATATTT
GATTCTGATTGGAATCCACAGAATGATCTGCAGGCACAGGCTAGAGCTCATAGGATTGGA
CAGAAGAAACAGGTTAATATTTATCGACTAGTCACAAAAGCATCAGTAGAAGAAGATATT
CTTGAAAGAGCCAAGAAAAAGATGGTGTTAGATCACTTAGTAATTCAGAGAATGGACACT
ACGGGGAAAACTGTACTACATACAGGCTCTACTCCCTCCAGCTCAACACCTTTTAATAAG
GAAGAGTTATCAGCAATTTTGAAGTTCGGTGCTGAGGAACTTTTTAAAGAACCTGAAGGG
GAAGAAGAAGAGCCTCAAGAAATGGACATAGATGAAATCCTGAAGAGGGCTGAAACTCGA
GAAAATGAGCCAGGTCCACTGACTGTAGGAGATGAGTTGCTTTCACAGTTCAAGGTGAAT
ATGGATGAAGATGACATTGAGTTGGAACCAGAACAAAATTTAAGAAACTGGGAAGAAATC
ATTCCAGAAGTCCAGAGGCGACGAATAGAAGAGGAAGAAAGACAAAAAGAGCTTGAAGAA
ATATATATGCTGCCAAGGATGAGAAACTGTGCAAAACAGATCAGCTTTAATGGAAGCGAA
GGGAAACGCAGTAGGAGAAGATATTCTGGATCTGATAGTGACTCAGTCTCAGAAAGAAAA
CGACCAAAAAAACGTGGACCGCGAACTATTCCTCGAGAAAATATTAAAGGATTTAGTGAT
GCAGAGATTAGGCGGTTTATAAAGAGTTACAAGAAATTTGGTGGCCCACTTGAAAGGTTA
GATGCTATAAGAGATGCTGAGCTAGTTGATAAATCTGAGATAGACCTTAGACGTCTGGGA
GAACTTCATAATGGATGCATTAAGGCTTTAAAGGACAATTCCTTTGGCCAAGAAAGAGCA
GGAGGTAGATTTGGGAAAGTTAAAGGCCCAACATTCCGAATATCAGGAGTGCAGGTGAAT
GCAAAGCTAGTTATTTCTCATGAAGAAGAGTTGGCACCATTGCACAAATCCCCTGCAGAT
CCAGAAGAAAGGAAAAGATATGTCATCCCATGCCACACCAAGGCAGCTCATTTTGATATA
GATTGGGGTAAGGAAGATGATTCCAATCTGTTGATAGGTATCTACGAATATGGCTATGGC
AGCTGGGAAATGATAAAAATGGATCCTGATCTCAGTTTGACACAGAAGATTTTACCTGAT
GACCCAGATAAGAAACCGCAGGCAAAGCAGTTGCAGACCCGTGCAGATTACCTCATTAAA
TTACTGAATAAAGACCTTGCAAGGAAGGAAGCACAAAGGCTTGCAGGAGCAGGCAATTCA
AAGAGGAGGAAAACAAGAACTAAGAAGAATAAAGTGCTAAAGGCTGCAAAATTAAAAGAA
GAATCAGAAAAATCTGATGAAGATGATGATGAGAATAATAAGGATGAGATTGTTTCAGTC
AAATGTCCACATAAAAAAATAAAAGCAGAAGAAAATGAAGAAAAGCCTGAGACAGATATT
GGTATAAACATGGAAGCTCTAGAAAAAAGAGAGACAAGAGAAAAAGAAAATAAGAGGCAT
TTTAAAAGAGAGAAAAAAGAAAAAGAGGATAAGAAAGAATTAAAAAAGCGAGAAAACAAA
CTAAAAGAATCCACACAGAAAGAAAAAGAAGTAAAGGAAGAAAAGGCAAATGAACTCAAA
TCTGAAAATAAAGAAAAAAATAAAAAAGTTTCATTGTTGGATATTCCAGTTCATATTACT
GCAACTAGTGAAACAGTTCCAATATCAGAAGAATCTGAAGAACTGGATCAGAAAACTTTT
AGTGTGTGCAAAGAAAGAATGAGGCCTGTTAAAGCAGCATTGAAACAATTGGATAGACCA
GAGAAAGGCCTTTCCGAAAGGGAACAGCTGGAGCATACTAGACAGTGCCTAATCAAAATT
GGGGACCACATTACTGAATGTCTAAAGGAGTACACAGATCCTGAACAAATTAAACAGTGG
AGAAAAAACTTGTGGATTTTTGTCTCTAAGTTTACAGAATTTGATGCCAGAAAGCTGCAC
AAGCTGTATAAACATGCAATCAAAAAACGCCAAGAATCTCAGCAACACAATGATCAGAAT
ATTAGCAGCAATGTGAATACACATGTAATTAGAAATCCAGATGTTGAAAGACTGAAGGAG
AATACAAACCATGATGACAGTAGCAGGGACAGTTCTGATAGACATTTATGTCAGTACTAT
GATCATCATAAGGACAGGCATCAGGAAGATGCTTATAATAAAAATGACTCAAGGAAAAGG
TCCTATTCAGCCTTCAGCAATGGAAAAGACCACAGAGACTGGGATCACTATAAACAAGAC
AGATACTATAGTGATGGTAAACGTAGAAAGTTGGATGACCACAGGAGCAGAGATCACAGG
TCAAACCTGGAAGCAAGTTTAAAAGACAGTCGGCCTCATTCAAATCACCGTTCCCATTCA
GACCACAGGATACATTCAGATCACCGTTCCACTTCAGAGTATATCCATCATAAATCTTCC
AGAGATTATAGGTACCATTCAGACTGGCAAATAGACCACAGAGCTTCTGGTAGTGGCCCA
CGGTCACCATTAGATCAGAGGTCTCCTTATGGGTCAAGATCTCCTATAGGACACAGATCT
CCATTTGAACACTTATCAGATCACAAAAGTACACCTGAACATACATGGAGTAGCCAGAAA
ACA
>ENSTGUT00000001271_common_whitethroat_Z
ATGGATAGTCGAGTTGGCCGTAAAGGAGCCACAGGTGCTGCAACCACAATATATGCAGTT
GAGGCAGATGGTGACCCAAATGCTGGGTTTGAAAAATCAAAGGAGCCAGCAGAAGTACAG
TATCTTATTAAATGGAAAGGTTGGTCACACATCCATAACACTTGGGAAACTGAGGAAACA
TTGAAGCAACAAAATGTTAAAGGAATGAAGAAACTTGACAATTACAAGAAAAAGGATCAG
GAAACAAAACGATGGCTGAAAAGTGCTTCTCCAGAAGATGTGGAATATTACAACTGCCAG
CAGGAGCTTACAGATGATCTACATAAACAGTACCAGATAGTGGAAAGAATAATTGCTCAT
TCAAATCAGAAATCAGCTGCTGGTTATCCAGACTACTATTGTAAGTGGCAGGGTCTGCCT
TACTCTGAATGTAGCTGGGAAGATGGAGCTCTCATTGCCAAAAAGTTTCAGATTGATGAG
TACTTCAGCAGAAATCAATCCAAGACCACTCCCTTTAAAGACTGCAAGGTTCTAAAGCAA
AGGCCACGGTTTGTTGCACTAAAGAAGCAACCATCTTATATTGGAGGACACGAAAGTTTA
GAGTTAAGAGATTACCAGTTAAATGGGTTGAATTGGCTTGCTCACTCATGGTGCAAAGGG
AATAGCTGTATTCTCGCAGATGAAATGGGTCTGGGTAAAACAATACAAACAATTTCTTTT
CTGAACTATCTGTTTCACGAGCATCAATTGTATGGGCCTTTCTTGGTTGTGCCACTTTCT
ACCTTGACGTCTTGGCAAAGAGAGATTCAAACCTGGGCTCCTCAGATGAATGCTGTAGTT
TACTTAGGAATAACTAGTAGAAATATGATAAGAACTCATGAATGGATGCATCCACAGACC
AAACGATTGAAATTTAACATACTCTTAACAACATATGAAATTTTGCTAAAGGATAAGTCA
TTCCTTGGTGGTCTGAATTGGGCATTCATAGGAGTTGATGAAGCTCATCGTTTGAAAAAT
GATGACTCTCTTCTGTACAAAACTTTAATAGACTTTAAGTCTAACCATCGTCTTCTTATT
ACTGGAACACCTCTGCAAAACTCTCTCAAAGAGCTTTGGTCTTTACTGCACTTCATCATG
CCAGAGAAGTTTTCCTCATGGGAAGATTTTGAAGAGGAGCATGGCAAAGGGAGAGAGTAT
GGTTATAGTCTTCACAAAGAACTTGAACCGTTTCTGCTGAGAAGAGTGAAAAAAGATGTA
GAAAAGTCCTTACCTGCTAAAGTTGAGCAAATTCTGAGGATGGAAATGAGTGCATTGCAG
AAGCAATACTACAAGTGGATTTTAACCAGGAATTACAAAGCCCTTAGCAAAGGTTCAAAA
GGCAGTACCTCAGGCTTTTTGAACATCATGATGGAACTCAAGAAGTGCTGCAACCATTGC
TACCTCATTAAACCACCAGATGATAATGAATTCTATAATAAACAGGAGGCCTTACAGCAT
TTAATACGTAGCAGCGGGAAACTAATCCTTCTTGACAAGCTACTGATTCGTCTTCGAGAA
CGTGGCAATAGAGTCCTGATATTCTCACAGATGGTAAGGATGCTGGACATCCTGGCAGAG
TATCTGAAATACCGTCAATTCCCATTTCAGAGACTTGATGGATCAATAAAAGGGGAATTG
AGGAAACAAGCACTGGATCATTTTAATGCAGAAGGATCAGAGGACTTCTGCTTTTTACTG
TCTACCAGAGCTGGAGGATTAGGTATCAACTTGGCATCTGCTGATACTGTGGTTATATTT
GATTCTGACTGGAATCCACAGAATGATCTGCAAGCACAGGCTAGAGCACATAGAATTGGA
CAGAAGAAACAGGTTAATATTTATCGACTAGTCACAAAAGGATCAGTAGAAGAAGATATT
CTTGAACGAGCCAAGAAAAAGATGGTGTTAGATCATTTAGTAATTCAGAGAATGGACACT
ACAGGGAAAACTGTGTTACATACAGGCTCTACTCCTTCAAGCTCAACACCTTTTAATAAG
GAGGAGTTGTCAGCAATTTTGAAGTTTGGTGCTGAGGAACTTTTTAAAGAACCTGAAGGG
GAAGAACAGGAGCCTCAAGAAATGGATATAGATGAAATACTGAAGAGGGCTGAAACTCGG
GAAAATGAGCCAGGTCCATTAACTGTAGGAGATGAGTTGCTTTCACAGTTCAAGGTGAAT
ATGGATGAAGATGATATTGAGTTGGAACCAGAAAGAAATTCAAGAAATTGGGAAGAAATC
ATTCCAGAGGTCCAGAGGCGAAGAATAGAGGAGGAGGAAAGGCAAAAAGAACTTGAAGAA
ATATACATGCTTCCAAGGATGAGAAACTGTGCAAAACAGATCAGTTTCAACGGCAGTGAA
GGGAGGCGCAGTAGGAGAAGATACTCTGGATCTGATAGTGACTCCATCTCAGAAAGAAAA
AGGCCAAAAAAACGTGGACCACGAACTATTCCTCGAGAAAATATTAAAGGATTTAGTGAT
GCAGAGATCAGACGGTTTATCAAGAGTTACAAGAAATTTGGTGGCCCTCTCGAGAGGTTA
GATGCTGTAAGAGATGCTGAGCTAGTTGATAAGTCAGAGACAGATCTCAGACGTTTGGGA
GAACTTCATAATGGATGCATTAAAGCCTTAAAGGACAATTCATCTGGACAAGAAAGAGCA
GGAGGTAGACTTGGGAAGGTTAAAGGTCCAACATTCCGAATCTCAGGAGTGCAAGTAAAT
GCAAAGTTAGTCATCTCTCATGAGGAAGAATTGGCACCACTGCACAAATCCCCTTCAGAT
CCAGAAGAAAGAAAAAGATATGTCATCCCATGCCACACTAAGGCTGCTCATTTTGATATA
GATTGGGGTAAGGAAGATGATTCCAATTTGTTAATAGGCATCTATGAATATGGTTATGGC
AGCTGGGAAATGATAAAAATGGATCCTGATCTCAGTTTAACACATAAGATTTTGCCTGAT
GATCCAGATAAGAAACCCCAGGCAAAGCAGCTGCAGACCCGTGCAGACTACCTCATTAAA
TTACTGAATAAAGACCTTGCGAGGAAGGAAGCACAAAGGCTTGCAGGAGCAGGCAATTCA
AAGAGGAGGAAAACAAGAACTAAGAAGAATAAAGTGCTAAAGGCTGCAAAATTAAAAGAA
GAATCAGAAAAATCTGATGAAGATGATGATGAGAATAATAAGGATGAGATTGTTTCAGTG
AAACATCCACATAAAAAATTTAAAGCAGAAGAAAATGAAGAAAAGCCTGAGCCAGATACT
GGTATAAAGAAGGAAGCTGAAGAAAAAAGAGAGACAAAAGAAAAGGAAAGTAAGAGGGAT
TTGAAAAGGGAGAAAAAAGAAAAAGAGGATAAGAAAGAATTGAAAAAGAGAGAAAACAAA
GTAAAAGAATCCACACAGAAAGAAAAAGAAGTAAAGGAAGAGAAGGTAAATGAAATCAAA
TCAGAAAATAAAGAGAAAGCTAAAAAAATTCCATTGCTGGATACTCCAGTTCATATTACT
GCATCTAGTGAACCAGTTCCTATATCAGAAGAATCTGAAGAGCTAGATCAGAAAACTTTT
AGTGTGTGCAAAGAAAGAATGAGACCTGTCAAGGCAGCATTGAAACAGCTGGATCGACCA
GAGAAGGGCCTTTCTGAAAGAGAACAGCTGGAACATACTAGACAGTGTCTTATCAAAATT
GGGGATCATATTACTGAATGTCTAAAAGAGTACACAAATCCTGAACAAATTAAACAGTGG
AGAAAAAATTTGTGGATTTTTGTCTCTAAGTTTACAGAATTTGATGCCAGAAAGCTGCAC
AAACTGTATAAACATGCAATCAAAAAACGTCAAGAGTCTCAGCAACACAATGATCAGAAT
ATTAGCAGCAATGTGAATACACATGTAATTAGAAATCCAGATGTGGAAAGACTGAAGGAG
AATACAAACCATGACGACAGTAGCAGGGACAGCTCTGATAGACATCTGTCACAATACCAC
GATCATCATAAGGACAGGCATCAGGGAGATGCTTACAAAAAAAGTGACTCCAGGAAAAGG
CCCTATTCAGCTTTCAGCAATGGAAAAGATCACAGAGACTGGGATCACTACAAACAAGAC
AGATACTACAGTGATAGTAAACACAGGAAGTTAGATGACTACAGGAGCAGAGACCACAGG
TCAAGCCTGGAAGGGAGTCTAAAAGACAGCCGGGTTCATTCGGATCACCGTTCCCATTCA
GACCACAGGATACATTCAGATCACCGTTCCTCGTCTGAGTACAGCCATCATAAATCTCCC
AGAGATTATAGGTACCACTCAGACTGGCAACTGGACCACAGAGCGTCAGGTAGTGGCCCA
AGGTCACCACTGGATCAGAGGTCTCCTTATGGTTCAAGATCTCCCCTAGGTCACAGATCT
CCATTTGAACATTCATCAGATCACAAAAGTACACCTGAACATACATGGAGTAGCCGGAAA
ACA
>ENSTGUT00000001271_zebrafinch
ATGGATAGTCGAGTTGGCCGTAAAGGAGCCACAGGTGCTGCAACCACAATATATGCAGTT
GAGGCAGATGGTGACCCAAATGCTGGGTTTGAAAAATCAAAGGAGCCGGCAGAAGTACAG
TATCTTATTAAATGGAAAGGTTGGTCACACATTCATAACACTTGGGAAACTGAAGAAACA
CTGAAGCAACAAAATGTTAAAGGAATGAAGAAACTGGACAATTACAAGAAAAAGGATCAG
GAAACAAAACGATGGCTGAAAAATGCTTCTCCAGAAGATGTGGAATATTACAACTGCCAG
CAGGAGCTTACAGATGATCTACATAAACAATACCAGATAGTGGAAAGAATAATTGCTCAT
TCAAATCAGAAATCAGCTGCTGGTTATCCAGACTACTATTGTAAGTGGCAAGGTCTGCCT
TATTCTGAATGTAGTTGGGAAGATGGAGCTCTCATTGCCAAAAAGTTTCAGATTGATGAG
TACTTCAGCAGAAATCAATCCAAGACCACTCCCTTTAAAGATTGCAAGGTTCTGAAACAA
AGGCCACGGTTTGTTGCACTAAAAAAACAACCATCTTACATTGGAGGACACGAAAGTTTA
GAGTTAAGAGATTATCAGTTAAATGGGTTGAATTGGCTTGCTCACTCATGGTGCAAAGGG
AATAGCTGTATTCTTGCAGATGAAATGGGTCTGGGTAAAACAATACAAACAATTTCTTTT
CTGAACTATCTGTTTCACGAGCATCAGTTGTATGGGCCTTTCTTGGTTGTGCCACTTTCT
ACCTTGACATCTTGGCAAAGAGAAATTCAAACCTGGGCTCCTCAGATGAATGCTGTAGTT
TACTTAGGAATAACTAGTAGAAATATGATAAGAACTCACGAATGGATGCATCCACAGACC
AAACGATTGAAATTTAACATACTCTTAACAACATACGAAATTTTGCTAAAGGATAAGTCA
TTCCTTGGTGGTCTGAATTGGGCATTCATAGGAGTTGATGAAGCTCATCGTTTAAAAAAT
GATGACTCTCTTCTGTACAAAACTTTAATAGACTTTAAGTCTAACCATCGTCTTCTTATT
ACTGGAACCCCTCTGCAAAACTCTCTCAAAGAGCTTTGGTCTTTACTCCACTTCATCATG
CCAGAAAAGTTTTCTTCATGGGAAGATTTTGAAGAGGAGCATGGCAAAGGGAGAGAGTAT
GGTTATAGTCTTCACAAAGAACTTGAACCATTTCTATTGAGAAGAGTTAAAAAAGATGTA
GAAAAGTCTTTACCTGCTAAAGTTGAGCAAATTCTGAGGATGGAAATGAGTGCGTTGCAG
AAGCAATACTATAAGTGGATTTTAACCAGGAATTATAAAGCCCTTAGCAAAGGTTCAAAA
GGCAGTACTTCAGGCTTTTTGAACATCATGATGGAACTCAAGAAGTGTTGCAACCATTGC
TACCTCATTAAACCACCAGATGATAATGAATTCTATAATAAACAGGAGGCCTTACAGCAT
TTAATACGTAGCAGCGGAAAACTAATCCTTCTTGACAAGCTACTGATTCGTCTGCGAGAA
CGTGGCAACAGAGTCCTGATTTTCTCACAGATGGTAAGGATGCTGGACATCCTTGCAGAA
TATCTGAAATATCGTCAGTTTCCATTTCAGAGACTTGATGGATCGATAAAAGGGGAATTG
AGGAAACAAGCACTGGATCATTTTAATGCAGAAGGATCAGAGGACTTCTGCTTTTTACTG
TCTACCAGAGCTGGAGGATTAGGTATCAACCTGGCATCTGCTGATACGGTGGTTATATTT
GATTCTGACTGGAATCCACAGAATGATCTGCAAGCACAGGCTAGAGCACACAGAATTGGA
CAGAAGAAACAGGTTAATATTTATCGATTAGTCACAAAAGGATCGGTGGAAGAAGATATT
CTTGAACGAGCCAAGAAAAAGATGGTGTTAGATCATTTAGTAATTCAGAGAATGGACACT
ACAGGGAAAACTGTGTTACATACAGGCTCTACTCCTTCAAGCTCAACACCTTTTAATAAG
GAGGAGTTATCGGCAATTTTGAAGTTTGGTGCTGAGGAACTTTTTAAAGAACCTGAAGGG
GAAGAACAGGAGCCTCAAGAAATGGATATAGATGAAATATTGAAGAGAGCTGAAACTCGG
GAAAATGAGCCAGGTCCATTAACTGTAGGAGATGAGTTGCTTTCTCAGTTCAAGGTGAAT
ATGGATGAAGATGATATTGAACTGGAACCAGAAAGAAATTCAAGAAATTGGGAAGAAATC
ATTCCAGAGGTCCAGAGGCGAAGAATAGAAGAGGAGGAAAGACAAAAAGAACTTGAAGAA
ATATACATGCTTCCAAGAATGAGAAACTGTGCAAAACAGATTAGCTTCAATGGCAGTGAA
GGGAGACGCAGTAGGAGAAGATACTCTGGATCTGATAGTGACTCCATCTCAGAAAGAAAA
AGGCCAAAAAAACGTGGACCACGAACTATTCCTCGAGAAAATATTAAAGGATTTAGTGAT
GCAGAGATAAGGCGGTTTATCAAGAGTTACAAGAAATTTGGTGGCCCTCTTGAGAGGTTA
GATGCTGTAAGAGATGCTGAGCTAGTTGATAAATCAGAGACAGATCTCAGACGTTTGGGA
GAGCTTCATAATGGATGCATTAAAGCCTTAAAGGACAATTCATCTGGACAAGAAAGAGCA
GGAGGTAGACTTGGGAAGGTTAAAGGCCCAACATTCCGAATCTCAGGAGTGCAAGTTAAT
GCAAAGTTAGTCATCTCTCATGAAGAAGAGTTGGCACCATTGCACAAATCCCCTTCAGAT
CCAGAAGAAAGAAAAAGATATGTCATCCCATGCCACACTAAGGCAGCTCATTTTGATATA
GATTGGGGTAAGGAAGATGATTCCAATTTGTTGATAGGCATATATGAATATGGTTATGGC
AGCTGGGAAATGATAAAAATGGATCCTGATCTCAGTTTGACACAGAAGATTTTGCCTGAT
GATCCAGATAAGAAACCCCAGGCAAAGCAGTTACAGACCCGTGCAGACTACCTCATTAAA
TTACTGAATAAAGACCTTGCAAGGAAGGAAGCACAAAGGCTCGCTGGAGCAGGCAACTCA
AAGAGGAGGAAAACGAGAACTAAGAAGAATAAGGTGCTAAAGGCTGCAAAATTAAAAGAA
GAATCAGAAAAATCCGATGAAGATGATGATGAGAATAACAAGGATGAGATTGTTTCAGTG
AAACATCTGCATAAAAAATTTAAAGCAGAAGAAAATGAAGAAAAGCCTGAGCCAGATACT
GGCATAAAGAAGGAAGCTGAAGAAAAAAGAGAGACAAAAGAAAAGGAAAATAAGAGGGAT
TTGAAAAGGGAGAAAAAAGAAAAGGAGGATAAGAAAGAATTAAAAAAGAGAGAAAATAAA
GTAAAAGAATCCACACAGAAAGAAAAAGAAGTAAAGGAAGAGAAGGTAAATGAAATCAAA
TCCGAAAATAAAGAAAAAACTAAAAAAATTCCATTGCTGGATACTCCAGTTCATATTACT
GCATCTAGTGAACCAATTCCTATATCGGAAGAATCTGAAGAGCTAGATCAGAAAACTTTC
AGTGTGTGCAAAGAAAGAATGAGACCTGTCAAGGCAGCATTGAAACAGCTTGATCGACCA
GAGAAGGGCCTTTCTGAAAGAGAACAGCTGGAACATACTAGACAGTGTCTTATCAAAATT
GGGGATCATATTACTGAATGTCTAAAGGAGTACACAAATCCTGAACAAATTAAACAGTGG
AGAAAAAATTTGTGGATTTTTGTCTCTAAGTTTACAGAATTTGATGCCAGAAAGCTGCAC
AAACTGTATAAACACGCAATCAAAAAACGTCAAGAGTCTCAGCAACACAATGATCAGAAT
ATTAGTGGTCATGTGAATACACATGTAATTAGAAATCCAGATGTGGAAAGACTGAAGGAG
AATACAAACCATGATGACAGTAGCAGGGACAGCTCTGATAGACATCTGTCACAATACCAT
GATCATCATAAGGACAGACATCAGGGAGATGCTTACAAGAAAAATGACTCCAGGAAAAGG
CCCTATTCAGCCTTCAGCAATGGAAAAGATCACAGAGACTGGGATCACTACAAACAAGAC
AGATACTACAGTGATAGTAAACATAGGAAGTTAGATGACTACAGGAACAGAGACCACAGG
TCAAGCCTGGAAGGGAGTATAAAAGACAGCCGTGTTCATTTGGATCACCGTTCCCATTCA
GACCACAGGATACATTCAGATCACCGTTCCTCTTCCGAGTACAGCCATCATAAATCTCCC
AGAGATTACAGGTACCACTCAGACTGGCAAATGGACCACAGAGCTTCAGGTAGTGGCCCA
AGGTCACCACTGGATCAGAGGTCTCCTTATGGTTCAAGATCTCCCCTAGGTCACAGATCT
CCATTTGAACATTCATCAGATCACAAAAGTACACCTGAACATACATGGAGTAGCCGGAAA
ACA
>ENSTGUT00000001387_common_whitethroat_W
ATGGATCTAAAGACAGCAGTGTTCAACGCAGCTCGTGATGGCAAGCTGCGTCTCCTTTCC
AAGTTACTGGCAAGCAAAACCAGAGAAGAGGTGGCCCAACTGATGTCAGAAAAAACCAAT
GGTGCCACACCACTTGTGGAATACTTGCTGGATTATTGCTCTGCTTCTATAGAGATTGGT
GGTTCGGTTAATTTTGATGGTGAGATCATTGAGGGAGCTCCACCATTATGGGCAGCATCA
GCTGCTGGACACTTGAAGGTGGTTCAGTGTCTGTTGGATTATGGTGCATCTGTCAACAAC
ACAACTCTAACAAATTCAACTCTGCTTAGAGCAGCCTGTTTTGATGGTCGCTTGGAAATA
GTAAAATACCTTGTGGAGCACAAAGCAGACTTGGAAGTATCAAACCATCATGAGCATACA
TGCCTGATGATCTCATGTTACAAAGGCCACAAAGAAATTGCTCAGTATTTACTTGAAAAA
GGAGCTGATGTTAACAGAAAAAGTGTTAAAGGAAATACAGCACTACATGACTGTGCAGAA
TCTGGAAGTTTAGAGATCATGAAGATGCTTCTCAAGTATTGTGCTAAGATGGAGAAGGAT
GGCTTTGGAATGAGTCCTCTTCTGTCAGCCAGTGTGACAGGCCACACAAATATTGTGGAC
TTCCTGATCCAACATGAACAGACTAATAGGACAGAATGCATAAATGCTCTGGAACTTCTA
GGAGCAACATTTGTGGACAAAAAGAGAGATCTACTTGGTGCTTTGAAATACTGG
>ENSTGUT00000001387_common_whitethroat_Z
ATGGATCTAAAGACAGCAGTCTTCAACGCAGCTCGTGATGGCAAGCTGCGGCTCCTTTCC
AAGCTGCTGGCGAGCAAAACAAGGGAAGAGGTGGCCCAACTGATGTCAGAAAAAACCAAT
GGTGCCACACCACTTGTGGAATACTTGTTGGACCATTGCTCTGCCTCGATAGAGGTTGGT
GGCTCAGTGAATTTTGATGGTGAGACTATTGAGGGGGCTCCGCCACTGTGGGCAGCATCA
GCCGCTGGCCACCTCAAGGTTGTTCAGTGTCTCTTGGATCATGGTGCATCTGTCAACAAC
ACAACGCTGACAAATTCGACGCCGCTTAGAGCAGCCTGCTTTGATGGTCACCTGGAAATA
GTCAAATACCTTGTGGAGCACAAAGCAGACCTGGAAGTATCAAACCGTCACGGGCATACG
TGCTTGATGATCTCATGTTACAAAGGCCACAAAGAGATTGCTCAGTATTTACTTGAAAAA
GGAGCTGATGTGAACAGAAAAAGTGTCAAAGGAAATACAGCACTGCATGACTGTGCAGAA
TCTGGAAGTTTGGAGATCATGAAGATGCTTCTCAAGTATTGTGCTAAAATGGAAAAGGAT
GGTTATGGAATGACTCCCCTTCTGTCAGCCAGTGTGACTGGCCACACAAATATTGTGGAC
TTTCTGACCCAGCATGTACAGACTAGTAAGGCTGAGCGCATAAATGCCCTGGAACTTCTA
GGAGCAACTTTTGTGGACAAAAAGAGAGATCTGCTTGGTGCTTTGAAATACTGG
>ENSTGUT00000001387_zebrafinch
ATGGATCTAAAGACAGCAGTCTTCAACGCAGCTCGTGATGGCAAGCTGCGGCTCCTTTCC
AAACTACTGGCTAGCAAAACAAGGGAAGAGGTGGCCCAACTGGTGTCAGAAAAAACAAAT
GGTGCCACACCACTTGTGGAATACTTGTTGGACCATTGCTCTGCCTCTATAGAGGTTGGT
GGCTCGGTGAATTTTGACGGTGAGACCATCGAGGGAGCTCCGCCGTTGTGGGCAGCATCG
GCTGCTGGCCACTTGAAGGTTGTTCAGTGTCTGTTGGATCATGGTGCGTCTGTTAACAAC
ACAACGCTGACAAATTCAACGCCTCTTAGAGCTGCCTGTTTTGATGGTCACCTGGAAATA
GTAAAATACCTTGTGGAGCACAAAGCAGACCTGGAAGTATCAAACCGTCATGGACATACG
TGCTTGATGATCTCATGTTATAAAGGCCACAAAGAAATAGCTCAGTATTTACTTGAAAAA
GGAGCTGATGTGAACAGAAAAAGTGTTAAAGGAAATACAGCACTACATGACTGTGCAGAG
TCTGGAAGTTTGGAGATAATGAAGATGCTTCTCAAATATTGTGCTAAAATGGAAAAGGAT
GGTTATGGAATGACTCCCCTTCTGTCAGCCAGTGTGACAGGCCACACAAATATAGTGGAC
TTTCTGACCCAGCATGTACAGACTAGTAAGGCTGAGCGAATAAATGCCCTGGAACTTCTA
GGAGCAACATTTGTGGACAAAAAGAGAGATCTGCTTGGTGCTTTGAAATACTGG
>ENSTGUT00000001400_zebrafinch
AGCCCGTGCCTCCAGTGCAACAACTGCGCCTACTACGGGGCTGCTGCGGCTGCCGCGGGG
GATAACCTGCCCCTGCTGCTCCGCGCCTCCTCGCCGCTTTCGGGCGCCTTTCGGACGCAC
TCCTCGCCGCTGTCTTCCGCCGCCTCCTCCCGGCACGGCAGCCAGCTGAACGTCAGCGAG
TTCACCCCGTCCAGCCATGCTGGCGCGTCCAGACAGCCTCACCAATATTCCCAGTACCAC
CAGTGCCATAGCCTGCAGCAGCAGCAGGCAGCCAGCCCCAGCAGCAGTGTCAGCAGCAGC
AGCACTCACCATCATCATCACCATCACCATCACCACCACCATCACCAGCAGCAGCGCCGA
GAGAGCAATCCCTTCACCGAAATAGCCATGAGCAGCTGCAGGTACAACGGCGGCGTCATG
CGGCCGCTCAGCAACCTGAGCTCGTCCCGCAGGAACCTGCACGATCTGGACTCCGAGTCG
CAGCCGCTGCAGGCGCCGCTCGCCAGCGCCGCCGGCTCTGCCCCCGCCGCCGGCAGCCCC
GCCGCCCCGGAGATCGTGGTCTCCAAGCCCGAACACAACAACTCCAACAACCTGGCGCTG
TACAGTTCCGCCGGCCCCGGCCCCGGCACGGGAAGCTCCAACAACGGCGGGGGCAAGTCC
AGCAAGAAGAAGAACCAGAACATCGGCTACAAGCTGTTCGAGAAGCGCAAGAGCGACTAC
ACGATCTTCGGCATGTTCGGCACCAAGGAGTCTCTGTATTCCCTCGCTCTGAAATGCCTT
ATTAGCCTCTCCACGATTATCCTGCTCGGGCTCATCATCGTGTACCACGCAAGAGAAATC
CAGTTGTTCATGGTGGACAATGGAGCAGATGACTGGAGAATAGCCATGACTTATGAGCGT
ATTTTCTTTATCTGCTTGGAAATACTGGTGTGTGCTATACATCCCATACCTGGGAATTAC
ACATTCACTTGGACAGCCCGGCTCGCCTTTTCTTATGCTCCATCCACAACAACAGCTGAT
GTGGATATTATTTTATCTATACCAATGTTCTTAAGACTTTATCTTATTGCCAGAGTTATG
CTTTTGCATAGCAAACTTTTCACTGATGCCTCATCTAGAAGCATTGGAGCATTAAATAAG
ATAAACTTCAATACCCGTTTTGTTATGAAGACT
>ENSTGUT00000001400_common_whitethroat_W
AGCCCGTGCCTTCAGTGCAACAACTGCGCCTACTACGGGGCTGCTGCGGCAGCCGCGGGG
GATAACCTGCCCCTGCTGCTCCGCGCCTCCTCGCCGCTTTCGGGCGCCTTTCGGACGCAC
TCCTCGCCGCTGTCTTCCGCCGCCTCCTCTCGGCACGGCAGCCAGCTGAACGTCAGCGAG
TTCACCCCGTCCAGCCATGCTGGCGCGTCCAGACAGCCTCACCAATATTCCCAGTACCAG
CAGTGCCATAGCCTACAGCAGCAGCAGGCAGCCAGTCCCAGCAGCAGTGTCAGCAGCAGC
AGCACTCACCATCATCATCACCATCACCATCACCACCACCATCACCAGCAGCAGCGCCGG
GAGAGCAACCCCTTCACCGAAATAGCCATGAGCAGCTGCAGGTACAACGGCGGCGTCATG
CGGCCGCTCAGCAACCTGAGCTCGTCCCGCAGGAACCTGCACGACCTGGACTCCGAGTCG
CAGCCGCTGCAGGCGCCGCTCGCCAGCGCCGCCGGCTCTGCCCCCGCCGCCGGCAGCCCC
GCCGCCCCGGAGATCGTGGTCTCTAAGCCCGAACACAACAACTCCAACAACCTGGCCCTG
TACAGCTCCGCTGGCCCCGGCCCTGGCACGGGCAGCAGCAACAACGGCGGGGGCAAGTCC
AGCAAGAAGAAGAACCAGAACATCGGCTACAAGCTGTTCGAGAAGCGCAAGAGCGACTAC
GCGATCTTCGGCATGTTCGGCACCAAGGAGTCTCTGTATTCCCTCGCTCTGAAATGCCTT
ATTAGCCTCTCTACGATTATCCTGCTCGGGCTCATCATCGTGTACCACGCAAGAGAAATC
CAGTTATTCATGGTGGACAGTGGAGCAGATGACTGGAGAATAGCCATGACTTATGAGGGC
ATTTTCTTTATCTGCTTGGAAATACTTGTATGTGCTATACATCCCATACCTGGGAACTAT
ACATTCACATGGACAGCCCGGCTTGCCTTTTCTTATGCTCCATCCACAACAACAGCTGAT
GTGGATATTATTTTATCTATACCAGTGTTCTTAAGGCTGTATCTTATTGCCAGAGGTATG
CTTTTGCATAGCAAACTTTTCACTGATGCATTATCTAGAAGCACTGGAGCGTTAAATAAG
ATAAACTTCAATACCCATTTTGTTATGAAGACT
>ENSTGUT00000001400_common_whitethroat_Z
AGCCCGTGCCTTCAGTGCAACAACTGCGCCTACTACGGGGCTGCTGCGGCAGCCGCGGGG
GATAACCTGCCCCTGCTGCTCCGCGCCTCCTCGCCGCTTTCGGGCGCCTTTCGGACGCAC
TCCTCGCCGCTGTCTTCCGCCGCCTCCTCTCGGCACGGCAGCCAGCTGAACGTCAGCGAG
TTCACCCCGTCCAGCCATGCTGGCGCGTCCAGACAGCCTCACCAATATTCCCAGTACCAG
CAGTGCCATAGCCTACAGCAGCAGCAGGCAGCCAGTCCCAGCAGCAGTGTCAGCAGCAGC
AGCACTCACCATCATCATCACCATCACCATCACCACCACCATCACCAGCAGCAGCGCCGG
GAGAGCAACCCCTTCACCGAAATAGCCATGAGCAGCTGCAGGTACAACGGCGGCGTCATG
CGGCCGCTCAGCAACCTGAGCTCGTCCCGCAGGAACCTGCACGACCTGGACTCCGAGTCG
CAGCCGCTGCAGGCGCCGCTCGCCAGCGCCGCCGGCTCTGCCCCCGCCGCCGGCAGCCCC
GCCGCCCCGGAGATCGTGGTCTCTAAGCCCGAACACAACAACTCCAACAACCTGGCCCTG
TACAGCTCCGCTGGCCCCGGCCCTGGCACGGGCAGCAGCAACAACGGCGGGGGCAAGTCC
AGCAAGAAGAAGAACCAGAACATCGGCTACAAGCTGTTCGAGAAGCGCAAGAGCGACTAC
GCGATCTTCGGCATGTTCGGCACCAAGGAGTCTCTGTATTCCCTCGCTCTGAAATGCCTT
ATTAGCCTCTCTACGATTATCCTGCTCGGGCTCATCATCGTGTACCACGCAAGAGAAATC
CAGTTGTTCATGGTGGACAATGGAGCAGATGACTGGAGAATAGCCATGACTTATGAGCGT
ATTTTCTTTATCTGCTTGGAAATACTGGTGTGTGCTATACATCCCATACCTGGGAATTAC
ACATTCACATGGACAGCCCGGCTCGCCTTTTCTTACGCTCCATCCACAACAACAGCTGAT
GTGGATATTATTTTATCTATACCAATGTTCTTAAGACTATATCTTATTGCCAGAGTTATG
CTTTTGCATAGCAAACTTTTCACTGATGCCTCATCTAGAAGCATTGGAGCATTAAATAAG
ATAAACTTCAATACCCGTTTTGTTATGAAGACT
>ENSTGUT00000001640_common_whitethroat_W
ATGAAGATGGAGACAGTGGGAAAAGCAGAACTTGTTGATTCAGAAGTTCCACCAAAGACT
TCTGAAAAGCAAGAAACTGCTCCTGATGAAGACAGGCCTATAGAACTCGAGACACAACCT
CAGAACGACAGTATGCCCACTGCAGCAGACTCAGCAGTGCTTTCTTCAATGCCTTGCTTA
CTGATGGAACTGAGGCGAGACTCTTCAGAGTCTCAGTTGGCATCTACAGAGAGCGATAGG
CCAATGGGTGGTCGAGTTTATGAGAGTGACTCTTCTAATCACTGCATGCTTTCCCCTTCC
TCCAGCGGGCATTTGGCTGACTCAGACACATTGTCTTCTGCAGAAGAGAATGAGCCCTGT
CAAGCTGAAGCTGCTCTAGAGGGAGACCCTTCTGCGGTGTCTGGAGCTGCAGTTGGGAGG
AAATCCAGGAGATCCAGGTCTGAAAGTGAAACTTCAACAATGGCTGCCAAGAAAAACCGA
CAGTCTAGTGATAAGCAGAATGGTCGAGCTACCAAGGTAAAAGGTCATCGAAGTCAAAAG
CACAAAGAAAGAATCCGGCTCTTGAGACAGAAGCGGGAGGCAGCTGCTCGCAAGAAGTAC
AACCTGCTGCAGGACAGCAGTACCAGTGACAGTGACCTGACGTGTGACTCAAGCACGAGC
TCATCAGATGATGATGAAGAGGTTTCAGGGAGCAGCAAGACAATCACTGCAGAGATACCA
GATGGACCTCCCGTTATAGTTCACTATGATATATCAGACACAAATTCAGACCCAGAAGTG
GTAAATGTGGACAATCTGTTGGCAGCTGCAGTAGTTCAAGAGCACAATAATTCTTTAGGA
AATCAAGACTCAGGATCTACCTGGAGAACCAGAAGGCTGCTAGATGAACTGAGTGCTGAT
ACAGGTCATCTGGATCCAGACTTCCTTGCAAGTGACAAAATATCTTTAAGTAATGCCCAG
ATCAATGAAGAAATTAATATCGCCTCTTCTGATAGTGAAGTAGAGATTGTTGGAGTTCAG
GAACATGCCAGGTGTGTGCATCCCAGGGGAGGGGTGATCCAGAGCGTGTCCTCCTGGAAG
CGCAGCTCACCGTTCGGGAGCACCCAGCCTGTGCAGCCATGGACAGCAGTGACTCCCCAG
CAGAACTGGTCTCCCCCAGAAGTAGTAGACCTCACTTTGGATGAGGACACCAGGCGCAAA
TACCTCCTG
>ENSTGUT00000001640_common_whitethroat_Z
ATGAAGATGGAGGCAGTAGGAAAGGCAGAACTTGTTGATTCAGAAATTCCACCAAAGACT
TCTGAAAAGCGAGAGACTGCTCCTGATGAAGACAGGCCTATAGAACTCGAGACACAACCT
CAGAACGACAGTATGCCCACTGCAGCAGACTCTGCAGTGCTCTCTTCCATGCCTTGCTTG
CTGATGGAACTGAGGCGGGACTCCTCGGAGTCTCAGCTGGCATCTACAGAGAGCGACAAG
CCAGCGGGTGGCCGAGTTTATGAGAGTGACTCTTCTAACCACTGCATGCTTTCCCCTTCC
TCCAGCGGGCATTTGGCTGACTCAGACACGTTGTCTTCCGCAGAGGAGAATGAGCCCTGC
CAGTCTGAAGCTGCTGCAGAGGGAGACCCTTCTGTGGTGTCTGGGGCTGTGGTCGGGAGG
AAATCCAGGAGATCCAGGTCTGAAAGTGAGACTTCAACAATGGCTGCCAAGAAAAACCGA
CAGTCTAGCGATAAGCAGAATGGCCGAGTTACCAAGGTAAAGGGTCACCGGAGCCAAAAG
CACAAAGAGAGGATCCGGCTCCTGAGGCAGAAGCGGGAGGCGGCTGCTCGCAAGAAGTAC
AACCTGCTGCAGGACAGCAGTACCAGCGATAGTGACCTGACCTGTGACTCCAGCACGAGC
TCATCAGACGACGACGAAGAGGTTTCAGGGAGCAGCAAGACAATCACTGCAGAGATACCA
GATGGACCCCCTGTTGTGGCTCACTATGATATATCAGACACAAACTCAGACCCAGAAGTG
GTAAATGTGGACAATCTATTGGCGGCTGCAGTAGTTCAAGAGCACAGTAATTCCTTAGGA
AGTCAAGACTCAGGATCTGCCTGGAGAACCAGAGAGATGCTGAATGAAATGAGTGCTGAT
ACAGGTCATTTGGATCCAGGCTTCCTTGCAGGTGACAAAACCTCTGGTGGCAGTGCCCAG
GCTAATGAAGAAATTAACATTGCCTCTTCTGACAGCGAAGTAGAGATTGTTGGAGTTCAG
GAACATGCCAGGTGTGTGCATCCCAGGGGAGGGGTGATCCAGAGCGTGTCCTCCTGGAAG
CGCAGCTCACCGTTCGGGAGCACCCAGCCTGTGCAGCCATGGACAGCAGTGGCTCCCCAG
CAGAACTGGTCCCCCCCAGAAGTGGTGGACCTCACTCTGGACGAGGACACCAGGCGCAAA
TACCTCCTG
>ENSTGUT00000001640_zebrafinch
ATGAAGATGGAGGCAGTAGGAAAAGCAGAACTTGTTGATTCAGAAACTCCACTAAAGACT
TCTGAAAAGCAAGAGACTGCTCCTGATGAAGACAGGCCTATAGAACTTGAGACACAATCT
CAGAAGGACAGCGTGTCCAGTGCAGCAGACTCTGCGGTGCTCTCTTCTATGCCTTGCTTG
CTGATGGAACTGAGGCGGGACTCCTTGGAGTCTCAGCTGGCGTCTACAGAGAGCGACAAG
CCAGTAGGTGGCCGAATTTATGAGAGTGACTCTTCTAACCACTGCATGCTTTCCCCTTCC
TCCAGTGGGCATTTAGCCGACTCAGACACGCTGTCCTCCGCAGAGGAGAACGAGCCCTGC
CAAGCTGAAGCCGCTGCGGAGGGAGACCCTTCTGCAGTGTCTGGGGCTGCGGCTGGGAGG
AAATCCAGGAGATCCAGGTCTGAAAGTGAGACTTCAACAATGGCTGCCAAGAAAAACCGA
CAGTCTAGCGATAAGCAGAATGGCCGAGTTACCAAGGTGAAAGGTCACCGGAGCCAAAAG
CACAAAGAGAGGATCCGGCTCCTGAGGCAGAAGCGGGAGGCGGCTGCTCGCAAGAAGTAC
AACCTGCTGCAGGACAGCAGTACCAGTGACAGTGACCTGACCTGTGACTCCAGCACGAGC
TCATCAGACGACGACGAAGAGGTTTCAGGGAGCAGCAAGACAATCACTGCAGAAATACCA
GATGGACCCCCTGTTGTGGCTCACTATGATATATCAGACACAAACTCAGACCCAGAAGTG
GTAAATGTGGACAATCTGTTGGCAGCTGCAGTTGTTCAAGAGCACAATAATTCTTTAGGA
AATCAAGACTCAGGGTCTGCCTGGAGAACCAGAGGGCTGCTGAATGAAATGAGTGCTGAT
ACAGGTCATTTGGATCCAGGCTTCCTTGCAGGTGACAAAACCTCTTGTGGCAATGCTCAG
GCCAATGAAGAAATTAACATTGCCTCTTCTGATAGCGAAGTAGAGATTGTTGGAGTTCAG
GAACATGCCAGGTGTGTGCATCCTAGGGGAGGGGTGATCCAGAGCGTGTCCTCCTGGAAG
CGCGGCTCGCCGTTTGGGAGCGCCCAGCCCGCGCAGCCGTGGACAGCAGTGGCTCCCCAG
CAGAACTGGTCCCCCCCAGAAGTGGTGGACCTCACTCTGGACGAGGACACCAGGCGCAAA
TACCTCCTG
>ENSTGUT00000001647_zebrafinch
ATGCTCTCCGCCCGCGTGGCCGCCACCCTCGCCCGCTCCCTGCCGCGGCAGGCCGGCCTG
GTTTCCAGGAGCACCCTCCCTGCAGCATTTGTTGCTACAAGAAACCTCCATGCCTTTCAG
AAAACTGGTACTGCCGAGGTGTCTTCTATTCTTGAGGAGCGCATCCTGGGAGCTGACACC
TCGGCTGAGCTGGAGGAGACAGGCCGCGTGCTCTCGATCGGTGATGGTATTGCTCGCGTG
TACGGCCTGAGAAATGTCCAGGCAGAAGAGATGGTTGAGTTCTCTTCTGGGCTTAAGGGT
ATGTCCCTGAATTTGGAGCCTGACAACGTTGGTGTTTTTGGTAACGACAGACTGATCAAA
GAGGGTGATGTTGTGAAGCGGACTGGTGCCATTGTGGATGTTCCAGTGGGGGAGGAGCTG
CTGGGCCGTGTTGTGGATGCCCTGGGCAATCCAATTGATGGGAAGGGTGCTATTGCATCT
AAGACACGTAGGAGAGTTGGCTTGAAGGCCCCTGGGATCATTCCCAGGATCTCTGTGCGT
GAGCCCATGCAGACGGGGATTAAGGCTGTGGACAGCTTGGTGCCCATTGGTCGTGGCCAG
CGTGAACTGATCATTGGTGACAGGCAGACTGGGAAAACTTCAATTGCAATTGACACCATA
ATCAACCAGAAACGATTCAATGATGGCACGGATGAGAAGAAGAAACTGTACTGTATCTAT
GTTGCCATTGGCCAGAAGAGATCCACTGCTCAGTTGGTCAAGAGGCTCACTGATGCAGAT
GCCATGAAGTACACTATTGTGGTGTCTGCCACAGCAGATGCAGCACCCCTGCAGTATCTG
GCTCCCTATTCAGGCTGCTCCATGGGGGAGTACTTCAGAGACAACGGGAAGCACGCACTA
ATCATCTATGATGATTTGTCCAAACAGGCCGTTGCCTACCGTCAGATGTCTCTGCTGCTG
CGCCGCCCCCCTGGCCGTGAGGCCTACCCTGGTGATGTGTTCTACCTTCACTCTCGGCTG
CTGGAGAGGGCAGCCAAAATGAATGACTCCTTCGGGGGCGGCTCGCTGACTGCTTTGCCT
GTCATCGAGACTCAGGCTGGGGTGTCTGCTTACATTCCAACCAATGTCATCTCCATCACC
GATGGACAGATTTTCTTGGAAACTGAGTTGTTCTACAAAGGTATCCGTCCAGCTATCAAT
GTTGGTCTGTCTGTGTCCCGTGTGGGTTCTGCTCAGACCAGGGCTATGAAGCAGGTGGCC
GGTACCATGAAGCTGGAGTTGGCTCAGTATCGGGAGGCCTTTGCCCAGTTCGGCTCTGAC
CTGGACGCTGCCACGCAGCAGCTGCTGAACCGCGTGCGCCTGACAGAGCTGCTCAAACAG
GGCCAGGTTCCCATGGCTATTGAGGAGCAGGTGGCAGTCATCTATGCTGGTGTCAGAGGT
CACTTGGACAAACTGGAGCCCAGCAAGATCACAAAATTTGAGAGTGCTTTCCTAGCTCAT
GTACTGAGCCAGCACCAGGACCTCCTCTCCACAATCAGGGAAGGGAAGATCTCTGACCAG
ACAGAAGCAAAGTTGAAGGAAATAGTCACAAAATTCCTGTCTACTTTTGAGGCA
>ENSTGUT00000001647_common_whitethroat_W
ATGCTCTCCGCCCGCCTGGCTGCCTCCCTCGCCTGCTCCCTGCCGCGGCAGGCCGGCCTG
GTTTCCCGAAACACCCTCAGTGCAGCGTTTGTTGCTACAAGAAACCTCCATGCCTTTCAG
AAAACTGGTACTGCCGAGGTATCCTCTATCCTCGAGGAGCGCATCCTGGGAGCTGACACC
TCAGCTGAGCTGGAGGAGACAGGCCGTGTGCTCTCCATTGGTGATGGTATTGCTCGCGTG
TACGGCCTCAGAAATGTCCAGGCAGAGGAAATGGTTGAGTTCTCTTCTGGGCTGAAGGGT
ATGTCCTTGAATTTGGAGCCCGACAACGTTGGTGTTTTTGGTAATGACAGACTGATCAAG
GAGGGGGATGTTGTGAAGAGGACTGGTGCCATTGTGGATGTTCCAGTTGGGGAAGAGCTG
CTGGGCCGTGTTGTAGATGCCCTGGGTAATCCAATTGATGGGAAGGGTTCTATTGCATCT
AAGACACGTAGGAGAGTTGGCTTAAAGGCCCCTGGGATCATTCCCAGAATCTCTGTGCGT
GAACCTATGCAGACTGGAATTAAGGCTGTAGACAGCTTGGTGCCAATTGGTCGTGGCCAG
CGTGAACTGATAATTGGCGACAGGCAGACTGGGAAAACTTCAATTGCAATTGACACAATA
ATCAATCAGAAACGTTTTAATGATGGGACAGATGAGAAGAAGAAGCTATATTGTATCTAT
GTTGCAATTGGCCAGAAGAGATCTACTGCTCAGCTGGTGAAGAGGCTCACTGATGCAGAT
GCCATGAAGTATACTATTGTGGTGTCTGCCACAGCAGATGCAGCACCCCTTCAGTATCTG
GCTCCCTATTCAGGCTGCTCCATGGGTGAATACTTCAGAGACAATGGAAAACATGCGTTA
ATCATCTATGATGACTTGTCCAAGCAGGCTGTTGCCTATCGTCAGATGTCTCTGCTGCTG
CGTCGTCCACCTGGCCGTGAAGCCTACCCAGGTGATGTGTTCTATCTGCACTCTCGCCTG
CTGGAGAGAGCAGCCAAAATGAATGATTCCTTTGGAGGCGGCTCTCTGACCGCCTTGCCT
GTCATTGAAACTCAGGCTGGTGTGTCTGCTTACATTCCAACCAATGTCATCTCCATCACT
GATGGACAGATTTTCTTGGAAACTGAGTTGTTCTACAAAGGTATCCGTCCAGCCATCAAT
GTTGGTCTGTCTGTGTCCCGTGTAGGTTCTGCTCAGACCAGGGCTATGAAGCAGGTGGCC
GGTACCATGAAGCTGGAGTTGGCTCAGTATCGGGAGGCCTTTGCCCAGTTTGGCTCTGAT
CTGGATGCTGCTACACAACAGCTGCTGAACCGCGTGCGCCTGACAGAGCTGCTCAAACAG
GGGCAGGTTCCCATGGCTATTGAAGAACAGGTTGCAGTCATCTATGCTGGTGTAAGAGGT
CACTTGGATAAGCTAGAGCCCAGCAAAATTACTAAATTTGAGAGTGCTTTCCTAGCTCAT
GTACTGAGCCAGCACCAGGCCCTCCTCTCCACAATCAGGGAAGGGAAGATCTCTGACCAG
ACAGAAGCTAAGTTGAAGGAAATAGTCACAAGTTTCCTGGCTACTTTTGAGGCA
>ENSTGUT00000001647_common_whitethroat_Z
ATGCTCTCCGCCCGCGTGGCTGCCGCCCTCGCCCGCTCCCTGCCGCGGCAGGCCGGCCTG
GTTTCCCGAAACACCCTCAGTGCAGCATTTGTTGCTACCAGAAACCTCCATGCCTTTCAG
AAGACAGGTACTGCCGAGGTATCCTCTATCCTCGAGGAGCGCATCCTGGGAGCTGACACC
TCAGCTGAGCTGGAGGAGACAGGCCGTGTGCTCTCCATTGGTGATGGTATTGCTCGCGTG
TACGGCCTCAGAAATGTCCAGGCAGAGGAAATGGTTGAGTTCTCTTCTGGGCTGAAGGGC
ATGTCTTTGAATTTGGAGCCCGACAATGTTGGTGTTTTTGGTAACGACAGACTGATCAAA
GAGGGGGATGTTGTGAAGCGGACTGGTGCCATTGTGGATGTTCCAGTGGGGGAGGAGCTG
CTGGGCCGTGTTGTGGATGCACTGGGCAACCCAATTGATGGGAAGGGTGCTATTGCATCT
AAGACACGTAGGAGAGTTGGGTTGAAAGCCCCTGGGATCATTCCCAGGATCTCTGTGCGT
GAGCCCATGCAGACTGGGATTAAGGCTGTGGACAGCTTGGTGCCGATTGGTCGTGGTCAG
CGTGAGCTGATCATTGGTGACAGGCAGACTGGGAAAACTTCAATTGCAATTGACACGATA
ATCAACCAGAAACGATTCAATGATGGCACAGATGAGAAGAAGAAGCTGTACTGTATCTAT
GTTGCAATTGGCCAGAAGAGATCCACTGCTCAGCTGGTGAAGAGGCTAACTGATGCAGAT
GCCATGAAGTACACTATTGTGGTGTCTGCCACAGCAGATGCAGCACCCCTGCAGTATCTG
GCTCCCTATTCAGGCTGCTCCATGGGGGAGTACTTCAGAGACAATGGGAAACACGCACTA
ATCATCTATGATGACTTGTCCAAACAGGCTGTTGCGTACCGTCAGATGTCTCTGCTGCTG
CGCCGCCCCCCTGGCCGTGAGGCCTACCCGGGTGATGTATTCTACCTGCACTCTCGGCTG
CTGGAGAGAGCAGCCAAAATGAACGACTCCTTCGGGGGTGGCTCTCTGACCGCCTTGCCT
GTCATTGAGACTCAGGCTGGGGTGTCTGCTTACATTCCAACCAATGTCATCTCCATCACC
GATGGACAGATTTTCTTGGAAACTGAGTTGTTCTACAAAGGTATCCGTCCAGCCATCAAC
GTTGGTCTGTCTGTGTCCCGTGTGGGTTCTGCTCAGACCAGGGCTATGAAGCAGGTGGCC
GGTACCATGAAGCTGGAGCTGGCTCAGTACCGGGAGGCCTTCGCCCAATTTGGCTCTGAC
CTGGATGCTGCCACGCAGCAGCTTCTGAACCGCGTGCGCCTGACAGAGCTGCTCAAGCAG
GGGCAGGTTCCCATGGCTATTGAGGAGCAGGTGGCAGTCATCTATGCTGGTGTGAGAGGT
CACTTGGACAAGCTGGAGCCCAGCAAGATCACAAAATTTGAGAGTGCTTTCCTAGCTCAT
GTACTGAGCCAGCACCAGGCACTCCTCTCCACAATCAGGGAAGGGAAGATCTCTGACCAG
ACAGAAGCAAAGTTGAAGGAAATAGTCACAAATTTCCTGGCTACTTTCGAGGCA
>ENSTGUT00000001754_common_whitethroat_W
ATGGCCCAGCAGCAGATGAGCAGCTCACAGAAGGCGCTGATGCTGGAGCTGAAGTCGCTG
CAGGAGGAGCCGGTGGAGGGCTTCCGCATCACCCTGGTCGACGAGTCCGACCTCTACAAC
TGGGAGGTGGCGATCTTCGGGCCCCCCAACACCCTCTACGAGGGCGGTTACTTCAAGGCT
CACATTAAATTTCCTATCGACTATCCATATTCACCACCTACCTTCAGATTCCTGACCAAA
ATGTGGCACCCCAACATTTATGAGAATGGAGATGTATGTATTTCAATTCTTCACCCACCT
GTAGATGACCCACAAAGTGGAGAGCTGCCCTCCGAGAGGTGGAACCCTACCCAAAATGTC
AGGACTATCTTACTGAGTGTAATCTCTTTGCTTAATGAGCCAAACACATTCTCTCCTGCC
AACGTGGATGCCTCAGTCATGTTCAGGAAATGGAGGGACAGTAAAGGAAAAGACAAGGAG
GAAATCATAAGGAAACAGGTTTTGGCTACCAAAGCTGAGGCAGAGAAGGATGGTGTGAAG
GTCCCCACTACACTGGCAGAGTACTGCATCAAAACTAAAGTGCCTTCCAATGACAACAGT
TCAGATTTGCTTTATGACGACTTGTATGATGATGACATTGATGACGAAGACGAGGAGGAA
GAGGATGCCGACTGTTATGATGATGATGATTCTGGCAATGAGGAGTCG
>ENSTGUT00000001754_common_whitethroat_Z
ATGGCCCAGCAGCAGATGAGCAGCTCGCAGAAGGCGCTGATGCTGGAGCTGAAGTCGCTG
CAGGAGGAGCCGGTCGAGGGCTTCCGCATCACCCTGGTCGACGAGTCCGACCTCTACAAC
TGGGAGGTGGCGATCTTCGGGCCCCCCAACACGCTCTACGAGGGCGGGTACTTCAAGGCT
CACATTAAATTTCCTATCGACTATCCATATTCACCACCTACCTTCAGATTCCTGACCAAA
ATGTGGCACCCCAACATTTATGAGAATGGAGATGTATGTATTTCAATTCTTCACCCACCT
GTAGATGACCCACAAAGTGGAGAGCTGCCATCAGAGAGGTGGAACCCTACCCAAAATGTC
AGGACTATCTTACTGAGTGTAATCTCTTTGCTTAATGAGCCCAACACATTCTCCCCAGCC
AATGTGGATGCATCAGTCATGTTCAGGAAATGGAGGGACAGTAAAGGAAAAGACAAGGAG
GAAATCATAAGGAAACAGGTTTTGGCTACCAAAGCTGAGGCAGAGAAGGATGGCGTGAAG
GTCCCCACTACACTGGCAGAGTACTGCATCAAAACTAAAGTGCCTTCCAATGACAACAGT
TCAGATTTGCTTTACGACGACTTGTACGATGACGACATTGATGATGAAGATGAGGAGGAG
GAGGATGCCGACTGTTACGATGATGATGATTCTGGCAATGAGGAGTCG
>ENSTGUT00000001754_zebrafinch
ATGGCCCAGCAGCAGATGAGCAGCTCGCAGAAGGCGCTGATGCTGGAGCTGAAGTCGCTG
CAGGAGGAGCCTGTCGAGGGCTTCCGCATCACCCTGGTCGACGAGTCCGACCTCTATAAC
TGGGAGGTGGCGATCTTCGGGCCCCCCAACACGCTCTACGAGGGCGGGTACTTCAAGGCT
CACATTAAATTTCCTATTGACTATCCATATTCACCACCTACCTTCAGATTCCTGACCAAA
ATGTGGCACCCCAACATTTATGAGAATGGAGATGTATGTATTTCAATTCTTCACCCACCT
GTAGATGACCCACAAAGTGGAGAGCTGCCATCAGAGAGGTGGAACCCTACCCAAAATGTC
AGGACTATCTTACTGAGTGTAATCTCTTTGCTTAATGAGCCAAACACATTCTCCCCAGCC
AATGTGGATGCATCAGTCATGTTCAGGAAATGGAGGGACAGTAAAGGAAAAGACAAGGAG
GAAATCATAAGGAAACAGGTTTTGGCTACCAAAGCTGAGGCAGAGAAGGATGGCGTGAAG
GTCCCCACTACACTGGCAGAGTACTGCATCAAAACTAAAGTGCCTTCCAATGATAACAGT
TCAGATTTGCTTTATGACGACTTGTACGATGACGACATTGACGATGAAGATGAGGAGGAG
GAGGATGCCGACTGTTACGATGATGATGATTCTGGCAATGAGGAGTCG
>ENSTGUT00000001767_common_whitethroat_W
TTCTTTCTTTACCCAATTATAATAGGTGCATGGAAAAACTCAATAGAAGAATGGACTGCA
GAAGATTGGAATGAAGATTTTTCTGAAACAAAAGTCTTCACTGCTTCCTCTGTTCCAGCT
GAGAATCATGTGACACCTAGGCAAAGCACTGATTTGGTAACACTGCTTCAAAAGCCGGTG
ACATCTACCCAAGAGACAGGAGGCAACTCATTTGTGGCTCCCCAGCAACAGACCTTTGGC
CAAGCCCTAGTCTTCACAAATTCTCAGCACAGCACCCAGATGGCATCAGGAACAGGCAGC
TCCAGTGCTGTAAACTCTTATTCTCCTCAAAGTCTGTCTGCAGTTCTTTGTTCTGGCTTT
GGGGAACGTGGGTCTCCTAAATTGACAAACTCTACTGGATCCCAAATCTTGGACCAATTG
AAGTCTCCAGGTTTGGGTCAGTTTACCTCTCAACAAACCAATAGTAGTTCTGCCACCACG
AGCACAGCTGCTGCATCATCCTGGGATCGAAAACCACTCATTACCCAGGCCTCAGTCCTT
AGTCAGTTTGACTTGAAATCGCAGCCTCAACCATCCCCAGTTCTAAGCCATCTGACCCAG
CGACAGCAACCTCCTGGGCTGGAGTCCTTCTCCTCCCAGGTAAAACTCCATGAGCCATCA
CCAGTAGACACCTCTACCACTATTACCAAAATATTACAGCTCCCCACTATATCTATGGAT
AACCAGGAAGTGACTGCCCGTCCAACCCAGCAGAAGCAGATAAAACCACCAAAACGGAGG
ATAACTCCAGCATCCAAGATTCCTGCCTCTGCAGTGGAGATGCCTGGATCAGCAGATGTG
ACAGAATTAAATGTTCAGTTTGGAGCTTTGGAGTTTGGATCAGAGCCTGAATTTGGATCA
ACTTCAAGCAGTGAGAGTACTAGCCAGGCAACCAACAATAGCTTGTACTCAAAATCTGTC
AATGATCCTTTGAATACCTCTCTGCCAATATCCAATACAGTACAGGAGTCCATCTACACA
ACCTCTGCCATCAGCTCTTCCAGTCTGACCTGTTCATCCCAGAGCACTAGCCCAGTAACA
ACTTCCTCCTATGAGCAGACTTCTGTGCTTAGTAGGATAGTGTACCAAAGCTCCATGGCT
CCATCTGAACCAACCCCTGTTGCAGTTACAAATGGGCACAGCAGTGTTAGAACACAGACA
ACTCTTGACACTACTTCATCAGTTCCTGCACTTAAGACAGAGCCTTCTCCCTCACTACCT
TCTGCTGGTTCTCTGCCCAGCATGATGTCCACTACTGCTTCACTTCTGCCTTTAGCATCG
CAGCACACAGAAACTTTGCCCAGCTTGCCTCAGACCAGTGATCTGGCCAGCAGCTCACTC
TCACAGTTAAGCAGCTCCCTTTCCAATCATCAGAGCAGCCTCTCCCCTGCCTCAGTGTTG
TCTTCAAGCACATCACATGTGCACACTAGTGTTGAGAACACAACTTTGCTTCAGTCTTCA
ACAGCTTTTTCAACTGCTTCAACCTCAGCCACTAGCACCACCTCTTCAGTTGTCAGCATG
GCAAGCAGTATGAACACTACAGCTAGCCTTGGCCTGAGTGTTACCAGTGTGTCTGCTACC
ACACGGGCAGCTCCCTTAATGTCTTCAGGGAAAGCTCCTCCAAATCTGCCTCAAGGTGTA
CCACCCTTGTTGCATAACCAGTATATTGTGGGACCTGGAGGACTTCTGCCTGCCTACCCA
ATTTATGGTTATGATGATCTCCAGATGCTTCAATCCAGGCTGCCAATGGATTACTATGGA
ATTACATTCCCTGCTCCTACAGCCTTGACAGGCAGAGATGGAAGCCTTGCTAACAACCCC
TACTCAGGTGACGTAACAAAATTTGGCCGTGGAGATTCTGCCTCCCCTGCTCCTGCTACC
ACGCTTGCCCAGTCGCAGCAGAATCAGACTCAGACTCACCATACAACTCAGCAGCCATTC
CTCAATCCGACCCTGCCCCCGGGGTACAGCTACACTGGGTTACCTTATTATGCTGGTGTG
CCCAGTGTTCCCAGTGCATTCCAATATGGGCCAACCATGTTTGTATCTCCAGCATCTGCT
AAACAGCATGGAGTCAACCTGAACACCACATCGACTCCTTTTCAGCAAGGGAGTGGCTAT
GGGCAGCATGGCTATGGAGCAGCAGGCTATGATGATTTAACACAGGGAACAGCAGCTGGA
GATTACAGCAAAGGAGGCTACAGTGGGTCATCTCAAGCACAAAACAAAGCTGGCACTGGA
CCTGGGAAAGGCATTTCTGTGACCTCAAGTAACACGGGTGTGCCTGATATTAGTGGCTCA
GTCTATAACAAGACTCAGCAGACATTTGACAAACAGGGATTCCATGCTGGCATGCCACCT
TCTTTTAGCCTACCCTCTGCTCTTGGATCAACTGGGCCCCTGAATCCTGGTGCTGCCCCA
GGTTATGCTTCAGCCCCATTTCTCCATATCCTCCCTGCGCATCAGCAGCCTCATTCCCAG
ATGCTGCATCACCATCTTCAGCAAGATGGGCAGGGTGGATCTGGCCAACGCAATCAACCC
AGCACCATGCAGCAAAAGTCTCAGGCTACCAAAACCTATGGCACTTCTCCATACTGGACA
AAC
>ENSTGUT00000001767_common_whitethroat_Z
TTCTTTCTTTACCCAATTATAATAGGAGCATGGAAAAACTCAATAGAAGAATGGACAGCA
GAAGACTGGAATGAAGATCTTTCTGAAACAAAGGTCTTCACTGCATCTTCTGTTCCAGCT
GAAAATCATGTGACTCCTGGGCAAAGCATTGATTTGGTGACACTGCTTCAAAAGCCGGTG
ACATCTACCCGAGAGACAGAAGGCAACTCATTTGAGTCTTCCCAGCAGCAGACCTTTGGC
CAAGCCTTAGTATTCACAAATTCTCAGCACAGCACCCAAATGGCATCAGGAACAGGCAGC
TCCAGTGCTGTAAACTCTTATTCTCCTCAAAGTCTGTCGGCAGTTCTTTGTTCTGGCTTT
GGAGAGCTCAGATCCTCTAAACTGGCAAACTCTACTGGTTCCCAAATCTTGGACCAATTG
AAATCACCAGGATTGGGTCAGTTTACCTCTCAACAAACCAATAGTAGTTCTGCCACCACG
AGCACAGCTGCTGCGTCATCCTGGGATCTAAAGCCACCTAGTACTCAGTCCTCAGTCCTC
AGTCAGTTTGACTTTAAATCCCAGCCTGAGCCATCTCCAGTTCTGAGCCAGCTGACCCAG
CGACAGCAACCTCCTGGGCTGGAGTCGTCCTCCTCCCAGGTAAAACTCCGAGAGCCATCA
CCAGTAGACACCTCTACAGCTGTTAGCAAAATATTACAGCTCCCCACGATCTCTATGGAT
AACCAGGCAGTGACTGTTCATCAAACTCATCAGAAACAGATAAAACTACCAAAAAGGAGG
ATAACTCCTGCATCCAAGATTCCTGCCTCTGCTGTGGAGATGCCTGGATCAGCAGACATG
ACAGGGTTAAATGTTCAGTTTGGAGCTCTTGAGTTTGGATCAGAGCCTGAGTTTGGATCA
ACTTCAAGCAGCGAGAATACCAGCCAGGCAACCAACAATAGCTTATATTCAAAATCTGTA
AATGATCCTTTGAATACCTCTTTGCCAATATCCAATACAGTACAGGACTCCACCTATACA
ACCTCTGCCATCAGCTCTTCCAGCCTGACCTGCTCTTCCCAGAGCACTAGCCCAGTAACA
ACTTCCTCCTATGACCAGACTTCTGTGCATAGCAGGATAGCGTACCAAAGCTCCATGGCT
CCGTCTGAACCAACCTCTGTTGCAGTTACGAACGGGCACAGTGTTGTTAGGACACAGGCA
ACGCTTGACACTACTTCATCAGTTGCGGCACCTAAGACAGAGCCTTCTCCCTCACTACCT
TCAGCTGGTTCCCTGCCCAGTGTGGCGTCTACCACAGCCTCGCTTCTGTCTTCAGCATCG
CAGCATGTGGCAGCATTGCCCAGCTTGCCTCAGTGCAGTGATCTGGCCAGCAGCTCACTC
TCCCAGCTGAGCAGCTCCCTTTCCAATCATCAGAGCAGCCTCTCTCCTTCCTCAGTGTTG
TCTTCAAGCACATCACATGTGCACACTAGTATTGAGAACACAACTTCGCTCCAGCCCTCA
ACAACCTTTTCAACTGCTTCAACCTCAGCCACTAGCACCACCTCCTCGGTTGTCAGCATG
GCAAGCAGTATGAACACTACAAACAGCCTTGGCCTGAGTGTTACCAGTGTGTCTGCTACC
ACACGGGCAGCTCCCTTAGTATCTTCAGGCAAAGCTCCCCCAAACCTGCCCCAGGGTGTA
CCACCCTTGTTGCATAACCAGTATATTGTGGGACCTGGAGGACTTCTGCCTGCCTACCCA
ATTTATGGTTATGATGATCTCCAGATGCTTCAATCCAGACTGCCAATGGATTACTATGGA
ATTACATTCCCTGCTCCTGCAACCTTAACAGGCAGAGATGGGAGCCTTGCTAACAACCCA
TACTCAGGTGATGTAACAAAATTTGGCCGTGGAGATTCTGCCTCTCCTGCTCCTGCAACC
ACACTGGCCCAGCCACAGCAGAACCAGACACAGACTCACCACACAACTCAGCAGCCCTTC
CTCAACCCGACCCTGCCCCCCGGGTACAGCTACACTGGGCTCCCTTACTATGCTGGAATG
CCCGGTGTTCCCAGTGCATTCCAGTATGGCCCAACCATGTTTGTACCTCCAGCATCTGCT
AAACAGCACGGAGTAAACCTGAACACGGCGTCAACTCCCTTCCAGCAGGCGAGTGGCTAC
GGCCAGCATGGCTACAGTGCAGCAGGCTACGATGACTTAACACAGGGAACGGCAACTGGA
GATTACAGCAAAGGAGGCTACAGTGGGTCATCTCAAGCACAAAACAAAGCTGGCACTGGA
CCTGGGAAAGGTGTTTCTGTGACCTCAAGTAACACGGGTGTGCCTGATATCAGTGGCTCA
GTCTATAACAAGACTCAGCAGACGTTTGACAAGCAGGGATTCCATGCTGGCACTCCGCCT
CCCTTCAGCCTGCCTTCTGCTCTTGGATCAACTGGGCCCCTGAACCCTGGTGCTGCCCCA
GGTTATGCTCCAGCCCCGTTTCTCCATATCCTCCCTGCGCACCAGCAGCCTCATTCCCAG
ATGCTGCATCACCACCTGCAGCAGGATGGGCAGGGTGGATCTGGCCAACGCAACCAACCC
AGCACCATGCAGCAAAAGTCTCAGGCTACCAAAACCTATGGCACTTCTCCATACTGGACA
AAC
>ENSTGUT00000001767_zebrafinch
TTCTTTCTTTCCCCTATTGTAATAGGAGCATGGAAGAACTCAATAGAAGAATGGACAGCT
GAAGACTGGAATGAAGATCTTTCTGAAACAAAAGTCTTCACTGCATCTTCTGTTCCAGCT
GAAAATCATGTGACTCCTGGGCAAAGCATTGATTTGGTGACACTGCTTCAAAAGCCGGTG
ACATCTACCCAAGAGACAGAAGGCAACTCATTTGAGTCTCCTCAGCAGCAGACCTTTGGC
CAAGCCTTAGTATTCACAAATTCTCAGCACAGCACCCAGATGGCATCAGGAACAGGCAGC
TCCAGTGCTGTAAACTCTTATTCTCCTCAAAGTCTGTCGGCAGTTCTTTGTTCTGGCTTT
GGAGAACTCAGATCTTCTAAATTGGCAAACTCTACTGGTTCCCAAATCTTGGACCAATTG
AAATCACCAGGACTGGGTCAGTTTACCTCTCAACAAACAAATAGCAGTTCTGCCAGCACT
AGCACAGTTGCTGCATCATCTTGGGATCTAAAACCACCTAGTACTCAGTCCTCAGTCCTC
AGTCAGTTTGACTTTAAATCCCAGCCTGAGCCATCTCCAGTTCTGAGCCAGCTGACACAG
CAACAGCAACCTCCTGGGTTGGAGTCGTCCTCCTCCCAGGTAAAACTCCAACAGCCATCA
TCTGTAGACACCTCTACAGCTGTTAGCAAAATATTACAGCTCCCTACTATCTCTATGGAT
AACCAGGCAGTGACTGTTCATCAAACCCATCAGAAACAGATAAAACCACCAAAAAGGAGG
ATAACTCCAGCATCCAAGATTCCTTCTTCTGCTGTGGAGATGCCTGGATCAGCAGACATA
ACAGGGTTAAATGTTCAGTTTGGAGCTCTTGAGTTTGGATCAGAGCCTGAGTTTGGATCA
ACTTCAAGCAGTGAGAATACCAACCAGGCGACCAACAATAGCTTATATTCAAAATCTGTA
AATGATCCTTTGAATACCTCTTTGCCAATATCCAATACAGCACAGGACTCCACCTACACA
ACCTCTGCCATCAGCTCTTCCAGTCTGACTTGCTCATCCCAGAACACTAGCCCAGTAACA
GCTTCCTCCTATGACCAGACTTCTGTGCATAGCAGGATAGCGTACCAAAGCTCCATGGCT
CCATCTGAACCAACCCCTGTTGCAGTTACGAATGGGCACAGTGGTGTTAGGACACAGGCA
ACACTTGACACTATTTCATCAGTTGCAGCACCTAAGACAGAGTCTTCTCCCTCCCTACCT
TCAGCTGGTTCTCTGCCCAGTGTGGTGTCTACCACGGCCTCACTTCTGCCTTCAGCATCA
CAGCACATGGCAGCATTGCCCACCTTGCCTCAGTCCAGTGATCTGGCCAGCAGTTCACTC
TCCCAGCTGAGCAGCTCCCTTCCCAATCATCAGACCAGCCTCTCTCCTGCCTCAGTGTTG
TCTTCAGGCACATCACATGTGCACACTAGTATTGAAAACACAACTTCTCTCCAGCCTTCA
ACAACCTTTTCAACTGCTTCAACCTCAGCCACTAGCACCACCTCCTCCGTTGTCAGCATG
ACAAGCAGTATGAACACTACAAACAGCCTTGGCCTGAGTGTTACCAGTGTGTCTGCTACC
ACACGGGCAGCTCCCTTAATGTCTTCAGGCAAAGCACCCCCAAACCTGCCCCAAGGTGTA
CCACCCTTGTTGCATAACCAGTATATTGTGGGACCTGGAGGACTTCTGCCTGCCTACCCG
ATTTATGGTTATGATGATCTCCAGATGCTTCAATCCAGACTGCCAATGGATTACTATGGA
ATTACATTCCCGGCTCCTGCAACCTTGACAGGCAGAGATGGGAGCCTTGCTAACAACCCA
TACTCAGGTGATGTAACAAAATATGGCCGTGGAGATACTGCCTCTCCTGCTCCTGCAACC
ACTCTGGCCCAGCCACAGCAGAACCATACACAGACTCACCACACGACTCAGCAGCCCTTC
CTCAACCCGACCCTGCCCCCAGGGTACAGCTACACTGGGCTCCCTTACTATGCTGGGATG
CCTGGTGTTCCCAGTGCATTCCAATATGGGCCAACCATGTTTGTACCTCCAGCATCTGCT
AAACAGCACGGAGTCAACCTGAACACGGCATCGACTCCCTTTCAGCAGACGAGTGGCTAC
AGCCAGCATGGCTATGGTGCAGCAGGCTACGATGACTTATCGCAGGGAACGGCACCTGGA
GATTACAGCAAAGGAGGCTACAGTGGGTCATCTCAAGCACAAAACAAAGCTGGCACTGGA
CCTGGGAAAGGTGTTTCTGTGACCTCCAGTAACACGGGTGTGCCTGATATCAGTGGCTCA
GTCTATAACAAGACTCAGCAGACGTTTGACAAGCAGGGATTCCATGCTGGCACTCCGCCT
CCCTTCAGCCTGCCTTCTGCTCTCGGGTCCACTGGGCCCCTGAACCCTGGTGCTGCCCCG
GGTTATGCTCCAGCCCCGTTTCTCCATATCCTCCCTGCGCATCAGCAGCCTCATTCCCAG
ATGCTGCATCACCACCTTCAGCAGGATGGGCAGGGTGGATCTGGCCAACGCAACCAACCC
AGCACCATGCAGCAAAAGTCTCAGGCTACCAAAACCTATGGCACTTCTCCATACTGGACA
AAC
>ENSTGUT00000001771_common_whitethroat_W
TTGCATGGATACGCAGCCCAGCAGCTCCCCAGCCTCCTGAAGGAAAGGGAATTTCACCTC
GGAACACTCAATAAAGTGTTTGCCTCCCAGTGGCTAAACCACCGAGTGTGCGGGACAAAA
TGCAACACGTTATTTGTAATAGATGTCCAGACTGGTCAAATTACCAAGATTCCTATTCTG
AAAGATCGTGAACCTGGCATGACGAACCAGCAGGGATGTGGTATTCATGCCATTGAGCTC
AACCCCTCAAGGACCTTTCTGGCCACAGGTGGAGACAACCCCAACAGTCTTGCAATTTAT
CATCTGCCTACACTTGATCCTGTGTGTGTGGGAGATGATGGACATAAAGACTGGATATTT
TCAATTGCATGGATAAGTGATACTATGGCTGTTTCTGGTTCTCGGGATGGTTCAATGGGT
CTCTGGGAAGTCACAGAGGATGTGTTGTCCAAAAGTGATGACAGGCATAATCTCTCTCAA
GTTCCTGTCTATGCCCACATAACACACAGGACTCTGAAGGATATTCCTAAGGAGAACACC
AATCCTGACAACTGCAAAGTCCGGGCATTGGCTTTCAACAATAAGAACAAGGAGCTGGGA
GCTGTATCCTTGGGGTATTTTCATCTTTGGAAAGCAGAGCACACGCTATCAAAGTTACTT
TCCACAAAGTTGCCATACTGCAGGGAGAATGTGTGTTTGGCTTATGGTCAGGAGTGGTCA
GTGTATGCAGTAGGATCACAGGCACATGTCTCCTTTCTGGATCCAAGGCAGCCTTCTCAC
AATGTTAAATCCGTCTGTTCCAAAGAACGAGGGAGCGGTAAGAAACTTGTTAAAACTGTA
GTAAAAAAAGCTTCAGGACTACTCAGGTATCTTTTAGTTGACCTCTACAAAGTTTCAGGA
TTGAGGAGAAAATACCCCTTTTTAGGCTCTGGAAATGACCTTCTGCTTTGTGAAACAAGG
TTTTGGAATCACGATGAAACCTGGAGAAATTATTTTTCTGACATACATTTCTTCCCAAAT
GCTGTTTATACCCACTGCTACGACTCATCTGGAACGAAACTCTTTGTGGCAGGAGGCCCC
CTTCCATCAGGACTTCATGGGAATTATGCTGGTCTCTGGAGC
>ENSTGUT00000001771_common_whitethroat_Z
TTGCATGGATACGCAGCCCAGCAGCTCCCCAGCCTCCTGAAGGAAAGGGAATTTCACCTC
GGAACACTCAATAAAGTGTTTGCCTCCCAGTGGCTAAACCACCGAGTGTGCGGGACAAAA
TGCAACACGTTATTTGTAGTAGATGTCCAGACTGGTCAAATTACCAAGATTCCCATCCTA
AAGGATCGTGAACCCGGCATGGTGAACCAGCAGGGATGTGGAATTCATGCCATTGAGATC
AACCCCTCAAGGACCCTCCTGGCCACAGGTGGAGACAACCCCAACAGTCTTGCAATTTAT
CGTCTGCCTACACTTGATCCTGTCTGTGTGGGAGATGATGGACACAAGGACTGGATATTT
TCAATTGCGTGGATCAGTGATACTATGGCTGTTTCTGGTTCCCGGGATGGTTCCATGGGT
CTCTGGGAAGTCACAGAGGATGTGCTATCCAAAAGCGATGCCAGGCATAATCCCTCTCAA
GTTCCTGTCTATGCCCACATAACACACAGTGCTCTGAAGGATATCCCCAAGGAGAACACC
AATCCTGACAATTGCAAAGTGCGAGCATTGGCTTTCAACAATAAGAACAAGGAGCTGGGA
GCTGTGTCCCTGGGGTATTTTCATCTTTGGAAAGCAGAGCACACACTATCAAAGTTACTT
TCCACAAAGTTGCCATACTGCAGGGAGAACGTGTGTTTGGCTTATGGTCAGGAGTGGTCA
GTGTATGCAGTAGGATCACAGGCACATGTTTCCTTTCTGGATCCGAGGCAGCCTTCTCAC
AATGTTAAATCCGTCTGTTCCAAAGAACGAGGCAGTGGTAAGAAACCTGTTAAAACTGTA
GTAAAAAAAGCTTCAGGACTACTCAGGTATCTTTTAGTTGACCTCTACAAAGTTTCAGGA
TTGAGGAGAAAATACCCCTTTTTAGGCTCTGGAAGCTACCTGCTGCTTTGTGAAATAGGG
TTTTGGAACCATGATGAAACCTGGAGGAATTATTTTTCTGACATAAATTACTTCCCAAAT
GCTGTTTACACCCACTGCTACGACTCGTCTGGAACGAAACTCTTTGTGGCAGGAGGCCCT
CTTCCATCAGGACTTCATGGGAATTATGCTGGTCTCTGGAGC
>ENSTGUT00000001771_zebrafinch
TTGCATGGATACGCAGCCCAGCAGCTCCCCACCCTCCTGAAGGAGAGAGAATTTCACCTC
GGAACACTCAATAAAGTGTTTGCCTCCCAGTGGCTAAATCACCGAGTGTGCGGGACAAAA
TGCAACACGTTATTTGTAGTAGATGTCCAGACTGGTCAAATTACCAAGATTCCTATCCTG
AAGGATCGTGAACCTGGCATGGTGAACCAGCAGGGATGTGGCATTCATGCCATTGAGATC
AACCCCTCAAGGACGCTCCTGGCCACAGGTGGAGACAACCCCAACAGTCTTGCAATTTAT
CGTCTGCCTACACTTGATCCTGTCTGTGTGGGAGATGATGGACACAAGGACTGGATATTT
TCAATTGCATGGATCAGTGATACTATGGCTGTTTCTGGTTCCCGGGATGGTTCGATGGGT
CTCTGGGAAGTCACAGAGGATGTGTTATCCAAAAGTGATGCCAGGCATAATCTCTCTCAA
GTTCCTGTCTATGCCCACATAACACACAGTGCTCTGAAGGATATTCCTAAGGAGAACACC
AACCCTGACAATTGCAAAGTCCGAGCATTGGCTTTCAACAATAAGAACAAGGAGTTGGGA
GCTGTGTCCCTGGGGTATTTTCATCTTTGGAAAGCAGAGCACACGCTATCAAAGTTACTT
TCCACAAAGTTGCCATACTGCAGGGAGAACGTCTGTTTGGCATATGGTCAGGAGTGGTCA
GTGTATGCAGTAGGATCACAGGCACATGTCTCTTTTCTGGATCCAAGGCAGCCTTCTCAC
AATGTTAAATCCGTCTGTTCCAAAGAACGAGGCAGTGGTAAGAAACCTGTTAAAATTGTA
GTAAAAAAAGGTTCAGGACAACTCAGGTATCTTTTAGTTGACATTTATAAAGCTTCAGGA
CTGATGAGAAAATACCCCTTTTTAGGCTCTGGAAGCTACCTAATGCTTTGTGAAACAGGG
TTTTGGAACCATGATGAAACCTGGAGGAATTATTTTTCTGACATAAATTACTTCCCAAAT
GCTGTTTACACCCACTGCTATGACTCGTCTGGAACGAAATTGTTTGTGGCAGGAGGCCCT
CTTCCATCAGGACTTCATGGGAATTATGCTGGTCTCTGGAGC
>ENSTGUT00000001777_common_whitethroat_W
AGCACTTTCCATAGCCCTACCTGTCTCCACGGCACTTTGCTCAGCTCTTTGCAGTGTGCG
CAGAGTAAAACCAGTGAACTGAATGGACACCATATGGTGGGTCTTGCTCTAAATGAGGAC
AGTGGCATGGAGACATTATCCTCTTCATCCAGACTGCCTTCCCTGGCTGTGTCAACAGTT
TGTACAGAAGAAGAATCACCTCATAGCACATCGACTACGGTAACACACCAAGTGTCTAAA
GTGCCCAATAACAGCAGCTGCACAAAGTTGCTGGGCAGTCTTGCAGCTGAGCTGCAGCAG
GGCCTCTCCCCTAGTGAGAGGCACTGTGTGGAGACCGTGGTCAACATGGGATACGCACCT
GAGGATGTCCTGAAAGCCATGAAGAAGAAGGGACAGAACATAGATCAGGTTTTGGATTAC
CTGTTTGTACATGGACAGCTTTGTGAGAAGGGCTTTGATCCACTTCTTGTTGAAGCAGCT
TTGGAAATGCACCAGTGTTCAGAGGAGAAGATGACAGAGCTTCTCCAACTAATGAGTCAA
TTTAAAGAAATGGGCTTTGAACTAAAAGACATTAAGGAGGTCTTATTACTACATAACAAT
GACCAACAGAAGGCTTTGGAAGATCTGATGGCCCGTGCAGGGGCCAGC
>ENSTGUT00000001777_common_whitethroat_Z
AGCACTTTCCACAGCACTACCTGTCTCCGCGGCACTTTGCTTAGCTCTTTGCAGTGTGCT
CAGAGCAAAGCCAGTGAACTGAATGGACACCATATGCTTGGTCTTGCTCTAAATGAGGAC
AGTGGCAGGGAGACATTATCCCCTTCATCCAGGCTGTCTTCCCTGGCTGTTTCGACTGTT
TGTACAGAAGAAGAATCATCTCAAAGCACATCGACTACGGTAACACACCAAGTGTCTAAA
GTGCCCAATAACAGCAGCTGCACAAAGTTGCTGGGCAGTCTTGCAGCTGAGCTGCAGCAG
GGCCTCTCCCCTAGTGAGAGGCACTGTGTGGAGACCGTGGTCAACATGGGCTACTCGCCT
GAGAATGTCCTGAAAGCCATGAAGAAGAAGGGACAGAACATAGACCAGGTTTTGGATTAC
CTGTTTGCACATGGACAGCTTTGTGAGAAGGGCTTTGATCCACTTCTTGTTGAAGCAGCT
TTGGAAATGCACCAGTGTTCAGAGGAGAAGATTACAGAACTTCTCCAATTAATGAGTCAG
TTTAAAGAAATGGGCTTTGAATTAAAAGACATTAAGGAGGTCTTATTATTACACAACAAC
GACCAACACAATGCTTTGGAAGATCTAATGGCCCGTGCAGGAGCCAGC
>ENSTGUT00000001777_zebrafinch
AGCACTTTCCACAGCACTACCTGTCTCCGCGGCACTTTGCTCGGCTCTTTGCAGTGTGCT
CAGAGCAAAGCCAGTGAACTGAATGGACACCATATGCTTGGTCTTGCTCTAAATGAGGAC
AGTGGCAGAGAGACAGTATCCTCTTCATCCAGGCTGTCTTCCCTAGCTGTTTCGACTGTT
TGTACAGAAGAAGAATCATCTCAAAGCACATCAACTACGGTAACACACCAAGTGTCTAAA
GTGTCCAACAGCAGCAGCTGCACGAAGTGGCCGGGCGGTCTCGCGGCCGAGCTGCAGCAG
GGCCTCTCCCCCAGTGAGAGGCACTGTGTGGAGACTGTGGTCAACATGGGCTACTCACCT
GAGAATGTCCTGAAAGCCATGAGGAAGAAGGGACAGAACATAGATCAGGTTTTGGATTAC
CTGTTTGCACATGGACAGCTTTGTGAGAAGGGCTTTGATCCACTTCTTGTTGAAGCAGCT
TTGGAAATGCACCAGTGTTCAGAGGAGAAGATCACAGAGCTTCTCCAATTAATGAGTCAA
TTTAAAGAAATGGGCTTTGAACTCAAAGACATTAAGGAGGTCTTATTATTACACAACAAC
GACCAACACAGTGCTTTGGAAGATCTAATGGCCCGTGCAGGAGCCAGC
>ENSTGUT00000001842_zebrafinch
ATGAGCAAGCTGGCTGGTGAGTCTGAGAGCAACCTGAGGAAAGCCTTTGAAGAAGCAGAG
AAGAATGCTCCTGCCATCATCTTCATTGATGAATTGGATGCCATTGCTCCTAAGAGAGAG
AAGACACATGGGGAGGTGGAGCGTCGCATCGTGTCTCAGCTGCTGATGGACGGGCTGAAG
CAGAGGCATGTGATCGTGATGGCGGCCACCAACAGACCCAACAGCATCGACCCAGCGCTC
CGGCGATTTGGTCGTTTTGACAGAGAGGTAGATATTGGTATCCCTGATGCCACTGGGCGC
CTGGAGATCCTGCAGATTCACACAAAAAATATGAAGTTGGCTGATGATGTGGATCTGGAG
CAGGTGGAGACCCATGGCCATGTTGGTGCTGACTTGGCTGCTCTTTGCTCAGAAGCTGCT
CTTCAGGCGATCAGAAAGAAGATGGATCTCATAGACCTGGAAGATGAAACCATCGATGCT
GAAGTGATGAACTCTCTGGCAGTGACCATGGATGACTTCAGGTGGGCTCTGAGCCAGAGC
AACCCTTCTGCTCTTCGGGAGGTGGTGGAGGTGCCACAAGTTACCTGGGAAGATATTGGT
GGCTTAGAGGATGTAAAGAGGGAACTCCAGGAGCTTGTACAGTATCCTGTGGAGCACCCA
GACAAGTTCCTCAAATTTGGCATGACCCCATCAAAAGGGGTTCTCTTCTATGGGCCACCT
GGCTGTGGTAAGACACTGCTGGCCAAAGCCATTGAATGCCAGGCAAACTTCATTTCCATC
AAGGGGCCGGAATTGCTCACCATGTGGTTTGGTGAGTCTGACGCCAACGTACGCGAGATC
TTTGACAAGGCTCGCCAAGCAGCCTGTGTGCTCTTCTTTGATGAGCTGGACTCGATCGCC
AAGGCCCGAGGTGGGAATATCGGCGATGGTGGTGGTGCTGCAGATCGTGTCATCAACCAG
ATCCTGACTGAGATGGATGGCATGTCCACCAAGAAAAATGTCTTCATCATCGGTGCCACC
AACAGGCCAGACATCATTGACCCAGCCATCCTGCGCCCTGGCCGCCTGGATCAGCTCATC
TACATCCCCCTGCCCGATGAGAAGTCCAGGGTTGCAATCCTTAAAGCCAATCTGAGGAAA
TCACCAGTTGCAAAGGATGTTGACCTGGATTTCCTGGCAAAGATGACCAATGGCTTCTCA
GGGGCTGACCTGACAGAAATTTGCCAGCGTGCCTGCAAACTGGCCATCCGCGAATCCATC
GAGAGTGAGAGGCGAGAGCGTGAGAGGCAAACCAACCCTTCTGCCATGGAGGTGGAGGAG
GATGATCCAGTTCCTGAGATCCGCAGAGATCACTTTGAGGAGGCCATGCGCTTTGCTCGC
CGCTCTGTCAGTGACAACGACATCAGGAAAGAGATGTTTGCACAGACCCTACAGCAGAGC
CGTGGCTTTGGCAGTTTCAGGTTCCCATCAGGCAACCAGGGCGGCGGTCCAAGCCAAGGC
ACAGGAGGTGGCAGCGGGGGCAACGTGTACAGCGAAGACGATCTCTACGGT
>ENSTGUT00000001842_common_whitethroat_W
ATGAGCAAGCTGGCTGGTGAGTCTGAGAGTAACCTGAGGAAAGCCTTTGAAGAAGCAGAG
AAGAATGCTCCTGCCATCATCTTCATTGATGAACTGGATGCCATTGCTCCTAAAAGAGAG
AAGACACATGGAGAAGTGGAACGTCGTATCGTGTCTCAGCTGCTGATGGATGGACTGAAA
CAGAGACATGTGATTGTTATGGCAGCCACCAACAGACCTAACAGCATTGACCCAGCTCTC
AGGCGATTTGGTCGTTTTGACAGAGAGGTAGATATTGGTATCCCAGATGCCACTGGGCGC
CTGGAGATCCTGCAGATTCACACAAAAAATATGAAACTGGCTGATGATGTGGATCTGGAA
CAGGTGGAGACCCATGGCCATGTTGGTGCTGACTTGGCTGCTCTTTGCTCAGAAGCTGCT
CTTCAGGCTATCAGAAAGAAGATGGATCTCATAGACCTAGAAGATGAAACCATTGATGCT
GAAGTGATGAACTCACTGGCTGTGACCATGGATGACTTCAGGTGGGCTCTGAGCCAGAGC
AACCCTTCTGCTCTTAGGGAGGTGGTGGAGGTGCCACAAGTTACCTGGGAAGATATTGGT
GGTCTAGAAGATGTAAAGAGAGAGCTCCAGGAACTTGTACAGTATCCTGTGGAACACCCA
GACAAATTCCTCAAATTTGGCATGACCCCATCAAAAGGGGTTCTGTTCTATGGGCCACCT
GGTTGTGGTAAGACACTCCTGGCCAAAGCTATTGAATGCCAGGCAAACTTCATTTCCATC
AAGGGGCCGGAATTGCTCACCATGTGGTTTGGTGAGTCTGAAGCCAACGTGCGTGAGATC
TTTGACAAAGCCCGCCAAGCAGCCTGTGTGCTCTTCTTTGATGAGCTGGACTCCATCGCC
AAGGCCCGAGGTGGGAATATCGGAGATGGTGGTGGTGCTGCAGATCGTGTCATCAACCAG
ATTCTGACTGAGATGGACGGCATGTCCACCAAGAAAAATGTCTTCATCATTGGTGCCACC
AACAGGCCAGACATCATTGACCCAGCCATCCTGCGCCCCGGCCGCCTTGATCAGCTCATC
TACATCCCCCTGCCCGATGAGAAGTCCCGGGTTGCAATTCTTAAGGCCAATCTGAGGAAA
TCACCAGTTGCCAAGGACGTTGACCTGGATTTCCTAGCTAAGATGACCAATGGCTTTTCG
GGAGCTGACCTGACAGAAATTTGCCAGCGTGCCTGTAAACTGGCCATCCGTGAATCCATT
GAGAGTGAGAGGCGAGAACGTGAGAGGCAGACCAACCCTTCTGCCATGGAGGTGGAGGAG
GATGATCCGGTTCCCGAGATACGCAGGGATCACTTTGAGGAGGCCATGCGCTTTGCTCGC
CGCTCTGTCAGTGACAACGACATCAGGAAAGAGATGTTTGCACAGACCCTACAGCAGAGC
CGTGGCTTTGGCAGCTTCAGGTTCCCATCAGGCAACCAGGGTGGTGGTCCGAGCCAAGGT
ACAGGAAGCGGCAGCGGGGGCAACGTGTACAGCGAAGACGATCTCTACGGT
>ENSTGUT00000001842_common_whitethroat_Z
ATGAGCAAGCTGGCTGGTGAGTCTGAGAGCAACCTGAGGAAAGCCTTTGAAGAAGCAGAG
AAGAATGCTCCTGCCATCATCTTCATTGATGAACTGGATGCCATTGCTCCTAAAAGAGAG
AAGACACACGGGGAGGTGGAGCGCCGCATCGTGTCTCAGCTGCTGATGGACGGGCTGAAG
CAGAGGCATGTGATCGTGATGGCAGCCACCAACAGACCCAACAGCATCGACCCAGCGCTC
CGGCGATTCGGTCGTTTTGACAGAGAGGTAGATATTGGTATCCCGGATGCCACTGGGCGC
CTGGAGATCCTGCAGATCCACACAAAAAATATGAAGCTGGCTGATGATGTGGATCTGGAA
CAGGTGGAGACCCATGGTCATGTTGGTGCTGACTTGGCTGCTCTTTGCTCAGAAGCTGCT
CTTCAGGCTATCAGAAAGAAGATGGATCTCATAGACCTAGAAGATGAAACCATTGATGCT
GAAGTGATGAACTCTCTGGCTGTGACCATGGATGACTTCAGGTGGGCTCTGAGCCAGAGC
AACCCTTCTGCTCTTCGGGAGGTGGTGGAGGTGCCACAAGTTACCTGGGAAGATATTGGT
GGCCTAGAAGATGTAAAGAGAGAACTCCAGGAGCTTGTACAGTATCCTGTGGAGCACCCA
GACAAGTTCCTCAAATTTGGCATGACTCCATCAAAAGGGGTTTTGTTCTATGGGCCACCT
GGTTGTGGTAAGACACTGCTGGCCAAAGCCATTGAATGCCAGGCAAACTTCATTTCCATC
AAGGGGCCGGAATTGCTCACCATGTGGTTTGGTGAGTCTGAAGCCAACGTGCGCGAGATC
TTTGACAAGGCTCGCCAAGCAGCCTGTGTGCTCTTCTTTGATGAGCTGGACTCCATCGCC
AAGGCCCGAGGTGGGAATATCGGTGATGGCGGCGGTGCTGCAGATCGTGTCATCAACCAG
ATCCTGACCGAGATGGACGGCATGTCCACCAAGAAAAACGTCTTCATCATCGGTGCCACC
AACAGGCCAGACATCATTGACCCAGCCATCCTGCGCCCCGGCCGCCTGGATCAGCTCATC
TACATCCCCCTGCCCGACGAGAAGTCACGGGTTGCAATCCTTAAGGCCAATCTGAGGAAA
TCACCAGTTGCAAAGGATGTTGATCTGGATTTCCTGGCTAAGATGACCAATGGCTTCTCA
GGGGCAGACCTTACAGAAATTTGCCAGCGTGCCTGCAAATTGGCCATCCGCGAATCCATC
GAGAGTGAGAGGCGAGAGCGTGAGAGGCAGACCAACCCTTCTGCCATGGAGGTGGAGGAG
GATGATCCGGTTCCCGAGATCCGCAGGGATCACTTTGAGGAGGCCATGCGCTTTGCTCGC
CGCTCTGTCAGTGACAACGACATCAGGAAAGAGATGTTTGCACAGACCCTACAGCAGAGC
CGTGGCTTTGGCAGCTTCAGGTTCCCATCAGGCAACCAGGGCGGCGGTCCCAGCCAAGGC
ACAGGAGGTGGCAGCGGAGGCAACGTGTACAGCGAAGACGATCTCTATGGT
>ENSTGUT00000001979_common_whitethroat_W
ATGACTTCCTTGACCCAGCGTAACTCCGGGCTGGTGCAGCGCCGGACAGAGGCCTCCCGC
AACGCCAACGCCGCCGCCAAGGAGCGGGAGGCGGGAGGCGGCCCTGAGGATGAAGGCCGC
CAGGACGAGTCCGGCGACCATGAGAAGGGCGACTCCAAGGAAACACGCCTAACCCTCATG
GAAGAGGTGCTGCTCCTGGGCCTCAAGGACCGTGAGGGTTACACATCATTTTGGAATGAT
TGCATCTCCTCAGGATTGCGTGGCTGTATGTTAATTGAATTGCTTCAGTTAGAGGGAATG
AGGCGTAAAAGTCTATTGACAAGAAAGGTAATTTGCAAGTCAGATGCTCCTACAGGGGAT
GTTCTGCTTGATGAAGCTCTGAAACACATAAAAGAGACCCAACCTCCTGAAACAGTACAA
AATTGGATTGAACTGCTTAGTGGTGAAACATGGAACCCATTGAAGTTGCATTACCAATTG
CGAAATGTCCGTGAAAGGTTAGCAAAAAATCTAGTGGAAAAAGGTGTACTGACCACAGAA
AAACAAAACTTCCTTCTTTTTGACATGACTACACACCCTCTCACCAACAACAATATAAAA
CAGCGCCTCATTAAGAAGATTCAAGAAGCAGTTCTTGACAAATGGGTGAACGACCCTCAC
CGCATGGAGAAGCGCTTGCTGGCACTTGTTTATTTAGCCTCAGATGTTTTGGAGAATGCT
TTTGCCCCCCTTCTGGATGAGCAGTATGATTTAGCCACAAAGAGAGTGCGGCAGCTTCTG
GATTTAGACCCTGAGGTTGAATGTATGAAAGCCAACATGAATGAGGTTCTATGGGCTGTT
GTAGCAGCTTTC
>ENSTGUT00000001979_common_whitethroat_Z
ATGACTTCCCTGACCCAGCGCAGCTCCGGGCTGGTGCAGCGCCGGACCGAGGCCTCCCGC
AGCGCCGCCGCCGCCGATAAGGAGCGGGGCGCCGGTGGTGGCCCCGAGGATGAAGGGCGC
CGGGACGAGTCCGGCGACGACGAGAAGGGCGATTCCAAGGAAACGCGGCTCACCCTCATG
GAGGAGGTGCTCCTGCTGGGCCTCAAGGACCGTGAGGGTTACACGTCGTTCTGGAATGAT
TGCATCTCCTCGGGATTGCGTGGCTGTATGTTAATTGAGTTGCTCCAGCTGGAGGGAATG
AGGCGCAAAAGTCTGCTAACAAGAAAGGTGATTTGCAAGTCAGATGCTCCTACAGGGGAT
GTTCTGCTTGATGAAGCTCTGAAACACATAAAAGAGACCCAACCTCCTGAAACAGTACAA
AATTGGATTGAACTGCTTAGTGGTGAAACATGGAACCCACTGAAGTTGCACTACCAACTA
CGAAATGTCCGTGAGCGATTAGCTAAAAATCTAGTGGAAAAAGGTGTACTGACAACAGAG
AAACAGAACTTCCTTCTTTTTGACATGACTACACACCCTCTCACCAACAACAACATCAAA
CAGCGCCTCATCAAGAAGGTTCAGGAGGCGGTTCTTGACAAGTGGGTGAACGACCCCCAC
CGCATGGACAAGCGCTTGCTGGCCCTCGTGTACTTAGCCTCGGATGTCCTGGAGAACGCT
TTTGCCCCCCTCCTGGATGAGCAGTATGATTTAGCCACAAAGAGAGTGCGGCAGCTCCTG
GATTTAGACCCTGAGGTTGAATGTATGAAAACCAACACGAATGAGGTTCTGTGGGCTGTT
GTAGCAGCTTTC
>ENSTGUT00000001979_zebrafinch
ATGACTTCCCTGACCCAGCGCAGCTCCGGGCTGGTGCAGCGCCGGACCGAGGCCTCCCGC
AGCGCCGCCGCCGCCGATAAGGAGCGGGGCGCCGGCGGCGGCCCCGAGGATGAAGGGCGC
CGGGACGAGTCCGGCGACGACGAGAAGGGCGATTCCAAGGAAACGCGGCTCACCCTGATG
GAGGAGGTGCTGCTGCTGGGCCTCAAGGACCGTGAGGGTTACACATCCTTCTGGAATGAT
TGCATTTCCTCAGGATTGCGAGGCTGTATGTTAATTGAATTGCTCCAGCTGGAGGGAATG
AGGCGCAAAAGTCTACTAACAAGGAAGGTGATTTGCAAGTCAGATGCTCCTACAGGGGAT
GTTCTGCTTGATGAAGCTCTGAAACACATAAAAGAGACCCAGCCTCCTGAAACAGTACAA
AATTGGATTGAACTGCTTAGTGGTGAAACATGGAACCCTCTGAAGTTGCACTACCAGCTA
CGAAATGTCCGTGAGCGGTTAGCTAAAAATCTAGTAGAAAAAGGTGTACTGACAACAGAG
AAACAGAACTTCCTTCTTTTTGACATGACTACACACCCTCTCACCAACAACAACATCAAA
CAGCGCCTCATCAAGAAGGTTCAGGAGGCAGTTCTTGACAAGTGGGTGAACGACCCCCAC
CGCATGGACAAGCGCTTGCTGGCGCTCGTGTACCTAGCCTCAGATGTCCTGGAGAACGCT
TTTGCCCCACTTCTGGATGAGCAGTATGATTTAGCCACAAAGAGAGTGCGGCAGCTCCTG
GATTTAGACCCTGAGGTTGAATGTATGAAAACCAACACGAATGAGGTTCTGTGGGCTGTT
GTAGCAGCTTTC
>ENSTGUT00000001990_common_whitethroat_W
GTGCCCAGCCGCCTGGGAGAAGATGCCAAAATGGCCACCGGCAACTACTTTGGATTCACC
CATAGCGGGGCTGCTGCCCAGTACAGCACCGGCGAGTCACCCCAGCAGCCAGCTTCGGGT
GTAGCTTATTCCCATCCAACTACAGTTGCCAGCTACACTGTCCACCAGGCACCAGTTGCT
GCGCACACTGTCACTGCAGCCTATGCTCCAGCAGCAGCTACAGTTGCAGTAGCCAGGCCT
GCTGTTGCAGCTGCTGCAACAGCTGCTGCCTACGGTGGGTATCCTACAGCGCACACAGCT
ACAGATTATGGTTATACACAGAGGCAACAAGAAGCTCCACCACCACCACCTCCTGTCACT
ACGCAGAATTACCAGGATTCCTACTCCTATGTTCGATCTACTGCCCCAGCTGTGGCCTAT
GACAGCAAACAATATTATCAGCAGCCAACTGCCACCGCGGCGGCCGTGGCTGCTGCTGCC
CAGCCACAGCCCTCAGTGGCTGAGTCCTACTACCAGACAGCTCCAAAAGCAGGATATAGC
CAAGGGGCTACTCAGTATACCCAAGCCCAGCAAACACGACAAGTGACAGCTATAAAACCT
GCAACCCCAAGTCCAACAACTACATTTTCTATATATCCGGTATCCTCTACTGTGCCGCCA
GTAGCAGCTGCAGCTACTGTTGTTCCATCCTATACTCAAAGTGCAACATACAGTACAACA
GCGGTTACTTACTCTGGTTCTTATTCTGGCTATGAAGCCGCAGTATATTCAGCTGCATCA
TCCTATTACCAGCAGCAGCAGCAGAAACAGGCAGTGGCAGCTGCTGCTGCTGCAACAGCT
GCTTGGACAGGGACCACCTTTACTAAAAAGGCACCATTCCAAAATAAGCAACTGAAACCA
AAGCAACCTCCCAAACCGCCCCAGATCCACTACTGTGATGTTTGCAAGATCAGCTGTGCT
GGACCACAGACTTATAAAGAACACTTAGAAGGCCAGAAACACAAAAAGAAAGAAGCGGCA
TTAAAAGCTTCCCAGAACACCAATAACAGCAGTACTTCTCCTCGTGGAACTCAGAATCAG
TTGCGGTGTGAGCTTTGTGATGTGTCTTGTACAGGAGCAGATGCTTACGCTGCCCATATC
CGTGGAGCCAAACATCAGAAAGTAGTAAAGTTGCACACAAAACTTGGCAAACCTATTCCT
TCAACTGAACCAAATGTGGTTACCCAAGCTGCTACTTCAACATCCACATCTGCTTCTAAA
CCAACTGCCTCTGCTTCAAATGTAGCAACTAGCAGCAGTACTGTGAACTCCTCTGTTGCA
TCCTCTGCAGTGAAAATTCTTACTCCCACAGCAAATGCGCCACTTAACACTGTGTCCAAC
AACAAAACATCTTCAACTGCTGCTAATATAGCTGTAAAGAAAATATCTCCACCAAAAATA
AACTTTTTGTGTGGTAATAAACTTCAGACAACAGGAAGTAAACTGGAAGAAATGAAATCA
GCTGAAAGTGTTAAAGCAACAACTGCTGCTACAATACAAACACAGGAAGTAAAACCAGAC
ACAGCAGCTGAACCAGTGACACCTACGACTCTTGCTGTCTTGCAAAGTGATGTCCAGCCA
GTGGGCCATGACTATGTGGAGGAGGTAAGAAATGATGAAGGAAAGGTGATCCGCTTTCAC
TGTAAACTTTGTGAATGCAGTTTTAATGATCCTAATGCCAAAGAGATGCACTTAAAAGGG
AGGCGGCACAGACTTCAGTATAAGAAAAAAGTAAACCCAGATTTACAAGTAGAAGTAAAG
CCCAGTATTCGAGCAAGAAAAATTCAAGAAGAGAAGATGAGGAAACAGATGCAGAAAGAA
GAATACTGGAGAAGGCGAGAAGAGGAAGAACGCTGGAGGATGGAAATGAGGCGATATGAA
GAGGACATGTACTGGAGGAGAATGGAGGAAGAGCAGCATCACTGGGATGACCGTCGTAGA
ATACCAGATGGAGGCTATCCTCATGGTCCTCCGGGACCTCTAGGCCTGCTGGGAGTTAGA
CCAGGAATGCCTCCTCAGCCCCAAGGACCAGCCCCTCTACGCCGCCCTGACTCTTCTCGC
TATGTGATGACCAAACATGCAGCTATATATCCAACAGAGGAGGAACTTCAAGCAGTCCAA
AAAATTGTTTCTATTACTGAGCGTGCTTTGAAACTTGTTTCTGACAATATGTCTGACCAT
GAAAAAAGCAAGAGCAAAGAGGGAGATGACAAAAAAGACAGCAGTAAAGACAGAGCTTTG
AAAGGAGTTTTACGGGTGGGCGTTTTGGCTAAAGGTTTGTTACTCCGTGGAGACCGAAAT
GTCAATCTTGTTTTGTTATGTGCTGAGAAGCCTTCAAAGATGTTACTTGGTTTTATTGCT
GAAAGTCTTCCCAAACAACTTGCAGTAATAAGTCCCGAGAAATATGATATCAAGTGTGCA
GTCCCAGAAGCAGCAATAATTTTAAATTCATGTGTGGAACCCAAAATGCAAGTTACTATC
ACACTGACATCTCCAGTCATTCGTGAGGAGAACATGAGGGATGGAGATGTAACCTCGGGT
ATGGTGAAAGACCCACCGGACGTCTTGGACAGGCAAAAATGCCTTGACGCTCTGGCTGCT
CTACGCCACGCTAAGTGGTTCCAGGCTAGAGCTAATGGTCTGCAGTCCTGTGTGGTTATC
ATACGTATTCTTCGTCTCTGTCAGCGGGTTCCAACTTGGTCTGATTTTCCAAGCTGGGCT
ATGGAGTTGCTTGTGGAAAAAGCAATTAGCAGCGCTACTGGACCACAGAGTCCTGGGGAT
GCACTAAGAAGAGTTTTTGAGTGTATATCTTCAGGAATCATCCTTAGAGGCAAATGTGGT
CCTGGCCTTCTGGACCCATGTGAGAAAGATCCTTTTGATACACTTGCTGTAATGACAGAT
CAGCAACGAGAGGATATTACTTCAAGTGCACAGTTTCTGAGACTCCTTGCATTCCGTCAA
ATACACAAAGTTTTAGGAATGGATCCATTACCACAGATGAATCAACGCTTCAACATCCAT
AATAATCGTAAAAGAAGAAGGGACAGTGATGGGGTTGATGGATTTGAGGCAGAGGGAAAA
AAAGACAAAAAAGATTATGATAACTTT
>ENSTGUT00000001990_common_whitethroat_Z
GTGCCCAGCCGGCTGGGGGAAGATGCCAAAATGGCCACCGGCAACTACTTTGGATTCACC
CACAGCGGGGCTGCTGCCCAGTACAGCACCGGCGAGTCACCCCAGCAGCCAGCTTCGGGT
GTAGCCTATTCCCATCCAACCACAGTTGCCAGCTACACTGTCCACCAGGCCCCGGTGGCG
GCGCACACGGTCACTGCAGCCTATGCCCCCGCCGCAGCCACGGTGGCCGTGGCCCGGCCT
GCCGTGGCAGCTGCTGCCACAGCTGCTGCCTACGGTGGGTATCCCACGGCACACACAGCT
ACAGACTACGGCTACACGCAGCGGCAGCAAGAGGCTCCACCACCACCACCTCCTGTCACC
ACACAGAATTACCAGGATTCCTACTCCTATGTTCGATCTACTGCCCCAGCTGTGGCCTAT
GACAGCAAACAATATTATCAGCAGCCAACCGCCACCGCGGCGGCCGTGGCTGCTGCTGCC
CAGCCACAGCCCTCAGTGGCTGAGTCCTACTACCAGACAGCTCCGAAAGCGGGATATAGC
CAAGGGGCAACTCAGTACACCCAAGCCCAGCAAACACGGCAAGTGACAGCTATAAAACCT
GCAACCCCAAGTCCAACAACGACATTTTCCATATATCCAGTGTCCTCGACTGTGCAGCCA
GTGGCAGCTGCAGCCACTGTTGTTCCATCCTATACTCAGAGTGCAACGTACAGCACAACA
GCAGTAACTTACTCTGGTTCCTATTCTGGCTATGAAGCTGCAGTGTATTCAGCTGCATCG
TCCTATTACCAGCAGCAGCAGCAGAAACAGGCAGCAGCAGCTGCTGCTGCTGCAACAGCT
GCTTGGACAGGGACCACCTTTACTAAAAAGGCACCATTCCAAAATAAGCAACTGAAACCA
AAACAGCCTCCCAAACCACCGCAGATCCACTACTGTGATGTTTGCAAGATCAGCTGTGCT
GGACCACAGACTTACAAAGAACACTTGGAAGGCCAGAAACACAAAAAGAAAGAAGCAGCA
TTAAAAGCTTCCCAGAACACCACCAACAACAGTACTTCTGCTCGTGGAACTCAGAATCAG
TTGCGCTGTGAGCTTTGTGACGTGTCTTGTACTGGGGCAGATGCTTATGCTGCCCATATC
CGTGGAGCCAAGCATCAGAAAGTAGTAAAGCTGCATACAAAACTTGGCAAACCCATTCCT
TCGACTGAACCAAATGTGGTTACCCAAGCTACTTCCTCAACGTCCACATCTGCTTCCAAA
CCAACCGCCTCTGCTTCAAATATAGCAACTAGCAGCAGTACAGTGAACTCCTCTGTTGCA
TCCTCTGCAGTGAAAATTCTTACTCCCACGGCAAACACACCACTTAACACTGCGTCCAAC
AACAAAACATCTTCAACTGCTGCTAATATAGCTGTAAAGAAAATATCTACACCGAAAATA
AACTTTTTGTGTGGCAATAAGCTTCAGACAACAGGAAGTAAAATGGAAGAAATGAAATCA
GCTGAAAGTGTTAAAACACCTCCTGCTGCTACAGTACAAACACAGGAAGTAAAACCTGAC
ACAGCAGCTGAATCAGTGACTCCCACAACTCTTGCTGCCTTGCAAAGTGATGTCCAGCCA
GTGGGCCATGACTATGTGGAGGAGGTAAGGAATGATGAAGGAAAGGTGATTCGCTTCCAC
TGTAAACTCTGTGAATGCAGTTTTAATGACCCGAATGCCAAGGAGATGCATTTGAAAGGG
CGGCGGCACAGACTTCAGTACAAGAAAAAAGTAAACCCAGACTTACAAGTAGAAGTAAAG
CCCAGTATTCGAGCAAGAAAAATTCAAGAAGAGAAGATGAGGAAACAGATGCAGAAAGAA
GAGTACTGGAGAAGGCGAGAAGAGGAGGAACGCTGGCGGATGGAAATGAGGCGATATGAA
GAGGACATGTACTGGAGGAGAATGGAGGAAGAGCAACATCACTGGGATGACCGTCGCAGA
GTACCGGATGGAGGATATCCTCATGGCCCTCCAGGACCTCTAGGTTTGCTGGGAGTTAGA
CCTGGAATGCCTCCTCAACCCCAAGGACCAGCTCCTCTGCGCCGCCCTGACTCCTCTCGC
TACGTGATGACCAAGCATGCTGCTATATATCCAACTGAGGAGGAACTTCAGGCAGTCCAA
AAAATTGTTTCTATTACTGAGCGTGCTTTGAAGCTGGTTTCTGACAGCATGACTGATCAT
GAAAAAAGCAAGAACAAAGAGGGAGATGACAAAAAGGATGGCAGTAAAGACAGAGCTTTG
AAAGGCGTTTTGCGGGTGGGCGTTTTGGCTAAAGGTTTGCTACTTCGTGGAGACCGAAAT
GTCAATCTGGTTTTGTTGTGTGCTGAGAAGCCCTCCAAGACATTACTCAGTCGTATTGCT
GAAAGTCTCCCTAAGCAACTTGCAGTAATAAGTCCAGAGAAATATGATATCAAGTGTGCA
GTCCCAGAAGCAGCAATAATTTTAAATTCGTGTGTGGAACCCAAAATGCAAGTTACAATC
ACACTGACATCTCCAGTCATTCGGGAAGAGAACATGAGGGATGGAGATGTAACCTCGGGT
ATGGTGAAAGACCCACCGGACGTCTTGGACAGGCAAAAATGCCTTGACGCTCTGGCTGCT
CTACGCCACGCTAAGTGGTTCCAGGCTAGAGCTAATGGTCTGCAATCCTGTGTGATTATC
ATACGTATTCTTCGTCTCTGTCAGCGGGTTCCTACTTGGTCTGATTTTCCAAGCTGGGCT
ATGGAGTTGCTTGTGGAAAAAGCAATTAGCAGCGCTACTGGACCACAGAGTCCTGGAGAT
GCACTGAGAAGAGTTTTTGAGTGTATATCTTCAGGAATCATCCTTAAAGGCAAATGTGGT
CCTGGCCTTCTGGACCCTTGTGAAAAAGATCCTTTTGATACACTTGCTGTAATGACAGAT
CAGCAACGAGAGGATATTACTTCAAGTGCACAGTTTCTGAGACTCCTTGCATTCCGTCAG
ATACACAAAGTTCTAGGAATGGATCCATTACCACAGATGAATCAACGCTTCAACATCCAT
AATAATCGTAAAAGGAGAAGGGACAGTGATGGGGTTGATGGGTTTGAAGCAGAGGGAAAG
AAGGACAAAAAAGATTATGATAACTTC
>ENSTGUT00000001990_zebrafinch
GTGCCCAGCCGGCTGGGGGAAGATGCCAAAATGGCCACCGGCAACTACTTTGGATTCACC
CACAGCGGGGCTGCTGCCCAGTACAGCGCCGGCGAGTCACCCCAGCAGCCAGCTTCGGGT
GTAGCCTACTCCCATCCAACCACAGTTGCCAGCTACACAGTCCACCAGGCCCCGGTGGCG
GCGCACACGGTCACTGCAGCCTATGCCCCGGCTGCAGCCACAGTGGCGGTGGCCAGGCCT
GCTGTGGCAGCTGCTGCCACAGCTGCCGCCTACAGCGGGTATCCCACAGCACACACAGCT
ACAGACTACGGCTACACACAGCGGCAACAAGAAGCTCCACCACCACCACCTCCTGTCACC
ACGCAGAATTACCAGGATTCCTACTCTTACGTTCGATCCACCGCCCCAGCTGTGGCATAC
GACAGCAAACAATATTATCAGCAGCCAACCGCGACGGCGGCGGCCGTGGCTGCTGCTGCC
CAGCCACAGCCCTCAGTGGCTGAGTCCTACTACCAGACAGCTCCAAAAGCAGGATATAGC
CAAGGGGCAACTCAGTACACCCAAGCCCAGCAAACACGGCAAGTGACAGCTATAAAACCT
GCAACCCCAAGTCCAACAACGACATTTTCCATATATCCGGTGTCCTCGACTGTGCAGCCA
GTGGCAGCTGCAGCCACTGTTGTTCCATCTTATACTCAGAGTGCGACATACAGCACAACA
GCAGTAACTTACTCTGGTTCCTATTCTGGCTATGAAGCTGCAGTTTATTCAGCTGCATCG
TCCTATTACCAACAGCAGCAGCAGAAACAGGCAGCGGCAGCTGCTGCTGCTGCGACAGCT
GCTTGGACAGGGACCACCTTTACTAAAAAGACACCATTCCAAAATAAGCAACTGAAACCA
AAACAGCCTCCCAAACCACCCCAGATCCACTACTGTGACGTTTGCAAGATCAGCTGTGCT
GGACCACAGACTTACAAAGAACACTTAGAAGGCCAGAAACACAAAAAGAAAGAAGCAGCA
TTAAAAGCTTCCCAGAACACCACCAACAACAGTACTTCTGCTCGTGGAACTCAGAATCAG
TTGCGCTGTGAGCTCTGTGATGTGTCTTGCACCGGGGCAGATGCTTATGCTGCCCATATC
CGTGGAGCCAAGCATCAGAAAGTAGTAAAGTTGCATACAAAACTTGGCAAGCCCATTCCT
TCAACTGAACCAAATGTGGTTACCCAAGCTACTTCCTCAACTTCTACATCTGCTTCCAAA
CCAACCGCCTCTGCTTCAAATATAGCAACTACCAGCAGTACAGTGAACTCCTCTGTTGCA
TCCTCTGCAGTGAAAATTCTTACTCCCACGGCAAACACACCACTTAATGCTGTGTCCAAC
AACAAAACATCTTCAACTGCTGCTAATATAGCTGTAAAGAAAATATCTACACCGAAAATA
AACTTTTTGTGTGGTAATAAGCTTCAGACAACAGGAAGTAAAATGGAAGAAATGAAATCA
GCTGAAAGTGTTAAAACACCTCCTGCTGCTACAGTGCAAACACAGGAAGTAAAACCTGAC
ACAGCAGCTGAACCAGTGACTCCCACAACTCTTGCTGCTTTGCAAAGTGATGTCCAACCA
GTGGGCCATGACTATGTGGAGGAGGTAAGGAATGATGAAGGAAAGGTGATCCGTTTTCAC
TGTAAACTCTGTGAATGCAGTTTTAATGATCCTAATGCCAAGGAGATGCATTTGAAAGGG
CGGCGGCACAGACTTCAGTACAAGAAAAAAGTAAACCCAGACTTACAAGTAGAAGTAAAG
CCCAGTATTCGAGCAAGAAAAATTCAAGAAGAGAAGATGAGGAAACAGATGCAGAAGGAA
GAATACTGGAGAAGGCGAGAAGAGGAGGAACGCTGGAGGATGGAAATGAGGCGATATGAA
GAGGACATGTACTGGAGGAGAATGGAGGAAGAGCAGCATCACTGGGATGACCGTCGCAGA
ATACCAGATGGAGGTTATCCTCATGGCCCTCCAGGACCACTAGGTCTGCTGGGAGTTAGA
CCTGGAATGCCTCCTCAACCACAAGGACCCGCTCCTCTGCGCCGCCCTGACTCCTCTCGC
TACGTGATGACCAAGCATGCTGCTATATATCCTACTGAGGAGGAGCTTCAGGCAGTCCAA
AAAATTGTTTCTATTACTGAGCGTGCTTTGAAGCTGGTTTCTGACAGCATGACTGATCAT
GAAAAAAGCAAGAACAAAGAGGGAGATGACAAAAAGGATGGCAGTAAAGACAGAGCTTTG
AAAGGCGTTTTACGGGTGGGCGTTTTGGCAAAAGGTTTGCTACTCCGTGGAGACCGAAAT
GTCAATCTTGTTTTGTTGTGTGCTGAGAAGCCCTCCAAGACGTTACTCAGTCGTATTGCT
GAAAGCCTCCCTAAGCAACTTGCAGTAATAAGTCCAGAGAAATACGATATCAAGTGTGCA
GTCCCAGAAGCAGCAATAATTTTAAATTCATGTGTGGAACCCAAAATGCAAGTTACAATC
ACACTGACATCTCCAGTCATTCGGGAAGAGAACATGAGGGATGGAGATGTAACCTCGGGT
ATGGTGAAAGACCCACCGGACGTCTTGGACAGGCAAAAATGCCTTGACGCTCTGGCTGCT
CTACGCCACGCTAAGTGGTTCCAGGCTAGAGCTAATGGTCTGCAGTCCTGTGTGATTATC
ATACGTATTCTTCGTCTCTGTCAGAGAGTTCCTACTTGGTCTGATTTTCCAAGCTGGGCT
ATGGAGCTGCTCGTGGAAAAAGCAATTAGCAGTGCGACTGGACCACAGAGTCCTGGAGAT
GCACTGCGAAGAGTTTTTGAGTGTATATCTTCAGGAATCATCCTTAAAGGCAAATGTGGT
CCTGGCCTTCTGGACCCTTGTGAAAAAGATCCTTTTGATACACTTGCTGTAATGACAGAT
CAGCAACGAGAGGATATTACTTCAAGTGCACAGTTTCTGAGACTCCTTGCATTCCGTCAG
ATACACAAAGTTCTAGGAATGGATCCGTTACCACAGATGAATCAACGCTTCAACATCCAT
AATAATCGTAAAAGGAGAAGGGACAGTGATGGGGTTGATGGGTTTGAAGCAGAGGGAAAG
AAGGACAAAAAAGATTATGATAACTTT
>ENSTGUT00000002122_common_whitethroat_W
CTTAGTGAGTTGAGTAGTGAATCTGCAAAAATCAAGGCAATGGGCATTATGGACAAGCTC
TCAACAGATAAAACAAAAGTCTTGAATATTTTGGAGAAGAATATTCAAGATGGATCAAAG
CTTTCCACATTACTTAACCATAACAATGACACTGAAGATGAGGAGAGATTATGGAGAGAT
CTTATTATGGAGAGAGTGACAAAATCTGCTGATGCTTGTCTTACTGCTATCAATATTATG
ACATCACCAAATATGCCTAAAGCTGTATATATTGAAGACGTAATAGAAAGAGTTATTCAA
TACACAAAATTTCATTTGCAAAACACTCTCTATCCTCAGTATGATCCTGTGTATAGAGTG
GATCCTCATGGCGGTGGTGTTTTAAGTTCAAAAGCAAAACGTGCTAAGTGTTCCACCCAC
AAGCAAAGAGTTATAGTGATGTTATATAACAAAGTTTGTGACATTGTCAGCAGTTTGTCA
GAGTTGCTAGAGATACAGCTTCTCACTGATACAACTATTCTTCAGGTGTCATCTATGGGA
ATAACACCTTTCTTTGTAGAAAATGTCAGTGAACTACAGCTATGTGCCATCAAATTAGTG
ACTGCAGTAAGTACTTTC
>ENSTGUT00000002122_common_whitethroat_Z
CTTAGTGAGTTGGGTAGTGAATCTGCAAAAATCAAGGCAATGGGCATTATGGACAAGCTC
TCAACAGATAAAACAAAAGTCCTGAATATTTTGGAGAAGAATATTCAAGATGGATCTAAG
CTTTCTACTTTACTTAACCATAATAATGACACTGAAGATGAGGAGAGATTATGGCGAGAT
CTTATTATGGAGAGAGTGACAAAATCTGCTGATGCTTGTCTTACTGCTATCAATATTATG
ACATCACCAAATATGCCTAAAGCTGTATATATTGAGGATGTAATAGAAAGAGTTATTCAG
TACACAAAATTTCATTTGCAGAACACTCTCTATCCTCAGTATGATCCTGTGTATAGAGTG
GATCCTCATGGTGGTGGTGTTTTAAGTTCAAAAGCAAAACGTGCCAAGTGTTCCACCCAC
AAGCAAAGAGTTATAGTGATGTTGTATAACAAAGTTTGTGACATTGTCAGCAGCTTGTCA
GAGTTGCTAGAGATACAGCTTCTCACAGATACAACTATTCTTCAGGTGTCATCGATGGGA
ATAACACCTTTCTTTGTAGAAAATGTCAGTGAGTTACAGTTGTGTGCCATCAAATTAGTG
ACTGCAGTAAGTACTTTC
>ENSTGUT00000002122_zebrafinch
CTTAGTGAGTTGGGTAGTGAATCTGCAAAAATCAAGGCAATGGGCATTATGGACAAGCTC
TCAACAGATAAAACAAAAGTTCTGAATATTTTGGAGAAGAATATTCAAGATGGATCAAAG
CTTTCAACTTTACTTAACCATAATAATGACACTGAAGATGAGGAGAGATTATGGCGAGAT
CTTATTATGGAAAGAGTCACAAAATCTGCTGATGCTTGTCTTACTGCTATCAATATTATG
ACATCACCAAATATGCCTAAAGCTGTATATATTGAGGACGTAATAGAAAGAGTTATTCAG
TACACAAAATTTCATTTGCAGAACACTCTCTATCCTCAGTATGATCCTGTGTATAGAGTG
GATCCTCATGGTGGTGGTGTTTTAAGTTCAAAAGCAAAACGTGCCAAGTGTTCCACCCAC
AAGCAAAGAGTTATAGTGATGTTGTATAACAAAGTTTGTGACATTGTCAGCAGTTTGTCA
GAGTTGCTGGAGATACAGCTTCTCACTGATACAACTATTCTTCAGGTGTCATCGATGGGA
ATAACACCTTTCTTTGTAGAAAATGTCAGTGAGCTACAGTTATGTGCCATCAAATTAGTG
ACTGCAGTAAGTACTTTC
>ENSTGUT00000002130_common_whitethroat_W
ATTGAACAACCAACATTTCCCAAAATTATGTGTGTAAAAATGATTCGGAGAGTCAATGAT
GAAGAAGGCATTAAGAAATTAGTAAATGAGTTCCAGAAGCTCTGGACTCCAACTCTACAT
CATGACAAAGAAGCAATGACTAGGAAAATACTAAACATCACTGATGTGGTTGCAGCTTGT
AGAGATACAGGCTATGATTGGTTTGAACAGCTTCTTCAAAATCTGTTGAAGTCAGAAGAG
GATGCCTCATATAAACCTGTGAAGAAAGCCTGTACTCAACTTGTTGACAATTTGGTTGAG
CACATTCTTAAATATGAGGAATCCTTGTCAGATTCTGACAACAAAGGTGTGAATTCTGGT
CGCTTGGTTGCTTGCATAACCACTTTGTTCTTATTCAGCAAAATCAGGCCCCAGCTAATG
GTCAAACATGCCATGACCATGCAGCCATACCTGACCACTAAATGTAGTACCCAGAATGAT
TTCATGGTGATCTGCAATGTTGCAAAAATCTTAGAACTTGTAGTGCCACTAATGGAACAC
CCAAGTGAGACATTTCTTGCCACTATTGAGGAAGACCTCATGAAACTCATCATCAAATAT
GGCATGACAGTTGTTCAGCATTGTGTGAGCTGTCTTGGGGCTGTTGTGAACAAGGTCACT
CAGAACTATAAATTTGTGTGGGCCTGTTTTAATAGATACTATGGTGCACTTTCAAAATTA
AAAAGTCAACACCAAGAAGACCCCAACAGTACGATACTTACTGCCAATAAACCAGCACTT
CTTAGATCACTTTTCACTGTTGGAGCACTGTGTCGGCATTTTGATTTTGATGAAGATTTT
AAGGGCAACAGTAAGGTTAACATTAAAGATAAAGTACTTGAACTGCTGATGTATTTTACA
AAGCATTCAGATGAAGAAGTACAGACAAAAGCCATTATTGGCCTTGGATTTGCATTTATA
CAACACCCAAGTATGTTTGAACAGGAAGTGAAGACCCTGTACAACAGCATTCTTTCAAAG
AACTGTTCAGTAAACTTAAAAATCCAGGTGTTAAAAAACCTCCAGACCTACTTGCAGGAG
GAGGATACACGTATGCAGCAGGCAGACAGAGACTGGAAAAAAGTAGCAAAGCAGGAAGAC
CTGAAAGAAATGGGTGATATTTCCTCAGGGATGAGTAGTTCCATCATGCAGCTATATCTC
AAACAGGTCCTTGAGGCTTTCTTTCATACCCAGTCCAGTGTACGCCACTTTGCTCTAAAT
GTCATTGCACTGACATTAAACCAGGGTCTCATCCATCCTGTTCAGTGTGTGCCATACTTA
ATTGCTATGGGCACAGACCCAGAGCCCTCTATGCGAAACAAAGCTGACCAGCAATTGGTG
GAAATAGACAAAAAATATGCTGGGTTCATTCACATGAAAGCAGTGGCTGGTATGAAGATG
TCTTACCAGGTACAACAGGCAATCAATACCTGCCCACAGGATCCTGTAAGAGGTTTTAGA
CATGATGAATCATCCAATGCATTGTGTTCACACCTATACTCCATGCGAGGGAACCGTCAA
CACAGACGAGCGTTTCTAATTTCCTTACTCAACCTTTTTGATGATACTGCAAAAACAGAG
GTGAATATGCTCTTGTACATAGCAGACAATCTAGCCTGTTTTCCTTATCAAACACAGGAA
GAGCCACTGTTTATAATGCATCATATAGACATTACACTATCAGTTTCTGGTAGCAACCTA
CTACAGTCATTTAAAGAGTCTATGGTGAAAGACAAAAAAAAGGAAAGAAAGCCTTCATCA
GACGAGGAGACTGAGAGTGACAGTAACAGTGGTAGTGAGAGCAAAAGTGAGGAGGAAGCT
TCTAAGCCTCGGAGGTTACGGAAACGAGTAAACTCTGATTCAGATTCTGATGAAGAAAAT
GATGTAAATGCCGTGATGAAATGTTTACCAGAAAATTCAGCTCCTTTAATTGAATTTGCA
AATGTTTCCCAAGGCATATTATTACTTTTGATGCTGAAACAGCATTTAAAGAACCTCTGT
GGATTCTCTGATAGTAAAATTCAGAAATATTCTCCATCTGAATCTGCAAAAGTGTATGAT
AAAGCTATAAACAGGAAGACAGGAGTGCATTTCCATCCAAAACAAACTCTGGATTTTCTG
CGGAGTGATATGGCTAATTCTAAGATCACTGAAGATGTGAAGAGGAGTATAGTAAAACAG
TACTTAGATTTCAAGCTCCTTATGGAACATTTGGATCCTGACGAAGAGGAAGAAGATGGA
GAGGTGTCAGCTAGCACAAATGCTCGGAACAAAGCAATTACCTCACTTCTTGGTGGAGGC
AGCCCTAAAAACAATGCAGCTGAGACAGAGGATGATGAAAGTGATGGGGAGGATAGAGGA
GGAGGCACTTCAGGGGTGAGGCGGAGG
>ENSTGUT00000002130_common_whitethroat_Z
ATTGAACAACCAACCTTTCCCAAAATTATGTGTGTGAAAATGATTCGGAGAGTCAATGAT
GAAGAAGGCATTAAGAAATTAGTAAATGAGTTCCAGAAGCTCTGGACTCCAACTCCACAT
CATGACAAAGAAGCAATGACAAGGAAAATATTAAACATCACTGATGTGGTTGCAGCTTGT
AGAGATACAGGGTATGATTGGTTTGAACAGCTTCTTCAAAATCTGTTGAAGTCAGAAGAG
GATGCCTCATATAAACCTGTGAAGAAAGCCTGTACTCAACTTGTTGACAATTTGGTCGAG
CACATTCTTAAATATGAAGAATCTTTATCAGATTCTGACAATAAAGGTGTGAATTCTGGT
CGCTTGGTTGCTTGCATAACCACTTTGTTCTTATTCAGCAAAATAAGACCCCAGTTAATG
GTCAAACATGCCATGACCATGCAGCCATACCTGACCACTAAGTGTAGTACCCAGAATGAT
TTCATGGTGATCTGCAATGTTGCAAAAATCTTAGAGCTTGTAGTGCCACTAATGGAGCAC
CCAAGTGAGACCTTTCTTGCCACTATTGAGGAAGACCTCATGAAACTCATTATCAAATAT
GGCATGACAGTTGTTCAGCACTGTGTGAGCTGTCTTGGGGCTGTTGTGAACAAAGTCACC
CAGAACTATAAATTTGTGTGGGCCTGTTTTAATAGATACTATGGTGCACTTTCTAAATTA
AAAAATCAACACCAAGAAGACCCCAACAGTACGATACTTACTGCCAATAAACCAGCACTC
CTTAGATCACTTTTCACTGTTGGAGCACTGTGTCGGCATTTTGATTTTGATGAAGATTTT
AAGGGCAGCAGTAAGGTTAACATTAAGGATAAAGTACTTGAACTGCTGATGTATTTCACA
AAGCATTCAGATGAAGAAGTACAGACAAAAGCCATTATTGGTCTTGGATTTGCATTTATA
CAGCACCCGAGTATGTTCGAACAAGAAGTGAAGACTCTGTACAACAGCATTCTTTCAAAG
AACTGTTCGGTAAACCTAAAAATCCAGGTGTTAAAAAACCTCCAGACCTACTTGCAGGAG
GAGGATACACGTATGCAGCAGGCAGACAGAGACTGGAAAAAAGTAGCAAAACAGGAAGAC
CTGAAAGAAATGGGTGATATTTCATCAGGGATGAGTAGTTCCATCATGCAGCTATATCTC
AAACAGGTCCTTGAGGCTTTCTTTCATAACCAGTCCAGTGTACGCCACTTTGCTCTAAAT
GTCATTGCACTGACATTAAACCAAGGTCTCATCCATCCTGTTCAGTGTGTGCCATACTTA
ATTGCTATGGGCACAGATCCAGAGCCCTCTATGCGAAATAAAGCTGACCAACAGTTGGTG
GAAATAGACAAAAAATATGCTGGGTTCATTCACATGAAAGCAGTGGCTGGTATGAAGATG
TCTTACCAAGTACAACAGGCAATTAATACCTGCCCAAAAGATCCTGTGAGAGGTTTTAGA
CACGACGAATCATCTAGTGCACTGTGTTCACACCTCTACTCCATGCGAGGGAACCGTCAA
CATAGACGAGCCTTTCTAATTTCTTTACTCAATCTCTTTGATGATACTGCAAAGACAGAG
GTCAATATGCTTTTGTACATAGCAGACAATCTGGCCTGTTTTCCTTACCAAACACAGGAA
GAGCCACTGTTTATAATGCATCATATAGACATTACACTATCAGTTTCTGGTAGCAACCTA
CTACAGTCATTTAAAGAGTCTATGGTGAAAGACAAAAAAAAGGAAAGAAAGCCTTCATCG
GATGAGGAGACTGAGAGTGACAGTAACAGTGGTAGCGGGAGTGAAAGTGAGGGGGAAGCT
TCCAAGCCTCGGAGGTTACGGAAACGAGTGGACTCTGATTCAGATTCTGATGAAGAAAAT
GATATAAATGCAGTGATGAAGTGTTTACCTGAAAATTCAGCTCCTTTAATTGAATTTGCT
AATGTCTCCCAAGGCATATTATTACTTCTGATGCTGAAACAGCATCTAAAGAACCTCTGT
GGATTCTCTGATAGTAAAATTCAAAAATATTCTCCATCTGAATCTGCAAAAGTTTATGAT
AAAGCTATAAACAGGAAGACAGGAGTGCATTTCCATCCAAAACAAACTTTGGATTTTCTG
CGGAGTGATATGGCTAATTCCAAGATCACAGAAGAAGTGAAGAGGAGTATAGTAAAACAG
TACTTAGATTTCAAGCTCCTTATGGAACATTTGGATCCTGATGAAGAGGAAGAAGATGGA
GAGGTGTCAGCTAGCACAAATGCTCGGAACAAAGCAATTACCTCGCTGCTTGGAGGAGGC
AGCCCTAAAAACAATGCAGCTGAGACAGAGGACGATGAAAGTGATGGGGAGGATAGAGGA
GGAGGCACTTCAGGGGTGAGGCGGAGG
>ENSTGUT00000002130_zebrafinch
ATTGAACAACCAACCTTTCCCAAAATTATGTGTGTGAAAATGATTCGGAGAGTCAATGAT
GAAGAAGGCATTAAGAAATTAGTAAATGAGTTCCAGAAGCTCTGGACTCCAACTCCACAC
CATGACAAAGAAGCAATGACAAGGAAAATACTAAACATCACTGATGTGGTTGCAGCTTGT
AGAGATACAGGGTATGATTGGTTTGAACAGCTGCTTCAAAATCTGTTGAAGTCAGAAGAG
GATGCTTCATATAAACCTGTGAAGAAAGCCTGTACCCAACTTGTTGACAATTTGGTCGAG
CACATTCTTAAATATGAAGAATCTTTATCAGATTCTGACAACAAAGGTGTGAATTCCGGT
CGCTTGGTTGCTTGCATAACCACTTTGTTCTTATTCAGCAAAATAAGACCCCAACTAATG
GTCAAACATGCCATGACCATGCAGCCATACCTGACCACTAAATGTAGTACTCAGAATGAT
TTCATGGTGATCTGCAATGTTGCAAAAATCTTAGAGCTTGTAGTGCCACTAATGGAGCAC
CCAAGTGAGACCTTTCTTGCCACTATTGAGGAAGACCTCATGAAACTCATCATCAAATAT
GGCATGACAGTTGTTCAGCACTGTGTGAGCTGTCTTGGGGCTGTTGTGAACAAGGTCACC
CAGAACTATAAATTTGTGTGGGCCTGTTTTAATAGATACTATGGTGCACTTTCTAAATTA
AAAAATCAACACCAAGAAGACCCCAACAGTACAATACTTACTGCCAATAAACCAGCACTC
CTTAGATCGCTTTTCACTGTTGGAGCACTGTGTCGGCATTTTGATTTTGATGAAGATTTT
AAGGGCAACAGTAAGGTTAACATTAAGGATAAAGTACTTGAACTGCTGATGTATTTTACA
AAGCATTCAGATGAAGAAGTACAGACAAAAGCCATTATTGGTCTTGGATTTGCGTTTATA
CAGCACCCAAGTATGTTTGAACAAGATGTGAAGACTCTGTACAACAGCATTCTTTCAAAG
AACTGTTCAGTAAACTTAAAAATCCAGGTGTTAAAAAACCTCCAGACCTACTTGCAGGAG
GAAGATACACGTATGCAGCAGGCAGACAGAGACTGGAAAAAAGTAGCAAAACAGGAAGAC
CTGAAAGAAATGGGTGATATTTCCTCAGGGATGAGTAGTTCCATCATGCAGCTATATCTC
AAACAGGTCCTTGAGGCTTTCTTTCATAACCAGTCCAGTGTACGCCACTTTGCTCTAAAT
GTCATTGCACTGACATTAAACCAAGGTCTCATCCATCCTGTTCAGTGTGTGCCATACTTA
ATTGCTATGGGCACAGATCCAGAGCCCTCTATGCGAAATAAAGCTGACCAACAGTTGGTG
GAAATAGACAAAAAATATGCTGGGTTCATTCACATGAAAGCAGTGGCTGGTATGAAGATG
TCTTACCAAGTACAGCAGGCAATTAATACCTGCCCAAAAGATCCTGTGAGAGGTTTTAGA
CACGATGAATCATCCAGTGCACTGTGTTCACACCTCTACTCCATGCGAGGGAACCGTCAA
CACAGACGAGCCTTTCTAATTTCTTTACTCAACCTCTTTGATGATACTGCAAAAACAGAG
GTGAATATGCTTTTGTACATAGCAGACAATCTAGCCTGTTTTCCTTACCAAACACAGGAA
GAGCCATTGTTTATAATGCATCATATAGACATCACACTATCAGTTTCTGGTAGCAACCTA
CTACAGTCATTTAAAGAGTCTATGGTGAAAGACAAAAAAAAGGAAAGAAAGCCTTCATCA
GATGAGGAGACCGAGAGTGACAGTAACAGTGGTAGTGGGAGTGAAAGTGAGGGGGAAGCT
TCTAAGCCTCGGAAGTTACGGAAACGAGTGGACTCTGATTCAGATTCTGATGAAGAAAAT
GATATAAATGCAGTGATGAAGTGTTTACCTGAAAATTCAGCTCCTTTAATTGAATTTGCT
AATGTCTCCCAAGGCATATTATTACTTCTGATGCTGAAACAGCATCTAAAGAACCTCTGT
GGATTCTCTGATAGTAAAATTCAAAAATATTCTCCATCTGAATCTGCGAAAGTTTATGAT
AAAGCTATAAACAGGAAGACAGGAGTGCATTTCCATCCAAAACAAACTTTGGATTTTCTG
CGAAGTGATATGGCTAATTCCAAGATCACAGAAGATGTGAAGAGGAGTATAGTAAAGCAG
TACTTAGATTTCAAGCTCCTTATGGAACATTTGGATCCTGATGAAGAGGAAGAAGATGGA
GAGGTGTCAGCTAGCACAAATGCTCGGAACAAAGCAATTACCTCGCTGCTTGGAGGAGGC
AGCCCTAAAAACAATGCAGCTGAGACAGAGGACGATGAAAGTGATGGGGAGGATAGAGGA
GGAGGCACTTCAGGGGTGAGGCGGAGG
>ENSTGUT00000002363_common_whitethroat_W
ATGGAAGCCGAAGAAATTATGGAATGTATCCAGGAATTCCCTGAACACTATAAAGTTATT
TTGGATAGACTGAATGAACAACGTGAGCAGGACCAGTTTACAGATATCACACTGATTGTT
GATGGTCACCATTTCAAAGCTCATAAGGCTGTTCTTGCTGCCTGTAGCCAGTTCTTCTAC
AAATTCTTCCAAGATTTCACTCAGGAACCCTTGGTGGAGATTGAAGGTGTAAGTAACATG
GCATTTCGTCACATTGAGTTCACCTATGCAAAACTCATGGTCGAAGAAGCAAATGATGTT
TGGAAATATCTACAGATGTTAGAAGCTATCAAAGCACTTGAAATCAGGAACAAAGAAAAT
TCATCACCCTTAGAATCAAATCAAAGGCAAGGTAAAAATAAAGCAAAAAAGAGGAAGATT
GCTGAAACGTCTAATGTTATCACAGAAACACTGCCATCTGCAGAATCAGAGCCTGTTGAA
ATTGAGGTTGAGATTGCTGAAGGGACGATTGAAGTGGAAGATGGCAGCATTGAAACACTT
GAAGTAGCTTCTGCAGAGCAATCTATAAAGTACATACATACAACAGGTACATCAGATGAA
TCTGCTTTAGCTCTTTTGGCAGATATCACCAGTAAGTATCGTCAAGGAGAGACAAAATGC
CAGATTCAAGAAGAAGGTGGTAGTACAACTGATCCCTCATGCAAACAGGTAGAAGATATT
GAAATTGTGGAACTTCTGTTGCATGTGAAGAATTTATTCCACTGTGAAAAATGTAACCGT
TCATTTAAATTGTTTTACCATTTTAAGGAACACATGAAAACACACTCTGCTGAGAGTTAC
AAGTGTGACACATGCAATAAAAGCTACCTACGAGAGAGTGCTTTGAAACAACACCTCACC
TGTCACCACCTTGATGAAGGGGGTGCTAGCAAGAAGCAAAGACCTGGCAAGAAAATACAT
ATATGCCAATACTGTGATAAGCAGTTTGATCACTTTGGACATTTTAAAGAGCATCTCCGA
AAGCACACAGGTGAAAAACCATTTGAATGTCCAAACTGTCATGAGCATTTTGCTAGGAAT
AGTACACTCAAATGTCACCTGACAGCCTGTCAGTCTGGAGCTGCTAAAAAGGGAAGAAAG
AAGCTGTACGAATGTCAGGTTTGTAACAGCGTGTTTAACAGCTGGGATCAATTTAAAAAT
CATTTGGTAATACACACTGGTGACAAACCCAACCACTGTACCTTATGTGATTTGTGGTTT
ATGCAAGGCAGTGAGCTGAGAAGGCATCTCAAAGACATGCACAATATTTCAGAACGAATA
GTGACAGAAGAGATTCTTACAGTGGAAGCTATGGAAACTGAACCAGTAACATCAATGACT
ATAATAGAACAAGTGGAGCAAGTCCATGTCCTACCAGTAATTCAGGTACAAGTGGATCCT
GCACAGGTAACTGTGCAGATGCACCAGGATCTCATACAGGACAATCAAGTGAAAGACACA
CAGATAGAGGAACTGCAAGAACAGGTGCAAATTAGTTATTTAGAAGTTGAACACATTCAG
ACTGAACAAGGTGCTGACGTTCATGTGGAGCAATTACATGTTGGGCACGTAAATCGAATA
CAGATGGAAGAAGTACAGGCAGAACTTATAGATGGAACAGACCTTGAACAAGTAGAATAT
GAAAGTGTTGATCAAGGAGAAGCAGAAGAAAATGAAACTAGTCAAGTAGATGATGCAGAT
ATGGAAGAACAAGCTGAAGACTTAAAAACTCAACAATTAGTAGACACACAA
>ENSTGUT00000002363_common_whitethroat_Z
ATGGAAGCTGAGGAAACGATGGAATGTATTCAGGAATTCCCTGAACACTATAAAGTTATT
TTGGATAGACTGAATGAACAACGTGAGCAGGACCAGTTTACAGATATCACTCTGATCGTT
GATGGTCACCATTTCAAAGCTCATAAAGCAGTTCTTGCTGCCTGTAGCCAGTTCTTCCAC
AAATTCTTCCAAGATTTCACTCAGGAGCCTTTGGTGGAGATTGAAGGTGTAAGTAACATG
GCGTTTCGTCACATTGAGTTCACCTATGCAAAGCTAATGGTAGAAGAAGCAAATGATGTT
TGGAAATATCTACAGATGCTAGAAGCAATCAAAGCACTTGAAATCAGGAACAAAGAAAAT
TCATCACCCTTAGAATCAAATGAAGCACAAGGTAAAAATAAAGCAAAAAAGAGGAAGATC
GCTGAAACCTCTAATGTTATCACAGAAACACTGCCATCTGCAGAATCAGAGCCTGTTGAA
ATTGAGGTTGAGATTGCTGAAGGGACGATGAAAGTGGAAGATGACAGCATTGAAACCCTT
GAAGTAGCTTCTGCAGAGCAATCCATAAAGTACATACAGACAACAGGTACATCAGATGAA
TCTGCTTTGGCTCTTTTGGCAGATATCACCAGCAAGTATCGTCAGGGAGAGAGAAAATGC
CAGATCCAAGAAGAAGGTGATAGTGCAACTGACTCCTCATGCAAACAGGTAGAAGGTATT
GAAATTGTGGAACTTCTGTCACACATGAACAATTTATTCCACTGTGAGAAATGTAACCGT
TCATTTAAATTGTTTTACCATTTTAAGGAACACATGAAAACACACTCTACTGAGAATTAC
AAATGTGACATATGCAATAAAAGATACCTACGAGAGAGTGCTTTGAAACAGCACCTCACC
TGTTACCACCTTGATGAAGGTGGTGCCAGCAAGAAGCAAAGACCTGGCAAGAAAATACAT
GTATGCCAGTACTGTGACAAGCAGTTTGACCACTTTGGGCATTTTAAAGAGCACCTCCGA
AAGCACACAGGTGAAAAACCCTTTGAATGTCCAAACTGCCATGAACGTTTTGCTCGAAAT
AGCACGCTCAAATGTCACCTGACAGCCTGCCAGTCTGGAGCTGCTAAAAAAGGAAGAAAG
AAGCTGTATGAATGTCAGGTTTGTAACAGCGTGTTTAACAGCTGGGATCAGTTCAAAGAC
CACCTGGTAATACACACTGGTGACAAACCCAACCATTGTACCTTATGTGATTTGTGGTTT
ATGCAAGGCAGTGAGCTGAGAAGGCATCTCAAAGAAATGCACAATATTTCAGAACTGTTA
GTGACAGAAGAGGTTCTTCCAGTGGAAGCTATGGAAGCTGAACCAGTAACATCGATGACC
ATAATAGAACAAGTTGAGCAAGTGCATGTCCTACCAGTAATTCAGGTACAAGTGGATCCT
GCACAGGTAACTGTGCAGATGCACCAGGATCTCATACAGGACAATCAAGTGAAAGGCACA
CAGATGGAGGAATTACAGGAACAAGTGCAGATTAGTTACTTGGAAGTTGAACACATTCAG
ACTGAACAAGGTGCTGAAGTTCATGTGGAGCAGTTACATGTTGAGCATGTAAATCAAATA
CAGATGGAAGAAGTACAGGCAGAACTTATAGATGGAACAGACCTTGAACAAGTAGAATAT
CAAAGTGTTGATCAAGGAGAAACAGAAGACAAGGATCATAATCAAGCAGGTGATGCAGAT
AAGGAAGAGCAAGTTGAAAACTTACAAACACAACAGTTAGTGGACACACAA
>ENSTGUT00000002363_zebrafinch
ATGGAAGCTGAGGAAACGATGGAATGTATCCAGGAATTCCCTGAACACTATAAAGTTATT
TTGGATAGACTGAATGAACAACGTGAGCAGGACCAGTTTACAGATATCACTCTGATTGTC
GATGGTCACCATTTCAAAGCTCATAAGGCAGTTCTTGCTGCCTGTAGCCAATTCTTCCAC
AAATTCTTCCAAGATTTCACTCAGGAGCCTTTGGTGGAGATTGAAGGTGTTAGTAACATG
GCATTTCGTCACATTGAGTTCACCTATGCAAAGCTAATGGTAGAAGAAGCAAATGATGTT
TGGAAATATCTACAGATGCTAGAAGCAATCAAAGCACTTGAAATCAGGAACAAAGAAAAT
TCATCACCCTTAGAATCAAATGAAGCACAAGGTAAAACTAAGCCAAAAAAGAGGAAGATT
GCTGAAACCTCTAATGTTATCACAGAAACACTGCCATCTGCAGAATCAGAGCCTGTTGAA
ATTGAGGTTGAGATTGCTGAAGGGACGATTAAAGTGGAGGATGACAGCATTGAAACCCTT
GAAGTAGCTTCTGCAGAGCAATCCATAAAGTACATACAGACAACAGGTACATCAGATGAA
TCTGCTTTGGCTCTTTTGGCAGATATCACCAGCAAGTATCGTCAGGGAGAGAGAAAATGC
CAGATGCAAGAAGAAGGTGATAGTGCAACTGACCCCTCGTGCAAACAGGTAGAAGGTATT
GAAATTGTGGAACTTCTGTCACACATGAACAATTTATTCCACTGTGAGAAATGTAACCGT
TCATTTAAATTGTTTTACCATTTTAAGGAACACATGAAAACACACTCTACTGAGAATTAC
AAATGTGACATATGCAATAAAAGATACCTACGAGAGAGTGCTTTGAAACAGCACCTCACC
TGTTACCACCTTGATGAAGGTGGTGCCAGCAAGAAGCAAAGACCTGGCAAGAAAATACAC
GTATGCCAGTACTGTGACAAGCAGTTTGACCACTTTGGGCATTTTAAAGAGCACCTTCGG
AAGCACACAGGTGAAAAACCCTTTGAATGTCCAAACTGTCATGAACGTTTTGCTCGGAAT
AGCACGCTGAAATGTCACCTGACAGCGTGTCAGTCTGGAGCTGCTAAAAAGGGAAGAAAG
AAACTGTATGAATGTCAGGTTTGTAACAGTGTGTTTAACAGCTGGGATCAGTTCAAAGAC
CACTTGGTAATACACACTGGTGACAAGCCCAACCACTGTACCTTATGTGATTTGTGGTTT
ATGCAAGGCAGTGAGCTGAGAAGGCATCTCAAAGAAATGCACAATATTTCAGAACTATTA
GTGACAGAAGAGGTTCTTCCAGTGGAAGCTATGGAAGCTGAACCGGTAACGTCAATGACA
ATAATAGAACAAGTTGAGCAAGTCCATGTCCTACCAGTAATTCAGGTACAAGTGGATCCT
GCACAGGTAACTGTGCAGATGCACCAGGATCTCATACAAGACAATCAAGTGAAAGGCGCA
CAGATGGAGGAACTACAGGAACAGGTGCAGATCAGTTACTTGGAAGTTGAACACATTCAG
ACTGAACAAGGTGCTGAAGTGCACGTGGAACAGTTACATGTGGAGCACGTAAATCAAATA
CAGATGGAAGAAGTACAGGCAGAACTTATAGATGGAACAGACCTTGAACAAGTAGAATAT
CGAAGTGTTGATCAAGGAGAAGCAGAAGAAAAGGATCATAATCAAGCAGATGATGCAGAT
AAGGAAGAGCTAGCTGAAGACTTAAAAACGCAACAGTTAGTGGACACACAA
>ENSTGUT00000002388_common_whitethroat_W
TTTCATGCCTTTGTGTTGTTCTTAGCTGAACTTTACCTTAACCTAGAGATTAAAGGAAAA
AAGGGACAGGTCACACGAGCAGAAATTCTTCAAGAAGGCCTTCGGGAATTACTAAATGTG
CTCTTCTCTAACCCTGTGGATAATAATTTGATGTGTGCGGTGAAACTGCTGAAGTTGACA
GGCTCAGTTTTAGAAGATTGGAAAGAAAAAGGAAAGAATGATATGGAGGAAATGATTCAG
AGAATTGAAAATGTTGTGTTGGATGCAAACTGTAGCAGAGATGTGAAACATATGCTTCTG
AAAGTAGTGGAACTACGATCAAGTAACTGGGGTAGAGTTCATCCACATACAAAAGCTACT
CCTGAAAATGACCCTAACTATTTTATGAATGAACCAACATTTTACACTTCTGATGGTGTT
CCTTTCACTGCAGCAGACCCAGATTACCAAGAAAAATATGAAGAACTGCTTGAAAGAGAG
GATTTGTTTCCAGATTGTGAGGAAAATGGAGCAGATCTGTCAGGACCTGGAGATCAGTAT
TTTGATGAGATTGATGATGAGATGGATCCAGAAATTGAAGAAGCATATGAAAAATTCTGT
CTAGAATCAGAACATAAGAAAAAACAG
>ENSTGUT00000002388_common_whitethroat_Z
TTTCATGCCTTTGTGCTGTTCTTAGCTGAACTTTATCTTAACCTAGAGATTAAAGGAACA
AAAGGACAGGTTACACGGGCAGAAATTCTTCAAGAAGGCCTGCGGGAATTACTGAATGCA
CTCTTCTCTAATCCTGTGGACAGTAATTTGATCTGTGCAGTGAAACTGCTGAAGCTGACA
GGTTCCGTTTTAGAAGATTGGAAAGAAAAAGGAAAGAATGATATGGAGGAAATGATTCAG
AGAATTGAAAATGTTGTGTTGGATGCAAACTGTAGCAGAGATGTGAAACACATGCTTCTC
AAACTAGTAGAACTGCGATCTAGTAACTGGGGTAGAGTTCATCCACATGCAGAAGCTACC
CCTGAAAATGACCCAAACTATTTTATGAATGAACCAACATTTTACACCTCTGATGGTGTT
CCTTTCACTGCAGCAGACCCAGATTATCAAGAAAAATACCAAGAGCTGCTTGAAAGAGAG
GATTTGTTTCCATATTATGAAGAAAATGGAGCAGATCTGTCAGGACCTGGAGAGCTGTAT
TTTGATGAGATTGATGATGAGATGGACCCAGAAATTGAAGAAGCTTATGAAAAGTTCTGT
CTAGAATCAGAACATAAGAGAAAACAG
>ENSTGUT00000002388_zebrafinch
TTTCATGCCTTTGTGTTGTTCTTAGCTGAACTTTATCTTAACTTAGAGATTAAAGGAACA
AAGGGACAGGTTACACGGGCAGAAATTCTTCAAGAAGGTCTTCGGGAATTACTGAATGCG
CTCTTCTCTAATCCTTTGGACAGTAATTTGATATGTGCAGTGAAACTGCTGAAGTTGACC
GGTTCCGTTTTAGAAGATTGGAAAGAAAAAGGAAAAAATGATATGGAAGAAATTATTCAG
AGAATTGAAAATGTTGTGTTGGATGCAAACTGTAGCAGAGATGTGAAACACATGCTTCTG
AAACTAGTAGAACTGCGATCTAGTAACTGGGGTAGAGTTCATCCACATGCAGAAGCTACC
CCTGAAAACGACCCAAACTATTTTATGAATGAACCAACATTTTACACTTCTGATGGCGTT
CCTTTCACTGCAGCAGACCCAGATTATCAAGAAAAATACCAAGAGCTGCTTGAAAGAGAG
GATTTGTTTCCATATTATGAAGAAAATGGAGCAGATCTGTCAGGACCTGGAGAGCTGTAT
TTTGATGAGATTGATGATGAGATGGATCCAGAAATTGAAGAAGCATTTGAAAAATTCTGT
CTAGAATCAGAACATAACAGAAAACAG
>ENSTGUT00000002704_common_whitethroat_W
GCTTCCTTTGGGAGTTCGAGCCCAGTTGGCTCTTTATCCTCTGAGGATCATGACTTTGAC
CCTTCTGCTGAAATGCTGGTACATGATTATGATGATGAACGAACTCTTGAAGAGGAGGAA
ATGATGGAAGAAAACAGAAAATTCAGCTCTGAAATTGAAGATTTAGAAAAGGAAGGAAAC
ATGCCGTTGGAAGATTTGCTGGTATTCGGCTATGAACCCACAATTCCAGTTATGGCTGGT
TCCAGTGTGGACAGCTCTCCAAGTGAACTTGCGGATGAGCTTCCAGATATGACTCTAGAT
AAAGAAGAAATAGCTAAAGATCTCTTGTCAGGTGATGATGAAGAAACACAGTCCTCTGCT
GATGACCTGACACCATCAGTTACTTCACATGAGGCTACTGACTTCTTTCCTCGGCCATTA
AGATCTGAAGCAAACACTACGTGTGATGGAGATAAGGAATCAGATGGTGAAGACATAGAG
GCAGACAATGGTAATTCATCTGAAGATTTGAGAAAGGAAATAATGGTTGGTTCACAGTAT
CAGGCTGAAATTCCAGCTTACCTTGGCAGATGCAGTGATGATGAAAAGGCCTATGAAAAT
GAAGACCATTTACTTTGGAAACCTGATGTGATCTCAGAAAGTAAAGTTAAAGAATACCTT
TTTGAAACTTCCTTAAGAGCAGGAAATGAAAATATGATTGGCAGAATTCCTGAAGGACTA
CATACACGTGACAATGAACAAGCACTCTATGAACTTCTCAAAAGTAGCCATAATGTTAAA
GAAGCAATTGAGAGATACTGCTCAAATGGAAAGGCATCTCAGGAAGAGATGACAGCATGG
ACAGAAGAAGAATGCAGAAGCTTTGAACATGCACTTCTGATTTATGGAAAAGACTTTCAT
CTCATACAGAAAAACAAGGTAAGAACCAGAACAGTTGCTGAGTGTGTGGCTTTCTATTAC
ATGTGGAAAAAGTCAGAACGTTATGATTACTTTGCTCAACAAACAAGATTTGGAAAGAAG
AGGTATAACCATCATCCTGAAGTTACGGACTACATGGATCGTTTGGTAGATGAAGCAGAA
GCTCTTGGTGGAGTACATTCTTCAGCCTTAACATCTAATACTCGAACAGAAAGCATTCCT
GATCAACAGCTAAGCATTCTGAACTCTATCACTGCCAATGAGTTGACAGCACTGACAAAC
AGTGTAGCTACAGTCTGTCACACTAACTGCCTGGATGACACCTTCCCTCCTATGGACAGC
TTACCCCGAGCACCAGTTAATCATGTTCCTGTTGGAACAGAAGAATTGCTTAACTTGCCT
AGCAATGGTGAAAGTGATTGTTTTAATTTATTTGAGACTGGCTTTTATCACTCTGAGTTA
AACCCAGGGAACATGTGCAGTGAAGAGACAGAAAGACCTGCAAAGAGATTGAAAATGGGG
ATCACTGTCCCAGAATCTTTCATGAATGATGTCTCTGTAAATAACCTTGGTGTGGACTTT
GAGAACCACTCACGCCATATTGCTAGTGCCAAAATGGCTGTTTCAGTGGCTGACTTCAGC
AGTCTATCTGCAAATGAGACAAATGGTTTTATAAATACCCATACTCTTCACCAACACACT
GCCCTTCACTCAGAA
>ENSTGUT00000002704_common_whitethroat_Z
GCTTCCTTTGGGAGTTCGAGCCCAGTTGGCTCTTTATCATCTGAGGATCATGACTTTGAC
CCGTCTGCTGAAATGCTGGTACATGATTATGATGATGAGCGAACTCTCGAAGAAGAGGAA
ATGATGGAAGAAAGCAAAAATTTCAGCTCTGAAATTGAAGATTTAGAAAAGGAAGGAAAC
ATGCCATTGGAGGATTTACTAGCATTCGGCTATGAGCCGACGATTCCAGTTATGCCAGGT
TCCAGTGCAAATAGCTCACCAAGTGAACTCGCTGATGAACTTCCAGATATGACTCTAGAT
AAAGAGGAAATCGCTAAAGACCTCTTGTCGGGTGATGATGAAGAAACACAGTCCTCTGCT
GATGACTTGACACCATCAGTTACTTCACATGAGGCTACTGACTTCTTTCCTCGGCCACTA
AGATCTGAAGCAAACACCACGTGTGATGGAGATAAGGAATCTGATGGTGAAGATGTAGAG
GCAGACAATGGTAATTCATCTGAAGATTTGAGAAAGGAAATAATGGTTGGTTCACAGTAC
CAGGCTGAAATTCCAGCTTACCTTGGCAGATGCAGTGATGATGAAAAGGCTTATGAAAAT
GAAGACCATTTACTTTGGAAACCTGATGTGATCTCAGAAAGTAAAGTTAAAGAATACCTT
TTTGAAACGTCCTTAAGAACAGGAAATGAAAAAATGATTGGCAGAATTCCTGAAGGACTA
CATACACGGGACAATGAACAAGCACTGTATGAACTTCTTAAAAGTAGCCATAATGTTAAA
GAAGCAATTGAGAGATACTGCTTAAATGGAAAGGCATCTCAGGAAGAGATGACAGCATGG
ACAGAAGAAGAGTGCAGAAGCTTTGAAAATGCACTTCTGATGTATGGAAAAGACTTTCAT
CTCATACAGAAAAACAAGGTAAGAACCAGAACAGTTGCTGAGTGTGTGGCTTTCTACTAC
ATGTGGAAAAAGTCAGAACGTTATGATTACTTCGCTCAGCAAACAAGATTTGGAAAGAAG
AAATATAACCATCATCCAGGAGTTACGGACTACATGGATCGTTTGGTAGATGAAGCAGAA
TCCCTTGGAGGAGTGCATTCTTCAGCCTTAACATCTAATAGTCGAACAGAAACCATTCCT
GATCAACAGCTAAGCATTCTGAACTCTATCACTGCCAATGAGTTGACAGCACTGACAAAC
AGTGTAGCTACAGTCTGCCACACTAACTGCCTGGATGACGCTTTTCCTCCCATGGACAGC
TTACCCCGAGCACCAGTTAATCATGTGCCTGTTGGAACAGATGAATTGCTTAACTTGCCT
AGCAATGGTGAAAGTGATTGTTTTAATTTATTTGAGACTGGCTTTTATCATTCAGAGCTA
AACCAAATGAACATGTGCAGTGAGGAGGCAGAAAGACCTGCGAAGAGATTGAAAATGGGG
ATTGCTGTCCCAGAATCTTTCATGAATGATGTCTCTGTAAATAACCTTGGTGTGGACTTT
GAGAACCACACACACCACATTACCAGTGCCAAAATGGCTGTTTCAGTGGCTGACTTCAGC
AGTCTATCTGCAAATGAGACAAATGGTTTTATCAATACCCACACTCTCCACCAACATGCT
GCCCTTCATTCAGAA
>ENSTGUT00000002704_zebrafinch
GCTTCCTTTGGGAGTTCTAGCCCAGTTGGCTCTTTATCATCTGAGGATCATGACTTTGAC
CCATCTGCTGAAATGCTGGTACACGATTATGATGATGAGCGAACTCTCGAAGAAGAGGAA
ATGATGGAAGAAAGCAAAAATTTCAGCTCTGAAATTGAAGATTTAGAAAAGGAAGGAAAC
ATGCCGTTGGAAGATTTACTGGCATTCGGCTATGAACCCACGATTCCAGTTATGCCAGGT
TCCAGTGCAAATAGCTCTCCAAGTGAACTTGCAGATGAACTTCCAGATATGACTCTAGAT
AAAGAGGAAATCGCTAAAGACCTCTTGTCGGGTGATGATGAAGAAACACAGTCCTCTGCT
GATGACTTGACACCATCAGTTACTTCACATGAGGCTACTGACTTCTTTCCTCGGCCACTA
AGATCTGAAGCAAACACCACATGTGATGGAGATAAGGAATCTGATGGTGAAGATGTAGAG
GCAGACAATGGTAATTCATCTGAAGACTTGAGAAAGGAAATAATGGTTGGTTCACAGTAC
CAGGCTGAAATTCCAGCTTACCTTGGCAGATGCAGTGATGATGAAAAGGCTTATGAAAAT
GAAGACCATTTACTTTGGAAACCTGATGTGATCTCAGAAAGTAAAGTTAAAGAATACCTT
TTTGAAACCTCCTTAAGAACAGGAAATGAAAAAATGATTGGCAGAATTCCTGAAGGACTA
CATACACGGGATAACGAACAAGCACTGTATGAACTTCTTAAAAGTAGCCATAATGTTAAA
GAAGCAATTGAGAGATACTGCTCAAATGGAAAGGCATCTCAGGAAGAGATGACAGCATGG
ACAGAAGAAGAATGCAGAAGCTTTGAAAATGCACTTCTGATGTATGGAAAAGACTTTCAT
CTCATACAGAAAAACAAGGTAAGAACCAGAACAGTTGCTGAGTGTGTGGCTTTCTACTAC
ATGTGGAAGAAGTCGGAACGTTATGATTACTTTGCTCAGCAGACAAGATTTGGAAAGAAG
AAATACAACCATCATCCAGGAGTTACGGACTACATGGATCGTTTGGTAGATGAAGCAGAA
TCCCTTGGAGGAGTGCATTCTTCAGCCTTAACATCTAATAGTCGAACAGAAACCATTCCT
GATCAACAGCTAAGCATTCTGAACTCCATCACTGCCAATGAGTTGACAGCACTGACAAAC
AGTGTAGCTACAGTCTGCCACACTAACTGCCTGGATGACGCTTTTCCTCCCATGGACAGC
TTACCCCGAGCACCAGTTAATCATGTGCCTGTTGGCACAGAAGAATTGCTTAACTTGCCT
AGCAATGGTGAAAGTGATTGTTTTAATTTATTTGAGACTGGCTTTTATCATTCAGAGCTA
AACCAAATGAACATGTGCAGTGAGGAGGCAGAAAGACCTGCGAAGAGATTGAAAATGGGG
ATTGCTGTCCCAGAATCTTTCATGAATGATGTCTCTGTAAATAACCTTGGTGTGGACTTT
GAGAACCACACACACCACATTACCAGTGCCAAAATGGCTGTTTCAGTGGCTGACTTCAGC
AGTCTATCTGCAAGTGAGACAAATGGTTTTATCAATACCCACACTCTCCACCAACATGCT
GCCCTTCATTCAGAA
>ENSTGUT00000002835_common_whitethroat_W
ACAGGTTTCCACTTGAGTGGCACTGTGACAGACCCTGCAATGCAATCAGAGCCAGAAACT
GTTTGCAATGTAGCTATCAGCTTTGATCGTTGCAAGATTACCTCAGTGACCTGTAGCTGT
GGAAACAAGGACATATTTTACTGTGCCCACGTTGTGGCACTCTCTTTGTACCGGATCCGC
AAGCCAGATCAGGTCAAACTGCATCTTCCCATTTCAGAGACACTGTTTCAAATGAACAGA
GACCAACTACAAAAATTTGTTCAGTATTTGATCACAGTGCACCACACAGAAGTTTTGCCA
ACTGCTCAGAAATTAGCAGATGAAATACTTTCTCAGAATTCAGAAATCAATCAAGTCCAT
GGTGCTCCTGACCCAACAGCAGGTGCTAGCATAGATGATGAAAACTGCTGGCATTTGGAT
GAGGAACAGGTCCAAGAACAGGTTAAACTCTTCCTCTCCCAGGGATACCATGGATCAGGG
AAGCAACTCAATTTGCTTTTTGCAAAGGTGCGAGAGATGCTAAAGATGAGAGATTCAAAT
GGAGCTCGCATGTTGACCTTGATAACAGAACAGTTCATGGCTCTGTCGCTTTGGACACAA
CAAGGAACTGCAATGACTGACAAGTATAGGCAACTCTGGGATGAACTGGGTGCCCTGTGG
ATGTGTATAGTCTTAAATCCCCACTGCAAGTTGGAGCAGAAGGTCAGTTGGCTAACACAG
CTGAAAAAATGGAATGGTGTGGATGTTTGTCCCTGGGAAGATGGAAACCATGGAAATGAG
CTGCCCAATTTAACCAATGCTTTGCCTCCGGGTGCAAATGCTAACCAAGATTCATCAAAC
AGGCCACATCGGACGGTGTTCACTCGAGCCATAGAGGCATGCGAACTGCACTGGCAGGAC
AGCCACTTACAGCACATTATCAGCAGTGACCTATACACCAACTACTGTTACCATGAACAC
ACTGAAAACTCACTCTTTGACTCTCGAGGGTGGCCCCTCTGGCATGAACATGTTCCTACA
GCCTGTGCGAGGGTGGATGCGTTACGATCTCATGGATACCCACAAGAAGCACTGAGGCTA
GCAATAGCTATTGTTAATACACTCAGAAGGCAGCAGCAGAAACAGCTGGAAATGTTCCAG
GCTCAGAAGAAAGAACTTCTTCAAAGAGGAGTAACCTCAATGACAAATCTTGAAGGTTGG
GTGGGACATCCTTTGGATCCAATTGGCACCCTCTTCAGTAGCCTGATTGAAGCCTGCAGG
GTGGATGATGACAGCTTCCATGGATTCTCCGATTTCACGGAGAACATGGGGCAATGCAAA
TCTCTGGAGTACCAGCACCTGCCTTCACACAAGTTTTTAGAAGAAGGGGAATCTTATTTA
ACGCTGGCTGTGGAAGTAGCATTGATAGGGCTGGGACAGCAACGAATAATGCCAGATGGC
TTGTATGCACAAGAGAAGGTTTGTCAAAATGAGGAGCAGCTCATTTCTAAGCTACAGGAA
GTTGAATTGGATGATACTCTGGTGAAGATTTTTCGAAAACAAGCAGTCTTCCTATTAGAA
GCTGGACCATATAGTGGTTTAGGTGAAGTCATCCATCGAGACAGTGTTCCAATGCACACA
TTTGCCAAGTATCTTTTCACCTGTCTCCTACCTCATGATGCTGAATTGGCATACAAAAGT
GCACTGAGAGCCATGCGGTTGCTAGTATTGGAATCCACAGCTCCTTCAGGAGACCTGTCC
CGTCCACACCACATCGCATCAGTTATTCCAAACCGGTATCCCCGCTGGTTCACCCTAAGT
CACATCGAATCCCAGCAGTGTGAGCTGGCATCTACCATGCTGACAGCAGCCAAAGGTGAT
GTTCAGAGGCTGGAAACAGTGTTAGAATCCATTCAGAAAAATATCCACTCCTCATCACAC
ATCTTCAAACTTGCCCAGGATGCATTTAAAATAGCAACACTCATGGACAACTTGCCAGAC
ATCACTCTTCTGAAAGTTTCTCTGGAGTTGGGCCTTCAGGTGATGCGGATGACATTGAAT
TGGCGAAGACGGGAAATGGTGAGGTGGTTGGTAACATGTGCAACAGAAATAGGTGTTTAC
GCATTGGATAGTATAATGCAAAACTGGTTTACACTTTTCACTCCAACAGAAGCCACTAGT
ATTGTTGCTACAACAGTGATGTCCAACAGCACCATTGTCCGTCTGCATCTGGACTGTCAT
CAGCAGGAGAAGCTGGCCAGCAGTGCTAGAACACTTGCTCTACAGTGTGCCATGAAGGAT
CCTCAAAACTGTGCTCTCTCTGCACTGACTCTGTGTGAAAAGGATCACATAGCTTTTGAG
ACCTCTTACCAAATTGTTCTAGATGCTGCTACAACCAGCATGAGCTACTCACAGCTTTTT
ACTATAGCACGATACATGGAACACCGTGGTTACCCGATGCGGGCCTATAAGCTGGCCACT
TTGGCCATAACGCATCTCAACCTGAGTTACAATCAGGACACACACCCTGCCATTAACGAT
GTTCTCTGGGCATGTGCGCTCAGCCACTCTCTTGGGAAAAATGAGCTAGCAGCTATAATA
CCTCTGGTGGTCAAAAGTGTCAAGTGTGCAACAGTACTGTCAGATATTTTGCGCAGGTGT
ACTTTGGCCACTCCTGGCATGGTGGGACTCCATGGAAGGAGGAATTCTGGTAAGCTCATG
TCACTGGACAAAGCCCCTTTAAGACAACTCTTGGATGCCACGATCGGAACTCATTCACGT
CTCACTCACATCAGCCCACGACACTATAGTGAATTTATAGAGTTCCTCAGCAAGGCCCGA
GAGACCTTCTTAATGGCTCATGATGGACACATACAGTTTACACAGTTTATTGATAACCTA
AAACAAATCTACAAAGGCAAAAAGAAACTGATGATGTTGGTTCGTGAGCGGTTTGGT
>ENSTGUT00000002835_common_whitethroat_Z
ACAGGTTTCCACTTGAGTGGCACGGTAACAGAGCCTGCAATGCAATCGGAGCCAGAAACT
GTTTGCAATGTAGCTATCAGCTTTGATCGTTGCAAGATTACCTCAGTGACCTGTAGCTGT
GGAAACAAGGACATATTTTACTGTGCCCACGTTGTGGCACTCTCTTTATACCGGATCCGC
AAGCCAGATCAGGTCAAACTGCATCTTCCCATTTCAGAGACACTCTTTCAAATGAACAGA
GACCAGCTACAAAAATTTGTGCAGTATTTGATCACAGTACACCACACAGAAGTTTTGCCA
ACTGCTCAAAAATTAGCAGATGAAATTCTTTCTCAGAATTCAGAAATCAATCAAGTTCAT
GGTGCTCCTGACCCAACAGCAGGTGCTAGCATAGATGACGAAAATTGCTGGCATTTGGAT
GAGGAACAAGTCCAAGAACAGGTTAAACTCTTCCTTTCCCAGGGATACCACGGATCAGGG
AAGCAGCTCAATTTGCTTTTTGCAAAGGTGCGAGAGATGCTAAAAATGAGAGATTCAAAT
GGAGCTCGCATGTTGACGTTGATAACAGAGCAGTTCATGGCTCTGTCACTTTGGAGACAA
CAAGGAACTACAATGACTGACAAGTATAGGCAGCTCTGGGATGAACTGGGTGCTCTGTGG
ATGTGTATAGTCTTAAATCCTCACTGCAAGTTGGAGCAGAAGTCCAGTTGGCTAAAACAG
CTGAAAAAATGGAACAGTGTGGATGTTTGTCCCTGGGAAGATGGAAACCATGGAAATGAG
CTGCCCAATTTAACCAATGCTTTGCCTCAGGGTGCAAATGCTAACCAAGATTCATCGAAC
AGGCCACATCGGACAGTGTTTACTCGAGCCATTGAGGCGTGCGATCTGCACTGGCAGGAC
AGCCACTTACAGCACATTATCAGCAGTGACCTATACACCAACTACTGTTACCATGACGAC
ACTGAAAACTTGCTCTTTGACTCTCAGGGGTGGCCCCTCTGGCATGAACATGTTCCTACA
GCCTGTGCGAGGGTGGATGCGTTACGATCTCATGGATACCCACGAGAAGCACTGAGGCTA
GCAATAGCTATTGTTAATACACTAAGGAGGCAGCAGCAGAAACAGCTGGAAATGTTCCGG
GCTCAGAAGAAAGAACTGCTCCACAGGGGAGTAACCTCAATAACGAATCTTGAAGGCTGG
GTGGGACACCCTTTGGACCCCATTGGCACCCTTTTTGGTAGCCTGATGGAAGCCTGCAGG
GTGGATGATGACAGCTTCCATGGATTCTCCGATTTCACGGAGAACCTGGGGCAATGCAAA
CCTCTGGAGTACCAGCACCTACCTGCACACAAGTTCTTAGAGGAAGGGGAATCTTACTTA
ACGCTGGCTGTGGAAGTAGCACTGATAGGGCTGGGACAGCAGCGAATAATGCCAGACGGC
TTGTATGCACAAGAGAAGGTTTGTCGAAATGAGGAGCAGCTCATTTCTAAGCTACAGGAA
ATTGAATTGGATGATACTCTGGTGAAGATTTTTCGAAAACAAGCAGTCTTCCTATTAGAA
GGTGGACCATATAGTGGCTTAGGTGAAGTCATCCATCGAGAGAGTGTTCCAATGCACACA
TTTGCCAAGTATCTCTTCACCTCTCTCCTACCTCATGATGCTGAATTGGCATACAAAACT
GCACTGAGAGCCATGCGGCTGCTGGTACTGGAATCCACAGCTCCTTCAGGAGACCTGTCC
CGCCCTCACCACATAGCATCCGTTGTTCCAAACCGGTATCCCCGCTGGTTCACCCTAAGT
CATATCGAATCCCAGCAGTGTGAGCTGGCGTCAACCATGCTAACAGCAGCCAAAGGTGAT
GTTCGGAGACTGGAAACAGTGTTAGAATCCATCCAGAAAAATATCCACTCCTCCTCACAC
ATCTTCAAACTTGCCCAGGATGCATTTAAAATAGCAACACTCATGGACAGCTTGCCAGAC
ATAACTCTTCTGAAAGTTTCTCTGGAGTTGGGCCTTCAGGTGATGCGGATGACGCTGAAC
TGGCGACGGCGGGAAATGGTGAGGTGGTTGGTAACATGTGCAACTGAAGTAGGTGTTTAT
GCACTGGATAGTATAATGCAAAACTGGTTTACACTTTTCACTCCAACAGAAGCCACTAGT
ATTGTTGCTACAACGGTGATGTCCAACAGCACCATTGTCCGTCTACATCTGGACTGCCAT
CAGCAGGAGAAGCTGGCCGGCAGTGCTAGGACGCTTGCTCTACAGTGTGCCATGAAGGAT
CCTCAAAACTGTGCCCTTTCTGCACTGACCCTATGTGAAAAGGATCACATAGCTTTTGAG
ACCGCTTACCAAATCGTTCTAGATGCTGCTACAGCTGGCATGAGCTACTCGCAGCTTTTT
ACCATAGCACGATACATGGAGCACCGTGGTTACCCCATGCGGGCCTATAAGCTGGCCACT
TTGGCCATGACACATCTCAACCTGAGTTACAATCAGGACACACACCCTGCCATTAATGAC
GTTCTGTGGGCATGTGCGCTCAGCCACTCCCTTGGGAAAAATGAGCTAGCAGCTATAATA
CCTCTGGTGGTCAAAAGTGTCAAGTGTGCAACAGTACTGTCGGACATTTTGCGTAGGTGT
ACTTTGACCACTCCTGGCATGGTGGGACTTCATGGAAGGAGGAACTCTGGTAAGCTCATG
TCACTGGACAAAGCCCCTTTACGGCAACTCTTGGATGCCACAATTGGAACTCATTCACGT
CTCACTCACATCAGCCCACGGCACTATAGTGAGTTTATAGAGTTCCTCAGCAAGGCACGA
GAGACCTTCCTAATGGCTCATGATGGTCACATCCAGTTTACACAGTTTATTGACAACCTA
AAACAAATCTACAAAGGCAAAAAGAAACTGATGATGCTGGTTCGTGAACGGTTTGGT
>ENSTGUT00000002835_zebrafinch
ATAGGTTTTCACTTGAGTGGCACAGTAACAGAGCCTGCAATGCAATCGGAGCCAGAAACT
GTTTGCAATGTAGCTATCAGCTTTGATCGTTGCAAGATTACCTCAGTGACCTGTAGCTGT
GGAAACAAGGACATATTTTACTGTGCCCACGTTGTGGCACTCTCTTTATACCGGATCCGC
AAACCAGATCAGGTCAAACTGCATCTTCCCATTTCAGAGACACTCTTTCAAATGAACAGA
GACCAACTACAAAAATTTGTGCAGTATTTGATCACAGTACACCACACAGAAGTTTTGCCA
ACTGCTCAAAAATTAGCAGATGAAATTCTTTCTCAGAATTCAGAAATCAATCAAGTCCAT
GGTGCTCCTGACCCAACAGCAGGTGCTAGCATAGATGATGAAAATTGCTGGCATTTGGAT
GAGGAACAAGTCCAAGAACAGGTTAAACTCTTCCTTTCCCAGGGATACCATGGATCAGGG
AAGCAGCTCAATTTGCTTTTTGCGAAGGTGCGAGAGATGCTAAAAATGAGAGATTCAAAT
GGAGCTCGCATGTTGACGTTGATAACAGAACAGTTCATGGCTCTGTCGCTTTGGAGACAA
CAAGGAACTACAATGACTGACAAGTATAGGCAGCTCTGGGATGAACTGGGTGCTCTGTGG
ATGTGTATAGTCTTAAATCCCCACTGCAAGTTGGAGCAGAAGTCCAGTTGGCTAAAACAG
CTGAAAAAATGGAGCAGTGTGGATGTTTGTCCCTGGGAAGATGGAAACCATGGAAACGAG
CTGCCCAATTTAACCAATGCTTTGCCTCAGGGTGCAAATGCTAACCAAGATTCATCGAAC
AGGCCACATCGGACAGTGTTTACTCGAGCCATTGAGGCATGCGATCTGCACTGGCAGGAC
AGCCACTTACAGCACATTATCAGCAGTGACCTATACACCAACTACTGTTACCATGACGAC
ACTGAAAACTTGCTCTTTGACTCTCAGGGGTGGCCCCTCTGGCATGAACATGTTCCTACA
GCCTGCGCAAGGGTGGATGCATTACGATCTCATGGATACCCACGAGAAGCACTGAGGCTA
GCAATAGCTATTGTTAATACACTAAGGAGGCAGCAGCAAAAACAGCTGGAAATGTTCCGG
GCTCAGAAGAAAGAACTTCTCCACAGGGGAGTAACCTCAATAACAAATCTTGAAGGCTGG
GTGGGACACCCTTTGGACCCCATTGGCACCCTTTTTGGTAGCCTGATGGAAGCCTGCAGG
GTGGACGATGACAGCTTCCATGGATTCTCCGATTTCACGGAGAACCTGGGGCAATGCAAA
TCTCTGGAGTACCAGCACCTGCCTGCACACAAGTTCCTAGAAGAAGGGGAATCTTACTTA
ACTCTGGCTGTGGAAGTAGCATTGATAGGGCTGGGACAGCAGCGAATAATGCCAGATGGC
TTGTATGCACAAGAGAAGGTTTGTCGAAATGAGGAGCAGCTCATTTCTAAGCTACAAGAA
ATTGAATTGGATGATACTCTGGTGAAGATTTTTCGAAAACAAGCAGTCTTCCTATTAGAA
GGTGGACCATATAGTGGCTTAGGGGAAGTCATCCATCGAGAGAGTGTTCCAATGCACACA
TTTGCCAAGTATCTCTTCACCTCTCTCCTACCTCATGATGCTGAATTGGCATACAAAACT
GCACTGAGAGCCATGCGGTTGCTGGTACTGGAATCCACAGCTCCTTCAGGAGACCTGTCC
CGCCCTCACCACATTGCATCTGTTGTTCCAAACCGGTATCCCCGCTGGTTCACCCTAAGT
CATATCGAATCCCAGCAGTGTGAGCTGGCATCAACCATGCTAACAGCAGCCAAAGGTGAT
GTTCGGAGACTAGAAACAGTGTTAGAGTCCATCCAGAAAAATATCCACTCCTCATCACAC
ATCTTCAAACTTGCCCAGGATGCATTTAAAATAGCAACACTCATGGACAGCTTGCCAGAT
ATAACTCTTCTGAAAGTTTCTCTGGAGTTGGGCCTTCAGGTGATGCGGATGACGCTGAAT
TGGCGACGGCGGGAAATGGTGAGGTGGTTGGTAACATGTGCAACAGAAGTAGGTGTTTAC
GCACTGGATAGTATCATGCAAAACTGGTTTACGCTTTTCACTCCAACAGAAGCCACTAGT
ATTGTTGCTACAACAGTGATGTCCAACAGCACCATCGTCCGTCTGCATCTCGACTGCCAT
CAGCAGGAGAAGCTGGCTGGTAGTGCTAGGACGCTTGCTCTACAGTGTGCCATGAAGGAT
CCTCAAAACTGTGCCCTTTCTGCACTGACCCTATGTGAAAAGGATCACATAGCTTTTGAG
ACCGCTTACCAAATTGTTCTAGATGCTGCTACAGCTGGCATGAGCTACTCGCAGCTTTTT
ACCATAGCACGATACATGGAGCACCGGGGTTACCCCATGCGGGCCTACAAGCTGGCCACT
TTGGCCATGACACATCTCAACCTGAGTTACAATCAGGACACACACCCTGCCATTAATGAC
GTTCTGTGGGCATGTGCGCTCAGCCACTCCCTTGGGAAAAATGAGCTTGCAGCTATAATA
CCTCTAGTGGTCAAAAGTGTCAAGTGTGCAACAGTACTGTCGGACATTTTGCGAAGGTGT
ACTTTGACCACTCCTGGCATGGTGGGACTTCATGGAAGGAGGAACTCTGGAAAGCTCATG
TCACTGGACAAAGCCCCTTTACGGCAACTCCTGGATGCCACAATCGGAACTCATTCACGT
CTCACTCACATCAGCCCACGACACTATAGTGAGTTTATAGAGTTCCTCAGCAAGGCAAGA
GAGACCTTCCTAATGGCTCATGATGGTCACATCCAGTTTACACAGTTTATTGACAACCTA
AAACAAATCTACAAAGGCAAAAAGAAACTGATGATGCTGGTTCGTGAACGGTTTGGT
>ENSTGUT00000002854_common_whitethroat_W
GGCCGAATTCACCAAGCTATGGTAACATCTCTAAATGAAGATAATGAAAGCGTAACTGTT
GAATGGATTGAAAATGGAGATACTAAAGGCAAAGAGATTGACTTGGAGAGCATATTTTCA
CTTAATCCAGATCTTGCACCTGATGAAGATATTCCACTACCTACTTCAGCAGCTAAAGTA
AACAAAGTGAAGAGTCGACGAACTGTGTTGCCTTCTAAGAATGACACTCCTGCCAGAGAT
AATAGAGTGGTTGGTTCTGCACGCACATGGCCTACTCAGCTTGAACAGTCTTCTTACTCA
CAACAGAATGGTAGTTTTTCAGATATATTTCCAGTTCAAGCTGCAAAAAAGGAATTTGGA
CCCCCTTCACATAGAAAATCCAATTGTGTAAAAGAGGTTGAAAAACTGCAAGAGAAGCGT
GAAAAAAGAAGGTTACAACAGCAGGAACTTAGAGAAAAAAGAGCTCAGGATGTTGATGCT
ACAAACCCAAATTATGAAATTATGTGTATGATAAGAGATTTCAGGGGAAGTTTGGATTAT
AGACCACTGACAACTGCAGATCCTATTGATGAGCACAGGATATGTGTTTGTGTACGAAAA
CGACCACTCAATAAAAAAGAAAATTTAATGAAAGACCTTGATGTAATAACAATTCCTAGT
AAAGATGTTGTGATGGTACATGAACCAAAACAAAAGGTGGATTTAACAAGGTACCTAGAA
AACCAAACTTTTCGTTTTGATTATGCCTTTGATGACACGGCTCCTAATGAAATGGTTTAC
AGGTTTACAGCTCGACCATTAGTAGAGACCATATTTGAAAGGGGAATGGCCACTTGCTTT
GCATATGGACAAACAGGCAGTGGGAAAACCCATACGATGGGTGACTTTTCAGGAAAGAAC
CAAGATTGTTCTAAAGGAATATATGCACTTGCAGCTAGAGATGTCTTTTTAATGCTTAAG
ACGCCAAATTATAACAAGTTAGAACTTCAAGTATATGCAACATTTTTTGAGATCTATAGT
GGTAAGGTTTTTGACTTGTTGAACAGGAAGACAAAATTAAGAGTGGAAGATGGTAAACAG
CAAGTCCAGGTGGTGGGATTACAGGAACGGGAAGTCAAATGTGTTGAAGATGTTCTTAAG
CTTATCGAAATAGGCAACAGCTGCAGGACATCTGGCCAGACATCTGCAAATGCACACTCA
TCTCGAAGCCATGCAGTATTTCAGATTATTCTCAGAAGGAAAGGGAAATTGCATGGTAAA
TTTTCTCTGATTGATTTGGCTGGCAATGAAAGAGGAGCAGATACTTCTAGTGCAGATAGG
CAGACTCGACTGGAAGGTGCGGAAATTAACAAGAGCCTTCTAGCACTCAAGGAGTGCATT
AGAGCCTTAGGCCGAAATAAACCTCATACGCCATTCAGAGCAAGTAAACTTACTCAGGTG
CTAAGAGATTCATTCATAGGAGAAAACTCCCGTACCTGTATGATCGCTACAATTTCTCCA
GGGATAGCATCATGTGAAAACACTCTAAATACATTGAGATATGCAAATAGAGTAAAGGAA
TTTGGAATTAGTCCTTCAGACATTCCCTTCTCACAGGGTAGTGGCAGTCGCTCTGATCTC
TTTCCTTCCTATGAGTATGATGACTTTTCTCCTTCAATCACCAGGGTGAAGGAGCTGACA
GTTGATCCTAGTGCTGCAGGAGATATCCGTTCCATTATACATGCTCCCAATCAGATTGAT
GACTTAGAGACACAGTGGGGTGTGGGGAGCTCTCCTCAGAGGGATGATCTCAAACTACTT
GAACAAAATGAAGAGGAAGTTTCTCCGCAGTTGTTTACTTTCCATGAAGCTGTGTCACAA
ATGGTGGAAATGGAAGAGCAAGTAGTAGAAGACCACAGGACTGTCTTCCAGGAATCTATT
AGATGGCTGGAAGATGAAAAACTTCTTGAGATGACAGAAGAAGTATATGATGTGGATTCT
GCTACTCAACTTGAAGCAATTCTAGAGCAAAAAATTGATATTCTGACCGAACTTAGAGAT
AAAGTGAAATCTTTCCGGGCAGCTCTACAAGAGGAGGAACAGGCCAGTAAACAGATCAAC
CCAAAAAGACCACGTGCCCTT
>ENSTGUT00000002854_common_whitethroat_Z
GGCCGAATTCACCAAGCTATGGTAACATCCCTAAATGAAGATAATGAAAGTGTGACTGTT
GAATGGATTGAAAATGGGGATACTAAAGGGAAAGAGATTGATTTAGAGAGCATATTTTCA
CTTAACCCAGATCTTGCACCTGATGAAGATATTCCACCACCTGCTTCATCAGCCAAAGTC
AACAAAGTGAAGAGTCGACGAACTGTGTTGCCTTCTAAGAATGACACTCCTGCCAGAGAT
AATAGAGTGGTTGGTTCTGCACGTGCACGACCTACTCAGCTTGAGCAGTCTTCCTCCTCT
CAACAGAATGGTAGTGTTTCAGATATATCTCCAGTTCAAGCTGCAAAAAAGGAATTTGGA
CCCCCTTCACGGAGAAAATCAAACTGTGTAAAAGAGGTTGAAAAATTGCAAGAGAAACGT
GAAAAAAGAAGGTTACAGCAGCAGGAACTTAGAGAAAAGAGAGCTCAGGATGTTGATGCT
ACAAACCCAAATTATGAAATTATGTGTATGATAAGAGATTTCAGGGGAAGTTTGGATTAT
AGACCACTAACAACTGCAGATCCTATTGATGAGCACAGGATTTGTGTTTGTGTACGAAAA
CGACCACTCAATAAAAAAGAAACTTTAATGAAAGACCTTGATGTAATAACAATTCCTAGT
AAAGATGTTGTGATGGTACATGAACCAAAACAAAAGGTGGATTTAACAAGGTACCTAGAA
AACCAAACTTTTCGTTTTGATTATGCCTTTGATGACACGGCTCCTAATGAAATGGTTTAC
AGGTTTACAGCTCGACCACTAGTGGAGACCATATTTGAAAGGGGGATGGCCACTTGTTTT
GCATATGGACAAACAGGCAGTGGGAAAACCCATACTATGGGTGACTTTTCGGGGAAGAAC
CAAGATTGTTCTAAAGGAATATATGCACTTGCAGCTCGAGATGTCTTTTTAATGCTAAAG
AAGCCAAACTATAAGAAGTTAGAACTTCAAGTATATGCAACATTTTTTGAGATCTACAGT
GGTAAGGTTTTTGACTTGTTGAACAGGAAAACAAAACTAAGAGTGGAAGATGGTAAACAG
CAAGTCCAGGTGGTGGGATTACAGGAGCGGGAAGTCAAATGTGTTGAAGATGTTCTTAAG
CTTATTGAAGTAGGCAACAGCTGCAGGACATCTGGCCAGACATCTGCAAATGCACACTCA
TCTCGAAGCCATGCAGTGTTTCAGATTATTCTCAGAAGGAAAGGGAAATTGCATGGTAAA
TTTTCTCTGATTGATTTGGCTGGCAATGAAAGAGGAGCAGATACTTCGAGTGCCGATAGG
CAGACGCGACTGGAAGGTGCAGAAATTAACAAGAGCCTTTTAGCACTCAAGGAGTGCATT
AGAGCCTTAGGCCGAAATAAACCTCACACACCCTTCAGAGCAAGTAAACTTACTCAGGTG
TTAAGAGATTCATTCATTGGAGAAAACTCACGTACCTGTATGATCGCTACAATTTCTCCA
GGGATGGCATCATGTGAAAACACTCTAAATACATTGAGATACGCAAATAGAGTAAAGGAA
TTTGGAATTAGTCCTTCGGACATTCCCTTCTCACAGGGTAGTGGCAGTCGCTCTGATCTC
TCTCCTTCCTATGAGTATGACGACTTTTCTCCTTCAAACACCAGGGTGAAGGAGCTGACA
GTTGATCCTAGTGCTGCAGGAGATATCCGTTCCATTATACATACTCCCAATCAGATGGAC
GACTTGGAGACACAGTGGGGTGTGGGGAGCTCCCCTCAGAGAGATGATCTCAAGCTGCTT
GAACAAAATGAAGAAGAAGTTTCTCCGCAGTTGTTTAGTTTCCATGAAGCTGTGTCTCAA
ATGGTAGAAATGGAAGAGCAAGTAGTAGAAGACCACAGGACTGTCTTCCAGGAATCCATT
AGATGGTTGGAAGTTGAAAAACTTCTTGAAATGACAGAAGAAGTATATGATGTGGATTCT
GCTACCCAACTTGAAGCAATTCTAGAGCAAAAAATTGATATTCTGACTGAACTTAGAGAC
AAAGTGAAATCTTTCCGGGCAGCTCTACAAGAAGAGGAACAGGCCAGTAAACAGATCAAC
CCGAAAAGACCACGTGCCCTT
>ENSTGUT00000002854_zebrafinch
GGCCGAATTCACGAAGCTATGGTAACATCCCTAAATGAAGATAATGAAAGTGTAACTGTT
GAATGGATTGAAAATGGGGATACTAAAGGGAAAGAGATTGATTTAGAGAGTATATTTTCA
CTTAACCCAGATCTTGCACCTGATGAAGATATTCCACCACCTGCTACATCATCCAAAGTA
AACAAAGTGAAGAGTCAACGAGCTGTGTTACCTTCCAAGAATGACCCTCCTGCCAGAGAT
GCTAGAGTGGTTGCTTCTGCACGTTCACGACCTACTCAGCTTGAGCAGTCTTCCTCCTCT
CAACAGAATGGTACTGTTTCAGATATATCTCCAGTTCAAGCTGCAAAAAAGGAATTTGGA
CCCCCTTCACGTAGAAAATCTAACTGTGTAAAAGAGGTTGAAAAATTGCAAGAGAAGCGT
GAAAAAAGACGGCTACAGCAGCAGGAACTTAGAGAAAAGAGAGCTCAGGATGTTGATGCT
ACAAACCCAAATTATGAAATTATGTGTATGATAAGAGATTTCAGGGGAAGTTTGGATTAT
AGACCACTCACAACTGCAGATCCTATTGATGAGCACAGGATTTGTGTTTGTGTACGAAAA
CGGCCACTCAATAAAAAAGAAACTTTAATGAAAGACCTTGATGTAATAACAATTCCTAGT
AAAGATGTTGTGATGGTACATGAACCAAAGCAAAAGGTGGATTTAACAAGGTACCTAGAA
AACCAAACTTTTCGTTTTGATTATGCCTTTGATGACACGGCTCCTAATGAAATGGTTTAC
AGGTTTACAGCTCGACCCTTAGTGGAAACCATATTTGAAAGGGGAATGGCCACTTGTTTT
GCATATGGACAAACAGGCAGTGGGAAAACCCATACTATGGGTGACTTTTCGGGAAAGAAC
CAAGATTGTTCTAAAGGCATATATGCACTAGCAGCTCGAGATGTCTTTTTAATGCTAAAG
ATGCCAAACTATAAGAAGTTAGAACTTCAAGTATATGCAACATTTTTTGAGATCTACAGT
GGTAAGGTTTTTGACCTGTTGAACAGGAAGACAAAATTAAGAGTGGAAGATGGTAAACAG
CAAGTCCAGGTGGTGGGATTACAGGAGCGAGAAGTCAAATGTGTTGAAGATGTTCTTAAG
CTTATTGACGTAGGCAACAGCTGCAGGACATCTGGCCAGACATCTGCAAATGCGCACTCA
TCTCGAAGCCATGCAGTGTTTCAGATTATTCTCAGAAAGAAAGGGAAATTGCATGGTAAA
TTTTCTCTGATTGATTTGGCTGGCAATGAAAGAGGAGCAGATACTTCGAGTGCAGATAGG
CAGACGCGACTGGAAGGTGCAGAAATTAACAAGAGCCTTTTAGCTCTCAAGGAATGCATT
AGAGCCTTAGGCCGGAATAAACCTCACACACCTTTTAGAGCAAGTAAACTTACTCAGGTA
CTAAGAGATTCATTCATTGGAGAAAACTCACGTACCTGTATGATTGCTACAATTTCTCCA
GGGATGGCATCATGTGAAAACACTCTAAATACATTGAGATATGCAAATAGAGTAAAGGAA
TTTGGAATTAGTCCTTCGGACATTCCCTTCTCACAGGGTAGTGGCAGTCGCTCTGATCTC
TCTCCTTCCTATGAGTATGACGACTTTTCTCCTTCAAACACCAGGATGAAGGAGCTGACA
TTTGATCATAATGTCACAGGAGATATCCGTTCCATTATACATACTTCCAATCAGATGGAT
GACTTGGAGACACAGTGGGGTGTGGGAAGCTCTCCTCAGAGGGATGATCTCAAACTGCTT
GAACAAAATGAAGAAGAAGTTTCTCCGCAGTTGTTTAGTTTCCATGAAGCTGTGTCACAA
CTGGTAGAAATGGAAGAGCGAGTAGTAGAAGACCACAGGACTATCTTCCAGGAATCCATT
AGATGGTTGGAAGTTGAAAAACTTCTTGAGATGACAGAAGAAGTATATGATGTGGATTCT
GCTACCCAACTTGAAGCAATTCTAGATCAAAAAATTGATATTCTGACTGAACTTAGAGAC
AAAGTGAAATCTTTCCGGGCAGCTCTACAAGAAGAGGAACAGGCCAGTAAACAGATCAAC
CCGAAAAGACCACGTGCCCTT
>ENSTGUT00000003067_common_whitethroat_W
GTGACAAGTTTGATGCCTGGTGCAGGGTTGCTTCCTATACCTACACCAACCACTTTGACT
ACACTTGGTGTTTCACTTGGCACTTTGGGGGCTATACCAGCAGCAGCACTGGACCCAAAC
ATTACACTGGGAGAAATACCACAGCCACCAGTTATGGGGAATGTGGACCCATCCAAGATT
GATGAAATCAGAAGAACAGTATACAATTCACAGACTACAACAGCAGATCAGCTGCTTGAT
TTTTTTAAACAAGTTGGAGAAGTCAAATTTGTGCGAATGGCAGGTGATGAGACGCAACCA
ACACGATTTGCTTTTGTGGAATTTGCAGACCAAAATTCTGTACCTCGAGCTCTTGCCTTT
AATGGAGTTATGTTTGGAGACAGGCCACTGAAGATAAATCACTCCAATAATGCAATAGTG
AAGCCTCCTGAAATGACACCACAAGCTGCTGCCAAGGAACTGGAAGAAGTGATGAAGAGA
GTAAGGGAAGCCCAGTCTTTCATATCTGCTGCTATTGAGCCAGAGTCTGGAAAGAGCAGT
GAAAGAAAAGGTGGTGGATCTCGTCCCCATTCTCGTTCAGAATCCAGGTCTAGCTCAAAA
TCCCAATCTAGAAGGAAAAGATCTCACTCCAAACACAGAAGTAGATCTGGCAACAGATCA
CTCTCAAGACACAAGGACAGACGCAGATCCAGAAGTCCCCTGAAAAAACAGTCTAGATCT
AGGGAAAGGTGGAGATCAAGAAGTCGCTCCCATTCTCGGGACAAGAAAAGAGACAAAGAA
AAGGTCAAGGAAAAAGAAAAGGCCAAAGACAGAGACCAAGACAAAGAGAAGCAGAGAGAC
AGAGACAAAGAAAAGGAAAGAGAGCGAGATAAAGAGAGAAACAGGGATAAGGACAAGGAG
AGAGAGAAAGAGCGAAGCAAAGATAGAGAGAGAACCCGAGACGATAAAGATAGGGACAGG
GAAAAGGAAAGAGATAAAGAAAAAGAGAGAGATGATAAAAAAAAAAAAGAGAAAGATCCA
GAAAAGAGATACAAA
>ENSTGUT00000003067_common_whitethroat_Z
ATGACAAGTCTGATGCCTGGTGCAGGGTTGCTTCCTATACCTACACCAACCCCCTTGACT
ACACTTGGTGTTTCACTTGGTACTTTAGGAGCTATACCGGCAGCAGCACTGGATCCAAAC
ATTGCACTGGGAGAAATACCACAACCACCAATTATGGGAAATGTGGATCCATCCAAAATT
GATGAAATCAGGAGAACAGTCTATAATTCCCAGACTACAACAGCAGATCAGCTGCTCGAA
TTCTTTAAGCAAGTTGGAGAAGTCAAATTTGTGCGAATGGCAGGTGATGAGACGCAGCCA
ACACGCTTTGCTTTTGTGGAATTTGCAGACCAAAATTCTGTACCTCGAGCTCTTGCCTTT
AATGGAGTTATGTTTGGGGATCGGCCATTGAAGATAAATCACTCCAATAATGCAATAGTG
AAGCCTCCTGAAATGACACCACAAGCTGCTGCCAAGGAGCTAGAAGAGGTGATGAAGAGA
GTAAGGGAAGCCCAGTCTTTTATATCTGCTGCTATTGAGCCGGAGTCTGGAAAGAGCAGT
GAAAGAAAAGGCGGTCGATCTCGTTCCCATTCTCGTTCAGAATCCAGGTCTAGCTCAAAA
TCCCGATCTAGAAGGAAAAGGTCACACTCAAAACACAGAAGTAGATCTGGCAACAGATCT
CTCTCAAGGCACAAGGACAGACGCAGATCCAGAAGCCCCCTGAAGAAACGGTCTAGATCT
ACGGAAAGACGGAAATCGAGAAGCCGCTCTCGTTCTCGGGACAAGAAAAGAGACAAAGAA
AAGATCAAGGAAAAAGAAAAGGCCAAAGACAGAGACCGGGACAAGGAGAAGGATAGGGAT
CGAGACAAAGACAGGGAAAGAGAGCGAGATAAAGAGAGAAATAGGGAGAAGGACAAGGAG
AGAGATAAAGAGCGAAGCAAAGATAGAGAGAGAACCCGAGACGATAAAGATAGGGACAGG
GAAAAGGAAAGAGATAAAGAAAAAGAGAGAGATGATAAAAAGAAGAAAGATAAAGATCCA
GAAAAGAAAAAAAAA
>ENSTGUT00000003067_zebrafinch
ATGACAAGTCTGATGCCTGGTGCAGGGTTGCTTCCTATACCTACACCAACTCCCTTGACT
ACACTTGGTGTTTCACTTGGTACTTTAGGGGCTATACCAGCAGCAGCATTGGATCCTAAC
ATTGCACTGGGAGAAATACCACAACCACCAATTATGGGAAATGTGGATCCATCCAAAATT
GATGAAATCAGGAGAACAGTCTATAATTCCCAGACTACAACAGCAGATCAGCTGCTTGAA
TTCTTTAAGCAAGTTGGAGAAGTCAAATTTGTGCGAATGGCAGGTGATGAGACGCAACCA
ACACGATTTGCTTTTGTGGAATTTGCAGACCAAAATTCTGTACCTCGAGCTCTTGCCTTT
AATGGAGTTATGTTTGGAGACCGGCCACTGAAGATAAATCACTCCAATAATGCAATAGTG
AAGCCTCCTGAAATGACACCACAAGCTGCTGCCAAGGAGCTAGAAGAAGTGATGAAGAGA
GTAAGGGAAGCCCAGTCTTTTATATCTGCTGCTATTGAGCCAGAGTCTGGAAAGAGCAGT
GAAAGAAAAGGCGGTCGATCTCGTTCCCATTCTCGTTCAGAATCCAGGTCTAGTTCAAAA
TCCCGATCTAGAAGGAAAAGATCACACTCAAAACACAGAAGTAGATCTGGCAACAGATCT
CTCTCAAGACACAAGGACAGACGCAGATCCCGAAGTCCTCTGAAAAAACGGTCTAGATCT
ATGGAAAGACGGAAATCAAGAAGTCGCTCTCGTTCTCGGGACAAGAAAAGAGACAAAGAA
AAGATCAAGGAAAAAGAAAAGGCCAAAGACAGAGACCGAGACAAAGAGAAGGATAGAGAT
CGAGGCAAAGACAGGGAAAGAGAGCGAGATAAAGAGAGAAATAGGGAGAAGGACAAGGAG
AGAGATAAAGAGCGAAGCAAAGACAGAGAGAGAGCCCGAGACGATAAAGATAGGGAGAAG
GAAAAGGAAAAAGATAAAGAAAAAGAGAGAGATGATAAAAGGAAGAAAGAAAAAAAGAGA
GAAAAGAAAAAAAGT
>ENSTGUT00000003277_common_whitethroat_W
ATGATGTTTGATGATAGAAGGGGACGTCCAGTAGGCTTTCCTATGCGTGGAAGAGGAGGC
TTTGATCGAATGCCTCGTGGCGGACGACCTATGCCTCCATCAAGAAGAGATTATGATGAT
ATGAGCCCTCGCAGAGGACCTCCACCACCACCACCAGGCCGTGGTGGCAGAGGTGGCAGC
AGAGCTCGTAATCTACCTCTTCCTCCTCCACCACCTCCTCGTGGCGGAGATCTGATGTCC
TATGACCGAAGGGGCAGACCAGGAGACCGTTACGATGGCATGGTATTTAAAATTTGCTCT
GTTGTTGGTCCTCATGTGGAAGAATATTTGAGGTTTGAGGGTGGCTCTGGATATGACTAT
TCTTACACAGGGGGCCGTGGTTCATATGGAGATCTTGGTGGACCCATCATCACAACACAA
GTAACGATTCCCAAAGATTTGGCAGGTTCTATTATTGGAAAGGGAGGCCAGAGAATCAAA
CAAATACGTCATGAGTCAGGAGCTTCAATCAAAATTGATGAACCACTAGAAGGCTCAGAA
GATCGAATAATAACTATTACAGGAACGCAGGACCAGATACAAAATGCTCAATATTTACTG
CAGAATAGGCAAGTT
>ENSTGUT00000003277_common_whitethroat_Z
ATGATGTTTGATGATAGAAGGGGACGGCCGGTGGGCTTTCCGATGCGTGGAAGAGGAGGT
TTTGATCGAATGCCCCGTGGTGGGCGACCTATGCCTCCCTCAAGAAGAGATTATGATGAC
ATGAGCCCTCGCAGAGGACCTCCACCACCTCCACCGGGTCGTGGGGGTAGAGGTGGCAGC
AGAGCTCGTAATCTTCCTCTTCCTCCTCCACCACCTCCTCGTGGCGGAGATCTGATGTCC
TATGACCGAAGGGGCAGACCAGGAGACCGTTACGATGGCATGGTATTTAAAATTTGCTCT
GTTGTTGGTCCTCATGTGGAAGAATATTTGAGGTTTGAGGGTGGCTCTGGTTATGATTAT
TCTTACGCAGGGGGACGTGGTTCATATGGAGATCTTGGTGGACCCATCATCACAACACAA
GTAACGATTCCCAAAGATTTGGCAGGATCTATTATTGGAAAGGGAGGCCAGAGAATCAAA
CAAATACGTCATGAGTCAGGAGCTTCGATCAAAATTGATGAACCACTAGAAGGCTCAGAA
GATCGGATAATAACTATTACAGGAACACAGGACCAGATACAAAATGCACAGTATTTGCTG
CAGAACAGGCAAGTT
>ENSTGUT00000003277_zebrafinch
ATGATGTTTGATGATAGAAGGGGACGGCCAGTGGGCTTTCCAATGCGTGGAAGAGGAGGT
TTTGATCGAATGCCCCGCGGTGGACGACCTATGCCTCCCTCAAGAAGAGATTATGATGAT
ATGAGCCCTCGCAGAGGACCACCACCACCTCCACCAGGTCGAGGTGTTAGAGGTGGCAGC
AGAGCTCGTAATCTTCCTCTTCCTCCTCCACCACCTCCTCGTGGCGGAGATCTGATGTCC
TATGACCGAAGGGGCAGACCAGGAGACCGCTACGATGGCATGGTATTTAAAATTTGCTCT
GTTGTTGGTTCTCCTGTGAATGAATATTTGAGGTTTGAGGGTGGCTCTGGTTATGATTAT
TCTTATGCAGGGGGGCGTGGATCATACGGTGATCTTGGTGGACCCATCATCACAACACAA
GTAACGATTCCCAAAGATTTGGCAGGATCTATTATTGGAAAGGGAGGCCAGAGAATCAAA
CAAATACGTCATGAGTCAGGAGCTTCGATCAAAATTGATGAACCACTAGAAGGCTCAGAA
GATCGGATAATAACTATTACAGGAACACAGGACCAGATACAAAATGCACAGTATTTGCTG
CAGAACAGGCAAGTT
>ENSTGUT00000003565_common_whitethroat_W
ATGACTTTGGAGTCCATGATGGCGTGCTGCCTGAGCGAGGAAGCCAAGGAAGCCCGGCGG
ATCAACCGTCGGGAACTGAAGCTGCTGCTGCTGGGCACAGGAGAGAGTGGCAAAAGCACA
TTCATCAAACAAATGAGAATCATTCATGGATCAGGTTACTCTGATGAAGACAAAAGAGGC
TTTACAAAATTGGTGTACCAGAATATATTTACAGCAATGCAGGCCATGATCAGAGCCATG
GATACCCTCAAAATCCCATACAAGTATGACCATAATAAGGCTCATGCACAGTTAGTACGA
GAAGTCGATGTAGAGAAGGTGTCAACTTTTGAGAACCCCTATGTAGATGCACTGAGAAGT
TTATGGAACGACCCTGGAATCCAGGAATGTTATGATAGACGACGAGAATATCAGTTATCA
GATTCAACAAAATATTACCTTAACGACGACCGCATAGCAGATTCGGCCTATCTGCCAACT
CAGCAAGATGTGCTTAGAGTTCGAGTCCCAACAACAGGGATCATTGAATATCCATTTGAC
TTACAAAGCGTCATTTTCAGAATGGTGGATGTAGGAGGCCAAAGATCAGAAAGAAGAAAA
TGGATACATTGCTTTGAAAATGTCACATCTATCATGTTCCTAGTAGCTCTTAGTGAATAT
GATCAAGTGCTTGTGGAGTCTGACAATGAGAATCGAATGGAAGAAAGCAAAGCACTCTTT
AGGACAATTATCACATATCCATGGTTCCAGAATTCTTCGGTCATTCTGTTCTTAAATAAA
AAAGATCTTTTAGAGGAGAAAATTATGTACTCCCATTTAGTTGATTATTTCCCAGAGTAT
GATGGACCACAACGGGATGCACAAGCGGCACGAGAGTTCATCTTGAAGATGTTTGTAGAC
CTGAATCCAGACAGTGACAAAATTATCTACTCCCACTTCACTTGTGCTACAGACACAGAG
AATATACGGTTTGTCTTTGCTGCTGTCAAGGACACGATTCTACAGTTAAACCTGAAGGAA
TACAACCTGGTC
>ENSTGUT00000003565_common_whitethroat_Z
ATGACTCTGGAGTCCATCATGGCGTGCTGCCTGAGCGAGGAAGCCAAGGAAGCCCGGCGG
ATCAACCGCCGCGAGCTGAAGCTGCTGCTGCTGGGCACAGGAGAGAGTGGCAAAAGCACA
TTTATCAAGCAGATGAGAATCATTCATGGATCAGGTTACTCTGATGAAGACAAAAGGGGC
TTTACAAAACTGGTGTACCAGAATATATTTACAGCAATGCAGGCCATGATCAAGGCCATG
GATACCCTCAAAATCCCATACAAGTGTGAAAATAACAAGGTTCATGCACTATTAGTTCGA
GAAGTTGATGTAGAGAAAGTGTCAAGTTTTGAGAACCCGTATGTAGATGCAATAAGAAGC
TTATGGAATGACCCTGGAATTCAGGAGTGTTACGATAGACGACGGGAATATCAATTATCA
GATTCAACTAAATACTATCTTAATGACGACCGCATAGCAGATTCCACCTATCTGCCAACC
CAGCAGGATGTGCTCAGAGTTCGAGTTCCAACAACAGGGATCATTGAATATCCATTCGAC
TTACAAAGTGTCATTTTCAGGATGGTGGATGTAGGAGGCCAGCGATCAGAAAGAAGAAAA
TGGATACATTGCTTTGAAAATGTCACATCTATCATGTTCCTAGTAGCACTTAGTGAATAT
GATCAAGTGCTTGTGGAGTCAGATAATGAGAATCGAATGGAAGAAAGCAAAGCACTCTTT
AGGACAATTATCACATATCCGTGGTTCCAGAACTCTTCAGTTATTCTGTTCTTAAATAAA
AAAGATCTACTAGAGGAGAAAATTATGTACTCCCATCTAGTTGATTATTTTCCAGAGTAT
GATGGACCACAGCGGGATGCACAGGCAGCACGAGAGTTCATCCTGAAGATGTTCGTAGAC
CTGAATCCAGACAGTGACAAAATTATCTACTCTCACTTCACATGTGCTACTGACACAGAG
AACATCCGCTTCGTCTTTGCTGCTGTCAAGGACACGATCCTACAGTTAAACCTGAAGGAG
TACAACCTGGTC
>ENSTGUT00000003565_zebrafinch
ATGACTCTGGAGTCCATCATGGCGTGCTGCCTGAGCGAGGAAGCCAAGGAAGCCCGGCGG
ATCAACCGCCGCGAGCTGAAGCTGCTGCTGCTGGGCACAGGAGAGAGTGGCAAAAGCACA
TTTATCAAGCAAATGAGAATCATTCATGGATCAGGTTACTCTGATGAAGACAAAAGGGGC
TTTACAAAACTGGTGTACCAGAATATATTTACAGCAATGCAAGCCATGATCAAGGCCATG
GATACCCTCAAAATCCCATACAAGTGTGAAAATAACAAGGTTCATGCACTATTAGTTCGA
GAAGTTGATGTAGAGAAGGTGTCAAGTTTTGAGAACCCATATGTAGATGCAATAAGAAGC
TTATGGAATGACCCTGGAATTCAGGAGTGTTACGACAGACGACGGGAATATCAATTATCA
GATTCAACTAAATACTATCTTAATGACGACCGCATAGCAGATTCCACCTATCTGCCAACC
CAGCAAGATGTGCTCAGAGTTCGAGTCCCAACAACAGGGATCATTGAATATCCATTTGAT
TTACAAAGCGTCATTTTCAGAATGGTGGATGTAGGAGGCCAACGATCAGAAAGGAGAAAA
TGGATACATTGCTTTGAAAATGTCACATCTATCATGTTCCTAGTAGCTCTTAGTGAATAT
GATCAAGTGCTTGTGGAGTCAGATAATGAGAATCGAATGGAAGAAAGCAAAGCACTCTTT
CGGACAATTATCACATATCCATGGTTCCAGAACTCTTCAGTTATTCTGTTCTTAAATAAG
AAAGATCTTCTGGAGGAGAAAATTATGTACTCCCATCTAGTTGATTATTTTCCAGAGTAT
GATGGACCACAGCGGGATGCACAGGCAGCACGAGAGTTCATCCTGAAGATGTTCGTAGAC
CTGAATCCAGACAGTGACAAAATTATCTACTCTCACTTCACATGTGCTACAGACACAGAG
AACATCCGCTTCGTCTTTGCTGCTGTCAAGGACACAATCCTACAGTTAAACCTGAAGGAG
TACAACCTGGTC
>ENSTGUT00000005396_zebrafinch
TCTTCACAGACATACAACCAAATTGAATTAGCCTGCCAAAAAGAAAGAGAGTTTGTGAAG
CACTCTGTAGAAAGCACATGGAACCTAGCAGAAGCCCAGCAAAAATTTGGTAGTTTAGCA
CTGCATAATTCAGAATCCTGTGATCAGGAGTCTGCTCAAGCAAGGACTGAAGCTGCTGAG
TTGAGATGGAGAGAGAGAAAAGAAGAACGGGAACGACAGAATTGGAATACAGATTTTAAT
AAGAGCTTTATTAATCAAAAAAGAAAAGAAATTGAAGATGAAGCTGTGTCTGAACCACTT
ATGCAAAAACATGAACAAAAGATTAGACACTTCGGCATGCTGAGCAGATGGGATGATAGT
CAAAGGTTTTTGTCTGATCACCCATACCTTGTATGTGAAGAAACATCTAGGTATCTCATG
TTGTGGTGTTTTCATCTAGAAGCTGAACAGAAAAGAGCTCTGATGGAGCAAGTAGCACAC
CAAGCAGTTGTAATGCAGTTTATTATAGAGATTGCCAGAAGCTGCAATGTGGATCCAAGA
GGATGTTTTCGTCTCTTTTTCCAAAAAGCCAAAGTAAGAGAAGGCTACTTTGAGGCCTTT
AAAAATGAACTTGAGGCATTCAAGACAAGAGTGAGAGTCTGGTCACAGTCACATGGCTTT
CAAACTATGTTGCTCCATGATCTCGTCAGTCCTGGTGTGGGAGACATTAATCTGTCAGTG
TTTCATCTGTTGCAGAACACAGGAGATCTACAAGGTTCCATAAACACAGATGTCTGCAGT
TTCAACTCTGTGATACAAAGAGATGAAGAAGAATCCAAAATGATGGACACATTA
>ENSTGUT00000005396_common_whitethroat_W
TCCTTACAGACATACAGCCAAATTGAATTAGCCTGCCAAAAAGAAAGAGAGTTTGTGAAG
CACTCTGTAGAATGCACATGGAATCTAGCAGAAGCTCAGCAGAAACTTGGTAGTTTAGCA
CTGCATAATTCAGAATCCTGTGATCAGGAATCTGCTCAAGCAAGGACAGAAGCTGCTGAG
TTGAGATGGAGAGAGAGAAAAGAAGAAAGGGAAAGACAGAATTGGAATACAGATTTTAAT
AAGAGTTTTATTAATCAAAAAAGAAAAGAAATTGAAGATGAAGCTGTGTCTGAACCACTT
ATGCAAAAACATGAACAAAAGATTAGACACTTTGGCATGCTGGGCAGATGGGATGACAGT
CAAAGATTTTTGTCTGATCACCCATATCTTGTATGTGAAGAAACAGCTAAATATCTCATC
TTATGGTGTTTTCATCTAGAAGCTGAACAGAAAAGAGCTCTGATGGAACAAATAGCACAC
CAAGCACTTGTGATGCAGTTTATTATAGAAATGGCCAGAAGTTGTAATGTGGATCCAAGA
GGCTGTTTTCGTCTATTCTTCCAAAAAGCCAAAGTAAGAGAAGGCTACTTTGAGGCCTTT
AAAAATGAACTTGAGGCATTCAAGACAAGAGTGAGAATCTGGTCACAATCACATGGCTTT
CAAACTATGTTACTTCATGATCTCGTCAGTCCTGGTGTGGGAGACATTAAGCTGTCAATT
TCTCATCTGTTCCAGAACACAGGAGATCTACAAGGTTCCATAAACACAGATGTCTGCAGT
TTCAACTCTGTGATACAAAGAGATGAAGAAGAATCGAAAATGATGGACACATTA
>ENSTGUT00000005396_common_whitethroat_Z
TCCTTACAGACATACAGCCAAATTGAATTAGCCTGCCAAAAAGAAAGAGAGTTTGTGAAG
CACTCTGTAGAATGCACATGGAACCTAGCAGAAGCCCAGCAAAAATTTGGTAGTTTAGCA
TTGCATAATTCAGAATCCTGTGATCAGGAATCTGCTCAAGCAAGGACAGAAGCTGCTGAG
TTGAGATGGAGAGAGAGAAAAGAAGAAAGGGAAAGACAGAATTGGAACACAGATTTTAAC
AAGAGTTTTATTAATCAAAAAAGAAAAGAAATTGAAGATGAAGCTGTGTCTGAACCACTT
ATGCAAAAACATGAACAAAAGATTAGACACTTTGGTATGCTGAGCAGATGGGATGATAGT
CAAAGGTTTTTGTCTGATCACCCATACCTTGTATGTGAAGAAACATCTAGGTATCTCATG
TTATGGTGTTTTCATCTAGAAGCTGAACAGAAAAGAGCTCTGATGGAGCAAGTAGCACAC
CAAGCAGTTGTAATGCAGTTTATTATAGAAATTGCCAGGAGCTGCAATGTGGATCCAAGA
GGATGTTTTCGTCTCTTTTTCCAAAAAGCCAAAGTAAGAGAAGGCTACTTTGAGGCCTTT
AAAAATGAACTTGAGGCATTCAAGACAAGAGTGAGAATCTGGTCACAATCACATGGCTTT
CAAACTATGTTACTTCATGATCTCGTCAGTCCTGGTGTGGGAGACATTAAGCTGTCAATT
TCTCATCTGTTCCAGAACACAGGAGATCTACAAGGTTCCATAAACACAGATGTCTGCAGT
TTCAACTCTGTGATACAAAGAGATGAAGAAGAATCGAAAATGATGGACACATTA
>ENSTGUT00000005526_common_whitethroat_W
ATGCAGACATCAGAGACTGGGTCAGACACAGGTTCGACTGTGACTTTACAAGCATCGGTG
GCTGGCCAGGCAGCAGGGCCCACACAGGTAGTACAGCAGGTACCGGTTCAGCAACAGGTA
CAAGTACAGTCTGTGCAACAGGTGCAACATGTCTACCCAGCCCAGGTTCAGTATGTGGAG
GGAAGTGACACAGTCTACACAAATGGAACAACTTATCCTTACACGGAAACCCAGATGTAT
AGCCAAAACACTGGGGGAAATTACTTCGAAGGAAGTTCTTCACAGGCAACTACAGTGGTC
TCCTCTCATAGTATGGTGGGCACCGGAGGGATTCAGATGAGTGTTGCAGGAGGACAGCTC
ATTAACAACTCAGGAGGGACCTATCTGATTGGCAATTCAATGGAAAATTCTGGTCATTCA
GTGACGCATCGGGCCTCCCCAGCTACAATTGAAATGGCGATTGAGACACTTCAAAAGTCT
GATGGTCTTTCTACTCACAGAAGCTCTCTTCTCAACAGCCATCTCCAATGGCTTTTAGAC
AACTATGAAACTGCAGAAGGAGTGAGTCTCCCCAGAAGTACCCTTTACAACCATTACTTA
[truncated: 43,421 more chars]
