# Supplementary material for: Insights into Avian Incomplete Dosage Compensation: Sex-Biased Gene Expression Coevolves with Sex Chromosome Degeneration in the Common Whitethroat
Source: Genes (Basel). 2018 Jul 26;9(8):373. doi: 10.3390/genes9080373 (PMC6116046; doi:10.3390/genes9080373)
Supplement: Supplementary file 1 [file genes-09-00373-s001.zip › Suppl Table S5.Significantly_sexbiased_genes_per_chromosome.xlsx]

## Sheet: Suppl Table 5.Significantly_sex
Supplementary Table S5. Number of significantly sex-biased genes on each chromosome (chromosome names according to the zebra finch genome tgu3.2.4)
ZF_chromosome	Significantly sex-biased genes (padj < 0.05)
1	8
10	2
11	2
13	1
14	2
15	3
17	1
18	1
19	2
1A	6
2	8
20	1
24	2
25	1
25_random	1
28	1
3	6
3_random	1
4	2
4A	38
4A_random	1
5	7
6	2
7	2
8	3
8_random	1
9	2
MT	2
Un	10
Z	339
Z_random	12
