# Supplementary material for: Insights into Avian Incomplete Dosage Compensation: Sex-Biased Gene Expression Coevolves with Sex Chromosome Degeneration in the Common Whitethroat
Source: Genes (Basel). 2018 Jul 26;9(8):373. doi: 10.3390/genes9080373 (PMC6116046; doi:10.3390/genes9080373)
Supplement: Supplementary file 1 [file genes-09-00373-s001.zip › Suppl Table S2.Gene information.xlsx]

## Sheet: Blad1
Supplementary Table S2. Information of the genes on the neo-sex chromosome (n = 64) and the ancestral sex chromosome (n = 39)
Nr	Sex chromosome	ZF chromosome	StartPos	EndPos	ZFTranscript	ZFGene	ZFProtein	Gene	Description	Coding	t	S	N	dN/dS	dN	dS	lnL	log2FoldChange	F-to-M genome coverage
1	Neo-SC	4A	56718	66974	ENSTGUT00000002189	ENSTGUG00000002099	ENSTGUP00000002169.1	HTATSF1	HIV-1 Tat specific factor 1 [Source:HGNC Symbol;Acc:HGNC:5276]	protein_coding	0.1118	313.7	694.3	0.1271	0.0119	0.0935	-1475.81	0.389412492743715	1.10231488888889
2	Neo-SC	4A	76146	77294	ENSTGUT00000002191	ENSTGUG00000002106	ENSTGUP00000002171.1	VGLL1	vestigial like family member 1 [Source:HGNC Symbol;Acc:HGNC:20985]	protein_coding	0.1414	162.5	380.5	0.5503	0.0379	0.0688	-852.331	-0.563281674627847	0.987227
3	Neo-SC	4A	109426	147264	ENSTGUT00000002219	ENSTGUG00000002111	ENSTGUP00000002199.1	ARHGEF6	Rac/Cdc42 guanine nucleotide exchange factor 6 [Source:HGNC Symbol;Acc:HGNC:685]	protein_coding	0.0897	721.2	1588.8	0.2405	0.0151	0.0626	-3442.28	0.0379375360102988	1.12131627272727
4	Neo-SC	4A	154964	164129	ENSTGUT00000002222	ENSTGUG00000002135	ENSTGUP00000002202.1	RBMX	RNA binding motif protein, X-linked [Source:HGNC Symbol;Acc:HGNC:9910]	protein_coding	0.1445	228.4	500.6	0.0267	0.0039	0.1453	-1036.15	0.169177022643254	1.039415625
5	Neo-SC	4A	171628	195214	ENSTGUT00000002237	ENSTGUG00000002138	ENSTGUP00000002217.1		Novel gene, protein coding	protein_coding	0.0451	302.8	600.2	0.0416	0.0017	0.0414	-1255.25	-0.0151757658939218	1.00543182352941
6	Neo-SC	4A	298368	300953	ENSTGUT00000002243	ENSTGUG00000002155	ENSTGUP00000002223.1	ZIC3	Zic family member 3 [Source:HGNC Symbol;Acc:HGNC:12874]	protein_coding	0.1038	112.8	799.2	0.0411	0.0089	0.2167	-1251.96	-0.494687865179988	1.095772
7	Neo-SC	4A	495952	535936	ENSTGUT00000002260	ENSTGUG00000002160	ENSTGUP00000002240.1		Novel gene, protein coding	protein_coding	0.0736	204.4	524.6	0.0791	0.0058	0.0727	-1059.28	0.0230672824905186	1.0167292
8	Neo-SC	4A	727985	760475	ENSTGUT00000002292	ENSTGUG00000002176	ENSTGUP00000002272.1	MCF2	MCF.2 cell line derived transforming sequence [Source:HGNC Symbol;Acc:HGNC:6940]	protein_coding	0.1901	279.1	827.9	0.1133	0.0213	0.1881	-1732.5	-0.177692890088629	1.06388878571429
9	Neo-SC	4A	777964	809989	ENSTGUT00000002333	ENSTGUG00000002206	ENSTGUP00000002312.1	ATP11C	ATPase phospholipid transporting 11C [Source:HGNC Symbol;Acc:HGNC:13554]	protein_coding	0.0881	900.9	2357.1	0.0616	0.0056	0.0915	-4782.1	-0.133570459970078	1.061507
10	Neo-SC	4A	855076	857515	ENSTGUT00000002334	ENSTGUG00000002247	ENSTGUP00000002313.1		Novel gene, protein coding	protein_coding	0.4071	71.1	480.9	0.0406	0.0336	0.8269	-821.963	-0.378296572997972	0.9419005
11	Neo-SC	4A	863678	870665	ENSTGUT00000002366	ENSTGUG00000002253	ENSTGUP00000002345.1		Novel gene, protein coding	protein_coding	0.0488	318.9	821.1	0.189	0.0074	0.0391	-1580.46	-0.589861475682441	1.1547353125
12	Neo-SC	4A	870984	873639	ENSTGUT00000002367	ENSTGUG00000002280	ENSTGUP00000002346.1	TRMT12	tRNA methyltransferase 12 homolog [Source:HGNC Symbol;Acc:HGNC:26091]	protein_coding	0.2014	118.7	508.3	0.3832	0.0515	0.1343	-965.509	0.0308208079880324	0.939087
13	Neo-SC	4A	874626	880963	ENSTGUT00000002385	ENSTGUG00000002281	ENSTGUP00000002364.1	SYTL4	synaptotagmin like 4 [Source:HGNC Symbol;Acc:HGNC:15588]	protein_coding	0.1003	172.3	688.7	0.1919	0.0181	0.0945	-1222.3	-1.17204463082772	0.981616764705882
14	Neo-SC	4A	924935	978028	ENSTGUT00000002416	ENSTGUG00000002323	ENSTGUP00000002394.1	PCDH19	protocadherin 19 [Source:HGNC Symbol;Acc:HGNC:14270]	protein_coding	0.2273	268.2	874.8	0.0847	0.0214	0.253	-1739.74	-0.195707529057628	1.1372022
15	Neo-SC	4A	1629376	1728255	ENSTGUT00000002483	ENSTGUG00000002329	ENSTGUP00000002459.1	DIAPH2	diaphanous related formin 2 [Source:HGNC Symbol;Acc:HGNC:2877]	protein_coding	0.0686	309.1	1022.9	0.128	0.0089	0.0692	-1903.46	-0.261016371810097	1.10251008
16	Neo-SC	4A	3782851	3831479	ENSTGUT00000002511	ENSTGUG00000002398	ENSTGUP00000002487.1	KLHL4	kelch like family member 4 [Source:HGNC Symbol;Acc:HGNC:6355]	protein_coding	0.0993	251.1	729.9	0.2149	0.0171	0.0796	-1467.98	-0.527897732166938	1.36814272727273
17	Neo-SC	4A	3984549	4120289	ENSTGUT00000002525	ENSTGUG00000002423	ENSTGUP00000002501.1	DACH2	dachshund family transcription factor 2 [Source:HGNC Symbol;Acc:HGNC:16814]	protein_coding	0.0624	388.3	925.7	0.2106	0.0099	0.0468	-1887.69	-0.205336156340317	1.13857109090909
18	Neo-SC	4A	4387103	4400814	ENSTGUT00000002566	ENSTGUG00000002466	ENSTGUP00000002542.1	ZNF711	zinc finger protein 711 [Source:HGNC Symbol;Acc:HGNC:13128]	protein_coding	0.0246	783.8	1487.2	0.5347	0.0063	0.0118	-3119.61	-0.0388700360166514	1.09078671428571
19	Neo-SC	4A	4421488	4428992	ENSTGUT00000002573	ENSTGUG00000002477	ENSTGUP00000002549.1	APOOL	apolipoprotein O like [Source:HGNC Symbol;Acc:HGNC:24009]	protein_coding	0.0848	142.3	373.7	0.5072	0.0223	0.044	-753.838	0.502337043786025	1.02916525
20	Neo-SC	4A	4440678	4614554	ENSTGUT00000002592	ENSTGUG00000002481	ENSTGUP00000002567.1		Novel gene, protein coding	protein_coding	0.0723	745.8	2059.2	0.1682	0.0104	0.0619	-4144.39	0.0332876687098304	1.14933460869565
21	Neo-SC	4A	4645348	4672458	ENSTGUT00000002603	ENSTGUG00000002499	ENSTGUP00000002576.1	HDX	highly divergent homeobox [Source:HGNC Symbol;Acc:HGNC:26411]	protein_coding	0.0412	613.1	1390.9	0.3573	0.0089	0.0248	-2867.81	0.308833262707943	1.07359533333333
22	Neo-SC	4A	4707076	4744905	ENSTGUT00000002623	ENSTGUG00000002510	ENSTGUP00000002595.1	RPS6KA6	ribosomal protein S6 kinase A6 [Source:HGNC Symbol;Acc:HGNC:10435]	protein_coding	0.0123	373	875	0.1048	0.0012	0.011	-1722.69	0.338166422620112	1.058346
23	Neo-SC	4A	5066976	5085573	ENSTGUT00000002643	ENSTGUG00000002535	ENSTGUP00000002615.1		Novel gene, protein coding	protein_coding	0.1189	238.2	757.8	0.3693	0.0281	0.0762	-1474.01	0.0806951476174035	1.04644427272727
24	Neo-SC	4A	5170383	5205716	ENSTGUT00000002666	ENSTGUG00000002561	ENSTGUP00000002638.1	BRWD3	bromodomain and WD repeat domain containing 3 [Source:HGNC Symbol;Acc:HGNC:17342]	protein_coding	0.0438	1065	2379	0.1283	0.0047	0.0367	-4921.91	0.38704443260035	1.05369260526316
25	Neo-SC	4A	5292374	5300813	ENSTGUT00000002684	ENSTGUG00000002582	ENSTGUP00000002656.1		Novel gene, protein coding	protein_coding	0.044	168	558	0.1198	0.0054	0.0453	-995.44	-0.164566898453944	1.1173915
26	Neo-SC	4A	5539508	5552080	ENSTGUT00000002730	ENSTGUG00000002622	ENSTGUP00000002702.1		Novel gene, protein coding	protein_coding	0.0347	136.4	478.6	0.0482	0.0021	0.0446	-838.569	0.166466944393137	1.204752
27	Neo-SC	4A	5553341	5558993	ENSTGUT00000002747	ENSTGUG00000002632	ENSTGUP00000002719.1	ARR3	arrestin 3 [Source:HGNC Symbol;Acc:HGNC:710]	protein_coding	0.0588	274.9	835.1	0.102	0.0062	0.0604	-1550.25	1.62291806872333	1.2768326875
28	Neo-SC	4A	5586494	5591489	ENSTGUT00000002780	ENSTGUG00000002673	ENSTGUP00000002752.1		Novel gene, protein coding	protein_coding	0.0845	199.9	706.1	0.4082	0.0213	0.0523	-1276.45	0.712262699739062	0.996221714285714
29	Neo-SC	4A	5622593	5648501	ENSTGUT00000002798	ENSTGUG00000002685	ENSTGUP00000002770.1	EDA	ectodysplasin A [Source:HGNC Symbol;Acc:HGNC:3157]	protein_coding	0.0841	202.3	550.7	0.1172	0.0093	0.0791	-1099.4	0.566267608263592	1.12374571428571
30	Neo-SC	4A	6367399	6405027	ENSTGUT00000002865	ENSTGUG00000002739	ENSTGUP00000002836.1		Novel gene, protein coding	protein_coding	0.1028	365.9	987.1	0.466	0.0262	0.0561	-2018.88	-0.644173073998635	0.984047
31	Neo-SC	4A	6416086	6447982	ENSTGUT00000002888	ENSTGUG00000002760	ENSTGUP00000002859.1	AR	androgen receptor [Source:HGNC Symbol;Acc:HGNC:644]	protein_coding	0.0699	222.7	704.3	0.1913	0.0116	0.0605	-1318.75	0.0341550310646365	1.095061125
32	Neo-SC	4A	6604433	6615495	ENSTGUT00000002921	ENSTGUG00000002805	ENSTGUP00000002892.1		Novel gene, protein coding	protein_coding	0.0789	365.7	819.3	0.4637	0.0194	0.0418	-1744.91	0.180811635677703	1.10865933333333
33	Neo-SC	4A	6700982	6709310	ENSTGUT00000002932	ENSTGUG00000002818	ENSTGUP00000002903.1		Novel gene, protein coding	protein_coding	0.1799	259	647	0.4616	0.045	0.0974	-1464.43	-0.307929682289736	1.02451825
34	Neo-SC	4A	6729977	6745146	ENSTGUT00000002949	ENSTGUG00000002826	ENSTGUP00000002920.1	MSN	moesin [Source:HGNC Symbol;Acc:HGNC:7373]	protein_coding	0.0395	253.6	847.4	0.0224	0.0012	0.0532	-1483.93	0.245657347537494	1.10295741666667
35	Neo-SC	4A	6817137	6822759	ENSTGUT00000002964	ENSTGUG00000002846	ENSTGUP00000002935.1	ZC3H12B	zinc finger CCCH-type containing 12B [Source:HGNC Symbol;Acc:HGNC:17407]	protein_coding	0.0435	722.7	1761.3	0.4642	0.0108	0.0234	-3567.93	0.169399643224797	1.0452546
36	Neo-SC	4A	6841876	6849711	ENSTGUT00000002969	ENSTGUG00000002853	ENSTGUP00000002940.1	ZC4H2	zinc finger C4H2-type containing [Source:HGNC Symbol;Acc:HGNC:24931]	protein_coding	0.0277	192	456	0.0848	0.0022	0.0259	-871.639	0.384330735935221	1.0563122
37	Neo-SC	4A	6891188	6904585	ENSTGUT00000002971	ENSTGUG00000002859	ENSTGUP00000002942.1		Novel gene, protein coding	protein_coding	0.0436	196.9	352.1	0.5633	0.0114	0.0202	-768.005	-0.0771278590337293	1.079275
38	Neo-SC	4A	6927546	6931214	ENSTGUT00000002976	ENSTGUG00000002863	ENSTGUP00000002947.1	FHL1	four and a half LIM domains 1 [Source:HGNC Symbol;Acc:HGNC:3702]	protein_coding	0.0494	162.1	686.9	0.065	0.0044	0.0676	-1181.3	0.15720722247936	1.0420392
39	Neo-SC	4A	6974324	6995769	ENSTGUT00000003008	ENSTGUG00000002865	ENSTGUP00000002979.1	SLC9A6	solute carrier family 9 member A6 [Source:HGNC Symbol;Acc:HGNC:11079]	protein_coding	0.0754	517.6	1297.4	0.1671	0.0104	0.0621	-2640.11	0.184833468386221	1.07956211111111
40	Neo-SC	4A	7011533	7033361	ENSTGUT00000003032	ENSTGUG00000002901	ENSTGUP00000003003.1		Novel gene, protein coding	protein_coding	0.0473	735.1	1751.9	0.2114	0.0075	0.0355	-3574.75	-0.0389229911151943	1.08229458823529
41	Neo-SC	4A	7089425	7097712	ENSTGUT00000003038	ENSTGUG00000002920	ENSTGUP00000003009.1	MOSPD1	Taeniopygia guttata motile sperm domain containing 1 (MOSPD1), mRNA. [Source:RefSeq mRNA;Acc:NM_001245676]	protein_coding	0.0236	181.3	460.7	0.001	0	0.0278	-877.465	-0.0162775327921018	1.0655236
42	Neo-SC	4A	7106652	7120304	ENSTGUT00000003045	ENSTGUG00000002926	ENSTGUP00000003016.1		Novel gene, protein coding	protein_coding	0.0557	239.2	594.8	0.5591	0.0151	0.0271	-1224.39	0.0200160610595009	0.9961889
43	Neo-SC	4A	7126219	7133698	ENSTGUT00000003064	ENSTGUG00000002933	ENSTGUP00000003035.1		Novel gene, protein coding	protein_coding	0.0718	206.6	486.4	0.0576	0.0041	0.0707	-1011	-0.383927232091561	1.08857511111111
44	Neo-SC	4A	7185385	7199590	ENSTGUT00000003074	ENSTGUG00000002952	ENSTGUP00000003045.1	HPRT1	hypoxanthine phosphoribosyltransferase 1 [Source:HGNC Symbol;Acc:HGNC:5157]	protein_coding	0.0483	177.3	410.7	0.0518	0.0025	0.0476	-824.457	0.0701222013731562	0.96066075
45	Neo-SC	4A	7222847	7243031	ENSTGUT00000003087	ENSTGUG00000002962	ENSTGUP00000003058.1	PHF6	PHD finger protein 6 [Source:HGNC Symbol;Acc:HGNC:18145]	protein_coding	0.038	354	735	0.001	0	0.0389	-1493.79	0.431806939086319	1.16329855555556
46	Neo-SC	4A	7302210	7414714	ENSTGUT00000003096	ENSTGUG00000002973	ENSTGUP00000003067.1	GPC3	glypican 3 [Source:HGNC Symbol;Acc:HGNC:4451]	protein_coding	0.0303	324.6	1094.4	0.5346	0.0084	0.0157	-1968.6	-0.442816075459675	0.705836285714286
47	Neo-SC	4A	7492615	7528249	ENSTGUT00000003119	ENSTGUG00000002981	ENSTGUP00000003090.1		Novel gene, protein coding	protein_coding	0.1253	376.1	1087.9	0.2242	0.0221	0.0986	-2207.94	-0.120815714137701	1.042300875
48	Neo-SC	4A	7913098	7926836	ENSTGUT00000003168	ENSTGUG00000003029	ENSTGUP00000003138.1		Novel gene, protein coding	protein_coding	0.051	332.3	849.7	0.0436	0.0024	0.0544	-1660.8	-0.137856669404511	1.0923567
49	Neo-SC	4A	7936088	7943142	ENSTGUT00000003179	ENSTGUG00000003047	ENSTGUP00000003149.1		Novel gene, protein coding	protein_coding	0.0142	161.1	489.9	0.1583	0.002	0.0129	-878.72	-0.30322210183858	1.345789125
50	Neo-SC	4A	8057812	8077344	ENSTGUT00000003212	ENSTGUG00000003059	ENSTGUP00000003181.1	PLS3	plastin 3 [Source:HGNC Symbol;Acc:HGNC:9091]	protein_coding	0.0609	551.8	1248.2	0.0741	0.0042	0.0567	-2556.59	0.38631147171328	1.1091694
51	Neo-SC	4A	8132532	8146485	ENSTGUT00000003241	ENSTGUG00000003099	ENSTGUP00000003209.1	SLC6A14	solute carrier family 6 member 14 [Source:HGNC Symbol;Acc:HGNC:11047]	protein_coding	0.0131	215.3	717.7	0.099	0.0014	0.0143	-1287.22	-0.0510791881796398	0.763858285714286
52	Neo-SC	4A	8310326	8341596	ENSTGUT00000003261	ENSTGUG00000003125	ENSTGUP00000003229.1		Novel gene, protein coding	protein_coding	0.0635	480.8	1109.2	0.0277	0.0018	0.0658	-2288.57	0.166863133690965	1.06480457142857
53	Neo-SC	4A	8412294	8437993	ENSTGUT00000003284	ENSTGUG00000003141	ENSTGUP00000003252.1	WDR44	WD repeat domain 44 [Source:HGNC Symbol;Acc:HGNC:30512]	protein_coding	0.0961	679.6	1855.4	0.2192	0.0164	0.0747	-3736.28	-0.00713322381560709	1.04975838095238
54	Neo-SC	4A	9198406	9215146	ENSTGUT00000003441	ENSTGUG00000003292	ENSTGUP00000003407.1		Novel gene, protein coding	protein_coding	0.0927	508.9	1258.1	0.2797	0.0177	0.0634	-2665.59	0.0113570122419803	1.054312
55	Neo-SC	4A	9236727	9243054	ENSTGUT00000003443	ENSTGUG00000003312	ENSTGUP00000003409.1		Novel gene, protein coding	protein_coding	0.1723	229.4	661.6	1.8779	0.0653	0.0348	-1389	-0.368017332363492	1.0513618
56	Neo-SC	4A	9384917	9389038	ENSTGUT00000003492	ENSTGUG00000003356	ENSTGUP00000003457.1	NKRF	NFKB repressing factor [Source:HGNC Symbol;Acc:HGNC:19374]	protein_coding	0.0388	533.4	1368.6	0.1916	0.0059	0.0309	-2682.64	-0.538979728174372	0.994963
57	Neo-SC	4A	9397163	9417398	ENSTGUT00000003543	ENSTGUG00000003361	ENSTGUP00000003507.1	SEPT6	septin 6 [Source:HGNC Symbol;Acc:HGNC:15848]	protein_coding	0.0696	306.5	914.5	0.0728	0.0055	0.0759	-1745.58	-0.0865275452461615	0.994249444444445
58	Neo-SC	4A	9435401	9441166	ENSTGUT00000003566	ENSTGUG00000003413	ENSTGUP00000003529.1	UPF3B	regulator of nonsense mediated mRNA decay [Source:HGNC Symbol;Acc:HGNC:20439]	protein_coding	0.0384	289.5	967.5	0.0425	0.0021	0.0487	-1689.32	0.184831472288587	1.04791611111111
59	Neo-SC	4A	9468240	9487089	ENSTGUT00000003593	ENSTGUG00000003447	ENSTGUP00000003556.1	TMEM255A	transmembrane protein 255A [Source:HGNC Symbol;Acc:HGNC:26086]	protein_coding	0.0774	291.2	647.8	0.1993	0.0115	0.0576	-1388.46	-0.152576091630975	1.0794779
60	Neo-SC	4A	9505775	9516176	ENSTGUT00000003642	ENSTGUG00000003483	ENSTGUP00000003605.1		Novel gene, protein coding	protein_coding	0.0864	285.3	836.7	0.4922	0.0228	0.0464	-1654.05	-0.237997194323418	1.07132345454545
61	Neo-SC	4A	9528731	9550442	ENSTGUT00000003698	ENSTGUG00000003508	ENSTGUP00000003658.1		Novel gene, protein coding	protein_coding	0.0415	655.7	1954.3	0.0955	0.0041	0.0429	-3680.68	0.365087161017887	1.04767175
62	Neo-SC	4A	9459731	9461767	ENSTGUT00000018848	ENSTGUG00000018438	ENSTGUP00000018140.1	ZBTB33	zinc finger and BTB domain containing 33 [Source:HGNC Symbol;Acc:HGNC:16682]	protein_coding	0.043	263.8	600.2	0.8819	0.0138	0.0156	-1224.3	0.0764497002958229	1.04002
63	Neo-SC	4A	9314794	9316849	ENSTGUT00000019088	ENSTGUG00000018151	ENSTGUP00000018187.1		Novel gene, protein coding	protein_coding	0.1843	163.9	442.1	0.4203	0.0448	0.1065	-979.026	-0.959821111950771	0.9595375
64	Neo-SC	4A	6557428	6562367	ENSTGUT00000019187	ENSTGUG00000018337	ENSTGUP00000018132.1		Novel gene, protein coding	protein_coding	0.0761	112	503	0.3644	0.0192	0.0528	-882.88	-0.0311469093305654	0.8967695
65	Ancestral-SC	Z	407582	447313	ENSTGUT00000000024	ENSTGUG00000000016	ENSTGUP00000000024.1	SMAD2	SMAD family member 2 [Source:HGNC Symbol;Acc:HGNC:6768]	protein_coding	0.2062	371.6	978.4	0.0413	0.0093	0.2252	-2122.11	-0.112010627352807	1.0159918
66	Ancestral-SC	Z	728752	860458	ENSTGUT00000000031	ENSTGUG00000000030	ENSTGUP00000000031.1	CTIF	cap binding complex dependent translation initiation factor [Source:HGNC Symbol;Acc:HGNC:23925]	protein_coding	0.1401	207	771	0.0886	0.0147	0.166	-1438.39	-0.242066233845237	0.742513533333333
67	Ancestral-SC	Z	890911	901003	ENSTGUT00000000032	ENSTGUG00000000033	ENSTGUP00000000032.1		Novel gene, protein coding	protein_coding	0.2988	144.5	425.5	0.0778	0.0249	0.3197	-921.546	-0.228720421069298	1.058016
68	Ancestral-SC	Z	910167	916686	ENSTGUT00000000033	ENSTGUG00000000034	ENSTGUP00000000033.1		Novel gene, protein coding	protein_coding	0.2083	139.3	475.7	0.2804	0.0439	0.1566	-964.059	-0.266755403991607	1.14393666666667
69	Ancestral-SC	Z	1959205	1984842	ENSTGUT00000000103	ENSTGUG00000000096	ENSTGUP00000000103.1	RNF38	ring finger protein 38 [Source:HGNC Symbol;Acc:HGNC:18052]	protein_coding	0.0621	417.4	959.6	0.1997	0.0093	0.0468	-2000.67	-0.412473998124926	0.707582
70	Ancestral-SC	Z	3782385	3801379	ENSTGUT00000000280	ENSTGUG00000000265	ENSTGUP00000000276.1	KCMF1	potassium channel modulatory factor 1 [Source:HGNC Symbol;Acc:HGNC:20589]	protein_coding	0.2926	196.9	466.1	0.1124	0.0291	0.2594	-1088.05	-0.127137640420803	0.917843666666667
71	Ancestral-SC	Z	7532411	7551044	ENSTGUT00000000482	ENSTGUG00000000468	ENSTGUP00000000476.1	Novel gene	Novel gene, protein coding	protein_coding	0.1621	192.9	593.1	0.0078	0.0017	0.215	-1177.23	-0.431669661999267	0.969248
72	Ancestral-SC	Z	13217173	13228967	ENSTGUT00000000733	ENSTGUG00000000705	ENSTGUP00000000722.1	ARRDC3	arrestin domain containing 3 [Source:HGNC Symbol;Acc:HGNC:29263]	protein_coding	0.2055	343.2	871.8	0.121	0.0225	0.1855	-1947.21	-0.505936236770097	0.908258
73	Ancestral-SC	Z	16359417	16375078	ENSTGUT00000000855	ENSTGUG00000000824	ENSTGUP00000000844.1	ZFAND5	Taeniopygia guttata zinc finger AN1-type containing 5 (ZFAND5), mRNA. [Source:RefSeq mRNA;Acc:NM_001076687]	protein_coding	0.2025	173.5	459.5	0.202	0.0324	0.1604	-998.929	-0.740827877825107	0.799283142857143
74	Ancestral-SC	Z	17680353	17680976	ENSTGUT00000000981	ENSTGUG00000000948	ENSTGUP00000000969.1	C5orf30	chromosome 5 open reading frame 30 [Source:HGNC Symbol;Acc:HGNC:25052]	protein_coding	0.2147	174	414	0.2429	0.0372	0.1533	-961.057	-0.707567881400367	0.856143
75	Ancestral-SC	Z	24548372	24585892	ENSTGUT00000001229	ENSTGUG00000001169	ENSTGUP00000001217.1	RASA1	RAS p21 protein activator 1 [Source:HGNC Symbol;Acc:HGNC:9871]	protein_coding	0.193	608.2	1839.8	0.0379	0.0088	0.2323	-3778.86	0.583387002627694	0.873111541666667
76	Ancestral-SC	Z	24715883	24770332	ENSTGUT00000001271	ENSTGUG00000001185	ENSTGUP00000001259.1	CHD1	chromodomain helicase DNA binding protein 1 [Source:HGNC Symbol;Acc:HGNC:1915]	protein_coding	0.2846	1051	3452	0.0579	0.0198	0.3415	-7173.84	-0.0123928358976423	0.873572315789474
77	Ancestral-SC	Z	26928594	26940030	ENSTGUT00000001387	ENSTGUG00000001335	ENSTGUP00000001374.1	FEM1C	protein fem-1 homolog C [Source:RefSeq peptide;Acc:NP_001177271]	protein_coding	0.3298	218.9	555.1	0.0949	0.0297	0.3134	-1294.09	-0.245927187662786	1.0457625
78	Ancestral-SC	Z	27322745	27392871	ENSTGUT00000001400	ENSTGUG00000001344	ENSTGUP00000001387.1	KCNN2	potassium calcium-activated channel subfamily N member 2 [Source:HGNC Symbol;Acc:HGNC:6291]	protein_coding	0.0507	280.8	892.2	0.1769	0.008	0.0452	-1668.22	-0.726614796782683	0.706210875
79	Ancestral-SC	Z	32718602	32746254	ENSTGUT00000001640	ENSTGUG00000001578	ENSTGUP00000001626.1	C18orf25	chromosome 18 open reading frame 25 [Source:HGNC Symbol;Acc:HGNC:28172]	protein_coding	0.2763	397.6	811.4	0.2143	0.0418	0.1948	-1984.13	-0.270547433470848	0.93761825
80	Ancestral-SC	Z	32785450	32792993	ENSTGUT00000001647	ENSTGUG00000001582	ENSTGUP00000001633.1	ATP5F1A	ATP synthase F1 subunit alpha [Source:HGNC Symbol;Acc:HGNC:823]	protein_coding	0.2078	466	1148	0.0195	0.0045	0.2289	-2503.87	-0.63535102407256	0.859960083333333
81	Ancestral-SC	Z	37976164	38027999	ENSTGUT00000001754	ENSTGUG00000001683	ENSTGUP00000001738.1	UBE2R2	Taeniopygia guttata ubiquitin conjugating enzyme E2 R2 (UBE2R2), mRNA. [Source:RefSeq mRNA;Acc:NM_001161820]	protein_coding	0.0943	137.5	570.5	0.001	0.0002	0.1612	-1012.62	0.00466649819016618	1.0446236
82	Ancestral-SC	Z	38033040	38105344	ENSTGUT00000001767	ENSTGUG00000001689	ENSTGUP00000001751.1	UBAP2	ubiquitin associated protein 2 [Source:HGNC Symbol;Acc:HGNC:14185]	protein_coding	0.3011	849.3	1793.7	0.211	0.0456	0.2161	-4453.62	-0.461278143613787	0.970856851851852
83	Ancestral-SC	Z	38144589	38166312	ENSTGUT00000001771	ENSTGUG00000001704	ENSTGUP00000001755.1	DCAF12	DDB1 and CUL4 associated factor 12 [Source:HGNC Symbol;Acc:HGNC:19911]	protein_coding	0.1602	326.6	795.4	0.17	0.0221	0.1297	-1765.62	0.547509987116479	0.898793090909091
84	Ancestral-SC	Z	38189273	38204076	ENSTGUT00000001777	ENSTGUG00000001708	ENSTGUP00000001761.1	UBAP1	ubiquitin associated protein 1 [Source:HGNC Symbol;Acc:HGNC:12461]	protein_coding	0.182	175.6	472.4	0.24	0.0326	0.136	-1040.59	-0.227184110313437	0.961716
85	Ancestral-SC	Z	39144831	39162806	ENSTGUT00000001842	ENSTGUG00000001760	ENSTGUP00000001825.1	VCP	valosin containing protein [Source:HGNC Symbol;Acc:HGNC:12666]	protein_coding	0.1625	448.2	1102.8	0.0049	0.0009	0.1852	-2320.58	-0.0700992921148627	1.22323327777778
86	Ancestral-SC	Z	40416336	40444127	ENSTGUT00000001979	ENSTGUG00000001905	ENSTGUP00000001961.1	GOLPH3	golgi phosphoprotein 3 [Source:HGNC Symbol;Acc:HGNC:15452]	protein_coding	0.3135	245.7	606.3	0.0664	0.0207	0.3113	-1399.35	-0.452386207351762	1.0124375
87	Ancestral-SC	Z	40510264	40554825	ENSTGUT00000001990	ENSTGUG00000001909	ENSTGUP00000001972.1	ZFR	zinc finger RNA binding protein [Source:HGNC Symbol;Acc:HGNC:17277]	protein_coding	0.2197	929.7	2217.3	0.0618	0.0134	0.2161	-4943.88	0.0890891967289602	0.935354681818182
88	Ancestral-SC	Z	42091175	42096273	ENSTGUT00000002122	ENSTGUG00000002044	ENSTGUP00000002102.1		Novel gene, protein coding	protein_coding	0.1148	146.7	471.3	0.014	0.0022	0.1542	-894.404	0.123043413162909	0.9204834
89	Ancestral-SC	Z	42108270	42126048	ENSTGUT00000002130	ENSTGUG00000002047	ENSTGUP00000002110.1		Novel gene, protein coding	protein_coding	0.1325	650.3	1776.7	0.0464	0.0068	0.1463	-3614.53	-0.0329239027055424	1.01188405882353
90	Ancestral-SC	Z	44254120	44266076	ENSTGUT00000002363	ENSTGUG00000002273	ENSTGUP00000002342.1	ZNF131	zinc finger protein 131 [Source:HGNC Symbol;Acc:HGNC:12915]	protein_coding	0.237	477.1	1313.9	0.2111	0.0396	0.1875	-2847.49	-0.213409308295393	1.02226983333333
91	Ancestral-SC	Z	44367788	44376464	ENSTGUT00000002388	ENSTGUG00000002299	ENSTGUP00000002367.1	PAIP1	poly(A) binding protein interacting protein 1 [Source:HGNC Symbol;Acc:HGNC:16945]	protein_coding	0.2413	144.9	482.1	0.1066	0.0274	0.2569	-976.745	-0.183991199852175	0.961685571428571
92	Ancestral-SC	Z	47959130	47978654	ENSTGUT00000002704	ENSTGUG00000002601	ENSTGUP00000002676.1	MIER3	MIER family member 3 [Source:HGNC Symbol;Acc:HGNC:26678]	protein_coding	0.1918	397.6	1237.4	0.125	0.0237	0.1892	-2543.32	-0.0831737342939853	0.97111175
93	Ancestral-SC	Z	49589978	49637849	ENSTGUT00000002835	ENSTGUG00000002716	ENSTGUP00000002806.1	ZSWIM6	zinc finger SWIM-type containing 6 [Source:HGNC Symbol;Acc:HGNC:29316]	protein_coding	0.1731	869.2	2067.8	0.1249	0.0188	0.1503	-4630.45	0.0610591982005037	0.913185076923077
94	Ancestral-SC	Z	49803799	49836359	ENSTGUT00000002854	ENSTGUG00000002730	ENSTGUP00000002825.1	KIF2A	kinesin family member 2A [Source:HGNC Symbol;Acc:HGNC:6318]	protein_coding	0.1448	500.5	1620.5	0.0769	0.0126	0.1637	-3202.49	-0.063682972541412	0.905879
95	Ancestral-SC	Z	51177077	51194497	ENSTGUT00000003067	ENSTGUG00000002935	ENSTGUP00000003038.1	SREK1	splicing regulatory glutamic acid and lysine rich protein 1 [Source:HGNC Symbol;Acc:HGNC:17882]	protein_coding	0.2495	265.7	769.3	0.1424	0.0327	0.2294	-1662.66	-0.264696559289623	0.837618153846154
96	Ancestral-SC	Z	52715348	52732443	ENSTGUT00000003277	ENSTGUG00000003138	ENSTGUP00000003245.1	HNRNPK	Heterogeneous nuclear ribonucleoprotein K [Source:HGNC Symbol;Acc:HGNC:5044]	protein_coding	0.1632	160.1	454.9	0.0108	0.0022	0.2027	-918.955	-0.17398998653199	0.7795395
97	Ancestral-SC	Z	54689551	54800225	ENSTGUT00000003565	ENSTGUG00000003414	ENSTGUP00000003530.1	GNAQ	G protein subunit alpha q [Source:HGNC Symbol;Acc:HGNC:4390]	protein_coding	0.259	282.5	749.5	0.0487	0.0136	0.2793	-1645.79	-0.357858900853282	0.962384
98	Ancestral-SC	Z	64135806	64142846	ENSTGUT00000005396	ENSTGUG00000005189	ENSTGUP00000005343.1	CDC37L1	cell division cycle 37 like 1 [Source:HGNC Symbol;Acc:HGNC:17179]	protein_coding	0.1094	209.6	624.4	0.1185	0.0127	0.1073	-1223.65	-0.390423066735946	0.706733
99	Ancestral-SC	Z	64545038	64595055	ENSTGUT00000005526	ENSTGUG00000005287	ENSTGUP00000005472.1	RFX3	regulatory factor X3 [Source:HGNC Symbol;Acc:HGNC:9984]	protein_coding	0.2643	598.7	1612.3	0.0996	0.0255	0.2566	-3610.13	-0.228010350475813	0.9254165
100	Ancestral-SC	Z	65906058	65976215	ENSTGUT00000005903	ENSTGUG00000005669	ENSTGUP00000005844.1	MAP1B	microtubule associated protein 1B [Source:HGNC Symbol;Acc:HGNC:6836]	protein_coding	0.3151	1978.4	5020.6	0.287	0.0617	0.215	-11742.4	-0.0286894532825357	0.939546777777778
101	Ancestral-SC	Z	66198178	66286224	ENSTGUT00000005975	ENSTGUG00000005729	ENSTGUP00000005916.1		Novel gene, protein coding	protein_coding	0.1752	692.2	1962.8	0.0384	0.0078	0.202	-4064.4	0.147072395718334	0.963455347826087
102	Ancestral-SC	Z	66245380	66245997	ENSTGUT00000005995	ENSTGUG00000005779	ENSTGUP00000005936.1	FIBIN	fin bud initiation factor homolog [Source:HGNC Symbol;Acc:HGNC:33747]	protein_coding	0.0051	85.1	523.9	0.001	0	0.0121	-694.03	0.0662491199515288	1.15697
103	Ancestral-SC	Z	67342712	67422022	ENSTGUT00000006399	ENSTGUG00000006135	ENSTGUP00000006335.1	COL4A3BP	collagen type IV alpha 3 binding protein [Source:HGNC Symbol;Acc:HGNC:2205]	protein_coding	0.179	481.4	1306.6	0.1108	0.0189	0.1704	-2786.89	-0.5779984030523	0.950735882352941
