# Supplementary material for: Insights into Avian Incomplete Dosage Compensation: Sex-Biased Gene Expression Coevolves with Sex Chromosome Degeneration in the Common Whitethroat
Source: Genes (Basel). 2018 Jul 26;9(8):373. doi: 10.3390/genes9080373 (PMC6116046; doi:10.3390/genes9080373)
Supplement: Supplementary file 1 [file genes-09-00373-s001.zip › Suppl_Doc_S1.gametolog_extraction_script.txt]

Supplementary Document S1. In-house script used to extracts gene sequences


##########################################################################
# Supplementary Document S1 from Sigeman et al. 2018 					 #
# Insights into Avian Incomplete Dosage Compensation: Sex-Biased Gene    #
# Expression Coevolves with Sex Chromosome Degeneration in the   	     #
# Common Whitethroat													 #
# 																		 #
#																		 #
# The following scripts were used to extract gametologous gene sequences #
# from Illumina resequencing data from two male and two female common    #
# whitethroat samples. The scripts require the following files: 		 #
#																		 #
#																		 #
# Part I: a VCF file ($1) with the samples in the following order: a)    #
# male (column 11), b) male (column 12), c) female (column 13), d)       #
# female (column 14)                                                     #
#																		 #
# Part II: a) 4 column bed file ($1) with genomic coordinates for the    #
# exons of each transcript (column 1: chromosome, column 2: start        #
# position of exon, column 3: end position of exon, column 4: transcript #
# ID)                                                                    #
#          b) output from Part I ($2)								     #
#																		 #
#																		 #
# Written by Hanna Sigeman (hanna.sigeman@biol.lu.se), April 2018        #
##########################################################################


##############
### Part I ###
##############

# Usage: ./gene_extraction_part_I.sh <VCF file> <output>

#!/bin/bash

cat $1 | grep -v "^#" | sed -E "s/([ATCG]+),([ATCG]+)/\1\t\2/1" | awk --re-interval '{

if($6 ~ /^[A-Z]+,[A-Z]+/) print $0,"ZW","multiN",length($4)
else if($6 ~ /^[A-Z]+/ && $5!=$6) print $0
# Make new column for potential alt2 alleles and make dummy column for no alt allele and print multi-allele lines
else print $1,$2,$3,$4,$5,$5,$6,$7,$8,$9,$10,$11,$12,$13}' | tr ' ' '\t' | awk -v OFS="\t" --re-interval '{
if (/multi/) print $0
else if ($5==".") print $0,"ZW","same",length($4)
else if ($11=="." || $12=="." || $13=="." || $14==".") print $0,"ZW","missing",length($4)
else if ($7<=20) print $0,"ZW","qual20",length($4)
else if(/DP=[0-9];/ || /DP=[1][1-9];/) print $0,"ZW","depth20",length($4)
else if ($11 ~ /^0\/0:/ && $12 ~ /^0\/0:/ && $13 ~ /^0\/0:/ && $14 ~ /^0\/0:/) print $0,"Z","ref",length($4),"break",$0,"W","ref",length($4)
else if ($11 ~ /^0\/0:/ && $12 ~ /^0\/0:/ && $13 ~ /^0\/0:/ && $14 ~ /^0\/1:/) print $0,"Z","ref",length($4),"break",$0,"W","N",length($4)
else if ($11 ~ /^0\/0:/ && $12 ~ /^0\/0:/ && $13 ~ /^0\/1:/ && $14 ~ /^0\/0:/) print $0,"Z","ref",length($4),"break",$0,"W","N",length($4)
else if ($11 ~ /^0\/0:/ && $12 ~ /^0\/1:/ && $13 ~ /^0\/0:/ && $14 ~ /^0\/0:/) print $0,"Z","ref",length($4),"break",$0,"W","ref",length($4)
else if ($11 ~ /^0\/1:/ && $12 ~ /^0\/0:/ && $13 ~ /^0\/0:/ && $14 ~ /^0\/0:/) print $0,"Z","ref",length($4),"break",$0,"W","ref",length($4)
else if ($11 ~ /^0\/0:/ && $12 ~ /^0\/0:/ && $13 ~ /^0\/1:/ && $14 ~ /^0\/1:/) print $0,"Z","ref",length($4),"break",$0,"W","alt",length($4)
else if ($11 ~ /^0\/1:/ && $12 ~ /^0\/1:/ && $13 ~ /^0\/0:/ && $14 ~ /^0\/0:/) print $0,"Z","ref",length($4),"break",$0,"W","N",length($4)
else if ($11 ~ /^0\/0:/ && $12 ~ /^0\/1:/ && $13 ~ /^0\/1:/ && $14 ~ /^0\/0:/) print $0,"Z","ref",length($4),"break",$0,"W","ref",length($4)
else if ($11 ~ /^0\/1:/ && $12 ~ /^0\/0:/ && $13 ~ /^0\/0:/ && $14 ~ /^0\/1:/) print $0,"Z","ref",length($4),"break",$0,"W","N",length($4)
else if ($11 ~ /^0\/0:/ && $12 ~ /^0\/1:/ && $13 ~ /^0\/0:/ && $14 ~ /^0\/1:/) print $0,"Z","ref",length($4),"break",$0,"W","N",length($4)
else if ($11 ~ /^0\/1:/ && $12 ~ /^0\/0:/ && $13 ~ /^0\/1:/ && $14 ~ /^0\/0:/) print $0,"Z","ref",length($4),"break",$0,"W","N",length($4)
else if ($11 ~ /^1\/1:/ && $12 ~ /^0\/0:/ && $13 ~ /^0\/0:/ && $14 ~ /^0\/0:/) print $0,"Z","ref",length($4),"break",$0,"W","ref",length($4)
else if ($11 ~ /^0\/0:/ && $12 ~ /^1\/1:/ && $13 ~ /^0\/0:/ && $14 ~ /^0\/0:/) print $0,"Z","ref",length($4),"break",$0,"W","ref",length($4)
else if ($11 ~ /^0\/0:/ && $12 ~ /^0\/0:/ && $13 ~ /^1\/1:/ && $14 ~ /^0\/0:/) print $0,"Z","ref",length($4),"break",$0,"W","N",length($4)
else if ($11 ~ /^0\/0:/ && $12 ~ /^0\/0:/ && $13 ~ /^0\/0:/ && $14 ~ /^1\/1:/) print $0,"Z","ref",length($4),"break",$0,"W","N",length($4)
else if ($11 ~ /^0\/1:/ && $12 ~ /^0\/1:/ && $13 ~ /^0\/1:/ && $14 ~ /^0\/0:/) print $0,"Z","N",length($4),"break",$0,"W","N",length($4)
else if ($11 ~ /^0\/1:/ && $12 ~ /^0\/1:/ && $13 ~ /^0\/0:/ && $14 ~ /^0\/1:/) print $0,"Z","N",length($4),"break",$0,"W","N",length($4)
else if ($11 ~ /^0\/1:/ && $12 ~ /^0\/0:/ && $13 ~ /^0\/1:/ && $14 ~ /^0\/1:/) print $0,"Z","N",length($4),"break",$0,"W","N",length($4)
else if ($11 ~ /^0\/0:/ && $12 ~ /^0\/1:/ && $13 ~ /^0\/1:/ && $14 ~ /^0\/1:/) print $0,"Z","N",length($4),"break",$0,"W","N",length($4)
else if ($11 ~ /^1\/1:/ && $12 ~ /^0\/1:/ && $13 ~ /^0\/0:/ && $14 ~ /^0\/0:/) print $0,"Z","N",length($4),"break",$0,"W","ref",length($4)
else if ($11 ~ /^0\/1:/ && $12 ~ /^1\/1:/ && $13 ~ /^0\/0:/ && $14 ~ /^0\/0:/) print $0,"Z","N",length($4),"break",$0,"W","ref",length($4)
else if ($11 ~ /^0\/0:/ && $12 ~ /^0\/0:/ && $13 ~ /^1\/1:/ && $14 ~ /^0\/1:/) print $0,"Z","ref",length($4),"break",$0,"W","N",length($4)
else if ($11 ~ /^0\/0:/ && $12 ~ /^0\/0:/ && $13 ~ /^0\/1:/ && $14 ~ /^1\/1:/) print $0,"Z","ref",length($4),"break",$0,"W","N",length($4)
else if ($11 ~ /^1\/1:/ && $12 ~ /^0\/0:/ && $13 ~ /^0\/1:/ && $14 ~ /^0\/0:/) print $0,"Z","N",length($4),"break",$0,"W","N",length($4)
else if ($11 ~ /^1\/1:/ && $12 ~ /^0\/0:/ && $13 ~ /^0\/0:/ && $14 ~ /^0\/1:/) print $0,"Z","N",length($4),"break",$0,"W","N",length($4)
else if ($11 ~ /^0\/0:/ && $12 ~ /^1\/1:/ && $13 ~ /^0\/1:/ && $14 ~ /^0\/0:/) print $0,"Z","N",length($4),"break",$0,"W","N",length($4)
else if ($11 ~ /^0\/0:/ && $12 ~ /^1\/1:/ && $13 ~ /^0\/0:/ && $14 ~ /^0\/1:/) print $0,"Z","N",length($4),"break",$0,"W","N",length($4)
else if ($11 ~ /^0\/1:/ && $12 ~ /^0\/0:/ && $13 ~ /^1\/1:/ && $14 ~ /^0\/0:/) print $0,"Z","ref",length($4),"break",$0,"W","N",length($4)
else if ($11 ~ /^0\/0:/ && $12 ~ /^0\/1:/ && $13 ~ /^1\/1:/ && $14 ~ /^0\/0:/) print $0,"Z","ref",length($4),"break",$0,"W","N",length($4)
else if ($11 ~ /^0\/1:/ && $12 ~ /^0\/0:/ && $13 ~ /^0\/0:/ && $14 ~ /^1\/1:/) print $0,"Z","ref",length($4),"break",$0,"W","N",length($4)
else if ($11 ~ /^0\/0:/ && $12 ~ /^0\/1:/ && $13 ~ /^0\/0:/ && $14 ~ /^1\/1:/) print $0,"Z","ref",length($4),"break",$0,"W","N",length($4)
else if ($11 ~ /^0\/1:/ && $12 ~ /^0\/1:/ && $13 ~ /^0\/1:/ && $14 ~ /^0\/1:/) print $0,"Z","N",length($4),"break",$0,"W","N",length($4)
else if ($11 ~ /^1\/1:/ && $12 ~ /^0\/1:/ && $13 ~ /^0\/1:/ && $14 ~ /^0\/0:/) print $0,"Z","N",length($4),"break",$0,"W","N",length($4)
else if ($11 ~ /^1\/1:/ && $12 ~ /^0\/1:/ && $13 ~ /^0\/0:/ && $14 ~ /^0\/1:/) print $0,"Z","N",length($4),"break",$0,"W","N",length($4)
else if ($11 ~ /^0\/1:/ && $12 ~ /^1\/1:/ && $13 ~ /^0\/1:/ && $14 ~ /^0\/0:/) print $0,"Z","N",length($4),"break",$0,"W","N",length($4)
else if ($11 ~ /^0\/1:/ && $12 ~ /^1\/1:/ && $13 ~ /^0\/0:/ && $14 ~ /^0\/1:/) print $0,"Z","N",length($4),"break",$0,"W","N",length($4)
else if ($11 ~ /^0\/1:/ && $12 ~ /^0\/0:/ && $13 ~ /^1\/1:/ && $14 ~ /^0\/1:/) print $0,"Z","N",length($4),"break",$0,"W","N",length($4)
else if ($11 ~ /^0\/0:/ && $12 ~ /^0\/1:/ && $13 ~ /^1\/1:/ && $14 ~ /^0\/1:/) print $0,"Z","N",length($4),"break",$0,"W","N",length($4)
else if ($11 ~ /^0\/1:/ && $12 ~ /^0\/0:/ && $13 ~ /^0\/1:/ && $14 ~ /^1\/1:/) print $0,"Z","N",length($4),"break",$0,"W","N",length($4)
else if ($11 ~ /^0\/0:/ && $12 ~ /^0\/1:/ && $13 ~ /^0\/1:/ && $14 ~ /^1\/1:/) print $0,"Z","N",length($4),"break",$0,"W","N",length($4)
else if ($11 ~ /^1\/1:/ && $12 ~ /^0\/0:/ && $13 ~ /^0\/1:/ && $14 ~ /^0\/1:/) print $0,"Z","N",length($4),"break",$0,"W","N",length($4)
else if ($11 ~ /^0\/0:/ && $12 ~ /^1\/1:/ && $13 ~ /^0\/1:/ && $14 ~ /^0\/1:/) print $0,"Z","N",length($4),"break",$0,"W","N",length($4)
else if ($11 ~ /^0\/1:/ && $12 ~ /^0\/1:/ && $13 ~ /^1\/1:/ && $14 ~ /^0\/0:/) print $0,"Z","N",length($4),"break",$0,"W","N",length($4)
else if ($11 ~ /^0\/1:/ && $12 ~ /^0\/1:/ && $13 ~ /^0\/0:/ && $14 ~ /^1\/1:/) print $0,"Z","N",length($4),"break",$0,"W","N",length($4)
else if ($11 ~ /^0\/0:/ && $12 ~ /^0\/0:/ && $13 ~ /^1\/1:/ && $14 ~ /^1\/1:/) print $0,"Z","ref",length($4),"break",$0,"W","alt",length($4)
else if ($11 ~ /^0\/0:/ && $12 ~ /^1\/1:/ && $13 ~ /^1\/1:/ && $14 ~ /^0\/0:/) print $0,"Z","N",length($4),"break",$0,"W","N",length($4)
else if ($11 ~ /^1\/1:/ && $12 ~ /^1\/1:/ && $13 ~ /^0\/0:/ && $14 ~ /^0\/0:/) print $0,"Z","alt",length($4),"break",$0,"W","ref",length($4)
else if ($11 ~ /^1\/1:/ && $12 ~ /^0\/0:/ && $13 ~ /^0\/0:/ && $14 ~ /^1\/1:/) print $0,"Z","N",length($4),"break",$0,"W","N",length($4)
else if ($11 ~ /^1\/1:/ && $12 ~ /^0\/1:/ && $13 ~ /^0\/1:/ && $14 ~ /^0\/1:/) print $0,"Z","N",length($4),"break",$0,"W","N",length($4)
else if ($11 ~ /^0\/1:/ && $12 ~ /^1\/1:/ && $13 ~ /^0\/1:/ && $14 ~ /^0\/1:/) print $0,"Z","N",length($4),"break",$0,"W","N",length($4)
else if ($11 ~ /^0\/1:/ && $12 ~ /^0\/1:/ && $13 ~ /^1\/1:/ && $14 ~ /^0\/1:/) print $0,"Z","N",length($4),"break",$0,"W","N",length($4)
else if ($11 ~ /^0\/1:/ && $12 ~ /^0\/1:/ && $13 ~ /^0\/1:/ && $14 ~ /^1\/1:/) print $0,"Z","N",length($4),"break",$0,"W","N",length($4)
else if ($11 ~ /^0\/0:/ && $12 ~ /^0\/1:/ && $13 ~ /^1\/1:/ && $14 ~ /^1\/1:/) print $0,"Z","N",length($4),"break",$0,"W","alt",length($4)
else if ($11 ~ /^0\/1:/ && $12 ~ /^0\/0:/ && $13 ~ /^1\/1:/ && $14 ~ /^1\/1:/) print $0,"Z","N",length($4),"break",$0,"W","alt",length($4)
else if ($11 ~ /^1\/1:/ && $12 ~ /^1\/1:/ && $13 ~ /^0\/0:/ && $14 ~ /^0\/1:/) print $0,"Z","alt",length($4),"break",$0,"W","N",length($4)
else if ($11 ~ /^1\/1:/ && $12 ~ /^1\/1:/ && $13 ~ /^0\/1:/ && $14 ~ /^0\/0:/) print $0,"Z","alt",length($4),"break",$0,"W","N",length($4)
else if ($11 ~ /^1\/1:/ && $12 ~ /^0\/0:/ && $13 ~ /^0\/1:/ && $14 ~ /^1\/1:/) print $0,"Z","N",length($4),"break",$0,"W","N",length($4)
else if ($11 ~ /^1\/1:/ && $12 ~ /^0\/0:/ && $13 ~ /^1\/1:/ && $14 ~ /^0\/1:/) print $0,"Z","N",length($4),"break",$0,"W","N",length($4)
else if ($11 ~ /^0\/0:/ && $12 ~ /^1\/1:/ && $13 ~ /^0\/1:/ && $14 ~ /^1\/1:/) print $0,"Z","N",length($4),"break",$0,"W","N",length($4)
else if ($11 ~ /^0\/0:/ && $12 ~ /^1\/1:/ && $13 ~ /^1\/1:/ && $14 ~ /^0\/1:/) print $0,"Z","N",length($4),"break",$0,"W","N",length($4)
else if ($11 ~ /^0\/1:/ && $12 ~ /^1\/1:/ && $13 ~ /^1\/1:/ && $14 ~ /^0\/0:/) print $0,"Z","alt",length($4),"break",$0,"W","N",length($4)
else if ($11 ~ /^1\/1:/ && $12 ~ /^0\/1:/ && $13 ~ /^1\/1:/ && $14 ~ /^0\/0:/) print $0,"Z","alt",length($4),"break",$0,"W","N",length($4)
else if ($11 ~ /^0\/1:/ && $12 ~ /^1\/1:/ && $13 ~ /^0\/0:/ && $14 ~ /^1\/1:/) print $0,"Z","alt",length($4),"break",$0,"W","N",length($4)
else if ($11 ~ /^1\/1:/ && $12 ~ /^0\/1:/ && $13 ~ /^0\/0:/ && $14 ~ /^1\/1:/) print $0,"Z","alt",length($4),"break",$0,"W","N",length($4)
else if ($11 ~ /^1\/1:/ && $12 ~ /^1\/1:/ && $13 ~ /^0\/1:/ && $14 ~ /^0\/1:/) print $0,"Z","alt",length($4),"break",$0,"W","ref",length($4)
else if ($11 ~ /^0\/1:/ && $12 ~ /^0\/1:/ && $13 ~ /^1\/1:/ && $14 ~ /^1\/1:/) print $0,"Z","alt",length($4),"break",$0,"W","alt",length($4)
else if ($11 ~ /^1\/1:/ && $12 ~ /^0\/1:/ && $13 ~ /^0\/1:/ && $14 ~ /^1\/1:/) print $0,"Z","alt",length($4),"break",$0,"W","N",length($4)
else if ($11 ~ /^0\/1:/ && $12 ~ /^1\/1:/ && $13 ~ /^1\/1:/ && $14 ~ /^0\/1:/) print $0,"Z","alt",length($4),"break",$0,"W","N",length($4)
else if ($11 ~ /^1\/1:/ && $12 ~ /^0\/1:/ && $13 ~ /^1\/1:/ && $14 ~ /^0\/1:/) print $0,"Z","alt",length($4),"break",$0,"W","N",length($4)
else if ($11 ~ /^0\/1:/ && $12 ~ /^1\/1:/ && $13 ~ /^0\/1:/ && $14 ~ /^1\/1:/) print $0,"Z","alt",length($4),"break",$0,"W","N",length($4)
else if ($11 ~ /^0\/0:/ && $12 ~ /^1\/1:/ && $13 ~ /^1\/1:/ && $14 ~ /^1\/1:/) print $0,"Z","alt",length($4),"break",$0,"W","alt",length($4)
else if ($11 ~ /^1\/1:/ && $12 ~ /^0\/0:/ && $13 ~ /^1\/1:/ && $14 ~ /^1\/1:/) print $0,"Z","alt",length($4),"break",$0,"W","alt",length($4)
else if ($11 ~ /^1\/1:/ && $12 ~ /^1\/1:/ && $13 ~ /^0\/0:/ && $14 ~ /^1\/1:/) print $0,"Z","alt",length($4),"break",$0,"W","N",length($4)
else if ($11 ~ /^1\/1:/ && $12 ~ /^1\/1:/ && $13 ~ /^1\/1:/ && $14 ~ /^0\/0:/) print $0,"Z","alt",length($4),"break",$0,"W","N",length($4)
else if ($11 ~ /^1\/1:/ && $12 ~ /^1\/1:/ && $13 ~ /^1\/1:/ && $14 ~ /^0\/1:/) print $0,"Z","alt",length($4),"break",$0,"W","N",length($4)
else if ($11 ~ /^1\/1:/ && $12 ~ /^1\/1:/ && $13 ~ /^0\/1:/ && $14 ~ /^1\/1:/) print $0,"Z","alt",length($4),"break",$0,"W","N",length($4)
else if ($11 ~ /^1\/1:/ && $12 ~ /^0\/1:/ && $13 ~ /^1\/1:/ && $14 ~ /^1\/1:/) print $0,"Z","alt",length($4),"break",$0,"W","alt",length($4)
else if ($11 ~ /^0\/1:/ && $12 ~ /^1\/1:/ && $13 ~ /^1\/1:/ && $14 ~ /^1\/1:/) print $0,"Z","alt",length($4),"break",$0,"W","alt",length($4)
else if ($11 ~ /^1\/1:/ && $12 ~ /^1\/1:/ && $13 ~ /^1\/1:/ && $14 ~ /^1\/1:/) print $0,"Z","alt",length($4),"break",$0,"W","alt",length($4)
else if ($11 ~ /^1\/1:/ && $12 ~ /^1\/1:/ && $13 ~ /^1\/1:/ && $14 ~ /^1\/2:/) print $0,"Z","alt1",length($4),"break",$0,"W","N",length($4)
else if ($11 ~ /^1\/1:/ && $12 ~ /^1\/1:/ && $13 ~ /^1\/2:/ && $14 ~ /^1\/1:/) print $0,"Z","alt1",length($4),"break",$0,"W","N",length($4)
else if ($11 ~ /^1\/1:/ && $12 ~ /^1\/2:/ && $13 ~ /^1\/1:/ && $14 ~ /^1\/1:/) print $0,"Z","alt1",length($4),"break",$0,"W","alt1",length($4)
else if ($11 ~ /^1\/2:/ && $12 ~ /^1\/1:/ && $13 ~ /^1\/1:/ && $14 ~ /^1\/1:/) print $0,"Z","alt1",length($4),"break",$0,"W","alt1",length($4)
else if ($11 ~ /^1\/1:/ && $12 ~ /^1\/1:/ && $13 ~ /^1\/2:/ && $14 ~ /^1\/2:/) print $0,"Z","alt1",length($4),"break",$0,"W","alt2",length($4)
else if ($11 ~ /^1\/2:/ && $12 ~ /^1\/2:/ && $13 ~ /^1\/1:/ && $14 ~ /^1\/1:/) print $0,"Z","alt1",length($4),"break",$0,"W","N",length($4)
else if ($11 ~ /^1\/1:/ && $12 ~ /^1\/2:/ && $13 ~ /^1\/2:/ && $14 ~ /^1\/1:/) print $0,"Z","alt1",length($4),"break",$0,"W","alt1",length($4)
else if ($11 ~ /^0\/1:/ && $12 ~ /^1\/1:/ && $13 ~ /^1\/1:/ && $14 ~ /^1\/2:/) print $0,"Z","alt1",length($4),"break",$0,"W","N",length($4)
else if ($11 ~ /^1\/1:/ && $12 ~ /^1\/2:/ && $13 ~ /^1\/1:/ && $14 ~ /^1\/2:/) print $0,"Z","alt1",length($4),"break",$0,"W","N",length($4)
else if ($11 ~ /^1\/2:/ && $12 ~ /^1\/1:/ && $13 ~ /^1\/2:/ && $14 ~ /^1\/1:/) print $0,"Z","alt1",length($4),"break",$0,"W","N",length($4)
else if ($11 ~ /^2\/2:/ && $12 ~ /^1\/1:/ && $13 ~ /^1\/1:/ && $14 ~ /^1\/1:/) print $0,"Z","alt1",length($4),"break",$0,"W","alt1",length($4)
else if ($11 ~ /^1\/1:/ && $12 ~ /^2\/2:/ && $13 ~ /^1\/1:/ && $14 ~ /^1\/1:/) print $0,"Z","alt1",length($4),"break",$0,"W","alt1",length($4)
else if ($11 ~ /^1\/1:/ && $12 ~ /^1\/1:/ && $13 ~ /^2\/2:/ && $14 ~ /^1\/1:/) print $0,"Z","alt1",length($4),"break",$0,"W","N",length($4)
else if ($11 ~ /^1\/1:/ && $12 ~ /^1\/1:/ && $13 ~ /^1\/1:/ && $14 ~ /^2\/2:/) print $0,"Z","alt1",length($4),"break",$0,"W","N",length($4)
else if ($11 ~ /^1\/2:/ && $12 ~ /^1\/2:/ && $13 ~ /^1\/2:/ && $14 ~ /^1\/1:/) print $0,"Z","N",length($4),"break",$0,"W","N",length($4)
else if ($11 ~ /^1\/2:/ && $12 ~ /^1\/2:/ && $13 ~ /^1\/1:/ && $14 ~ /^1\/2:/) print $0,"Z","N",length($4),"break",$0,"W","N",length($4)
else if ($11 ~ /^1\/2:/ && $12 ~ /^1\/1:/ && $13 ~ /^1\/2:/ && $14 ~ /^1\/2:/) print $0,"Z","N",length($4),"break",$0,"W","N",length($4)
else if ($11 ~ /^1\/1:/ && $12 ~ /^1\/2:/ && $13 ~ /^1\/2:/ && $14 ~ /^1\/2:/) print $0,"Z","N",length($4),"break",$0,"W","N",length($4)
else if ($11 ~ /^2\/2:/ && $12 ~ /^1\/2:/ && $13 ~ /^1\/1:/ && $14 ~ /^1\/1:/) print $0,"Z","N",length($4),"break",$0,"W","alt1",length($4)
else if ($11 ~ /^1\/2:/ && $12 ~ /^2\/2:/ && $13 ~ /^1\/1:/ && $14 ~ /^1\/1:/) print $0,"Z","N",length($4),"break",$0,"W","alt1",length($4)
else if ($11 ~ /^1\/1:/ && $12 ~ /^1\/1:/ && $13 ~ /^2\/2:/ && $14 ~ /^1\/2:/) print $0,"Z","alt1",length($4),"break",$0,"W","N",length($4)
else if ($11 ~ /^1\/1:/ && $12 ~ /^1\/1:/ && $13 ~ /^1\/2:/ && $14 ~ /^2\/2:/) print $0,"Z","alt1",length($4),"break",$0,"W","N",length($4)
else if ($11 ~ /^2\/2:/ && $12 ~ /^1\/1:/ && $13 ~ /^1\/2:/ && $14 ~ /^1\/1:/) print $0,"Z","N",length($4),"break",$0,"W","N",length($4)
else if ($11 ~ /^2\/2:/ && $12 ~ /^1\/1:/ && $13 ~ /^1\/1:/ && $14 ~ /^1\/2:/) print $0,"Z","N",length($4),"break",$0,"W","N",length($4)
else if ($11 ~ /^1\/1:/ && $12 ~ /^2\/2:/ && $13 ~ /^1\/2:/ && $14 ~ /^1\/1:/) print $0,"Z","N",length($4),"break",$0,"W","N",length($4)
else if ($11 ~ /^1\/1:/ && $12 ~ /^2\/2:/ && $13 ~ /^1\/1:/ && $14 ~ /^1\/2:/) print $0,"Z","N",length($4),"break",$0,"W","N",length($4)
else if ($11 ~ /^1\/2:/ && $12 ~ /^1\/1:/ && $13 ~ /^2\/2:/ && $14 ~ /^1\/1:/) print $0,"Z","alt1",length($4),"break",$0,"W","N",length($4)
else if ($11 ~ /^1\/1:/ && $12 ~ /^1\/2:/ && $13 ~ /^2\/2:/ && $14 ~ /^1\/1:/) print $0,"Z","alt1",length($4),"break",$0,"W","N",length($4)
else if ($11 ~ /^1\/2:/ && $12 ~ /^1\/1:/ && $13 ~ /^1\/1:/ && $14 ~ /^2\/2:/) print $0,"Z","alt1",length($4),"break",$0,"W","N",length($4)
else if ($11 ~ /^1\/1:/ && $12 ~ /^1\/2:/ && $13 ~ /^1\/1:/ && $14 ~ /^2\/2:/) print $0,"Z","alt1",length($4),"break",$0,"W","N",length($4)
else if ($11 ~ /^1\/2:/ && $12 ~ /^1\/2:/ && $13 ~ /^1\/2:/ && $14 ~ /^1\/2:/) print $0,"Z","N",length($4),"break",$0,"W","N",length($4)
else if ($11 ~ /^2\/2:/ && $12 ~ /^1\/2:/ && $13 ~ /^1\/2:/ && $14 ~ /^1\/1:/) print $0,"Z","N",length($4),"break",$0,"W","N",length($4)
else if ($11 ~ /^2\/2:/ && $12 ~ /^1\/2:/ && $13 ~ /^1\/1:/ && $14 ~ /^1\/2:/) print $0,"Z","N",length($4),"break",$0,"W","N",length($4)
else if ($11 ~ /^1\/2:/ && $12 ~ /^2\/2:/ && $13 ~ /^1\/2:/ && $14 ~ /^1\/1:/) print $0,"Z","N",length($4),"break",$0,"W","N",length($4)
else if ($11 ~ /^1\/2:/ && $12 ~ /^2\/2:/ && $13 ~ /^1\/1:/ && $14 ~ /^1\/2:/) print $0,"Z","N",length($4),"break",$0,"W","N",length($4)
else if ($11 ~ /^1\/2:/ && $12 ~ /^1\/1:/ && $13 ~ /^2\/2:/ && $14 ~ /^1\/2:/) print $0,"Z","N",length($4),"break",$0,"W","N",length($4)
else if ($11 ~ /^1\/1:/ && $12 ~ /^1\/2:/ && $13 ~ /^2\/2:/ && $14 ~ /^1\/2:/) print $0,"Z","N",length($4),"break",$0,"W","N",length($4)
else if ($11 ~ /^1\/2:/ && $12 ~ /^1\/1:/ && $13 ~ /^1\/2:/ && $14 ~ /^2\/2:/) print $0,"Z","N",length($4),"break",$0,"W","N",length($4)
else if ($11 ~ /^1\/1:/ && $12 ~ /^1\/2:/ && $13 ~ /^1\/2:/ && $14 ~ /^2\/2:/) print $0,"Z","N",length($4),"break",$0,"W","N",length($4)
else if ($11 ~ /^2\/2:/ && $12 ~ /^1\/1:/ && $13 ~ /^1\/2:/ && $14 ~ /^1\/2:/) print $0,"Z","N",length($4),"break",$0,"W","N",length($4)
else if ($11 ~ /^1\/1:/ && $12 ~ /^2\/2:/ && $13 ~ /^1\/2:/ && $14 ~ /^1\/2:/) print $0,"Z","N",length($4),"break",$0,"W","N",length($4)
else if ($11 ~ /^1\/2:/ && $12 ~ /^1\/2:/ && $13 ~ /^2\/2:/ && $14 ~ /^1\/1:/) print $0,"Z","N",length($4),"break",$0,"W","N",length($4)
else if ($11 ~ /^1\/2:/ && $12 ~ /^1\/2:/ && $13 ~ /^1\/1:/ && $14 ~ /^2\/2:/) print $0,"Z","N",length($4),"break",$0,"W","N",length($4)
else if ($11 ~ /^1\/1:/ && $12 ~ /^1\/1:/ && $13 ~ /^2\/2:/ && $14 ~ /^2\/2:/) print $0,"Z","alt1",length($4),"break",$0,"W","alt2",length($4)
else if ($11 ~ /^1\/1:/ && $12 ~ /^2\/2:/ && $13 ~ /^2\/2:/ && $14 ~ /^1\/1:/) print $0,"Z","N",length($4),"break",$0,"W","N",length($4)
else if ($11 ~ /^2\/2:/ && $12 ~ /^2\/2:/ && $13 ~ /^1\/1:/ && $14 ~ /^1\/1:/) print $0,"Z","alt2",length($4),"break",$0,"W","alt1",length($4)
else if ($11 ~ /^2\/2:/ && $12 ~ /^1\/1:/ && $13 ~ /^1\/1:/ && $14 ~ /^2\/2:/) print $0,"Z","N",length($4),"break",$0,"W","N",length($4)
else if ($11 ~ /^2\/2:/ && $12 ~ /^1\/2:/ && $13 ~ /^1\/2:/ && $14 ~ /^1\/2:/) print $0,"Z","N",length($4),"break",$0,"W","N",length($4)
else if ($11 ~ /^1\/2:/ && $12 ~ /^2\/2:/ && $13 ~ /^1\/2:/ && $14 ~ /^1\/2:/) print $0,"Z","N",length($4),"break",$0,"W","N",length($4)
else if ($11 ~ /^1\/2:/ && $12 ~ /^1\/2:/ && $13 ~ /^2\/2:/ && $14 ~ /^1\/2:/) print $0,"Z","N",length($4),"break",$0,"W","N",length($4)
else if ($11 ~ /^1\/2:/ && $12 ~ /^1\/2:/ && $13 ~ /^1\/2:/ && $14 ~ /^2\/2:/) print $0,"Z","N",length($4),"break",$0,"W","N",length($4)
else if ($11 ~ /^1\/1:/ && $12 ~ /^1\/2:/ && $13 ~ /^2\/2:/ && $14 ~ /^2\/2:/) print $0,"Z","N",length($4),"break",$0,"W","alt2",length($4)
else if ($11 ~ /^1\/2:/ && $12 ~ /^1\/1:/ && $13 ~ /^2\/2:/ && $14 ~ /^2\/2:/) print $0,"Z","N",length($4),"break",$0,"W","alt2",length($4)
else if ($11 ~ /^2\/2:/ && $12 ~ /^2\/2:/ && $13 ~ /^1\/1:/ && $14 ~ /^1\/2:/) print $0,"Z","alt2",length($4),"break",$0,"W","N",length($4)
else if ($11 ~ /^2\/2:/ && $12 ~ /^2\/2:/ && $13 ~ /^1\/2:/ && $14 ~ /^1\/1:/) print $0,"Z","alt2",length($4),"break",$0,"W","N",length($4)
else if ($11 ~ /^2\/2:/ && $12 ~ /^1\/1:/ && $13 ~ /^1\/2:/ && $14 ~ /^2\/2:/) print $0,"Z","N",length($4),"break",$0,"W","N",length($4)
else if ($11 ~ /^2\/2:/ && $12 ~ /^1\/1:/ && $13 ~ /^2\/2:/ && $14 ~ /^1\/2:/) print $0,"Z","N",length($4),"break",$0,"W","N",length($4)
else if ($11 ~ /^1\/1:/ && $12 ~ /^2\/2:/ && $13 ~ /^1\/2:/ && $14 ~ /^2\/2:/) print $0,"Z","N",length($4),"break",$0,"W","N",length($4)
else if ($11 ~ /^1\/1:/ && $12 ~ /^2\/2:/ && $13 ~ /^2\/2:/ && $14 ~ /^1\/2:/) print $0,"Z","N",length($4),"break",$0,"W","N",length($4)
else if ($11 ~ /^1\/2:/ && $12 ~ /^2\/2:/ && $13 ~ /^2\/2:/ && $14 ~ /^1\/1:/) print $0,"Z","alt2",length($4),"break",$0,"W","N",length($4)
else if ($11 ~ /^2\/2:/ && $12 ~ /^1\/2:/ && $13 ~ /^2\/2:/ && $14 ~ /^1\/1:/) print $0,"Z","alt2",length($4),"break",$0,"W","N",length($4)
else if ($11 ~ /^1\/2:/ && $12 ~ /^2\/2:/ && $13 ~ /^1\/1:/ && $14 ~ /^2\/2:/) print $0,"Z","alt2",length($4),"break",$0,"W","N",length($4)
else if ($11 ~ /^2\/2:/ && $12 ~ /^1\/2:/ && $13 ~ /^1\/1:/ && $14 ~ /^2\/2:/) print $0,"Z","alt2",length($4),"break",$0,"W","N",length($4)
else if ($11 ~ /^2\/2:/ && $12 ~ /^2\/2:/ && $13 ~ /^1\/2:/ && $14 ~ /^1\/2:/) print $0,"Z","alt2",length($4),"break",$0,"W","alt1",length($4)
else if ($11 ~ /^1\/2:/ && $12 ~ /^1\/2:/ && $13 ~ /^2\/2:/ && $14 ~ /^2\/2:/) print $0,"Z","alt2",length($4),"break",$0,"W","alt2",length($4)
else if ($11 ~ /^2\/2:/ && $12 ~ /^1\/2:/ && $13 ~ /^1\/2:/ && $14 ~ /^2\/2:/) print $0,"Z","alt2",length($4),"break",$0,"W","N",length($4)
else if ($11 ~ /^1\/2:/ && $12 ~ /^2\/2:/ && $13 ~ /^2\/2:/ && $14 ~ /^1\/2:/) print $0,"Z","alt2",length($4),"break",$0,"W","N",length($4)
else if ($11 ~ /^2\/2:/ && $12 ~ /^1\/2:/ && $13 ~ /^2\/2:/ && $14 ~ /^1\/2:/) print $0,"Z","alt2",length($4),"break",$0,"W","N",length($4)
else if ($11 ~ /^1\/2:/ && $12 ~ /^2\/2:/ && $13 ~ /^1\/2:/ && $14 ~ /^2\/2:/) print $0,"Z","alt2",length($4),"break",$0,"W","N",length($4)
else if ($11 ~ /^1\/1:/ && $12 ~ /^2\/2:/ && $13 ~ /^2\/2:/ && $14 ~ /^2\/2:/) print $0,"Z","alt2",length($4),"break",$0,"W","alt2",length($4)
else if ($11 ~ /^2\/2:/ && $12 ~ /^1\/1:/ && $13 ~ /^2\/2:/ && $14 ~ /^2\/2:/) print $0,"Z","alt2",length($4),"break",$0,"W","alt2",length($4)
else if ($11 ~ /^2\/2:/ && $12 ~ /^2\/2:/ && $13 ~ /^1\/1:/ && $14 ~ /^2\/2:/) print $0,"Z","alt2",length($4),"break",$0,"W","N",length($4)
else if ($11 ~ /^2\/2:/ && $12 ~ /^2\/2:/ && $13 ~ /^2\/2:/ && $14 ~ /^1\/1:/) print $0,"Z","alt2",length($4),"break",$0,"W","N",length($4)
else if ($11 ~ /^2\/2:/ && $12 ~ /^2\/2:/ && $13 ~ /^2\/2:/ && $14 ~ /^1\/2:/) print $0,"Z","alt2",length($4),"break",$0,"W","N",length($4)
else if ($11 ~ /^2\/2:/ && $12 ~ /^2\/2:/ && $13 ~ /^1\/2:/ && $14 ~ /^2\/2:/) print $0,"Z","alt2",length($4),"break",$0,"W","N",length($4)
else if ($11 ~ /^2\/2:/ && $12 ~ /^1\/2:/ && $13 ~ /^2\/2:/ && $14 ~ /^2\/2:/) print $0,"Z","alt2",length($4),"break",$0,"W","alt2",length($4)
else if ($11 ~ /^1\/2:/ && $12 ~ /^2\/2:/ && $13 ~ /^2\/2:/ && $14 ~ /^2\/2:/) print $0,"Z","alt2",length($4),"break",$0,"W","alt2",length($4)
else if ($11 ~ /^2\/2:/ && $12 ~ /^2\/2:/ && $13 ~ /^2\/2:/ && $14 ~ /^2\/2:/) print $0,"Z","alt2",length($4),"break",$0,"W","alt2",length($4)
else print $0,"ZW","Un",length($4)}' | tr ' ' '\t' | sed 's/break/\n/g' | sed -e 's/^[ \t]*//' | sed -e 's/[ \t]*$//' | grep -v ">" | while read a b c d e f g h i j k l m n o p q ; do printf $a"\t"$b"\t"$c"\t"$d"\t"$e"\t"$f"\t"$g"\t"$h"\t"$i"\t"$j"\t"$k"\t"$l"\t"$m"\t"$n"\t"$o"\t"$p"\t"$q"\t" ; eval printf -- 'N%.s' {1..$q} ; echo ; done > $2

###############
###############


###############
### Part II ###
###############

# Usage: ./gene_extraction_part_II.sh <bed file> <output>

#!/bin/bash

# Extract Z gene sequences

cat $1 | cut -f 1,4 | sort | uniq | while read cont gene
do cat $1 | awk '{if($1=="'"$cont"'") print $0}' | grep $gene | sort -k2,2n | head -n 1 | tr "\n" "\t"
cat $1  | awk '{if($1=="'"$cont"'") print $0}' | grep $gene | sort -k2,2nr | head -n 1
done | awk -v OFS="\t" '{print $1,$2,$7,$4}' | while read cont start end gene
do echo ">Zlinked_${gene}_${cont}" ; \
cat $1 | grep -v "^#" | awk '{if($1=="'"$cont"'") print $0}' | awk '{if($2>="'"$start"'" && $2<="'"$end"'") print $0}' | awk '{

# Select Z or common alleles
if ($15=="Z" || $15=="ZW") print $0}' | awk --re-interval '{
if ($16=="ref" || $16=="same") print $4
else if ($16=="alt") print $5
else if ($16=="alt1") print $5
else if ($16=="alt2") print $6
else if ($16=="N" || $16=="sizediffN" || $16=="missing" || $16=="qual20" || $16=="depth20" || $16=="multiN" || $16=="Un") print $18}' | tr ' ' '\t' | tr -d "\n"  ; done | sed 's/>/\n>/' > $2

# Extract W gene sequences

cat $1 | cut -f 1,4 | sort | uniq | while read cont gene
do cat $1 | awk '{if($1=="'"$cont"'") print $0}' | grep $gene | sort -k2,2n | head -n 1 | tr "\n" "\t"
cat $1  | awk '{if($1=="'"$cont"'") print $0}' | grep $gene | sort -k2,2nr | head -n 1
done | awk -v OFS="\t" '{print $1,$2,$7,$4}' | while read cont start end gene
do echo ">Wlinked_${gene}_${cont}" ; \
cat $1 | grep -v "^#" | awk '{if($1=="'"$cont"'") print $0}' | awk '{if($2>="'"$start"'" && $2<="'"$end"'") print $0}' | awk '{

# Select W or common alleles
if ($15=="W" || $15=="ZW") print $0}' | awk --re-interval '{
if ($16=="ref" || $16=="same") print $4
else if ($16=="alt") print $5
else if ($16=="alt1") print $5
else if ($16=="alt2") print $6
else if ($16=="N" || $16=="sizediffN" || $16=="missing" || $16=="qual20" || $16=="depth20" || $16=="multiN" || $16=="Un") print $18}' | tr ' ' '\t' | tr -d "\n"  ; done | sed 's/>/\n>/' >> $2


###############
###############
