# Supplementary material for: Insights into Avian Incomplete Dosage Compensation: Sex-Biased Gene Expression Coevolves with Sex Chromosome Degeneration in the Common Whitethroat
Source: Genes (Basel). 2018 Jul 26;9(8):373. doi: 10.3390/genes9080373 (PMC6116046; doi:10.3390/genes9080373)
Supplement: Supplementary file 1 [file genes-09-00373-s001.zip › Suppl_Doc_S2.unaligned_gene_sequences.txt]

Supplementary Document S2. The DNA sequences of all 103 analysed genes provided as unaligned sequences in fasta format

>ENSTGUT00000002189_common_whitethroat_W
ATGAGCGGCGAGGACGGAAACGAGGAGTTCTACCGGCAGCTNCAGCTCCAGCAGCAGTACGAGGCCAAGCCAGCCGNNNGCGANGGCGAGTCCGACTCCTTTACCTACGTGGACCCGGCAGACGGGGCTGCCTACGAGTGGGACCTGGAGAAGAAAGCCTGGTTCCCCAAGATAACAGAAGATTTCCTGGCAACCTATCATGCCAACTATGGCTTCCATGCAGATGAGGCAGATACTTCGTCTGCTTCTGGTACAGCCACTGAAAGTAAGCAACCAGTAAGTTTTGAGACATCAGGAATGCAACCATCAGCAAATGAGACAGGGAGAAAACAAACAGATCCAAAACAAAAATCGGAAAAAAGGAAACTAGAGCCAGGGTGGTTTCATGTTGAAGAAGACAGAAACACAAATGTTTATGTGACAGGTTTACCTCCAGATATTACGAAAGATGAATTTGTACAAGTCATGTCAAAATGTGGTATCATCATGCGAGATCCTCAGACAGAAGAACACAAGATCAAACTGTACAAAGATAAGGAAGGAAATCTTAAAGGAGATGGTCTCTGTTGTTATCTGAAGAGAGAATCAGTTCAACTTGCTTTNAGGCTTCTGGATGAAGCAGAAATCNNNNNCTATAAANTGCANNNNGAAGTTGCNNNNTTCCANNTGAANGGGGANTATGANNCAAGCAAAAAGAAGAAGAAATGTAAAGACTACAAGAAGAAGTTGTCGCAACAGCAGAAACAGCTGGATTGGAGGCNNGAGAAGAANNNTGGNGCAACTCNAATGCGGCANNNNNNCATNNTTATTNTCAGGAATATNTTTCACCCNAAGGACTTTGAGGAGGANNNNNTAGTGCTNAATGAGATAAGAGAAGATCTGCGGACAGAGTGTGAAAAGTTTGGTCAAGTAAAGAAAGTTCTCATATTTGATAGGCACCCTGATGGCATCGCTTCTGTGTCATTTAAAGAAGCAACAGAAGCTGANNNNTGCAAGCTGACTCTNAATGGAAGGTGGTTTGGTGGTCNTCAGCTCAGTGCTGAAACANGGGATGGTGTAANNGATTANCAGGTGGAGNAGACTGCAAGAGAAAGGGAAGNAAGGCTTAAGGTGTGGGAGTCATTTTTAGGGGATCCNGATGCAAAGGAGCAGCANACTANNTCTGATNNGGATTCTGCNTCAAGTNGTATTAAACTNNNNNNNNNGAAACAACCTCCAGANGTTAATGACACACCTAAGGNGGATGCAAATGNTGAANNNNNTAAGAGAGAGAATAACGGTGAGGGNNNNNATGAANNNNNGACTCCNTCCACAGACNNNNNNNNNNNNNNCAGTGATGGTGAAGCTGATNCATAA
>ENSTGUT00000002189_common_whitethroat_Z
ATGAGCGGCGAGGACGGAAACGAGGAGTTCTACCGGCAGCTACAGCTTCAGCAGCAGTATGAGGCCAAGCCAGCCGNNNGCGAGGGCGAGTCTGATCCCTTCACCTACGTGGACCCGGCGGACGGGGCTGCCTACGAGTGGGACCTGGAGAAGAAGGCCTGGTTCCCCAAGATAACAGAAGATTTCCTGGCAACCTATCATGCCAACTATGGCTTCCATGCAGATGAGACAGATACTTCATCTGCTTGTGGTACAGCCACTGAAAGTAAACAACCAGAAAGTTCTAAGACATCAGGAACACAACCATCTGCAAATGAGACAGGACGGAAACAAACAGATCCAAAACAAAAATCGGAAAAAAGGAAGCTAGAGCCAGGGTGGTTTCATGTTGAGGAAGACAGAAACACAAATGTTTATGTGACAGGTTTACCTCCGGACATTACGAAAGATGAGTTTGTACAAGTCATGTCAAAATGTGGTATCATCATGCGAGATCCTCAAACAGAAGAACACAAGATCAAACTGTACAAAGATAAGGAAGGAAATCTTAAGGGAGATGGCCTCTGTTGTTATCTGAAGAGAGAATCAGTTCAGCTTGCTTTNAGGCTTCTGGATGAAGCAGAAATCNNNNNCTATAAANTGCANNNNGAAGTTGCNNNNTTCCANNTGAAGGGGGANTATGATGCAAGCAAAAAGAAGAAGAAATGTAAAGACTACAAGAAGAAGTTGTCGCAACAGCAGAAACAGCTGGATTGGAGGCNNGAGAAGAANNNTGGNGCAACTCNAATGCGGCANNNNNNCATCGTTATTNTCAGGAATATNTTTCACCCNAAGGACTTTGAGGAGGANNNNNTAGTGCTNAATGAGATAAGAGAAGATCTGCGGACAGAGTGTGAAAAGTTTGGTCAAGTAAAGAAGGTTCTCATATTTGATAGGCACCCTGATGGCGTCGCTTCTGTGTCATTTAAAGAAGCAACAGAAGCTGANNNNTGCAAGCTGACTCTNAATGGAAGGTGGTTTGGTGGCCNTCAGCTCAGTGCTGAAACANGGGATGGTGTAANNGATTATCAGGTGGAGGAGACTGCAAGAGAAAGGGAAGNAAGGCTTAAGGTGTGGGAGTCATTTTTAGGGGATCCNGATGCAAAGGAGCAGCANACTANNTCTGATNNGGATTCTGCNTCAAGTNGTGTTAAACTNNNNNNNNNGAAACAACCTCCAGANGTTAATGACACACCTAAGGNGGATGCAAATGNTGAANNNNNTAAGAGGGAGAATAATGGTGAGGGNNNNNATGAANNNNNAGCTCCNTCCACAGACNNNNNNNNNNNNNNCAGTGATGGTGAAGCTGATNCATAA
>ENSTGUT00000002189_zebrafinch
ATGAGCAGCGAGGATGGAAACGAGGAATTCTACCGGCAGCTGCAGCTCCAGCAGCAATACGAGGCCAAGCCCGCCGGGGGCGAGGGCGAGTCCGACCCCTTTACCTACGTGGACCCGGCGGACGGGGCTGCCTACGAGTGGGACCTGGAGAAGAAAGCCTGGTTCCCCAAGATAACAGAAGATTTCCTGGCAACCTATCATGCCAACTATGGCTTCCATCCAGATGAGACAGATACTTCATCTGCTTCTGGTACAGCCACTGAAAGTAAGCAACCAGTAAGTTCTAAGGAGTCAGGAACACAACCATCAGCAAATGAGATGGGACAAAAACAAACAGATCCAAAACAAAAATTGGAAAAAAGGAAGCTAGAGCCAGGGTGGTTTCATGTTGAAGAAGACAGGAACACAAATGTTTATGTGACAGGTTTACCTCCAGACATTACGAAAGATGAATTTGTACAAGTCATGTCAAAATGTGGTATCATCATGCGAGATCCTCAGACAGAAGAACACAAGATCAAACTGTATAAAGATAAGGAAGGAAATCTTAAAGGAGATGGCCTCTGTTGTTATCTGAAGAGAGAATCAGTTCAGCTTGCTTTGAGGCTTCTGGATGAAGCAGAAATCAGAGGCTATAAATTGCATGTAGAAGTTGCGAAGTTCCAGCTGAAGGGGGAGTATGATGCAAGCAAAAAGAAGAAGAAATGTAAAGACTACAAGAAGAAATTGTCGCAACAGCAGAAACAGCTGGATTGGAGGCCGGAGAAGAAAGATGGGGCAACTCGAATGCGGCATGAGCGCATCATTATTATCAGGAATATGTTTCACCCCAAGGACTTTGAGGAGGACCCTCTAGTGCTAAATGAGATAAGAGAAGATCTGCGAACAGAGTGTGAAAAGTTTGGTCAAGTAAAGAAAGTTCTCATATTTGATAGGCATCCTGATGGCGTCGCTTCTGTGTCATTTAAAGAAGCAACAGAAGCTGATCTGTGCAAGCTGACTCTAAATGGAAGGTGGTTTGGTGGCCGTCAGCTCAGTGCTGAAACATGGGATGGTGTAACGGATTATCAGGTGGAGGAGACTGCAAGAGAAAGGGAAGAAAGGCTCAAGGTGTGGGAGTCATTTTTAGGGGATCCTGATGCAAAGGAGCAGCAAACTACATCTGATTCGGATTCTGCATCAAGTAGTGTTAAACTGCCCGAAGGGAAACAACCTCCAGAGGTTAATGACACACCTAAGGAGGATGCAAATGATGAAACTCATAAGAGAGAGAATAATGGTGAGGGTATTGATGAAAATGGAGCTCCATCCACAGACAGCAGCCTTGCAGGCAGTGATGGTGAAACTGATACATAA
>ENSTGUT00000002191_common_whitethroat_W
ATGGAAGAAACAAGGAAGCTTTCCCCAAAGCTAAATAAAAGCAAAGAGCCTGTGAAAACAGAATGGGGATCTCAGAGCATGGTGTTCACCTATTTCCAAGGGGACATTAACAGCATGGTAGATGAACATTTTTCTAGAGCTCTCAGCAATGCCAAGAATCCCCAAGACCTGAGCACAAAGCACAGGGGCGAGACTGTTGTCCTGAAAAACGTAGACAGNNTGTCTCCCCATCAGTGGAATTTCTCTTCATGTTGCTACAAACCATATCCATCATCTTCTTCAACAAGCATGGCAAATTCTGCNNNNAATTTTTCTGCTCCTGGTGTGGTAGGCCAGTGCCAGCCATCATCTCTNNNNAGTCATCCAGCTCAACCTGCAGATTTATGGCCCTTCCCTCCAACTGGGACTCCCAGTGTCACCAGTTCAGTGTATCCTCACACCCTCCCTGACCTCTATGCAGCCGATGAGCTGATCTCTGACAGGAAATACAGTTCTCTTCTTGGCCTTCTGCAACAGGAAAGGTGCTTAACATCCATGCAAGAATGTACCATGAAGCAACAC
>ENSTGUT00000002191_common_whitethroat_Z
ATGGAAGAAACAAGAAAGCTTTCCCCAAAGCCTAGTAAAAGCAAAGAGCCTGTGAAAACAGAATGGGGATCTCAGAGCGTGGTGTTCACCTATTTCCAAGGGGACATTAACAGCATGGTAGATGAACATTTTTCTAGAGCACTCAGCAATGCCAAGAACCCCCAAGACCTGAGCACAAAGCACAGGGGTGAGACTGTTGCCCTGAAAAATGTAGACAGNNTGTCTCCCCATCAGTGGAGTTTCTCTTCACGTTGCTACAAACCATATCCAACATCTTCTTCAACAAGCATGGAAAATTCTGCNNNNAATTTTTCTGCTGCTGGTGTGGTAGGCCAGTGCCAGCCATCATGTCTNNNNAGTCGTCCAGCTCAACCTGCAGATTTATGGCCCTTCCCTCCAACTGGGACTCACAGCATCACTGGTTCAGTGTATCCTCACACCCTCCCTGACCTCTATGCAGCCGATGAGCTGATCTCTGACAGGAAATACAGTTCTCTTCTTGGCCTTCTGCAACAGGAAAGGTGTTTAACATCCATGCAAGAATGCACCATGAAGCAACAC
>ENSTGUT00000002191_zebrafinch
ATGGAAGAAACAAGGAAGATTTCCCCAAAGCTGAGTAAAAGCAAAGAGCCTGTGAGAACAGAATGGGGATCTCAGAGCGTGGTGTTCACATATTTCCAAGGGGACATTAACAGCATGGTAGATGAACATTTTTCTAGAGCTCTCAGCAATGCCAAGAACCCCCAAGACCTGAGCACAAAGCATAAGGGTGAGACTGTCATCCTGAAAAACGTAGACAGCCTGTCTCCCCATCAGTGGAATTTCTCTTCGCATTGCTACAAACCATATCCATCACCTTCTTCAACAAGCATGGCAAATTCTGCTCTGAATTTTTCTGCTGCTGGAGTGGTAGGCCAGTGCCAGCCATCGTCTCTGCGGAGTCGTCCAGCTCAACCTGCAGACTTATGGTCCTTCCCTCCAGCTGGGACTCCCAGTGTCACCAGTTCAGTGTATCCTCACACCCTCCCTGACCTGCATACAGCCGATGAGCTGATCTCTGACAGGAAATACAGTTCTCTCCTTGGCCTTCTGCAACAGGAAAGGTGCTTAACATCCATGCAAGAATGCACCATGAAGCAACAC
>ENSTGUT00000002219_common_whitethroat_W
ATGAATCCAGAAGAACAGATTGTAATTTGGCTTATTTCACTAGGAGTCTTAAATTCCCCTACGAAAATAGTAGATGATCCCGAGGGGTTCCTGAAAACTTCTCTGAAAGATGGAACTGTGCTTTGCAAACTCATTAATCGACTTCTTCCAAGATCTGCAGAAAAGTATTGCCTGGAGCCTAAAAATGAAGCTGATTGCATCAGTAATATTCAAGAGTTCTTGAAAGGCTGCGCACTTCTGAAAGTGGAGGTGTTTGATCCATATGATTTGTACACTGGAGATCAGTTCTCCAAGGTCCTGAGCACATTAACAGCTGTAAATAAAGCTACTGAAGATCAGCTGTCAAAAAGGCCATGTTCACATCTGTTCTCTCTTAACTCCNNNNNNGGAGACCCCCAGAGTGACTCCAGCGGCACAGCTTCCCAGTCAGCAAGGGTGTTACGGAGGCAGTCGAAGCCTGTGGAGATGACTGAGAATGGCAGTCATCAGCTGGTGGTAAAGGCCAGGTTCAATTTTAAGCAGACCAATGAGGATGAACTCTCTGTTAACAAAGGAGACATTATTTATGTCACCCGAGTTGAAGAAGGGGGCTGGTGGGAAGGCACCTTGAATGGAAAAACAGGCTGGTTCCCAAGCAACTATGTCAGAGAAATCAAATCCACCGATAAACCACTCTCTCCCAAAGAATTAAAAGGGCTAGAAAACACTCAGCTGACAAAAAATTATTACCCTGTGGTGTTGCAAAATATTCTGGAAACAGAACGAGATTATGCAAAGGAACTACAGTCACTTCTGGGAACTTACTTAAGACCCCTCCAGTCTTACGATAAGCTCAGTGCTGGGGACATCGTGGCATTGCTGGGAAATGTGGAAGAAATCTCTGCTTTTCAGCAAACACTGAACCAAGCCTTGGAAGAAGTTGCAAAGCTCCCTGAGAACCAGCAGTGTGTGGGAGGCTGTTTCATGAACCTGATGCCCCAGTTCCGCTCCCTGTACCTGACATACTGTGCTAACCACCCTTCAGCAGTGAATGTCCTCACACAGCACAGTAGCGATGAGCTGGAGAAGTTCATGGAAAGCCAGGGTGCAGCCAGTCCAGGCATTCTCATCCTGACCACAAGCCTCAGCAAACCCTTCCTGAGACTGGATAAATATGTGACACTGCTGCAGGAGCTGGAGCGGCACATGGAGGAGGCGCATGCAGATCATGAAGATATTTTGAAAGCCATTACATCCTTCAAGTCCCTTGTGTCACAATGCCAAGAGCTGAGGAAGAGGAAACAACTTGAGCTGCAAATCCTTTCTGAATCCATCCAGCGCTGGGAAGGAGAGGACATAAAAATGATGGGAAGCGTCATCTACATGTCCCAGGTTATGGTGCAGTCTGGAGGAAGTGAGGAGAAAGAGGAGCGGTATTTCTTATTATTTTCCAATGTTTTGCTGATGCTATCTGCCAGCCCACGGATGAGTGGGTTCATCTATCAGGGAAAGCTGCCTTTGACAGGAATGACACTGACAAAGCTGGAAGATGCCGAAGGGAATGAGCACATGTTTGAAATCACAGGGAGCATGATGGAGCGGATCACTGTGTCCTGCAGCACCAGCCAGGACTTGCACGAATGGCTTGACCACTTGCAAAGGCTGACCAAAGGGGCATACAGCACCATCTCCAAAACACAGTCCTGGAGCCCTCATTCNGTAAGTACATTTAGTTCAGCTGGGCAGATCCGTGGGCCTCTGGAATCCCCCAAAATCCTCAAGCCCTGGAGCTTGAGCTGCCTCCGTCCTGCTCCTCCACTCAGACCATCAGCAGCACTGAGTTACAAAGAGCTCTCTAACGTGTTGTGTGTAGATTCCAGCAAAAGTCCAAAAACAATGAAGAAGTTTCTTCCAAAAAGGAAAACTGAGAGAAAGCTATCGGATGAAGAGTTTGTTATTCGGAAAAGTACTGCTGCGCTGGAGGAGGATGCTCAGATCCTGAAGGTGATTGAGGCATACTGTACTGGGGCAGGCTTCCAGCAGGCTCTCAGCTCAGGCTCTCGTAAAGACTCCATCCCCCAAGTCCTTCTTCCTGAGGAAGAGAAAATCATCATAGAGGAAACACGAAGCAATGGCCAGACGGTCATGGAGGAAAAAAGCCTTGTTGACACAGTTTATGCACTGAAAGATGAAGTCAAAGAGCTGAAGCAGGAAAACAAAAGGATGAAGCAGTGTTTGGAGGAAGAGCTTAAATCCAGGAAGGACTTGGAGAAGCTGGTGAGAAGGTTGCTGAAGCAGACAGATGAGTGTGGCAGGGAGGACATNNNNCGCAAGTCATCCCTGATCGCCTGA
>ENSTGUT00000002219_common_whitethroat_Z
ATGAATCCAGAAGAACAGGTTGTAACTTGGCTTATTTCACTAGGAGTCTTAAATTCCCCTAAGAAAATAGTAGATGATCCAGAGGGGTTCCTGAAAACTTCTCTGAAAGATGGAACTGTGCTTTGCAAACTCATTAATCGGCTTCTTCCGGGATCTGCAGAAAAGTATTGCCTGGAGCCTAAAAATGAAGCTGATTGCATCAGTAATATTCAAGAATTCTTGAAAGGCTGCGCACTTCTGAAAGTGGAGGTGTTTGACCCACATGATTTGTACACTGGAGATCAGTTCTCCAAGGTCCTGAGCACATTAACAGCTGTAAATAAAGCTACTGAAGATCAGCTGTCAAAAAGGCCATGTTCACATCTGTCCTCTCTTAACTCCNNNNNNGGAGACGCCCAGAGTGACTCCAACGGCACAGCTCCCCAGTCAGCAAGGGTGTTACGGAGGCAGTCCAAGCCTGTGGAGATGACCGAGAATGGCAGTCATCAGCTGGTGGTAAAGGCCAGGTTCAATTTTAAGCAGACCAATGAGGATGAACTCTCTGTTAACAAAGGAGACATTATTTATGTCACCCGAGTTGAAGAAGGGGGCTGGTGGGAAGGCACCTTGAATGGAAAAACAGGCTGGTTCCCAAGCAACTACGTCAGAGAAATCAAATCCACCGATAAACCACTCTCTCCCAAAGCATTAAAAGGGCTAGAAAACACTCAGCTGACAAAGAATTATTACCCTGTGGTGTTGCAAAATATTCTGGAAACAGAACGAGATTATGCGAAGGAACTACAGTCACTTCTGGGAACTTACTTAAGACCCCTCCAGTCTTATGATAAGCTCAGCGCTGGGGACATCATGGCATTGCTGGGAAACATGGAAGAAATCTCTGCTTTTCAGCAAACACTGAACCAAGCCTTGGAAGAAGTTGCAAAGCTCCCCGAGAACCAGCAGCGTGTGGGAGGCTGCTTCATGAGCCTGATGCCCCAGTTCCGCTCCCTGTACCTGACATACTGTGCTAACCACCCCTCAGCAGTGAATGTCCTCACACAGCACAGTAGTGATGAGCTGGAGAAGTTCATGGAGAGCCAGGGTGCGGCCAGCCCAGGCATCCTCATCCTGACCACAAGCCTCAGCAAACCCTTCTTGAGGCTGGATAAATATGTGACCCTGCTGCAGGAGCTGGAGAGGCACATGGAGGAGGCGCATGCAGATCATGAAGATGTTTTGAAAGCCATCACATCCTTCAAGTCCCTTGTGTCGCAATGCCAGGAGCTGAGGAAGAGGAAACAACTTGAGTTGCAAATCCTTTCTGAATCCATCCAGCGCTGGGAAGGAGAGGACATAAAAATGATGGGAAACGTCATCTACATGTCCCAGGTCATGGTGCAGTCTGGGGGAAGTGAGGAGAAAGAGGAGCGGTATTTCTTGTTATTTTCCAATGTTTTGCTGATGCTGTCTGCCAGCCCACGGATGAGTGGGTTCATCTATCAGGGAAAGCTGCCTTTGACAGGAATGACACTGACAAAGCTGGAAGATGCCGAAGGGAATGAGCACATGTTTGAAATCACAGGGAACATGATGGAACGGATCACTGTGTCCTGCAGCACCAGCCAGGACCTGCACGAATGGCTTGAGCACTTGCAAAGGCTGACCAAAGGGACATGCAGCACCATCTCCAAAACACAGTCCTGGAGCCCTCATTCGGTAAGTACATTTAGTTCAGCTGGGCAGATCCGTGGGCCTCTGGAACCCCCCAAAATCCTCAAGCCCTGGAGCTTGAGCTGCCTCCGTCCTGCTCCTCCACTCAGACCATCAGCAGCACTGAGTTACAAAGAGCTCTCTAACGTGTTGTGTGTAGATTCCAGCAAAAGTCCAAAAACAATGAAGAAGTTTCTTCCAAAAAGGAAAACTGAGAGAAAACCATCTGATGAAGAGTTTGTTATTCGGAAAAGTACTGCTGCTCTGGAGGAGGATGCTCAGATCCTGAAGGTGATTGAGGCATACTGTACTGGGGCAGGCTTCCAGCAAGCTCTCAGCTCAGGCTCCCGTAAAGACTCCATCCCCCAAGTCCTTCTTCCTGAGGAAGAGAAAATCATCATAGAGGAAACACGAAGCAATGGCCAGATGGTCATGGAGGAAAAAAGCCTTGTTGACACAGTTTATGCACTAAAAGATGAAGTCAAGGAGCTGAAGCAGGAAAACAAAAGGATGAAACAGTGTTTGGAGGAAGAGCTTAAATCCAGGAAGGACTTGGAGAAGCTGGTGAGAAGGCTACTGAAGCAGACAGATGAGTGTGGCAGGGAGGACACNNNNCGCAAGTCATCCCTGATCGCCTGA
>ENSTGUT00000002219_zebrafinch
ATGAATCCAGAAGAACAGATTGTAACGTGGCTTATTTCACTAGGAGTCTTAAATTCCCCTAAGAAAATAGTGGATGATCCAGAGGGGTTCCTGAAAACTTCTCTGAAAGATGGAACTGTGCTTTGCAAACTCATTAATCGGCTTCTTCCGGGATCTGGAGAAAAGTATTGCCTGGAGCCTAAAAATGAAGCTGACTGCATCAGTAATATTCAAGAGTTCTTGAAAGGCTGCACACTTCTGAAAGTGGAGGTGTTTGATCCACATGATTTGTACACTGGAGATCAGTTCTCCAAGGTCCTGAGCACATTAACAGCTGTAAATAAGGTTACTGAAGATCAGCTGTCAAAAGGGCCATGTTCGCATCTGTCCTCTCTTAACTCCGTGGCTGGAGACCCCCAGAGTGACTCCAACGGCACAGCTACCCAGTCAGCAAGGGTGTTACGGAGGCAGTCCAAGCCTGTGGAGATGACCGAGAATGGTAGTTACCAGCTGGTGGTAAAGGCCAGGTTCAATTTTAAGCAGACCAATGAGGATGAACTCTCTGTTAACAAAGGAGACATTATTTATGTCACTCGAGTTGAAGAAGGGGGCTGGTGGGAAGGCACCTTGAATGGAAAAACAGGCTGGTTCCCAAGCAACTACGTCAGAGAAATCAAATCTACCGATAAACCACTCTCTCCCAAAGCATTAAAAGGGCTAGAAAACACTCAGCTGACAAAGAATTATTACCCTGTGGTGTTGCAAAATATTCTGGAAACAGAACGAGATTATGCAAAGGAACTACAGTCACTTCTGGGAACTTATTTAAGACCCCTCCAGTCATACGATAAGCTTAGCACCGGGGACATCGTGGCACTGCTAGGAAACATGGAAGAAATCTCTGCTTTTCAGCAAACACTGAACCAAGCCTTGGAAGAAGTTGCAAAGCTCCCTGAGAACCAGCAGCGTGTGGGAGGCTGTTTCATGAACCTGATGCCCCAGTTCCGCTCCCTGTACCTGACATACTGTGCTAACCACCCTTCAGCAGTGAATGTCCTCACACAGCACAGTGATGAGCTGGAGAAGTTCATGGAGAGCCAAGGTGCAGCCAGCCCAGGCATTCTCATCCTGACCACAAGCCTCAGCAAGCCCTTCCTGAGGCTGGATAAATACGTGACAATGCTGCAGGAGCTGGAGCGGCACATGGAGGAGGCGCATGCAGATCATGAAGATGTTCTGAAAGCCATCACATCCTTCAAGTCCCTTGTGTCACAATGCCAGGAACTGAGGAAGAGGAAACAACTTGAGCTGCAAATCCTTTCTGAATCCATCCAGCGCTGGGAAGGAGAGGACATAAAAATGATGGGAAATGTCATCTACATGTCCCAGGTCATGGTGCAGTCTGGGGGAAGTGAGGAGAAAGAGGAGCGGTATTTCTTGTTATTTTCCAATGTTTTGCTGATGCTGTCTGCAAGCCCACGGATGAGTGGGTTCATCTATCAGGGAAAGCTGCCTTTGACAGGAATGGTGCTGACAAAGCTGGAAGATGCCGAAGGGAATGAGCACATGTTTGAAATCACAGGGAACACGATGGAGCGGATCACTGTGTCCTGCAGCACCAGCCAGGACTTGCACGAATGGCTTGACCACTTGCAAAGGCTGACCAAAGGGACATGCAGCACTGTCTCCAAAACACAGTCCTGGAGCCCTCATTCGGTAAGTACATTTAGTTCAGCTGGGCAGATCCGTGGGCCTCTGGAACCCCCCAAAATCCTCAAGCCCTGGAGCTTGAGCTGCCTCCGTCCTGCTCCTCCACTCAGACCTTCAGCAGCACTGAGTTACAAAGAGCTTTCTAAAGTGTTGTGTGTAGATTCCAGCAAAAGTCCAAAAACAATGAAGAAGTTTCTTCCAAAAAGGAAAACTGAGAGAAAACCATCCGATGAAGAGTTCGTTATTCGGAAAAGTACTGCTGCACTGGAGGAGGATGCTCAGATCCTGAAGGTGATTGAGGCATACTGTACTGGGGCAGGCTTCCAGCAAGCTCTCAGCTCAGGCTCCCGTAAAGACTCCATCCCCCAAGTCCTTCTTCCTGAGGAAGAGAAAATCATCATAGAGGAGACACGAAGCAATGGCCAGACTGTCACAGAGGAAAAAAGTCTTGTTGACACAGTTTATGCACTGAAAGATGAAGTCAAAGAGCTGAAGCAGGAAAACAAAAGGATGAAACAGTGTTTGGAGGAAGAGCTTAAATCCAGGAAGGATTTGGAGAAGCTGGTGAGAAGGCTGCTGAAACAGACAGATGAGTGTGGCAGGGAGGACACCGGGCGCAAGTCATCCCTGATTGCCTGA
>ENSTGUT00000002222_common_whitethroat_W
ATGAAGAGAGGTCCACCTCCACGAAGTGGAGGCCCTCCACCTAAAAGATCTGCTCCTTCAGGACCAGTGCGTAGCAGTAGTATGGGAGGAAGAGCTCCTGTGTCACGTGGAAGAGATGGTTACGGGGGTCCTCCACGCAGAGAGCCAATGCCATCACGGAGAGATGTCTACATGTCTCCAAGAGATGATGGCTATAGCGCTAAAGATGGTTATTCAAGCAGAGATTATCCCAGTTCCAGGGATACCCGGGACTACGCTCCACCCCCCCGAGACTATGCATATCGTGATTATGGTCATTCCAGTTCACGTGATGAATACCCCTCCAGAGGATATAGTGATCGTGATGGATACAGTGGTGGACGTGACAGAGACTACTCAGATCATCCAAGTGGAGGCTCCTACAGAGATTCATATGAGAGTTACGGTAACTCACGTAGTGCTCCACCTGCTCGAGGGCCCCCGCCATCATATGGTGGAAGCAGTCGCTATGATGATTACGGCAGCACACGAGATGGATATGGAAGCCGAGAAAGTTACTCAAGCAGCAGAAGTGATGTCTACTCAAGTGGCCGTGATCGTGTTGGAAGACAAGACAGGGGTCTTCCCCCATCCATGGAAAGGGGCTATCCACCTCCTCGGGATTCTTACAGTAGTTCAAGCCGCGGGGCACCCAGAGGTGGTGGCCGTGGTGGAAGCAGATCTGATAGAGGTGGAGGTAGAAGCAGATACTAA
>ENSTGUT00000002222_common_whitethroat_Z
ATGAAGAGAGGTCCACCTCCACGAAGTGGAGGCCCTCCACCTAAAAGATCTGCACCTTCAGGACCAGTGCGCAGTAGTAGTATGGGAGGAAGAGCTCCTGTGTCACGTGGAAGAGATGGTTATGGAGGTCCCCCGCGTCGAGAGCCAATGCCATCGCGAAGAGATGTCTACATGTCTCCAAGAGACGATGGCTATAGCACTAAAGACGGGTATTCGAGCAGAGATTATCCCAGTTCCAGGGATACCCGGGACTACGCGCCACCTCCCCGAGACTACGCATACCGTGATTATGGTCATTCCAGTTCACGTGATGAATACCCCTCCAGGGGATATAGTGATCGTGATGGATACGGTGGTGGACGTGACAGAGACTACTCAGATCATCCAAGTGGAGGCTCCTACAGAGATTCATATGAGAGTTACGGTAACTCACGTAGTGCTCCACCTGCCCGAGGGCCCCCGCCATCATATGGTGGAAGCAGTCGCTATGATGATTACGGCAGCACACGAGATGGATATGGAAGCCGAGAAAGTTACTCAAGCAGCAGAAGTGATGTCTACTCAAGTGGCCGTGATCGTGTTGGAAGACAAGACAGGGGTCTCCCCCCGTCTATGGAAAGGGGCTATCCACCTCCTCGGGATTCTTACAGTAGTTCAAGCCGCGGGGCACCCAGAGGTGGTGGCCGTGGCGGAAGCAGATCCGATAGAGGTGGAGGCAGAAGCAGATACTAA
>ENSTGUT00000002222_zebrafinch
ATGGTTGAAGCAGATCGTCCTGGGAAGCTGTTCATTGGGGGCCTGAACACAGAGACTAATGAGAAAGCCCTTGAGGCTGTATTCGGCAAATATGGACGCATTGTGGAAGTCCTTTTGATGAAAGATCGGGAAACAAACAAGTCCAGAGGATTTGCGTTCGTCACGTTTGAGAGTCCAGCAGATGCAAAAGATGCTGCCAGAGATATGAATGGAAAGTCATTAGATGGGAAGGCAATTAAAGTGGAACAAGCAACCAAGCCATCCTTTGAAAGTGGTGGTAGGCGTGGGCCGCCACCCCCTCCCCGAAGCAGAGGTCCTCCCAGGGGCCTTAGAGGCGCAAGAGGCGGAAGTGGCGCGAGAGGACCACCTTCAAGAGGGAGTCACTTGGAAATAATAATTGCTTCATGGCTTCTCCTTCTAGGGTCTTCTCGAGGGCCACTTCCCATGAAGAGGGGTCCGCCTCCACGAAGTGGAGGCCCTCCACCTAAAAGATCTGCACCTTCAGGACCAGTGCGTAGCAGTAGCATGGGAGGAAGAGCTCCTGTGTCACGTGGAAGAGATGGTTACGGCGGTCCTCCGCGCAGAGAGCCAATGCCATCACGGAGAGATGTCTACATGTCTCCAAGAGATGATGGCTATAGCACTAAAGATGGTTATTCAAGCAGAGATTATCCCAGTTCCAGGGATACCCGGGACTACGCACCACCTCCCCGAGACTACGCATATCGTGATTATGGTCATTCCAGTTCACGTGATGAATACCCCTCCAGGGGATATAGTGATCGTGATGGATACGGTGGTGGACGTGACAGAGACTACTCGGATCATCCAAGTGGAGGCTCGTACAGAGATTCATATGAGAGTTATGGTAACTCACGTAGTGCTCCACCTGCTCGAGGGCCCCCGCCATCATATGGTGGAAGCAGTCGCTATGATGATTACGGCAGCACACGAGATGGATATGGAAGCCGAGAAAGTTACTCAAGCAGCAGAAGCGATGTCTACTCAAGTGGCCGTGATCGTGTTGGAAGACAAGACAGGGGTCTTCCCCCATCCATGGAAAGGGGCTATCCACCTCCTCGAGATTCTTACAGTAGTTCAAGCCGCGGGGCACCCAGAGGTGGTGGCCGTGGTGGAAGCAGATCCGATAGAGGTGGAGGCAGAAGCAGATACTAA
>ENSTGUT00000002237_common_whitethroat_W
ATGTTACTGTCTGTCTTTTTGGGCCAAGGAACCCAAATTTTCATTATGACGTTTATTACTTTATTCCTAGCTTGCCTTGGTTTCCTTTCTCCTGCCAACCGTGGTGCTTTGATGACCTGTGCAGTTGTGTTGTGGGTCTTACTGGGAACTCCAGCTGGTTATGTGTCTGCTAGAATGTACAAGACATTCAGAGGTGAGAAGTGGAAGACCAATGTCTTGCTTACAGCTCTGCTCTGCCCTGGGATTGTCTTTGCTGATTTCTTCATTATGAATCTCATTCTGTGGGTGAAAGGCTCCTCAGCTGCCATCCCTTTTGGCACTTTGGTTGCTATCCTTGCTATGTGGTTTGGAATTTCAGTCCCACTAACCTTTATTGGTGCCTATTTTGGCTTCAAAGAGAAGCCTATTGAACATCCAGTGCGTACAAACCAGATTCCTCGCCAAATCCCAGAGCAGTCATTTTTCACAAAGCCATTGCCTGGTATCATCATGGGTGGTATCTTACCCTTTGGCTGTATTTTTATTCAACTTTTTTTCATTCTGAATAGCATTTGGTCTCATCAGATGTATTACATGTTTGGATTCCTGTTCCTAGTTTTTATAATTCTTCTAATTACGTGTTCGGAAGCTACAGTTTTGCTGTGCTACTTCCATCTGTGTGCAGAGGACTATCACTGGTGGTGGAGGTCGTTCTTGACCAGCAGCTTTACAGCAGTTTATCTCTTTATCTATGCAGTCCATTACTTCTTCTCCAAACTCCAGATAACAGGAACTGCCAGCACCATTTTATACTTTGGTTACACTATGATCATGGTCTTGATTTTTTTCCTTTTCACAGGGACTATTGGATTTTTTGCCTGCTTCTGGTTTGTAAGTAAGATTTACAGTGTTGTGAAGGTGGACTGA
>ENSTGUT00000002237_common_whitethroat_Z
ATGAGAAAGTGGGAGGTTCCTAGAGTGGAAGAGAATATAACTGATTACATTGAAGATGCCCAAGAGGAATTTGGCTGGAAGCTGGTTCATGGAGATGTGTTTAGACCTCCAAGGAAGGGAATGTTACTGTCTGTCTTTTTGGGCCAAGGAACCCAAATTTTCATTATGACATTTATTACTTTATTCCTAGCTTGCCTTGGTTTCCTTTCCCCTGCCAACCGTGGTGCTCTGATGACCTGTGCAGTTGTGTTGTGGGTCTTACTGGGAACTCCAGCTGGTTATGTGTCTGCTAGAATGTATAAGACATTCAGAGGTGAGAAGTGGAAGACCAATGTCTTGCTTACAGCTCTGCTCTGCCCTGGGATTGTCTTTGCTGATTTCTTCATTATGAATCTCATTCTGTGGGTGAAAGGCTCCTCAGCTGCCATCCCTTTTGGCACTTTGGTTGCTATCCTTGCTATGTGGTTTGGAATTTCAGTCCCACTAACCTTCGTTGGTGCCTATTTTGGCTTCAAAGAGAAGCCTATCGAACATCCAGTGCGTACAAACCAGATTCCTCGCCAAATCCCAGAGCAGTCATTTTTCACAAAGCCATTGCCTGGTATCATCATGGGTGGTATCTTACCCTTTGGCTGTATTTTCATTCAACTTTTTTTCATTCTGAATAGCATTTGGTCTCATCAGATGTATTACATGTTTGGATTCCTGTTCCTAGTTTTTATAATTCTTCTGATTACGTGTTCAGAAGCTACAGTTTTGCTGTGCTACTTCCATCTGTGTGCAGAGGACTATCACTGGTGGTGGAGGTCATTCTTGACCAGCAGCTTTACAGCAGTTTATCTCTTTATCTATGCAGTCCATTACTTCTTCTCCAAACTCCAGATAACAGGAACTGCCAGCACCATTTTATACTTCGGTTACACAATGATCATGGTCTTGATTTTTTTCCTTTTCACAGGGACTATTGGATTTTTTGCCTGCTTCTGGTTTGTAAGTAAGATTTACAGTGTTGTGAAGGTGGACTGA
>ENSTGUT00000002237_zebrafinch
NNACCTGTCAGCTTCTGTGAGGGAAGCGAGGAGAGCGAGAGCTACAAGTCACTAATTGAGCTCTTCGTGAACCGGCTGGACTCTGTTGAATCAGTTCTGCCATACGAATATGATGCTTTTGACTTCTGTCAAGATAAGGAAGAGAAAAGACCATCAGAAAATCTTGGACAAGTGCTGTTTGGGGAGAGAATAGCATCGTCTCCATATAAGTTCACTTTTCAAAAGCAAGAAACTTGCAAGAAGGTTTGTACAAGATCATATGACCCAGGAAACAGTGTTGATAAAAGCAAACTGGCTTTTTTGAAGAAAGGAATGCAATTGAATTATCAGCATCACTGGATTATCGATAACATGCCTGTAACGTGGTGTTATGATGTGGAAGATGGACAAAAATACTGTAATCCAGGATTTCCAATAGGATGTTTTGTTACTCCAGATGGTAGAGTTAAAGATGCTTGTGTTATAAATTCAGAGTTTAACAAGAAGAACACTTTCTACCTCTTCAACCACGTTGACATAACAATCATGTACCACAGCGGGAAGGATGAAAACTGGCCTGGTGCAAGACTGGTGATGGCAAGACTGAGACCACAAAGCTACAAGCATACAGATGAGAACAACTTAAGCTGTGAAGGCCCCCCTATGGAGATTCCTGGAGAATTCACCAATAAACTGAATTTGATTTACACCTACTCTGTGACATTTGAAGAAAAGAATAATATTAAGTGGGCTTCCAGGTGGGACTACATTTTGGAGTCCATGCCACATACAAATATCCAGTGGTTTAGTTGTTTAAATTACCATCTGACTGGACCTGTTGTGAGTTCTTTTGAGATATGTACTCTTAAAATGGGAAAGCTGCAGGTTTCTATAGTAGAAGAAAATTTAACTGATTACATTGAAGATGCCCAAGAGGAATTTGGCTGGAAGCTGGTTCATGGAGATGTGTTTAGACCTCCAAGGAAGGGAATGTTACTGTCTGTCTTTTTAGGCCAAGGAACCCAAATTTTCATTATGACGTTTATTACATTATTCTTAGCTTGCCTTGGTTTCCTTTCTCCTGCGAACCGTGGTGCTCTGATGACCTGTGCAGTTGTATTGTGGGTCTTACTGGGAACTCCAGCTGGTTATGTGTCTGCTAGAATGTACAAGACATTCAGAGGTGAGAAGTGGAAGACCAATGTCTTGCTTACAGCTCTGCTCTGCCCTGGGATTGTCTTTGCTGATTTCTTCATTATGAATCTCATTCTGTGGGTGAAAGGCTCCTCAGCTGCCATCCCTTTTGGCACTTTGGTTGCTATCCTTGCTATGTGGTTTGGAATTTCAGTCCCACTAACCTTTGTTGGTGCCTATTTTGGCTTCAAAGAGAAGCCTATTGAACATCCAGTGCGTACAAACCAGATTCCTCGCCAAATTCCAGAGCAGTCATTTTTCACAAAGCCGTTGCCTGGTATCATCATGGGTGGTATCTTACCTTTTGGCTGTATTTTTATTCAACTTTTTTTCATCCTGAATAGCATTTGGTCTCATCAGATGTATTACATGTTTGGATTCCTGTTCCTAGTTTTTATAATTCTTCTAATTACATGTTCGGAGGCTACAGTTTTGCTGTGCTACTTCCACCTGTGTGCAGAGGACTATCACTGGTGGTGGAGGTCGTTCTTGACCAGCAGCTTTACAGCAGTTTATCTCTTTATCTATGCAGTCCATTACTTCTTCTCCAAACTCCAGATCACAGGAACTGCTAGCACCATTTTATACTTTGGTTACACAATGATCATGGTCTTGATTTTTTTCCTTTTCACAGGGACTATTGGATTTTTTGCCTGCTTCTGGTTTGTAAGTAAGATTTACAGTGTTGTGAAAGTGGACTGA
>ENSTGUT00000002243_common_whitethroat_W
TACGCCAGCGCCCTGGGCCACTACCACCATCACCACCACCACCACACCGGCCAGGTGCCCTCCTACGGCGGGGCNGCCGCCTTCAATTCCACCCGCGACTTTCTGTTCCGCAACCGCGGCTCCGGCATCGCGGACGCCGCCTCCGGCACAGCGCAGCACGAGCTCTTCGGCGGCTCTCCCGGTGGCTTGCACGGCCCCGGCGGCATCCCGGATACCCCGGGCTACCTGCTCTTCCCGGGGCTGCACGAGCAGAGCCCGAGCCACACGTCCCCCAACGGGCATGTGGANAACGGGCAGATGCACCTGGGGCTGCGCGGGGATCTCTTCGGGCGGCCGGATCCCTACCGGGCCGTCTCCAGCCCCCGCACGGACCCTTACGCTGGTCCCCAGTTCCACAACTACAACCACATGAATATGAATATGGGNATGAACNTGGCNGCCCATCCCCACCACCACGGCCCCGGGGCTTTCTTTCGGTACATGCGCCAGCCCATCAAGCAAGAATTGTCCTGCAAGTGGCTCGACGAGAGCCAGCTCAGCCGGCCCAAGAAGAGTTGCGACAGGACTTTCAGCACCATGCACGAGCTGGTGACCCATGTCACCATGGAGCACGTCGGGGGGCCGGAGCAGAACAACCACATCTGCTACTGGGACGAGTGTCCGCGGGAAGGCAAGTCCTTCAAGGCGAAATACAAACTGGTGAACCACATTCGGGTGCACACGGGTGAGAAGCCCTTCCCCTGCCCTTTCCCGGGCTGCGGCAAGATCTTTGCCCGCTCCGAGAATCTCAAGATTCACAAGCGGACGCACACAGGTGAGAAGCCNNNNNAGTGCGAGTTNNNNGGNTGCGACNGGCGCTTCGCCAACAGCAGNNNNNNNAAGAAACACATGCACGTCCACACCTCGGATAAGCCCTACCTGTGCAAAATGTGCGACAANTCCTACACCCACCCCAGCTCNNNNNGGAAACACATGAAGGTGCACGAATCTCAGGGGTCGTTCGGGGTACGAGTCCACCCCCTCTGCGGTGGGCTCTGCCGGCAGTAA
>ENSTGUT00000002243_common_whitethroat_Z
TACGCCAGCGCCCTGGGCCACCACCACCATCACCACCACCACGCCGGCCAGGTGCCCTCCTACGGCGGGGCCGCCGCCTTCAATTCCACCCGCGACTTTCTGTTCCGCAACCGCGGCTCCGGCATCGCGGACGCCGCCTCCGGCACGGCGCAGCACGGGCTCTTCGGCGGCTCCCCCGGCGGCTTGCACGGCCCCGGCGGCATCCCGGACACCCCGGGCTACCTGCTCTTCCCGGGGCTGCACGATCAGAGCCCGAGCCACACGTCCCCCAACGGGCATGTGGACAACGGGCAGATGCACCTGGGGCTGCGCGGGGATCTCTTCGGGCGGCCGGATCCCTACCGGGCCGTCTCCAGCCCCCGCACGGACCCTTACGCCGGCGCCCAGTTCCACAACTACAACCACATGAATATGAATATGGGNATGAACNTGGCNGCCCACCACCACCACCACCACCACGGGCCCGGCGCTTTCTTTCGGTACATGCGCCAGCCCATCAAGCAAGAATTGTCCTGCAAGTGGCTCGACGAGAGCCAGCTCAGCCGGCCCAAGAAGAGCTGCGACAGGACCTTTAGCACCATGCACGAGCTGGTCACCCATGTCACCATGGAGCACGTCGGGGGGCCGGAGCAGAACAACCACATCTGCTACTGGGACGAGTGTCCGCGGGAAGGCAAGTCCTTCAAGGCGAAATACAAACTGGTGAACCACATTCGGGTGCACACGGGGGAGAAGCCCTTTCCCTGCCCTTTCCCGGGCTGCGGCAAGATCTTTGCCCGCTCCGAGAACCTCAAGATTCACAAGCGGACGCACACAGGTGAGAAGCCNNNNNAGTGCGAGTTNNNNGGCTGCGACNGGCGTTTCGCCAACAGCAGNNNNNNNAAGAAGCACATGCACGTCCACACCTCGGACAAGCCCTACATCTGCAAGGTGTGCGACAAATCCTACACCCACCCCAGCTCNNNNNGGAAACACATGAAGGTGCACGAATCCCAGGGGTCGCTCGGGGTACGAGTCCACCCCGCCCGCGGTGGGCTCCGCCGGCAGTAA
>ENSTGUT00000002243_zebrafinch
GGATCCCACTACGCCAGCGCCCTGGGCCACCACCACCATCACCACCACCACGCCGGCCAGGTGCCCTCCTACGGCGGGGCCGCCGCCTTCAACTCCACCCGCGACTTTCTGTTCCGCAACCGCAGCTCCGGCATCGCGGACGCCGCCTCCGGCACGGCGCAGCACGGGCTCTTCGGCGGCTCCCCCGGCGGCTTGCACGGCCCCGGCGGCATCCCGGACACCCCGGGCTACCTGCTCTTCCCGGGGCTGCACGAGCAGAGCCCGAGCCACACGTCCCCCAACGGGCACGTGGACAACGGGCAGATGCACCTGGGGCTGCGCGGGGACCTCTTCGGGCGGCCGGATCCCTACCGGGCCGTCTCCAGCCCCCGCACGGACCCTTACGCCGGCGCCCAGTTCCACAACTACAACCACATGAATATGAATATGGGCATGAACGTGGCGGCCCACCACCACCACCACCACGGCCCCGGCGCTTTCTTTCGGTACATGCGCCAGCCCATCAAGCAAGAATTGTCCTGCAAGTGGCTCGACGAGAGCCAGCTCAGCCGGCCCAAGAAGAGCTGCGACAGGACTTTCAGCACCATGCACGAGCTGGTGACCCACGTCACCATGGAGCACGTCGGGGGGCCGGAGCAGAACAACCACATCTGCTACTGGGACGAGTGTCCGCGGGAAGGCAAGTCCTTCAAGGCGAAATACAAACTGGTGAACCACATTCGGGTGCACACGGGGGAAAAGCCCTTCCCGTGTCCCTTCCCGGGCTGCGGCAAGATCTTTGCCCGCTCCGAGAACCTCAAGATTCACAAGCGGACGCACACAGGTGAGAAGCCTTTCAAGTGCGAGTTTGAGGGCTGCGACAGGCGCTTCGCCAACAGCAGTGACAGGAAGAAACACATGCACGTCCACACCTCCGACAAGCCCTACATCTGCAAGGTGTGCGACAAATCCTACACCCACCCCAGCTCACTTAGGAAACACATGAAGGTGCACGAATCCCAGGGGTCGAGTGACCCCGCGTTTTCGGGGTACGAGTCCACCCCGCCTGCGGTGGGCTCCGCCGGCAGTAAGGACTCCATTAAAACGCCGCCGGCCGCCCTGCAGAGTAACCCCGGCCATAACCCTGGACTGCCCCCCAATTTTAATGAGTGGTATGTGTGA
>ENSTGUT00000002260_common_whitethroat_W
ATGGCTGCGGCCATCGCCAGCTCCCTGATCCGCCAGAAGAGACAAGCCAGGGAGCGGGAGAAGTCCAATGCCTGTAAGTGTGTCAACAGCCCCAGCAAGAGCAAGGGAAGCTGCAACAAGAACAAGTTGAATGTGTTNTCCAGGGTCAAACTCTTTGGCTCCAAGAAAAGGCGAAGAAGGCAACCAGAGCCTCAGCTTAAAGGCATAGTAACAAAGCTCTACAGCAGGCAAGGATACCACTTGCAGTTGCAAGCAGATGGAACAATTGATGGAACAAAAGAAGACAGTAGTTATACTTTGTTTAACCTCATACCTGTGGGTTTACGAGTGGTGGCGATTCAGGGGGTTCAAACAAAATTGTATCTCGCAATGAACAGTGAAGGATACCTATATACATCAGAACATTTTACACCTGAATGCAAGTTCAAAGAATCAGTATTTGAAAACTACTATGTGACATATTCCTCAATGATCTACAGACAGCAACAGTCTGACCGGGGTTGGTATTTGGGTCTTAACAAAGAAGGAGAAATAATGAAAGGAAACCATGTGAAGAAAAATAAACCTGCAGCACACTTTCTTCCAAAACCCTTAAAAGTGGCCATGTACAAAGAGCCTTCCCTCCATGATCTCACAGAGTTCTCCAGGTCTGGAAGTGGGACCCCAACAAAGAGCAGAAGCGTTTCAGGAGTGCTAAATGGGGGTAAATCCATGAGCCAAAATGAGTCAACGTAG
>ENSTGUT00000002260_common_whitethroat_Z
ATGGCCGCGGCCATCGCCAGCTCCCTGATCCGCCAGAAGAGACAAGCCAGGGAGCGGGAGAAGTCCAATGCCTGTAAGTGTGTCAACAGCCCCAGCAAGAGCAAGGGCAGCTGCGACAAGAACAAGCTGAATGTGTTNTCCAGGGTCAAACTCTTTGGCTCCAAGAAGAGGCGAAGAAGGCGACCAGAGCCTCAGCTTAAAGGTATAGTAACAAAGCTCTACAGCAGGCAAGGATACCACTTGCAGTTGCAAGCAGATGGAACAATTGATGGAACAAAGGAGGAAGACAGTAGTTATACTTTGTTTAACCTCATACCTGTGGGTTTACGAGTGGTGGCGATTCAGGGGGTTCAAACAAAATTATATCTGGCAATGAACAGTGAAGGATACCTATACACATCAGAACATTTTACACCTGAATGCAAGTTCAAAGAATCAGTATTTGAAAACTACTATGTGACATATTCCTCAATGATCTACAGACAGCAACAGTCTGGCCGGGGTTGGTATTTGGGTCTTAACAAAGAAGGAGAAATAATGAAAGGAAACCACGTGAAGAAAAATAAACCTGCAGCACACTTTCTTCCAAAACCCTTAAAAGTGGCCATGTACAAGGAGCCTTCCCTCCACGACCTCACAGAGTTCTCCAGGTCTGGAAGTGGGACCCCAACAAAGAGCAGAAGCGTTTCAGGAGTGCTAAATGGGGGTAAATCCATGAGCCAAAATGAGTCTACGTAG
>ENSTGUT00000002260_zebrafinch
ATGGCCGCAGCCATCGCCAGCTCCCTGATCCGCCAGAAGAGACAAGCCAGGGAGCGGGAGAAGTCCAATGCCTGTAAGTGTGTCAACAGCCCCAGCAAGAGCAAGGGAAGCTGCGACAAGAACAAGTTGAATGTGTTTTCCAGGGTCAAACTCTTTGGCTCCAAGAAAAGGCGAAGAAGGCGACCAGAGCCTCAGCTTAAAGGTATAGTAACAAAGCTCTACAGCAGGCAAGGATACCACTTGCAGTTGCAAGCAGATGGAACAATTGATGGAACGAAAGAGGAAGACAGTAGTTATACTTTGTTTAACCTCATACCTGTGGGTTTACGAGTGGTGGCGATTCAGGGAGTTCAAACAAAATTATATCTGGCAATGAACAGCGAAGGATACCTATATACATCAGAACATTTTACACCTGAATGCAAGTTCAAAGAATCAGTATTTGAAAACTACTATGTGACATATTCCTCAATGATCTACAGACAGCAACAGTCTGGCCGGGGCTGGTATTTGGGTCTTAACAAAGAAGGAGAAATAATGAAAGGAAACCACGTGAAGAAAAATAAACCTGCAGCACACTTTCTTCCAAAACCCTTAAAAGTGGCCATGTACAAGGAGCCTTCCCTCCACGATCTCACAGAGTTCTCCAGGTCTGGCAGTGGGACCCCAACCAAGAGCAGAAGCGTCTCAGGAGTGCTAAATGGGGGGAAATCCATGAGCCAAAACGAGTCGACGTAG
>ENSTGUT00000002292_common_whitethroat_W
NNNNNNTTTTCCCTTTCTCCAGAAACTGCAATACTCATCTGTGCAAAGGACATCAGTGATGATCTGAGGAAAGAGTTTGCTTTTCTGTCTGGTGGAAGAGGAAAGGACANNNNNTGGATTATCACCCTCCCTGACAACGCTGGCTTCAACGAGGTGCCTGAGGAGAACGTGTCCAAAGTCCTGACATACCTGACNNCAGTCCCNAGTCGACATGAGTCTGACACTAANTTTATCCTAATCNNNNATAGAAGACTGGACACATGGACATCAGTCAAAANNACTCTCCAAAAAATAGCAGCCTCCTTCCCAGGGAATCTNCACTTGGTGATGGTCCTGCGCCCCACCGGCTTTTTCCAGCGCACCTTCACTGACATTGGATTTTGGTTCAGTCAGGAGGATTTCCTGCTCAAGNNNCNGGTGGTGATGCTGAGCTCGATGAGTGACCTGCTGATGTACATCGATGAGCAGCAGCTGACCCCGGAGCTCGGGGGCACCCTGGAGTACTGCCACAGTGAGTGGGTCATCTTCAGGACAGCCATAGAGAGTTTTGCACTAACTGTGGAGGANNNNGCCCAGATGTTGCAGTGCTTTGGCATGGAGCTGGCAGAGNNNGAGCTGCCCGAGGACATGTACTCCATCAAGTGCATCCTGGCGCTGCGCACCGAGAGGTACTGCCAGCTCAAGGAAGATATTACAGCAGTCACAAAAGAAGGAAACTTGCTTTTGAGCAGTTTTGAAGAGCCTGACTCTGGGGAATGCAGTCAGGACCAGCAGCAAGAGAGGCCTGGGGACTGGGAGACTGTGAATCGGTTGCTTGGTCAGCTGCATGAGATGGAGACTGCTTTTGATGGCTTCTGGGAAAAACACCAGTTAAAAATGGAACAATATTTACAACTCTGGAAGTTTGAGCAAAGTATTCAAGAGGTCAAGAATGCCATTGAATTTTTAATGGGTCAGCAAGCAGAGCTGCCTGACACTGGTGACAGTGTCCCCCANGTGAAACAGAGACGCAAGGACCTAGATAATTTTGATGGCATGGCCCAGGATCTGATAGGGAAGGCTCAGGTGGTGATACTGCACGGACACCAGCTTGCAGCCAACCATCACTACGCACTCAACCTGATCTGCCAGCAGTGCAATGAGCTNCGGCACCACTCTGACCTCCTGTCAATGAGAACAAAAGGAAGCAGATGTGCCTGCAGAAGACCTTGGAGCTTCTTACCTGCCTTCAGCAGGCTCTGCAGTGCTGTGATGAAGGTGCCTACCTGCTCNCCAACCAGCAGATGGATAAGTGCCAGTCTAAGGAAGGNGCTCAGAAAGCACTCCAGGACATAG
>ENSTGUT00000002292_common_whitethroat_Z
TTTTCCCTTTCTCCAGAAACTGCAATACCCATCTGTGCAAAGGACATCAGCGATGATCTGATGAAAGAGTTTGCTTTTCTGTCTGGTGGAAGAGGAAAGGACANNNNNTGGATTATCACCCTCCCCGACAACGCTGGCTTCAACGAGGTGCCCGAGGAGAACGTGTCCAAAGTCCTGACATACCTGACNNCAGTCCCNAGTCAACATGAGTCTGACACTAAGTTTATCCTAATCNNNNATAGAAGACTGGACACATGGACATCAGTCAAAANNACTCTCCAAAAAATAGCAGCCTCCTTCCCAGGGAACCTNCACCTGGTGATGGTCCTGCGCCCCACGGGGTTCTTCCAGCGCACCTTCACCGACATCGGATTCCGCTTCAGCCAGGAGGATTTCCTGCTCAAGCTCCCGGTGGTGATGCTGAGCTCGGTGAGTGACCTGCTGACCTACATCGACGAGCAGCAGCTGACCCCCGAGCTCGGGGGCACCCTGGAGTACTGCCACAGCGAGTGGGTCATCTTCAGGACGGCCATAGAGAGTTTTGCCCTGACGGTGAAGGANNNNGCCCAGATGCTGCAGTGCTTTGGCACGGAGCTGGCGGAGACGGAGCTGCCCGAGGACATGTTCTCCATCGAGCGCATCCTGGCGCTGCGCACCGAGAGGTACTGCCAGCTCAAGGAAGAGATTACAGCAGTCACAAAAGAGGGAAACTTGCTTTTGAGCAGTTTTGAAGAGCCTGACTCTGGGGAATGCAGTCAGGACCAGCAGCAAGAGAGGCCTGGGGACTGGGAGACTGTGAATCGGTTGCTTGGTCAGCTGCGTGAGATGGAGACTGCGTTTGATGGCTTCTGGGAAAAACACCAGTTAAAAATGGAACAATATTTACAACTCTGGAAGTTTGAGCAAAGTTTTCAAGAGGTCAAGAATGCCATTGAATTTTTGATGGGTCAGCAGGCAGAGCTGCCCGACACTGGCGACAGCATCCCCCAGGTGAAGCAGAGGCTCAAGGACCTGGATCATTTCGATGGCATGGCCCAGGATCTGATAGGGAAGGCTCAGGTGGTGATTCTGCACGGGCACCAGCTGGCAGCCAACCACCACTATGCCCTGAACCTGATCTGCCAGCAGTGCAACGAGCTGCGGCACCACTCCGACCTGCTGTCCGAGGAGATCAAGAGGAAGCAGATGCACCTGCAGAAGACCCTGGAGCTTCACACCCGCCTTCAGCAGGCTCTGCAGTGCTGTGATGAAGGTGCCTACCTGCTCNCCAACCAGCAGATGGATAAGTGCCAGTCTAAGGAAGGNGCTCAGAAAGCACTCCAAGACATAGAAAGATTTCTGGAAANNNNNNNNNCCTACNTAAACTNNNNNNNNNNNGCCCTNCAGTACGATTTTGAGGCAGTGTGCCAGATCCAGNNNNTGCAGGTGAAGCTGGAGAACGTCCGCAGCATGTTTGGGAACNGGCAGTCCTGCTTCAGGAAGCTGCTGGACAAACACGTGCGGCCNGTCCAGCTGGTNGCTCCCCGGCCAGAAAACCCACCCCGCTCCAAGTCNNNNNNNTTCTCCCCTAAACATGGGAAGAAAACTTCAAGAAAAACTCCAAGTTCTCGCAAGATCGAAGTCATGCACGACTATCAGGAGAAGCGAAATTCCTTGCAGTATTTTATTTCAGACAGTGATGACAGCCTGGACATTCTGAAGGGCCATGTCATAAATGAGCTTATAGANACAGAGAGAGTGTATGTGGAGGAGCTCTTCACTGTTTTGACGGGCTACAGAGCTGAGATGGATAATCCTGCCATGCTCATCCTCCTGCCCCCCGTGCTGAGGAACAGGAAGGNNNNNCTCTTNNNNNNNATGCCCGAGATCTATGACTTCCACAACAAAATTTTCCTGCACAGTTTGGAAAACTGCCTGGGAGCACCCGAGAGAGTGGGATGTTGTTTCCTAGACAGGCGGGAGGATTTCCAGATGTATGAGAAGTACTGCCAGAACAAGCCCCGCTCCGAGTCCCTGTGGAGGCANNCTCNNNNAGCTCCTTCNNNCAGGGAATGCCAAAGAAAATTAGAGCACAAACTCGGGCTGGATTCCTATCTGCTCAAACCAGTGCAGCGCCTGACAAAATACCAGTTACTTCTGAAGGAGCTGCTAAAGTACAGCACGAGCTGTGATGGAGTCCAGGAACTTCAAGAAGCTCTGGTTGCAATGCTGGATTTGCTGAAGTCAGTCAATGACTCCATGCATCAGATTTCAATCACAGGATATGATGGTGACCTGAGNNNNCTGGGGAAAGTATTGATGCAGGGATCTTTCAGTGTTTGGACAGGACACCGAAAAGGGCCAACAAAAATGAAGGATCTGGCCAGGTTCAAGCCCATGCAGAGGCACCTGTTCCTGTATGAGAAAGCCTTGGTCTTCTGCAAGAAGCGAGAGGAGCACGGGGATGGATATGACAAAACCTCATCTTACAGCTTTAAGCACTTTCTGAANATGAATGCAGTTGGAATAACTGAGAATGTGAAAGGAGATCATCGGAAATTTGAGATCTGGTACAGTGGGNGAGAAGAGGTGTACGTGGTGCAGGCCCAAACAGTAGATTTGAAGATGGCATGGTTGAATGAAATAAGAAAAATTTTGTTCAAGCAGCAAGAGCTTATAAAAGTGGAGAAGCAGCAGCCTGGCTCGTGCTCGGAGCAGCTCCCTCTCTCCTCCCAGCTGGGAGACAGGAAGCAGCAGAGAGCCTCCATCAGCTCTGAAGAGAACGACTCGGAGCGCACCAGCCCCGTGATGCTGGACAGCGGGCTCGTGTCCCCCCAGANNNAGCCCCACAGANGCTGGCCAGGAATGTCCCAGTCCCTGGAGATCTGCGAGGGGCTGGAGGAGTGGTCGGGTCACCAGTACCTCTCCAACTGCTCGGACACTGAGGAGGAGGNNAACCAGCTGTCTCCAGGAAAATACAAAGCCCTTGCAGACTGCAAGAGGAGAGGATCAGAGGACCTGCTGGTGAAAAACGGGGATGAAATTCAGCTCTTGCATGAAGATGGTGAGGGACAGTGGTTGGTGAAAAACCTAAACAGAAGAAAAGAAGGCTGGATTCCTGTCCACAGTCTGCAGATAGTAGTCGGTGACTGCAGATTTCGGAATGCCAAAGTTGCAGGTATTTGA
>ENSTGUT00000002292_zebrafinch
TTGTGCTTTTCCCTTTCTCCAGAAACTGCAACACCCATCTGTGCAAAGGACATCAGTGATGATCTGATGAAGGAGTTTGCTTTTCTGTCTGGTGGAAGGGGGAAGGACAAGGCTTGGATCATCACCCTCCCCGACAACGCTGGCTTCAACCAGGTGCCCGAGGAGAGCGTGTCCAAGGTGCTGACCTACCTGACTGCAGTCCCGAGTCAGCATGAGTCTGACACTAAATTTATCCTAATCCTGGATAGAAGACTGGACACATGGACATCAGTCAAAATGACTCTCCAAAAAATAGCAGCGTCCTTCCCCGGGAATCTGCACTTGGTGATGGTCCTGCGGCCCACCGGCTTTTTCCAGCGCACCTTCACCGACATCGGCTTTCGCTTCAGCCAGGAGGATTTCCTGCTCAAGTTACCGGTGGTGATGCTGAGCTCTGTCAGTGACCTGCTGACCTACATCGATGAGCAGCAGCTGACCCCGGAGCTCGGGGGCACCCTGGAGTACTGCCACAGCGAGTGGGTCATCTTCAGGACGGCCATAGAGAGCTTTGCGCTGACGGTGAAGGAGATCGCCCAGCTGCTGCAGAGCTTTGGCACGGAGCTGGCGGAGGCGGAGCTGCCCGAGGACATGCTGTCCATCCAGCGCATCCTGGCGCTGCGCACCGAGCGCTACCGCCAGCTCAAGGAAGATATTACAGCGGTCACAAAGGAGGGAAACCTGCTTTTGAGCAGTTTTGAAGAGCCAGACTCAGGGGAATGCAGTCAGGACCAGCAGCAAGAGAGGCCTGGGGACTGGGAGACGGTGAATCGGTTGCTTGGTCAGCTGCGGGAGATGGAGACTGCTTTTGATGGCTTCTGGGAAAAGCACCAGTTAAAAATGGAACAATATTTACAGCTGTGGAAGTTTGAGCAAAGTTTTCAAGAGGTCAAGAATGCCATTGAGTTTTTAATGGGTCAGCAAGCGGAGCTGCCTGACACTGGTGACAGCATCCCCCAGGTGAAGCAGAGGCTCAAGGACCTGGATCATTTCGATGGCATGGCTCAGGAGCTGATCGGGAAGGCCCAGCTGGTGATACTGCACGGGCACCAGCTGGCAGCCAACCACCACTACGCCCTCAACCTGATCTGCCAGCAGTGCAACGAGCTGCGGCACCACTCCGACCTCCTGGCTGAGGACATCAAGAGGAAGCAGATGCACCTGCAGAAGACCTTGGACCTCCATACCCGCCTGCAGCAGGCCCTGCAGTGCTGTGATGAAGGTGCCTACCTGCTCGCCAACCAGCAGATGGACAAGTGCCAGTCTAAAGAAGGTGCTCAGAAAGCTCTCCAGGACATAGAAAGATTCCTTGAAAGCTCGTCATCCTACCTAAACTGTGACCCGCAGGCCCTGCAGTACGATTTTGAGGCAGTGCTGACGCCGGAGCTGAAGTGCCAGATCCAGTCGCTGCAGGTGAAGCTGGAGAACGTCCGCAGCATGTTTGAGAACAGGCAGTGCTGCTTCAGGAGGCTGCTGGACAAACACGTGCGGCCCGTCCAGCTGGTGGCTCCTCGGCCAGAAAACCCTCCCCGGGCCAAGTCCCCCCTCTTCTCTCCTAAGCATGGGAAGAAAACTTCAAGAAAAACTCCAAGTTCTCGCAAGATCGAGGTCATGCACGACTACCAGGAGAAGAGGAACTCCCTGCAGTACTTCATTTCAGACAGCGATGACAGCCTGGACATTCTGAAGGGCCATGTCATAAATGAGCTTATAGAAACAGAGAGGGTGTATGTGGAGGAGCTCTTCACTGTTCTGACGGGCTACAGGGCTGAGATGGATAATCCTGCCATGCTCATCCTGCTGCCCCCCGTGCTGAGGAACAGGAAGGACGTTCTCTTCGGGAACATGCCCGAGATCTACGACTTCCACAACAAAATTTTCCTGCACAGCCTGGAAAACTGCCTGGGAGCACCCGAGAGAGTGGGATGTTGTTTCCTAGACAGGCGAGAGGATTTCCAGATGTACGAGAAGTACTGCCAGAACAAGCCCCGCTCCGAGTCCCTGTGGAGGCAGGCTCCGAGAGCTCCTTCCTTCAGGGAATGCCAAAGAAAATTGGAGCACAAGCTGGGGCTGGATTCCTATCTGCTCAAACCAGTGCAGCGCCTGACAAAGTACCAGCTGCTCCTGAAGGAGCTGCTAAAGTACAGCACGAGCTGTGATGGGGTTCAGGAACTTCAAGAAGCTCTGGTTGCAATGTTGGATTTGCTGAAGTCAGTCAACGACTCCATGCATCAGATTTCAATCACAGGATATGACGGTGACCTGAGCGAGCTGGGGAAGGTGTTGATGCAGGGATCTTTCAGTGTTTGGGCAGGACACCGAAAGGGGCCGACCAAGATGAAGGAGCTGGCCAGGTTCAAGCCCATGCAGAGGCACCTGTTCCTCTATGAGAAAGCCTTGGTGTTCTGCAAGAAGCGAGAGGAGCACGGGGATGGCTACGACAAAACCTCCTCGTACAGCTTCAAGCACTTCCTGAAGATGAATGCAGTTGGGATAACTGAGAATGTGAAGGGAGATCACCGGAAATTTGAGATCTGGTACAGTGGGAGAGAAGAGGTGTACGTGGTGCAGGCCCAAACAGTAGATCTGAAGATGGCATGGTTGAATGAAATAAGAAAAATTTTGTTCAAGCAGCAAGAGCTTATAAAAGGGGAGAAGCAGCAGCCTGGCTCGTGCTCGGAGCAGCTCCCGCTCTCCTCCCAGCCGGGGGACAGGAAGCAGCAGAGAGCCTCCATCAGCTCGGAGGAGAACGACTCGGAGCGCAGCAGCCCGGTGCTGCAGGACTGCGGGCTGCTGTCCCCCCAGAGGCAGCCCCACAGAGGCTGGCCAGGAGGGTCACAGTCCCTGGAGATCTGC
>ENSTGUT00000002333_common_whitethroat_W
CAGTGTGCTGGGGAGGAGAAGCGGGTGGGGACACGCACCGTAGTGGTTGGGCACCGCCCCTTGTCAGACACCGAGGAGGCGTACCTGGCACAGAAGTTCTGCGACAACAGGATTGTGTCCTCCAAGTACACCCTCTGGAATTTCCTCCCNNNNAACCTTTTTGAGCAGTTTAGAAGAATTGCCAACTTCTACTTCCTCATCATCTTCCTCGTGCAGGTAATAGTGGACACCCCGACCAGCCCNGTGACCAGNGGCCTCCCGCTCTTCTTTGTCATCACTGTCACAGCTATCAAACAGGGGTACGAGGACTGGTTGAGGCACAGAGCTGACAACGAAGTGAACAAAAGCAACGTCTTTGTTGTCGAAAANGCAAAGCAAGTGCGGAAAGAGAGTGAAAAAATCAAGGTTGGAGACATAGTAGAAGTGAAAGCAGATGAGACTTTCCCCTGTGACTTGATATTTTTGGCCTCCAGCAGCACTGATGGGACCTGTTATGTCACTACAGCAAGCCTTGATGGCGAGTCCAATTTCAAGACTCACTACGCGGTGCGGGACACCACCGTGCTCTGCACTGATGAAGCCATCGACACCCTCACNGCCACAATCGAGTGTGAACAGCCACAGCCTGACCTCTACAAATTTGTTGGACGAATTATNATCTACAGAAGTAACCAAGAGCCCATAGCCAGGTCTTTGGGTCCTGAAAACCTGTTGTTGAAAGGTGCTACCCTCAAGAATACCAAGAAGATTTATGGAGTTGCAGTCTATACTGGAATGGAAACAAAAATGGCTCTGAACTACCAAGGGAAATCTCAGAAACGGTCTGCAGTAGAAAAATCTATCAACGCTTTCTTGATAGTGTATTTGTGCATCTTATTGGGCAAGGCCACTGTATGCACAACTCTGAAATATGTCTGGCAGAGTAATCCATTTAATGATGAGCCTTGGTACAATGANAAGACTAAAAAAGAGAGAGAGACGTTCAAGGTCTTGCAGATGTTCACAGACTTCCTGTCATTTATGGTCCTCTTCAATTTTATTATCCCTGTCTCCATGTACGTTACAGTAGAGATGCAGAAGTTCTTGGGCTCCTTCTTCATCTCCTGGGACAAGGAGATGTATGATGAAGAAATACAAGAGGGGGCATTAGTGAACACCTCGGACCTGAATGAAGAGCTTGGGCAGGTGGAGTACGTGTTCACAGACAAAACCGGGACTCTGACGGAGAACAGCATGGAGTTCATCGAGTGCTGCATAGACGGGCACAAGTACAAGGACTGCATTTCAGAGGTGGATGGCTTCTCCCAGACTGATGGTCCCCTCAAGTACTATGGCAAAGCTGAAAAGAGCCGCGAGGAACTGTTCCTGAGAGCCCTCTGCCTGTGCCACACGGTNNNNATCAAGGAAGCAGAACAAGTGGATGGGCTGATGGCACACCCAGAACGCAAATACACCTATATCTCCTCTTCCCCAGATGAAATTGCTTTGGTGAAAGGCGCAGAAAAGTATGGTTTCACTTTTCTAGGACTTGAAAACAATTTCATGAAAATTCGAAACCAAAAGAATGAAACTGAGATGTACCAACTTCTCCATGTGTTGAACTTTGATCCTGTCCGGCGCCGTATGAGTGTCATTGTGAGAACCACCACAGGAAAGTTGCTTCTCTTCTGTAAAGGAGCAGACTCCTCTATTTTCCCAAGGGTGCAGCAAGAAGAAATCCAACAAACAAAAGTCCATGTGGACCACAATGCTATGGATGGCTACCGAACNNNNNNNGTGGCCTTCAAAGAACTAACTGAAATGGAGTATGACANAATTGACAGACAGCTCAATGAAGCCAAGATGGCTCTGCAGGACAGGGAGGAGAAGATGGCCAAGGCTTTTGATGACACAGAAGCAGACATGCACCTGATTGGGGCTACTGCTGTAGAAGACAGGCTGCAGGAGCAGCTGGCAGAGACCATNNNNGCCCTGCACGCAGCTGGCATGAAGGTCTGGGTGCTGACAGGAGACAAGATGGAAACTGCCAAATCCACCTGCTATGCCTGCAGGCTCTTCCAGACCAGCACCGAGCTGCTGGAGCTGACGGTGAGAACGGTGGGCGAGAGTGAAAGGAAGGAGGATCGGCTCCATGAGCTGCTGCTGGAGTACCACAAAAAGCTGATTCAGGATGTTCCCAAAAACCGAGGAGGCCTGAAGAGAAGCTGGACNTTGAGTCAAGAATANGGACTGATCATCGATGGCTCAACGCTGTCNCTGATACTCAACCCTTCTCAGGACTCTGGCTCTAGCAATTACAAAAGCATATTCCTACAGATCTGCCTGAAGTGCACTGCAGTCCTCTGCTGCCGGATGGCTCCGCTGCAGAAAGCACAGATTGTGCGAATGGTGAAGAACACAAAAGGAAGCCCGATAACNNNNNNNATAGGGGATGGTGCAAATGATGTCAGTATGATTTTGGAAGCACATGTTGGAATAGGGATAAAAGGCAAAGAAGGACGCCAGGCCTCCAGAAACAGCGACTATGCTGTGCCAAAGTTNAAACATTTAAGAAAACTGCTACTAGCACATGGACATTTATATTATGTGAGAATAGCACACCTTGTACAGTATTTCTTCTATAAGAACCTTTGCTTCATTTTACCACAGTTTTTATACCAGTTCTTTTGTGGATTCTCACAGCAGCCNCTGTATGATGCTGCTTATCTGACCATGTACAACATCTGCTTCACATCGCTGCCTATCCTGGCNTACAGCCTCCTGGAGCAGCACATCAGCATCGACACGCTGACCTCGGANCCTCAGCTCTACATGAAGGTGTCAGATAATGCAATGCTGCAGTGGAGGCCGTTCCTGTACTGGACCTTTCTGGGCGCCTTTGAAGGACTTGTGTTTTTCTTNGGGGTTTATTTTCTTTTTCAAANNNNNNNNNTGGAAGATAACGGAAAGGTGTTTGGGAACTGGACCTTTGGGACGATTGTTTTCACCGTGCTGGTGTTCACCGTCACTCTCAAGCTAGCGTTAGATACTCGATTCTGGACATGGATGAATCACTTTGTGATTTGGGGCTCCCTTGCTTTCTATGTGTTTTTCTCATTCTTTTGGGGAGGAGTTCTAGAGCCTTTCTTGAAGCAGCAAAGAATGTATTTTGTATTTGCTCATATGCTGACTTCTGTTTCCACATGGCTGGCAATAATTCTTCTGATCTTTATCAGCCTTTTCCCAGAAATTCTTCTAATAGCTTTAAAAAATATAAAAGAGAAAAATCATCAGGTAAGGAACAAGATGATCAGGAAGGCACCTGATTCATTGTCGGCCAGACCTTCTGTCAGACCTCTTCTTTTAAGAACATTCTCAGATGAGTCTAATGTGTTGTAA
>ENSTGUT00000002333_common_whitethroat_Z
CAGTGTGCTGGGGAGGAGAAGCGTGTGGGGACACGCACCGTGGTGGTGGGGCACCGCCCCGTGTCGGACACCGAGGCCTACGTGGCACAGAAGTTCTGCGACAACAGGATCGTCTCCTCCAAGTACACCCTCTGGAATTTCCTCCCGAAGAACCTTTTTGAGCAGTTTAGAAGGATTGCCAACTTCTACTTCCTCATCATCTTCCTCGTGCAGGTGATAGTGGACACCCCAACCAGCCCAGTGACCAGNGGCCTCCCGCTCTTCTTTGTCATCACTGTCACAGCCATCAAACAGGGGTACGAGGACTGGTTGAGGCACAGAGCTGACAACGAAGTGAACAAAAGCAACGTCTTCGTTGTCGAAAACGCAAAGCAAGTGCGGAAAGAGAGTGAAAAAATCAAGGTTGGAGACATAGTAGAAGTGAAAGCAGATGAGACCTTCCCCTGTGACTTGATATTTTTGGCCTCCAGCAGCACTGATGGGACCTGTTATGTCACNNNNNNNAGCCTTGATGGCGAGTCCAATTTCAAGACTCACTACGCGGTGCGGGACACCACCGTGCTCTGCACTGATGAAGCCATCGACACCCTCACGGCCACAATCGAGTGTGAACAGCCACAGCCTGACCTCTACAAATTTGTTGGAAGAATTATAATCTACAGAAGTAACCAAGAGCCCGTAGCCAGGTCTTTGGGTCCTGAAAACCTCTTGTTGAAAGGTGCTACCCTCAAAAATACCAAGAAGATTTATGGAGTTGCAGTCTACACTGGAATGGAAACAAAAATGGCTCTGAACTACCAAGGGAAATCTCAGAAACGGTCTGCAGTAGAAAAATCTATCAACGCTTTCCTGATAGTTTATTTGTGCATCTTACTGGGCAAGGCCACTGTATGCACGACTCTGAAATACGTCTGGCAGAGTAATCCATTTAATGATGAGCCTTGGTACAATGANAAGACCAAAAAAGAGAGAGAGACGTTCAAGGTCTTGCGGATGTTCACAGACTTTCTGTCCTTTATGGTCCTCTTCAACTTTATTATCCCTGTCTCCATGTACGTTACAGTAGAGATGCAGAAGTTCTTGGGCTCCTTCTTCATCTCCTGGGACAAGGAGATGTATGATGAAGAAATACAGGAGGGGGCATTGGTGAACACCTCGGACCTGAACGAAGAGCTCGGGCAGGTGGAGTACGTGTTCACAGACAAAACCGGGACACTGACAGAGAACAGCATGGAGTTCATCGAGTGCTGCATAGACGGGCACAAGTACAAGGACTGCATTTCAGAGGTGGATGGCTTCTCCCAGACTGATGGTCCCCTCAAGTACTATGGCAAAGCTGAAAAGAGCCGTGAGGAGCTGTTCCTGAGAGCCCTCTGCCTGTGCCACACGGTTCAGATCAAGGAGACAGACCAGGTGGATGGGCTGATGGCACACCCAGAACGTAAATACACCTACATCTCCTCTTCCCCAGATGAAATTGCTTTGGTGAAAGGCGCAGAAAAGTATGGTTTCACTTTTCTAGGACTTGAAAACAATTTCATGAAAATTCGAAACCAAAAGAATGAGACTGAGATGTACCAACTTCTCCATGTGTTGAACTTCGACCCTGTCCGGCGCCGTATGAGTGTCATTGTGAGAACCACCACAGGAAAGTTGCTTCTCTTCTGTAAAGGAGCAGACTCCTCTATTTTTCCCAGGGTGCAGCAAGAAGAAATCCAACAAACAAAAGTCCATGTGGACCGCAATGCTATGGATGGCTACCGAACGCTGTGTGTGGCCTTCAAAGAACTAACTGAAAAGGAGTATGACAAAATTGACAGACAGCTCAGTGAAGCCAAGATGGCTCTGCAGGACAGGGAGGAGAAGATGGCCAAGGTTTTTGACGACACAGAAGCGGACATGCACCTGATTGGGGCTACTGCTGTAGANGACAGGCTGCAGGAGCAGCTGGCAGAGACCATCGAGGCCCTGCACGCTGCTGGCATGAAGGTNTGGGTGCTGACAGGAGACAAGATGGAAACTGCCAAATCCACCTGCTACGCCTGCAGGCTCTTCCAGACCAGCACCGAGCTGCTGGAGCTGACGGCCAGGACGGTGGGCGAGAGTGAGAGGAAGGAGGATCGGCTCCATGAGCTGCTGCTGGAGTACCACAAAAAGCTGATTCAGGATGTTCCCAAACACCGGGGAGGCCTGAAGAGAAGCTGGACNTTGAGTCAAGAGTANGGACTGATCATCGATGGCTCGACGCTGTCGCTGATACTCAACCCCTCTCAGGACTCTGGCTCTAGCAATTACAAAAGCATATTCCTACAGATCTGCCTGAAGTGCACTGCAGTCCTCTGCTGCCGGATGGCTCCTCTGCAGAAGGCACAGATTGTGCGAATGGTGAAGAACACAAAAGGAAGCCCGATAACNNNNNNNATAGGGGATGGTGCAAATGATGTCAGCATGATTTTGGAGGCACATGTTGGAATAGGGATAAAAGGCAAAGAAGGACGCCAGGCCTCCAGAAACAGCGACTATGCTGTGCCAAAGTTTAAACATTTGAGAAAACTGCTACTAGCACATGGGCATTTATATTATGTGAGAATAGCACACCTTGTACAGTATTTCTTCTACAAGAACCTTTGCTTCATTTTACCGCAGTTTTTATACCAGTTCTTTTGTGGATTCTCACAGCAGCCNCTGTATGATGCTGCTTACCTGACCATGTACAACATCTGCTTCACATCGCTGCCTATCCTGGCNTACAGCCTCCTGGAGCAGCACATCAGCATTGACACACTGACCTCGGACCCTCAGCTCTACATGAAGGTGTCGGATAATGCAATGCTGCAGTGGAGGCCGTTCCTGTACTGGACCTTTCTGGGCGCCTTTGAAGGACTTGTGTTTTTCTTTGGGGTTTATTTTCTTTTCCAAANNNNNNNNNTGGAAGATAACGGAAAGGTGTTTGGGAACTGGACCTTTGGGACGATTGTTTTCACCGTGCTGGTGTTCACCGTCACACTCAAGCTAGCATTAGATACCCGATTCTGGACGTGGATGAACCACTTTGTGATTTGGGGCTCCCTTGCTTTCTATGTGTTTTTCTCATTCTTTTGGGGAGGAGTTCTAGAGCCTTTCTTGAAGCAGCAAAGAATGTATTTTGTATTTGCTCATATGCTGACTTCTGTTTCCACATGGTTGGCAATAATTCTCCTGATATTTATCAGCCTTTTCCCAGAAATTCTTCTAATAGTTTTAAAAAATATAAAAGAGAAAAATCATCAGGTAAGGAACAAAATGATCAGGAAGGCACCTGATTCATTGTCGGCCAGACCTTCTGTCAGACCTCTTCTTTTAAGAACATTCTCAGATGAGTCTAATGTGTTGTAA
>ENSTGUT00000002333_zebrafinch
CAGTGTGCCGGCGAGGAGAAGCGCGTGGGCACGCGCACCGTGCTGGTCGGGCACCGGCCCGTGCCGGACACCGAGGCGTGCCTGGCACAGAAGTTCTGCGACAACAGGATCGTCTCCTCCAAGTACACCCTCTGGAACTTCCTCCCGAAAAACCTCTTTGAGCAGTTCCGAAGAATCGCCAACTTCTACTTCCTCATCATCTTCCTCGTGCAGGTGATAGTGGACACCCCCACCAGCCCGGTGACCAGTGGCCTCCCGCTCTTCTTTGTCATCACTGTCACAGCTATCAAACAGGGGTACGAGGACTGGCTGAGGCACAGAGCTGACAACGAAGTGAACAAAAGCAACGTCTTTGTTGTTGAAAATGCAAAGCAAGTGCGGAAAGAGAGTGAAAAAATCAAGGTTGGAGACATAGTAGAAGTGAAAGCAGATGAGACCTTCCCCTGTGACTTGATATTCCTGGCCTCCAGCAGCACGGATGGGACCTGTTATGTCACCACGGCGAGCCTGGACGGCGAGTCCAACTTCAAGACTCACTACGCCGTGCGGGACACCACCGTGCTCTGCACTGACGAGGCCATCGACACCCTCACGGCCACCATCGAGTGTGAGCAGCCCCAGCCCGACCTCTACAAATTTGTTGGAAGAATTATCATCTATGGAAGTAACCAAGAGCCTGTAGCCAGGTCTTTAGGTCCTGAAAACCTGTTGTTGAAAGGTGCTACCCTCAAAAATACCAAGAAGATTTATGGAGTTGCAGTCTACACTGGGATGGAAACAAAAATGGCTCTGAACTACCAAGGGAAATCTCAGAAACGCTCTGCAGTAGAAAAGTCCATCAATGCTTTCTTGATAGTGTATTTGTGCATCTTACTGGGCAAGGCCACTGTGTGCACGACTCTGAAGTATGTGTGGCAGAGTAATCCATTCAATGATGAGCCTTGGTACAATGAAAAGACTAAAAAAGAGAGAGACACGTTCAAGGTCCTGCGGATGTTCACGGACTTCCTGTCCTTTATGGTCCTCTTCAATTTCATTATCCCTGTCTCCATGTACGTCACAGTGGAGATGCAGAAGTTCCTGGGCTCCTTCTTCATCTCCTGGGACAAGGAGATGTTTGATGAGGAGATCCAGGAGGGAGCACTGGTGAACACCTCGGACCTGAACGAGGAGCTGGGGCAGGTGGAGTACGTGTTCACAGACAAAACGGGCACGCTGACCGAGAACAGCATGGAGTTCATCGAGTGCTGCATCGACGGGCACAAGTACAGGGACCGTGTCTCGGAGCTGGACGGCTTCTCCCAGCCCGACGGGCCCCTCAAGTACTACGGCAGAGCTGAAAAGAGCCGTGAGGAGCTGTTCCTGAGAGCCCTGTGCCTGTGCCACACGGTGCAGATCAAGGAGGCAGACCAGGTGGATGGGCTGGTGGCACACCCAGAGCGCAAATACACCTATATCTCCTCCTCCCCAGACGAGATCGCCTTGGTGAAAGGCGCAGAAAAGTATGGTTTCACTTTTCTAGGACTTGAAAACAATTTCATGAAAATACGAAACCAAAAGAATGAAACTGAGATGTACCAGCTTCTCCACGTGTTGAACTTCGACCCTGTCCGGCGCCGTATGAGTGTCATTGTGAGGGCCAGCACAGGAAAGTTGCTTCTCTTCTGTAAAGGAGCAGACTCCTCTATTTTTCCAAGGGTGCAGCAAGAAGAAATCCAACAAACAAAAGTCCACGTGGACCGCAATGCCATGGATGGCTACAGAACACTCTGCGTGGCCTTCAAAGAACTGACTGAGAAGGAGTATGACAGAATTGACAGACAGCTCAATGAAGCCAAGATGGCTCTGCAGGACAGGGAGGAGAAGATGGCCAAGGTTTTTGATGACACAGAAGCAGACATGCACCTGATTGGGGCTACTGCTGTAGAAGACAGGCTGCAGGAGCAGCTGGCAGAGACCATCGAAGCCCTGCACGCCGCTGGCATGAAGGTGTGGGTGCTGACAGGGGACAAGATGGAAACGGCCAAATCCACCTGCTACGCCTGCAGGCTCTTCCAGACCAGCACGGAGCTGCTGGAGCTGACGGCGAGGACGGTGGGCGAGAGCGAAAGGAAGGAGGATCGGCTCCACGAGCTGCTGCTGGAGTACCACAAAAAGCTGATTCAGGACATTCCCAAAAACCGGGGGGGCCTGAAGAGAAGCTGGACGTTGAGTCAGGAGTATGGACTGATCATAGACGGCTCGACGCTGTCGCTGATCCTCAACCCCTCGCAGGACTCTGGCTCCAGCAACTACAAAAGCATCTTCCTGCAGATCTGCCTGAAGTGCACGGCAGTGCTGTGCTGCCGGATGGCCCCTCTGCAGAAGGCACAGATTGTGCGAATGGTGAAGAACACAAAAGGAAGCCCGATAACCCTCTCGATAGGGGATGGTGCAAATGATGTCAGTATGATTTTGGAAGCACATGTTGGAATAGGGATTAAAGGCAAAGAGGGACGCCAGGCCTCCAGAAACAGCGACTATGCTGTGCCAAAGTTCAAACACTTAAGAAAACTGCTACTAGCACATGGGCATTTATATTATGTGAGAATAGCACACCTTGTACAGTATTTCTTCTATAAGAACCTTTGCTTCATTTTACCACAGTTTTTATACCAGTTCTTTTGTGGATTCTCACAGCAGCCGCTGTATGATGCTGCTTACCTGACCATGTACAACATCTGCTTCACGTCGCTGCCCATCCTGGCTTACAGCCTGCTGGAGCAGCACATCAGCATCGACACGCTGACCTCGGACCCTCAGCTCTACATGAAGGTGTCGGACAATGCGATGCTGCAGTGGAGGCCCTTCCTGTACTGGACCTTTCTGGGCGCCTTTGAAGGACTCGTCTTTTTCTTTGGGGTTTATTTTCTTTTTCAAAACTCATCGTTGGAAGACAATGGAAAGGTGTTTGGAAACTGGACCTTTGGGACCATTGTCTTCACCGTGCTGGTGTTCACCGTCACGCTCAAGCTGGCGTTAGACACCCGGTTCTGGACGTGGATGAACCACTTTGTGATCTGGGGCTCCCTTGCTTTCTATGTGTTTTTCTCATTCTTCTGGGGAGGAGTTCTGGAGCCTTTCTTGAAGCAGCAAAGAATGTATTTTGTATTTGCTCATATGCTGACTTCTGTTTCCACATGGCTGGCAATAATTCTCCTGATCTTTATCAGCCTTTTCCCAGAAATTCTTCTAATAGTTTTAAAAAATATAAAAGAGAAGAATCATCAGGTAAGGAACAAGATGATCAGGAAGGCACCTGATTCATTGTCGGCCAGACCTTCTGCCACACCACTCCTTTTAAGAACATTCTCAGATGAGTCTAATGTGTTGTAA
>ENSTGUT00000002334_common_whitethroat_W
AGGTGTGTGGAGGCCCTGCTGGTATACTGCTGGTCAGGGAGGGAGGAGGAGCCCTACGTCACTATCACCCGCAAGCGGCGGCTGCGGAAAGGCTATGAGGTGGAGATGGAGCAGGAGGTGGGGCACTCGGAGCACTGCCTGGCCAGGCACTGCAATGCCTTCAAGCCCATGGCCATCATCCAGGCCTTCCTGGGCTCCACCCCACAGCTCACTCTCCAGCTCCATATCAGCGTCTTGGAGAAGTACATCCCTGTTGCCCGAGCCATCCTCATGGCCATCTGCCTGGTGTCAGTCACTTATGGAGCACTCGTCTGCAACATCCTGGCCATCCAGGTCAAGTACAANGACTACAAGGTCCAGCTGCGGCCACTGGCCTTCCTCCGTATTGTGCTGTGGCGCAGCCTGGAGATCTCCACCCGCATGGCCATCCTCCTACTCTTCAGCACTGTCTTCAAGCACTGGATCATCCCCATCGCCCTGGCCAACCTCCTGGTGGTCTTCTTCTTGCCCTGGGTGCAGTTCTGGCANAGCAGCAACCACCTGCCTGACAACATTGAGTAG
>ENSTGUT00000002334_common_whitethroat_Z
AGGTGTGTGGAGGCCCTGCTGGTGTACTGCTGGTCGGGGAGGGAGGAGGAGCCCTACGTGACCATCACCCGCAAGCGGCGGCTGCGGAAGGGCTACGAGGTGGAGATGGAGCAGGAGGTGGGGCACTCGGAGCGCCGCCTGGCCACCCACCGCAACGCCTTCAAGCGCATGGCCGTCATCCAGGCCTTCCTGGGCTCCACCCCGCAGCTCACCCTGCAGCTCTACATCAGCGTCCTGGAGAAGTACGTCCCTGTGGCCCGAGCCGTCCTCATGGCCATCTGCCTGGTGTCAGTCACCTACGGGGCACTGGTCTGCAACATCCTGGCCATCCAGGTCAAGTACGANGACTACAAGGTGCAGCTGCGGCCGCTGGCCTTCCTCTGCATCGTGCTGTGGCGCAGCCTGGAGATCTCCACCCGCATCGCCGTCCTCGTGCTCTTCAGCACCGTCTTCAAGCACTGGATCATCCCCATCGCCCTGGCCAACCTCCTGGTGGTCTTCTTCTTGCCCTGGGTGCAGTTCTGGCGCAGCGGCAACCGCCTGCCCGACAACATCGAGAAGAACTTCAGCCGCCTGGGCACGGTGGTGGTGCTCTGTGCCTTCACCCTGCTCTACTCCAGCATCAACATGTTCTGCTGGTCGGCCGTGCAGCTCAAGCTGGCTGACCGGGACCTCATCGACAAGTCTCAGAACTGGGGCCGCCTGGCCGTGTACTACGTGGCNNNNNNNNNNGAGAACACGGCCCTCGTCATCCTCTGGTACTTCTTCAAGACTGATGTCTATGAGAANGTCTGCACNNNNCTGCTGGTGCTGCAGCTGCTCCTNNNNTACTGCCTGGGCATCTACTTCATGCTCCTCTTCTTCCAGTACCTGCACCCCTGCCGCCAGCTCTTCCGGCACAACGTGGCTGATTTCCTGCACTGCGTGTGCTGCCGCCGGCAGCCGGCGGGGACCCCTCTGTGCCTCGAGGCGCCCTGCGAGCCCGGCGTGAGGCACAGCATCGTC
>ENSTGUT00000002334_zebrafinch
AGGTGTGTGGAGGCCCTGGTGGTGTACTGCTGGTCGGGGCGGGAGGAGGAGCCCTACGTGACCATCACCCGCAAGCGGCGGCTGCGGAAAGGCTTCGAGGTGGAGATGGAGCAGGAGGTGGGTCACTCGGAGCGCCGCCTGGCCACGCACCGCAACGCCTTCAAGCGCATGGCCGTCATCCAGGCCTTCCTGGGCTCCACCCCGCAGCTCACCCTCCAGCTCTACATCAGCGTCTTGGAGAAGTACGTCCCTGTCGCCCGAGCCGTCCTCATGGCCGTCTGCCTGGTGTCGGTCACCTACGGGGCGCTGGTCTGCAACATCCTGGCCATCCAGGTCAAGTACGATGACTACAAGGTGCAGCTGCGGCCGCTGGCCTTCCTCTGCATCGTGCTGTGGCGCAGCCTGGAGATCTCCACCCGCATCGCCGTCCTCGTGCTCTTCAGCACCGTCTTCAAGCACTGGATCATCCCCATCGCCCTGGCCAACCTCCTGGTGGTCTTCTTCCTGCCCTGGGTGCAGTTCTGGCGCAGCGGCAGCCGCCTGCCCGACAACGTCGAGAAGAACTTCAGCCGCCTGGGCACGGTGGTGGTGCTCTGTGCCTTCACCCTCCTCTACTCCAGCATCAACATGTTCTGCTGGTCGGCCGTGCAGCTGAAGCTGGCCGACCGGGACCTCATCGACAAGTCGCAGAACTGGGGCCGCCTGGCCGTGTACTACGTGGCCCGGCTGGCGGAGAACACGGCCCTCGTCATCCTCTGGTACTTCTTCAAGACCGACGTCTATGAGAACGTCTGCACGGCGCTGCTGGTGCTGCAGCTGCTCCTCGGCTACTGCCTGGGCATCTACTTCATGCTGCTCTTCTTCCAGTACCTGCACCCCTGCCGCCAGCTCTTCCACCACAACGTGGCTGATTTCCTGCACTGCGTCTGCTGCCGCCGGCGCCCGCCCGGGACCCCGCTGTGCCTCCAGGCACCCCTGGAGCCCGGCGTGAGGCACAGCATCGTC
>ENSTGUT00000002366_common_whitethroat_W
ATGGCGGGGCTGTCGGTACGGGACCCCGCCGTGGATCGGTCCCTGCGCTCCGTGTTCGTGGGGAACATCCCGTATGAGGCCACGGAGGAGCAGCTGAAGGACATTTTCTCGGAGGTTGGGCCCGTGGTCAGCTTTAGGCTGGTGTACGACAGGGAGACNNNNAAGCCCAAGGGCTATGGNTTCTGCGAGTACCAGGACCAGGAGACGGCGCTCAGCGCCATGCGCAACCTCAACGGGCGCGAGTTCAGCGGCNNNNNNCTGCGCGTNGACAANGCCGCCAGCGAGAAGAACAANGAGGAGCTCAAGAGCTTGGGCACAGGTGCACCCATCATAGAGTCACCCTATGGGGACCCTGTTAACCCAGAGGATGCCCCNGAGTCCATCAGCCGGGCAGTGGCCAGCCTGCCNNNNGAGCAGATGTTTGAGCTGATGAAGCAGATGAAGCTGTGTGTCCAGAACAGCCCCCAGGAAGCCAGGAACATGCTGCTCCAGAACCCACAGCTGGCTTATGCNCTGCTGCAGGCCCAGGTGGTCATGAGGATNNNNGACCCGGAGATNGCGCTGAAAATCCTGCATCGCCAGACCAGTGTTCCTCCTCTGATCCCAGGCAACCAGCAGCCAGTGCCAGGGCCGGGGCCTGGGCCAGGACCGGGGCCTGGGCCCANNNNNCAGCTGAACCCGCAGAACACCCCNNNNTCCCAGCCACAGCCCATAGGCGGGATGCACGTCAACGGNNNNCCTCCTCTGATGCAGCCACCCATGCAGGGGGGAGTGCTAGCCCCNGGACAGATGGCAGCCCCTGTGAAGGGCCCAGGCCCTGGCCCCATGGCTCCAGGAGGTGGGATGCAGCCACAGGTTGGGATGCCGGGTGCAGGGCCTCTCCCCTTGGAGCACGGACAAGTGCCCATGCCAGATCCAAGGGCCCCTATGCAGCGTGGACCTCTACCTGCTAGTGGCCCGCCACCCCGAGGCCTTTTGGGAGATGCCCCGAATGACCCTCGCGGAGGGACCCTGCTCTCAGTCACTGGAGAAGTGGAGCCCAGAGGTTACCTTGGGCTGCCCCACCAGGGAGCCCCTATGCACCATATGCCTGGTCATGACAGCCGTGGCCCCCCCCATGAGATGAGGGGGGGACCCATGGGAGAACCCCGACCACTGATGGGAGAGCCACGGGGGCCCTTGATGGATGCTCGAGAGCTGGCTGCCCCAACCCAAGGCGGACAGTCCCAGGTCGGAAGAGATCCCCGAGGGCTGGAGCCGCGTGGGCTGGAGCCCCGGGTGATGGAGGCGCGAGCCCTGGAGCCGCGGGTNCTGGAGCCGCGAGTGCTGGAAGCCAGGGCCATGGAGGCCAGGGGCCTGGAGCCCCGGGGCCTGGAGCCTCGAGGGCCTGGTCCCAACCCACGTGTCCCAATGCCNGGTGGGATACAGGGTCCTGGGCCACTTAACATGGGAGCCAGTGGCTCGCAGGGGCCCCGCCAGGTTCCTAGTATGGCTGGGGCAGGCATGCAGGGAGGAGGCATTCCTGGGGCAGGAGTCCAAGGAGCTGGTCAGCCTGGAGGCTTTAGCCCTGGACAGAGCCAGGTCACNNNNCAGGANNNNGAGAAGGCAGCACTGATCATGCAGGTCCTGCAACTGACAGCAGACCAGATCGCCATGCTGCCCCCAGAACAGCGGCAGAGCATCCTCATTCTGAAAGAGCAAATCCAGAAATCCACAGGGACACCCTGA
>ENSTGUT00000002366_common_whitethroat_Z
ATGGCGGGGCTGTCGGTGCGGGACCCCGCCGTGGATCGGTCCCTGCGCTCCGTGTTCGTGGGGAACATCCCGTATGAGGCCACGGAGGAGCAGCTGAAGGACATTTTCTCGGAGGTTGGGCCCGTGGTCAGTTTTAGGCTGGTGTACGACAGGGAGACNNNNAAGCCCAAGGGCTATGGNTTCTGCGAGTACCAGGACCAGGAGACGGCGCTCAGCGCCATGCGCAACCTCAACGGGCGCGAGTTCAGCGGCCGCGCCCTGCGCGTCGACAACGCCGCCAGCGAGAAGAACAAGGAGGAGCTCAAGAGCTTGGGCACAGGTGCACCCATCATAGAGTCACCCTATGGGGACCCTGTCAACCCAGAGGATGCCCCNGAGTCCATCAGCCGGGCAGTGGCCAGCCTGCCNNNNGAGCAGATGTTTGAGCTGATGAAGCAGATGAAGCTGTGTGTCCAGAACAGCCCCCAGGAAGCCAGGAACATGCTGCTCCAGAACCCACAGCTGGCTTATGCACTGCTGCAGGCCCAGGTGGTCATGAGGATNNNNGACCCGGAGATTGCGCTGAAAATCCTGCATCGCCAGACCAGTGTTCCTCCTCTGATCCCAGGCAACCAGCAGCCAGTGGCAGGGCCAGGGCCTGGGCCAGGACCAGGGCCTGGGCCAGGGCCCANNNNNCAGCTGAACCCGCAGAACACCCCNNNNTCCCAGCCACAGCCCATAGGCGGGATGCACGTCAACGGCGCCCCTCCTCTGATGCAGCCACCCATGCAGGGAGGAGTGCCAGCCCCAGGACAGATGGCAGCCCCTGTGCAGGGCCCAGGCCCTGGCCCCATGGCTCCTGGAGGTGGGATGCAGCCACAGGTTGGGATGCCGGGTGCAGGGCCTGTCCCCTTGGAGCGTGGACAAGTGCCCATGCCAGACCCGAGGGCCCCTATGCAGCGTGGACCTCTACCTGCTAGTGGCCCGCCGCCCCGAGGCCTTTTGGGAGATGCCCCGAATGACCCTCGCGGAGGGACCCTGCTCTCAGTCACTGGAGAAGTGGAGCCCAGAGGTTACCTTGGGCCGCCCCACCAGGGAGCCCCTATGCACCATATGCCTGGTCATGACAGCCGTGGCCCCCCCCATGAGATGAGGGGGGGACCCATGGGAGAACCCCGACCACTGATGGGAGAGCCGCGGGGGCCCTTGATGGATGCTCGAGAGCTGGCTGCCCCAACCCAAGGCGGACAGTCCTAG
>ENSTGUT00000002366_zebrafinch
ATGGCGGGGCTGTCGGTGCGGGACCCCGCCGTGGATCGCTCCCTGCGCTCCGTGTTCGTGGGGAACATCCCGTATGAGGCCACGGAGGAGCAGCTGAAGGACATCTTCTCGGAGGTTGGGCCCGTGGTCAGCTTTAGGCTGGTGTACGACAGGGAGACGGGCAAGCCCAAGGGCTATGGCTTCTGCGAGTACCAGGACCAGGAGACGGCGCTCAGCGCCATGCGCAACCTCAACGGGCGCGAGTTCAGCGGCAGGGCGCTGCGCGTGGACAACGCCGCCAGCGAGAAGAACAAGGAGGAGCTCAAGAGCTTGGGCACAGGTGCACCCATCATAGAGTCACCCTATGGGGACCCCGTCAACCCAGAGGATGCCCCTGAGTCCATCAGCCGGGCAGTGGCCAGCCTGCCACCCGAGCAGATGTTTGAGCTGATGAAGCAGATGAAGCTGTGTGTCCAGAACAGCCCCCAGGAAGCCAGGAACATGCTGCTGCAGAACCCCCAGCTGGCTTATGCACTGCTGCAGGCCCAGGTGGTCATGAGGATCGTCGACCCAGAGATCGCGCTGAAAATCCTGCATCGCCAGACCAGTGTTCCTCCTCTGATCCCAGGCAACCAGCAGGCAGTGCCAGGGCCGGGGCCTGGGCCGGGGCCAGGGCCTGGGCCAGGGCCCAACGCGCAGCTGAACCCGCAGAACACCCCCTCATCCCAGCCACAGCCCATGGGCGGGATGCACGTCAACGGTGCTCCTCCTCTGATGCAGCCACCCATGCAGGGGGGAGTGCCAGCCCCAGGACAGATGGCAGCCCCTGTGCAGGGCCCAGGCCCTGGCCCCATGGCTCCAGGAGGTGGGATGCAGCCACAGGTTGGGATGCCGGGTGCAGGGCCTGTCCCCTTGGAGCGTGGACAAGTGCCCATGCCAGACCCGAGGGCCCCTATGCAGCGTGGACCTCTACCTGCTAGTGGCCCGCCGCCCCGAGGCCTTTTGGGAGATGCCCCGAATGACCCTCGCGGAGGGACCCTGCTCTCAGTCACTGGAGAAGTGGAGCCCAGAGGTTACCTTGGGCCGCCCCACCAGGGAGCCCCTATGCACCATATGCCTGGTCATGACAGCCGTGGCCCCCCCCATGAGATGAGGGGGGGACCCATGGGAGAACCCCGACCACTGATGGGAGAGCCGCGGGGGCCCTTGATGGATGCTCGAGAGCCGGCTGCCCCGACCCAAGGCGGACACTCCCAGGTTGGAAGAGATCCCCGAGGGCTGGAGCCACGAGGGCTGGAGCCGCGCGGGCTGGAGCCGCGGGTGCTGGAGGCGCGAGCGCTGGAGGCGCGGGGCCTGGAGCCGCGGGTGCTGGAGCCACGGGTGCTGGAAGCCAGGGCCATGGAGGCCAGGGGCCTGGAGCCCCGGGGGCTGGAGCCTCGAGGGCCCGGTCCCAACCCGCGGGGCCCGATGCCTGGTGGGATACAGGGTCCTGGGCCGCTTAACATGGGAGCCAGCGGCCCGCAGGGGCCCCGCCAGGTTCCTAACATGGCTGGGGCAGGCATGCAGGGAGGAGGCATACCTGGGGCAGGAGTCCAAGGGGCTGGTCAGCCTGGAGGCTTTAGCCCTGGACAGAGCCAGGTCACGCCCCAGGACCACGAGAAGGCAGCACTGATCATGCAGGTCCTGCAGCTGACAGCAGACCAGATCGCCATGCTGCCCCCAGAACAGCGGCAGAGCATCCTCATTCTGAAGGAGCAAATCCAGAAATCCACGGGGGCACCCTGA
>ENSTGUT00000002367_common_whitethroat_W
ATGCCGAATGGGATGCGGACCCCCAGTGTCACCCTGCTGCTGGGCCAGCATAGCTGGGTGGAGCACGTGGACAACGGGATCAGGTANNCCTTNGATGTGACCAAGTGCATGTTCTCCCCGGGCAACATCACTGAGGAGCTGTGTGTGGCCTCACTGACCTGCTCNGGAGAGGTCCTGGTGGATCTCTACACAGGCATCGGCTATTTCACGCTGCCATTCCTGGTGCACGCGGGAGCTGCCTTCGTCCACGCCTGTGAGTGGAACAGCCACGCCCTGCACAGGANCCTGCTGCTGAACGGGGTGTGGGATCGCTGCCACATCCACACCGGGGACAGCCGGCAGCTGCAGCTGCGGGATGTNNNNGACAGGGTGAACCTGGGGCTGATTCCCAGCTTGGAGGAAGGCTGGTTGGCGGCTTGCCGCGTCCTGAAGAAGATNNNNNNNGTTCTCCACATCCACCACAACGTGGAGNNNNNNNNNNNNNNNNNNNNNGTGCTGCGGGCTGAGCNGGGCTCTCCAGAGGCAGCCAGCNNNNNGGGAGAGGCNNNNNNNNNNNCAGAGNACGGNNNNNAGGAGNNNNNGGGGGCCNNNCTCAGGCCCGAGTGGCAGAGGTGGGCTGAAGCCATGGCCACACGGATCCNGGGGCTGCTGACAGAGCTGCANGGGTGGCCGCGGTGCACCAGCATCCTGCACATCGAGGCAGTGAAGTCCTATGCACCACACGTGNNNNACCTCATGCTGGACCTCAAGTGCCAGCCAGTGCNNNNNNNNNNN
>ENSTGUT00000002367_common_whitethroat_Z
ATGCCGGATGGGATGCGGACCCCCAGTGTCACCCTGCTGCTGGGACAGCATGGCTGGGTGGAGCACGTGGACAACGGGATCAGGTANNCCTTCGATGTGACCAAGTGCATGTTCTCCCCGGGCAACATCACGGAGAAGCTGCGTGTGGCCTCGCTGCCCTGCTCCGGGGAGGTCGTGGTGGATCTCTATGCAGGCATCGGCTATTTCACACTGCCGTTCCTGGTGCACGCGGGAGCTGCCTTCGTCCACGCCTGTGAGTGGAACAGCCACGCCGTGGAGGCCCTGCACAGGANCCTGGTGCTGAACGGGGTGCGGGATCGCTGCCACATCCACAGCGGGGACAGCCGGCAGCTGCAGCTGCGGGATGTNNNNGACAGGGTGAACCTGGGGCTGATTCCCAGCTCGGAGGAAGGCTGGCCGGTGGCCTGCCGCGTGCTGAAGAAGGACAGNNNNNNNGTTCTCCACATCCACCACAACGTGGAGNNNNNNNNNNNNNNNNNNNNNGTGCTGCGGGCTGAGCGGGGCTCTCCAGAGGCAGCCAGCNNNNNGGGAGAGGCNNNNNNNNNNNCAGAGNACGGNNNNNAGGAGNNNNNGGGGGCCNNNCTCAGGCCCGAGTGGCAGAGGTGGGCTGAAGCCACGGCCACGAGGATCCNGGGGCTGCTGGCAGAGCTGCANGGGCGGCCGTGGCGCACCAGCGTCCTGCACCTTGGGGCAGTGAAGTCCTACGCACCACACGTGNNNNACCTCGTGCTGGACCTCGAGTGCCGGCCAGTGCNNNNNNNNNNN
>ENSTGUT00000002367_zebrafinch
GTGCCCGCGCTGGCCACGGAGCGCAGGTTCGCCCAGCGCCTGAGGGGAACGCTGGAAGCGGAGCGGCTTCTGGACGGGCGCTACCGGATGCAGCCGCTGCCCGGCGGCCGCGTGGCCGTGCCCGTGCTGGAGGAGAAGCTGTCCCAGCTCTGCATGCCCGCGGAGATGCCCTGTGAGCTGCTCCGGATCCAGGACGCTGTCCCCTCCAGGGCCGCCCGCCGCCGCCCGCCGGCCCGCAGGCTGCTGCAGGAGCTGCGGCGGCTGCTGCCCGCCGGCTGCCCCCCGGAGCTGGAGCGGGACCTGCCGCACGCCTGGCAGCGCCACGGAGACCTGCTGCTGCTCAGCGAGGAATGCTTCAGCGGCCCGGCCTGGGAGCGCCTGGGCCCGGAGCTCTGGGAGACGGTGGCCTCGGCTCTGGGGGCCCGGCGGGTGGCCAGGCGAGGACGGGTGATGCCGGACGGGATGCGGACCCCCAGCGTCACCCTGCTGCTGGGCCAGCACGGCTGGGTGGAGCACGTGGACAACGGCATCAGGTACACCTTCGATGTGACCAAGTGCATGTTCTCCCCGGGCAACATCACGGAGAAGCTGCGTGTGGCCTCACTGCCCTGCTCCGGGGAGGTCGTGGTGGATCTCTATGCAGGCATCGGCTATTTCACGCTGCCCTTCCTGGTGCACGCGGGAGCCGCCTTTGTGCACGCCTGTGAGTGGAACAGCCACGCCGTGGAGGCCCTGCACAGGAGCCTGGTGCTGAACGGGGTGCGGGAGCGCTGCCGCATCCACCGCGGGGACAGCCGGCAGCTGCAGCTGCGGGATGTGGCGGACAGGGTGAGCCTGGGGCTGCTTCCCAGCTCGGAGGAGGGCTGGCCGGTGGCCTGCCGCGTCCTGAAGAAGGACACGGGTGGGGTTCTCCACATCCACCAGAACGTGGAGGCTCGCCCGGCGCACGGCGCGGTGCTGCTGCCTGAGCGGGGCTCTGCAGAGGCAGCCAGCTCCGCGGGAGAGGCGCCGTGCCCCCCAGAGCACGGGGGGCAGGAGGCGCCGGGGGCCCGGCTCAGACCCGAGTGGCAGAGGTGGGCTGCAGCCACGGCCGCGCGGATCCAGGGGCTGCTGGCAGAGCTGCATGGGCGGCCGTGGCGCTGCAGCGTCCTGCACATCGAGGCAGTGAAGTCCTACGCACCACACGTGCATCACCTCGTGCTGGACCTCAAGTGCCAGCCTGTGCCTCCC
>ENSTGUT00000002385_common_whitethroat_W
ATGAGTAGAAGACAGACTCTATTCATTCATGTGAAGGAGTGTCACCAGCTGGCCTATGGGGACGAGGGCAGGAAGCACTCCAACCCNTATGTGAAGACCTACCTCCTGCCTGACAAATCCCGGCAGGGGAAACGCAAGACAACCATCAAACGCAACACCATCAATCCCCTGTACAATGAGCTGCTNAAGTATGAGATTAACAAGTCCCTGCTGCTGGCGAGGACGCTGCAGTTCTCGGTGTGGCACCACGACCGCTTCGGCCGCAACACGTTCCTGGGCGAGGTGGAGGTCCCACTGGACTCCTGGAACTTCGAGAGCCACCTGGAGGAGTTCCTACCCCTGCACGGCAAGATTGGGGCAGATGCTGCTGGTCTCCACCAGTACAAGGGGGAGCTGGTTGTCTCCATGAAGTACATCCCATCTGCCAAGCCTCCTGGGGCTGGGAANGGCAGGAAAGGTGGCAAAACAGGGGAAGGTGGTGAGCTCCAGGTCTGGATCAAAGAAGCCAAGAACCTCACAGCAGCCAAGTCTGGGGGGACCTCAGACAGCTTTGTTAAGGGCTACCTCCTGCCACACAAAAACAAAGCCTCCAAGAGGAAGACGCCTGTGGTGAAGAAGACCCTGAACCCTCATTACAACCACACCTTTGTGTACAACGGGATCAACCCCGAGGACCTGCAGCACATCTGCCTGGAACTGACGGTCTGGGACCAGGAGCCACTGTCCAGCAACGACTTCCTTGGGGGTGTCCGTCTGGGGGTGGGCANNGGCATGAGCAATGGGCAGGCTGTGGACTGGATGGACTCCATGGGCAAGGAGCTGAACCAGTGGCAGAAGATGCGCCAGTACCCGAGCTCCTGGGTGGAGGGGACACTCCAGCTCTACCCCACCATGGCCAAGCTGAGGCCNTAG
>ENSTGUT00000002385_common_whitethroat_Z
ATGCGCAGCGGCACCTCCTCGAGCACACTGGGGAGCATGGTCAGCATTTACAGTGAGGCNNNNGACTTCGGCAGCGTGGCTGTCACCGGGGGCATCTCCTTCTCCCTGAGCTACGAGCAGCAGACACAGACCCTGTTCATCCACGTGAAGGAGTGTCGCCAGCTGGCCTACGGGGACGAGGGCAGGAAGCGCTCCAACCCGTATGTGAAGACCTACCTCCTGCCTGACAAATCCCGGCAGGGGAAACGCAAGACAACCATCAAACGCAACACCATCAATCCCCTGTACAATGAGCTGCTGAAGTATGAGATTAACAAGTCCCTGCTGCTGGCGAGGACGCTGCAGTTCTCGGTGTGGCACCACGACCGCTTCGGCCGCAACACGTTCCTGGGCGAGGTGGAGGTCCCACTGGACTCCTGGAACTTCGAGAGCCACCTGGAGGAGTTCCTACCCCTGCACGGCAAGNNNGGGGCAGATGCTGCTGGTCTCCACCAGTACAAGGGGGAGCTGGTTGTCTCCATGAAGTACATCCCATCTGCCAAGCCTCCTGGGGCTGGGAATGGCAGGAAAGGTGGCAAAACAGGGGAAGGTGGTGAGCTCCAGGTCTGGATCAAAGAAGCCAAGAACCTCACAGCAGCCAAGTCTGGGGGGACCTCAGACAGCTTTGTTAAGGGCTACCTCCTGCCACACAAAAACAAAGCCTCCAAGAGGAAGACGCCTGTGGTGAAGAAGACCCTGAACCCTCATTACAACCACACCTTTGTGTACAACGGGATCAACCCCGAGGACCTGCAGCACATCTGCCTGGAGCTGACGGTCTGGGACCGGGAGCCGCTGTCCAGCAACGACTTCCTCGGGGGTGTCCGTCTGGGGGTGGGCANNGGTGTGAGCAACGGGCAGGCCGTGGACTGGATGGACTCCACGGGTGAGGAGCTGAACCTGTGGCAGAAGATGTGCCAGTACCCGGGCTCCTGGGCAGAGGGGACGCTGCAGCTCCGCCCCACCATGGCCAAGCTGAGGCCNTAG
>ENSTGUT00000002385_zebrafinch
NNCCGCTGCCAGCAGAGCCTGGGCCGCGTCAGCCCCAAGGCCAACACTTGCCGGGGCTGCAACCACTTGGTGTGTCGGGACTGCCGTTCCTACAGCCCCGGCGGCTCCTGGCGCTGCAAAGTCTGCACCAAGGAGGCTGAGCTGAAGAAGGAAACGGGTGACTGGTTCTATGACCAGAGGGTGAACCGCTTTGCCAACCACCTGGGCAGCGACATGGTGCGGCTGTCCCTGCGGCACAGGCCGGCAGCCAACAAAAGAGAGACTGTGGGACACACTCTCCTCCAGAAAGCCCAGCTCAGTGAGCCTAAAAGCTCCTCTGCAGTCCGGCAGCCGAGCCCCCCTGCACCCCGGGAGGGTTTGTTTCCAGATGCCTCAGACCCTAGGGATGGCAAAAGCGACACAGAGTCCATGGAAAACATGAGCCTGGACAGCTACAGACCTAGTCCTGCTGATAGGATCCCAGGGTGGCTTGTCCTTGGCAAGACTGGCTGGCAGAGGATGGCACCTTCATCTGAAGTGTCTCAAGTGGCGCTTCCTGGCCAGCACTTCAGCGCCTTGGTGGACGAGCATGAGATGATATTCAAGAAGAACCCCCGGCGGGTGGTGCGGCCTGCGGACTACACCAAGTCCGTGATCGACCTGCGCCCCGAGGACCTTGTGGGAGAAGGTGGCTCTTTGGGGGACAGGAGCAAGTCGGTCCCTGGCCTCAACACGGAGCTGCAGCCGGGTGAGGAGGAGGAGGAGGACATCGATAACCTGGTGGAGATCCACCGGCAGCGGGTGGCGCGGGGCAGCATGCGCAGCGGCACCTCCTCGAGCACACTGGGGAGCATGGTCAGCATTTACAGCGAGGCCGGGGACTTCGGCAGCGTGGCTGTCACCGGGGGCATCTCCTTCTCCCTGAGCTACGAGCAGAAGACGCAGACCTTGTTCATTCACGTGAAGGAGTGTCGCCAGCTGGCCTTCGGGGACGAGGGCAGGAAGCGCTCCAACCCGTATGTGAAGACCTACCTCCTGCCCGACAAATCCCGGCAAGGGAAACGCAAGACAACCATCAAACGCAATACCATCAATCCCCTGTACAACGAGCTGCTGAAGTATGAGATTAACAAGTCCCTCCTGCTGGCGAGGACGCTGCAGTTCTCGGTGTGGCACCACGACCGCTTCGGCCGCAACACATTCCTGGGGGAGGTGGAGGTTCCCCTGGGTGCCTGGAACTTCGAGAGCCACCTGGAGGAGTTCCTGCCCCTGCATGGCAAGGTTGGGGCAGATATTGCTGGTCTCCACCAGTACAAGGGGGAGCTGGTTGTCTCCATGAAGTACATCCCATCTGCCAAGCATGCTGGGGCTGGGAATGGCAGGAAGGGCAAAACAGGGGAAGGAGGTGAGCTCCAGGTCTGGATCAAAGAAGCCAAGAACCTCACAGCAGCCAAGTCTGGAGGGACCTCAGACAGCTTTGTCAAGGGCTACCTCCTGCCACACAAAAACAAAGCCTCCAAGAGGAAGACGCCCGTGGTGAAGAAGACCCTGAACCCTCATTACAACCACACCTTTGTGTACAACGGTGTCTCGCCCGAGGAGCTGCAGCACATCTGCCTGGAGCTGACGGTCTGGGACCGGGAGCCGCTGTCCAGCAACGACTTCCTCGGGGGCGTCCGTCTGGGGGTGGGCACAGGCATGAGCAACGGGCAGGCTGTGGACTGGATGGACTCCACGGGCGAGGAGCTGAACCTGTGGCAGAAGATGTGCCAGTACCCGGGCTCCTGGGCAGAGGGGACGCTCCAGCTGCGCTCCAGCATGGCCAAG
>ENSTGUT00000002416_common_whitethroat_W
ATGCGCCCAACTTCCCCACCGACCAAATCAAGCTGGAGATCTCGGAGACGGCCAGCCCTGGCACCCGGGTGCCACTGGAGAGTGCCTATGACTCAGACTTGGGCAGCTTTGGTGTGCAGAGCTATGAGATCACCCCCANNGACCTCTTTGGGCTGGAGACCAAGACACGGGGTGATGGGTCCCGTTTTGCTGAGCTGGTGGTGGAGAAGAGCCTGGACCGTGAGACCCAGTCCCATTACAGCTATGTGGTCACGGCGCTGGATGGTGGTGACCCACCCAGCTTCGGCACAGTGGAGCTCAGCATCCACGTCATTGACTCCAATGACAACAACCCGCTTCTTGAGGAGCCAGCCTACATCATCAGCGTGCCTGAAAATGCCCCACAAGGGATGCCAGTCATCTGCCTCAATGCCTCTGACCCGGACGAGGGCACCAATGGCCAGGTCTTCTACTTTCCACAGCTATGTCTCTGAGCAGGCCCGGGAGCTCTTCCAAATCGACCCCCAGAGTGGCCTCATCACGGTGAGTGGTGCCATCGACTATGAGGAGGGTCATGTCTATGAGCTGGACGTGCAGGCCAAGGACTTGGGACCTAACTCCATCCCTGCCCATTGCAAAGTGACCATTAGTGTCCAGGACACCAACGACAACCTGCCTCTCATCAACCTGCTCTCTGTCAACAGTGAGCTGATGGAGGTGAGCGAGAACGCCCCACCGGGGTACGTCATCGCCCTGGTGCGGGTCTCAGATCGTGACTCCGGGGCCAATGGGTGGGTGCAGTGCAAGCTCCTGGGCAATGTGCCTTTTCGACTCCAGGAGTANGAGAGCTTCTCCACCATCCTGGTGGATGGGCAGCTGGACCGGGAGCAGAGGGACCAGTACGACCTCACCATCCAGGCTAGGGATAATGGCATCCCTTCCCTGCAGGCCACCAAATCCTTCACCGTCAAGATCACCAATGAAAATGACAACCATCCGCACTTCTCCAAGCCCTATTACCAAGTCATCGTGCAGGAGAACAACACCCCAGGGGCCTACCTCCTCTCTGTCTCAGCCAGAGACCCTGACCTGGGCCTCAATGGCAGTGTCTCCTACCAGATTATGCCCTCCCAAGTCAGGGACATGCCTGTTTTCACCTATGTCTCCATCAACCCCAACTCTGGAGATATCTATGCNTTGAGGTCCTTCAGTCATGAACAGACCAAGGCCTTTGAGTTCAAGGTCTCGGTGAAAGATGGGGGTAATCCCTCTCTGCAGAGCAATGCCACNGTCAGGGTGATCGTCCTGGATGTCAATGACAACATGCCCGTGATCACGGCCCCACTGCTGGTCAATGGGTTGGCAGAGGTGTACATCCCCAGGAACGCGGGGGTTGGCTACTTGGTGACAGTGGTCAAGGCAGATGACTATGATGAGGGTGAAAATGGCAGACTTTCTTATGAAATGGTGGAAGGAGACAGAGGATTTTTTGAGATCGACCAGGTCAATGGAGAGATAAGGACCACCAGAGCTTTTGGGGAGAATGCCAGAACAGCCTATGAGCTCATTGTGGTGGCTCATGACCATGGGAAAACATCTCTCTCGGCTTCTACCTTGATTTTGATATAG
>ENSTGUT00000002416_common_whitethroat_Z
AAGCAGAAGATCGACAGGGACCTGCTATGCCGGCAGAGCCCCAAGTGTGTCATCTCGCTGGAGGTGATGTCCAGCTCCATGGAGATCTGCGTGATCAAGCTGGAGATCAAGGACCTAAACGACAATGCGCCCAGCTTCCCCACCGACCAGATCGAGCTGGAGATCTCGGAGACGGCCAGCCCTGGCACCCGGGTGCCACTGGAGAGTGCCTATGACCCGGACTCGGGCAGCTTTGGTGTGCAGAGCTATGAGATCACCCCCAATGACCTCTTTGGGCTGGAGACCAAGACGCGGGGTGACGGGTCCCGTTTTGCTGAGCTGGTGGTGGAGAAGAGCCTGGACCGTGAGACCCAGTCCCACTACAGCTACGTGATCACGGCGCTGGATGGTGGTGACCCGCCCAACTTCGGCACAGTGGAGCTCAGCATCCGCGTCATTGACTCTAATGACAACAACCCCCTCTTTGAGGAGCCAGCCTACACCGTCAGCGTGCCTGAAAACGCCCCGCCGGGGACGCCAGTCATCCGCCTCAATGCCTCTGACCCGGACGAGGGCACCAATGGCCAGGTGCTCTACTCTTTCCACAGCTACGTCTCCGAGCGGGCCCGGGAGCTCTTCCAGATCGACCCCCAGAGCGGCCTCATCACGGTGAGCGGTGCCATCGACTATGAGGAGGGTCACGTCTATGAGCTGGACGTGCAGGCCAAGGACTTGGGGCCTAACTCCATCCCCGCCCATTGCAAAGTGACCATCAGCGTCCAGGATGCCAACGACAACCCGCCCCTCATCAACCTGCTCTCTGTCAACAGCGAGCTGGTGGAGGTGAGCGAGAACGCCCCGCCGGGGTACGTCATCGCCCTGGTGCGGGTCTCGGACCGCGACTCCGGGGCCAACGGGCGGGTGCAGTGCAAGCTCCTGGGCAACGTGCCTTTCCGGCTCCAGGAGTANGAGAGCTTCTCCACCATCCTGGTGGACGGGCGGCTGGACCGGGAGCAGAGGGACCAGTACAACCTCACCATCCAGGCTAGGGATAACGGCATCCCTTCCCTGCAGGCCACCAAGTCCTTCACCGTCAAGATCACCGATGAGAATGACAACCATCCCCACTTCTCCAAGCCCTATTACCAGGTCATCGTGCAGGAGAACAACACCCCGGGGGCCTACCTCCTCTCGGTCTCGGCCAGAGACCCTGACCTGGGCCTCAACGGCAGCGTGTCCTACCAGATCGTGCCCTCCCAAGTCAGGGACATGCCCGTTTTCACCTATGTCTCCATCAACCCCAACTCTGGAGATATCTATGCNTTGAGGTCCTTCAACCACGAACAGACCAAGGCCTTTGAGTTCAAGGTCTTGGCCAAAGATGGGGGTAACCCCTCTCTGCAGAGCAATGCCACCGTCAGGGTGATCGTCCTGGACGTCAATGACAACACGCCCGTGATCACGGCCCCGCCGCTGGTCAACGGGACGGCCGAGGTGTACATCCCCAGGAACGCGGGCGTTGGCTACCTGGTCACCGTGGTCAAGGCAGATGACTATGATGAGGGTGAAAATGGCAGACTCTCCTATGAAATGGTGGAAGGAGACAGAGGGTTTTTTGAGATCGACCAGGTCAATGGAGAGATAAGGACCACCAGAGCCTTTGGGGAGAACGCCAAAACAGCCTATGAGCTCATTGTGGTGGCTCATGACCATGGGAAAACATCTCTCTCGGCTTCTGCCTTGATTTTGATATACCTGTCTCCAGCCCTGGATGCCCAGGAGTCCATAGGATCTGTTAACCTCTCCTTGATTTTCATTATCGCCCTGGGGTCTATTGCAGCCATTCTTTTTGTCACCATGATCTTTGTGGCAGTCAAGTGCAAAAGGGATAACAAGGAAATCAGGACCTACAACTGCAGAGAGCGTGTCGTGCCACCAGACCCAAGCCATGACGTAACGTGCATGACTNNNNNNNNNACATGGAGATGGGGGCCAAGCCCTCTGGGTTTNNNNNNNNNNNNGCTTGGCGGGGCAGGAATCGCGGAGTACTCCTACGGGCACCAGAAGAAGTCGAGCAAGAAGAAGAAGATCAGCAAGAACGACATCCGCCTGGTGCCGCGGGACGTGGAGGAGACGGATAAAATGAACGTGGTGAGCTGCTCCTCTCTCACCTCCTCCCTCAACTACTTCGACTACCACCAGCAGACCCTGCCGCTGGGCTGCCGCCGCTCCGAGAGCACCTTCCTCAACGTGGAGAGCCAGAACAGCAGGAACGCCGGCTCCAACCACATCTACCACCACACCTTCACGGGGCAGAGCCCCCAGCAGCCCGACCTCATCATCAACGGGATGCCGCTGCCGGAGACTGAAAACTACTCCTTTGATTCCAACTACGTGAACAGCAGAGCTCATTTAATAAAAAGCAGCTCCACGTTCAAGGACTTGGAGGGGAACAGCCTGAAGGACAGNNNNNNNGAGGAGAGTGACCAGACGGACAGCGAGCATGACGTGCAGCGCGGCCTCTACTGCGACACGGCCGTCAACGATGTGCTGAACACCAGCGTCCCCTCCATGGGCTCCCAGGGCCCCGAGCAAGGTGAGACNNNGCTGTGCCCTGGGGGGTGCCCNCTGCCCCCCACAGGGTAG
>ENSTGUT00000002416_zebrafinch
AAGCAGAAGATCGACAGGGACCTGCTATGCCGACAGAGCCCCAAGTGTGTCATCTCGCTTGAGGTGATGTCCAGCTCCATGGAGATCTGCGTGATCAAGCTGGAGATCAAGGACCTGAACGACAATGCACCCAGCTTCCCCACGGACCAGATCGAGCTGGAGATCTCGGAGACGGCCAGCCCCGGCACCCGGGTGCCCCTGGAGAGTGCCTACGACCCGGACTCGGGCAGCTTCGGTGTGCAGAGCTATGAGATCACCCCCAACGACCTCTTTGGGCTGGAGACCAAGACACGGGGTGATGGGTCCCGTTTTGCTGAGCTGGTGGTGGAGAAGAGCCTGGACCGTGAGACCCAGTCCCACTACAGCTACGTGATCACGGCGCTGGATGGCGGTGACCCGCCCAACTTTGGCACGGTGGAGCTGAGCATCCGCGTCATCGACTCCAATGACAACAACCCGCTCTTCGAGGAGCCAGCCTACACCGTCAGCGTGCCTGAAAATGCCCCACCGGGGACGCCGGTCATCCGCCTCAATGCCTCCGACCCCGACGAGGGCACCAACGGCCAGGTCCTCTACTCTTTCCACAGCTACGTCTCTGAGAGGGCCCGGGAGCTCTTCCAAATCGACCCCCAGAGTGGCCTCATCACGGTGAGCGGTGCCATCGACTATGAGGAGGGTCACGTCTATGAGCTGGACGTGCAGGCCAAGGACCTGGGGCCTAACTCCATCCCTGCCCATTGCAAAGTGACTATCAGCGTGCAGGATGCCAACGACAACCCGCCCCTCATCAACCTGCTCTCTGTCAACAGCGAGCTGGTGGAGGTGAGCGAGAACGCCCCGCCGGGGTACGTCATCGCCCTGGTGCGTGTCTCGGACCGCGACTCCGGGGCCAACGGGCGCGTGCAATGCAAGCTCCTGGGCAACGTGCCTTTTCGCCTGCAGGAGTACGAGAGCTTCTCCACCATCCTGGTGGATGGGCGGCTGGACCGGGAGCAGAGGGACCAGTACAACCTCACCATCCAGGCCAGGGATAATGGCATCCCTTCCCTGCAGGCCACCAAATCCTTCACCGTCAAGATCACCGATGAGAACGACAACCATCCCCACTTCTCCAAGCCCTATTACCAAGTCATCGTGCAGGAGAACAACACCCCAGGGGCCTACCTCCTCTCGGTGTCGGCCAGGGACCCTGACCTGGGCCTCAATGGCAGCGTGTCCTACCAGATCGTGCCCTCCCAAGTCAGGGACATGCCTGTTTTCACCTATGTCTCCATCAACCCCAACTCTGGAGATATCTATGCTTTGAGGTCCTTCAATCATGAACAGACCAAGGCCTTTGAGTTCAAGGTCTTGGCAAAAGACGGGGGTAATCCCTCTCTGCAGAGCAATGCCACCGTCAGGGTGATCGTCCTGGACGTCAATGACAACACGCCCGTGATCACGGCCCCGCCGCTGGTCAATGGCACGGCGGAGGTGTACATCCCCAGGAACGCGGGGGTTGGCTACTTGGTGACGGTGGTCAAGGCAGATGACTATGATGAGGGTGAAAATGGCAGACTTTCCTACGAAATGGTGGAAGGAGACAGAGGATTTTTTGAGATCGACCAGGTGAATGGAGAGATAAGGACCACCAGAGCCTTTGGGGAGAATGCCAAAACAGCCTATGAGCTCATCGTGGTGGCTCATGACCATGGGAAAACATCTCTCTCGGCTTCTGCCTTGATTTTGATATACCTGTCCCCAGCCCTGGATGCCCAGGAGTCCATAGGATCTGTTAACCTCTCCTTGATTTTCATTATTGCCCTGGGGTCTATTGCAGCCATTCTTTTTGTCACCATGATCTTTGTGGCAGTCAAGTGCAAAAGGGATAACAAGGAAATCAGGACCTACAACTGCAGAGACGGTGTGTGCCAGCAGACCCAACATGACGTAACGTGCATGACTCAGAAGCCCACATGGAGACGGGGCCAGGCCCGCTGGGTTTCTGCATGGGAATGTAGCGGGGCAGGAATCGCGGAGTACTCCTACGGGCATCAGAAGAAATCGAGCAAGAAGAAGAAGATCAGCAAGAACGACATCCGCCTGGTACCGCGGGACGTGGAAGAGACGGATAAAATGAACGTTGTGAGCTGCTCCTCTCTCACCTCCTCCCTCAACTACTTCGACTACCACCAGCAGACGCTGCCGCTGGGCTGCCGCCGCTCCGAGAGCACCTTCCTCAACGTGGAGAGCCAGAACAGCAGGAACGCGGGCTCCAACCACATCTACCACCACACCTTCACGGGCCAGAGCCCCCAGCAGCCCGACCTCATCATCAACGGCATGCCGCTGCCGGAGACTGAAAACTACTCCTTTGATTCCAACTACGTGAACAGCAGAGCTCATTTAATAAAAAGCAGCTCCACGTTCAAGGACTTGGAGGGGAACAGTCTGAAGGACAGCGGGCACGAGGAGAGTGACCAGACGGACAGCGAGCACGACGTGCAGCGGGGCCTCTACTGCGACACGGCCGTCAACGACGTGCTGAACACCAGCGTCCCCTCCATGGGCTCCCAGGGCCCCGAGCCAGGTGAGACCCTGCTGTGCCTGGGGGGTGCCCGCTGCCCCCCTCAGTGGGGTAGATGTAAATTAATCTTCACTCCATGCCCGTCAGCATCCCCAGAGGAAATCCTTTGCATCAAGTCTCTGTCTGTGTTTGCAGCAGCTGGGGACGAGCCCCCCGCACGCTTCACTGGCCATGAGCCACAGGCCTTTGCCCCCTTCGGCAAGGAAGCGGAGCCCCCGACCGAGGAGCGGCTCGCCAACCCCAAGGGCAAAAGAACGGTGGACTCGGCCGCATACAGCCCCAAGGTGAGCGGCGCCGTGCGCGAGGCCGGCAACGGCTGCGAGGCCGTCAGCCCCGTCACCTCGCCCCTGCACCTCAAGAGCCCCTTGTCCGGCAAGCCGGCGGCCTACGGGGCCGGGCACTGCGCCGGCAGCCGGGAGCGGGAGCCCCTGGGGAACTGCGGCCCTTCCCGGCCCACCGAGGCAGAGCCCCGGGGCGCGGACAGCGAGAGCAGCGCCCAGGAGGGCAACCCGCTCCTGCAGGAGCGCTGCGAAAAGGACTCGCCCGGCGCCCGCAGACTAAAGGACATCGTCCTCTGA
>ENSTGUT00000002483_common_whitethroat_W
ATGAAAAGAATTCCTCTTTTATGTTTCAGGTGCCAGCAGTACCTCCAGCCCTCCCAAGTGAGAATGCCCCGCCATCTCCAGCGCCTTCACTCCCTGGTGAAGCCTTCCCTCCTNCTTCTCCCCTCCCTGGTGGAGGAACAATTCCTCCTCCTCCTCCNNNNCCTGGNNNNNNNNCANTTCCTNNNNNNCCTCCCCTGCCNNNNGGAGCAGNAATTCCTCCACCACCTCCCCTNCCTGGAGGANCAGNANTTCCTGCNNNNCCTCCCCTGCCAGGTGGAGCAGNNNNNCCTCCNNNNNNNCCATTACCTGGTGCATCACTTCCNNNNNNNNNCCCTCCTCTGCCNNNNGGAGCCATCCCANCNCCCCCTCCNCTGCCCGGCGTCCTCCCCCTCTGCCTGGGGGAGCAGGGCCTCCTCCTCCTCCTCCNCTGCCNNNNGGAGCAGGGCCTCCTCCTCCTCCTCCTCTGCCCGGGGGAGCAGTCCCTCCACCGCCATCTTTTGGGGGACCCCCGATGCCACCTCCTCTCAGAGGGGTTCCCTTTGCTCCCTCCCGGTGATGCCAGCATTGCCACATGGGATGAAGGAGAAGAAGAAGTATAAGCTTGAAGTCTCCATGAAGAGAATCAACTGGTCAAAGATCGAGCCTCAAGAAATAGGAGAAAACAGCTTTTGGGTAAAAGCTGAAGAAGATAAATTCGAAGACCCGGAGCTGTTTGCNAAATTGGCACTTACCTTTGGAACCCAAATGAAAGCCAAAAAGCCNGTAGAAGAATNNGAAGAAANGAAAGCAGNTCAGTCAAAGANNNAGATCAAAGAATTAAGAGTNNNGGATNGAAAATCNGCACAAAATTTATCAATATTTTTGGGTTCCTTCCGTTTGCCTTATGAAGAAATAAAAAATATCATTTTAGAGGTTCATGAGGAGAAGCTGAGTGAATCCTTGATTCAGAACCTGGTGAAGAATCTTCCTGAGCAGAAAGAACTCAATGCCTTAGCTGAATTAAAGGATGAATATAACGATCTTGCCGAGCCAGAGCAATTTGGAGTTGTGATGAGCTCNGTGAAGATGCTGCGNGCGCGGCTCAACGGGATCCTGTTCNGGCTNNNNNNNGAGGAGCACGTGAACAACATCAAACCTGACATCATGGCAGTGACCCTGGCCTGTGAGGAGCTCAAGAAGAGTGAAAGCTTCAGCAAGCTCCTGGAGCTGGTGCTGTTCCTGGGCAACTACATGAACTCGGGCTCCAGAAACGCACAATCTCTCGGCTTCAACATCAGCTTTCTCTGCAAGATTCGAGATACAAAATCATCAGATCAGAAAACCACCCTGTTGCATTTTCTGGCAGAAATCTGTGAGGAGAGTTACCGNGACATCTTAAAATTTCCAGATGAATTGCAGCATGTTGAGAGTGCAAGCAAAGTTTCAGCCCAGACTCTGAAGAGCAACCTTGATTCAATGAACCAGCAGATCCAGCGTCTGGAGAAGGACACTGAGAATTTCCCTAAAACCCAGGATGAACACGATAAGTTTGTAGAGAAGATGAGCATATCCTTTTNNNNNAGTGCCCGAGAGCAATATGAAAAACTGTTCAACATGCACAACAACATGACAAAATTGTATGAAAATCTGGGAGAATACTTCACCTTTGATCCCAAAGCAATAAGCATAGAAGAATTCTTTGGNNATCTGAGCAACTTCAGAACTCTGTTTTTGGAGGCATTAAAAGAAAACAACAAAAGAAGAGAATTGGAGGAGAAAACCAAGAGAGCCAAGCTGGCCAAGGAGAAGGCTGAGCGTGAGAGGCTGGAGAGACAGAAGAAGCAGCAGCAGTTGATTGATATGAACAAAGAGGGTGATGAGACAGGAGTGATGGACAGTCTGCTGGAGGCCTTGCAGTCGGGAGCAGCTTTCAGAGACCGCAGGAAACGAACACCGCGA
>ENSTGUT00000002483_common_whitethroat_Z
ATGAAAAGAATTCCTCTTTTATGTTTCAGGTCCCAGCAGTACCTCCAGGCCTCCCAAGTGAGAAAGCTCTGCCATCTCCAGCGCCTTCACTCCCTGGTGGAGCCATCCCTCCTNCTCCTCCCCTCCCTGGTGCAGGACCAGCAATTCCTCCTCCTCCTCCNNNNCCTGGNNNNNNNNCANTTCCTNNNNNNCCTCCCCTGCCNNNNGGAGCAGNAATTCCTCCACCACCTCCCCTNCCTGGAGGANCAGNANTTCCTCCNNNNCCTCCCCTGCCAGGTGGAGCAGCAATTCCTCCTCCCCCGCCATTACCTGGTGCATCACTTCCNNNNNNNNNCCCTCCTCTGCCNNNNGGAGCCATCCCACCACCCCCTCCCCTGCCCGGCGTCCTCCCCCTCTGCCTGGGGGAGCAGGGCCTCCTCCTCCTCCTCCNCTGCCNNNNGGAGCAGGGCCTCCTCCTCCTCCTCCTCTGCCCGGGGGAGCAATCCCTCCACCGCCGCCTTTCGGGGGACCCCCGATGCCACCCCCTCTCGGAGGGGTTCCCTTTGCTCCCTCCCCATGGTGCCAGCATTGCCACACGGCATGAAGGAGAAGAAGAAGTATCAGCTGGAAGTCTCCATGAAGAGAATCAACTGGTCAAAGATTGAGCCTCAAGAAATCGGAGAAAACAGCTTTTGGGTAAAAGCTGAAGAAGATAAATTCGAAGACCCGGAGCTGTTTGCAAAATTGGCACTTACCTTTGGAACCCAAATGAAAGCCAAAAAGCCNGTGGAAGAATNNGAAGAAANGAAAGCAGNTCAGTCAAAGANNNAGATCAAAGAATTAAGAGTNNNGGATNGAAAATCNGCACAAAATTTATCAATATTTTTGGGTTCCTTCCGTTTGCCTTATGAAGAAATAAAAAATATCATTTTAGAGGTTGATGAGGAGAAGCTGAGTGAATCCTTGATTCAGAACCTGGTGAAGAATCTTCCTGAGCAGAAAGAACTCAATGCCTTAGCTGAATTAAAGGATGAATATAACGATCTTGCCGAGCCAGAGCAATTTGGAGTTGTGATGAGCTCNGTGAAGATGCTGCGNGCGCGGCTCAACGGGATCCTGTTCNGGCTNNNNNNNGAGGAGCACGTGAACAACATCAAACCTGACATCATGGCAGTGACCCTGGCCTGCGAGGAGCTCAAGAAGAGTGAGAGCTTCAGCAAGCTCCTGGAGCTGGTGCTCTTCCTGGGCAACTACATGAACTCGGGCTCCAGAAACGCACAGTCCCTCGGCTTCAACATCAGCTTTCTCTGCAAGATTCGAGATACCAAATCATCAGATCAGAAAACCACCCTGTTGCATTTTCTGGCAGAAATCTGTGAGGAGAATTACCGNGACATCTTAAAATTTCCAGATGAATTGCAGCATGTTGAGAGTGCAAGCAAAGTTTCAGCCCAGACTCTGAAGAGCAACCTTGACTCGATGAACCAGCAGATCCAGCGCCTGGAGAAGGACATTGAGAATTTCCCTAAATCCCAGGATGAACACGATAAGTTTGTGGAGAAGATGAGCATATCCTTTTNNNNNAGTGCCCGAGAGCAATATGAAAAGCTGTCCAACATGCACAACAACATGACAAAATTGTATGAAAATCTGGGAGAATACTTCACCTTTGATCCCAAAGCAATAAGCATAGAAGAATTCTTTGGNNATCTGAGCAACTTCAGAACTCTGTTTTTGGAGGCATTAAAAGAAAACAACAAAAGAAGAGAATTGGAGGAGAAAACCAAGAGAGCCAAGCTGGCCAAGGAGAAGGCTGAGCGTGAGAGGCTGGAGAGACAGAAGAAGAAGCAGCAGTTGATTGATATGAACAAAGAGGGTGACGAGACAGGAGTGATGGACAGTCTGCTGGAGGCCTTGCAGTCGGGGGCAGCTTTCAGAGACCGCAGGAAACGAACGCCGCGA
>ENSTGUT00000002483_zebrafinch
TTGCAGGAAGACATGAACCTGAACGAGGAACGTAAAGCTCCTTTACGAGACAAAGACTTGAGCACAAAACGTGAGATGGTTGTCCAGTACATTTCTGCAACTGCCAAATCCGGGGGACTAAAAAACAGCAAGCACGAATGTACCCTGTCCTCACAAGAATATATCCATGAACTGCGCTCTGGAATTTCAGATGAAAAACTTCTTAATTGCCTGGAGTCCTTGAGAGTGTCTCTAACCAGCAACCCAGTCAGCTGGGTTAACAATTTTGGACATGAAGGACTTGGGCTTCTGTTGGATGCATTGGAAAAGCTTCTGGACAAGAAACAGCAGGAAAGTATTGATAAGAAGAATCAACATAAACTTATCCAGTGCCTCAAAGCATTTATGAACAATAAATACGGTTTGCAAAGGATTCTAGGAGACGAAAGGAGCCTCTTGCTGTTGTCAAGAGCAATTGATCCAAAGCAACCACACATGATGACTGAGACAGTGAAAATCCTTTCTGCTATCTGCATTGTTGGAGAGGAAAACATCCTGGACAAGCTTTTAGGTGCTATAACCACAGCTGCTGAGAGGCACAACAGGGAGGAACGTTTCTCCCAGATTGTGGAAGGCCTGGAGAACCACGAGTTCATCCAGCTGCAGGTAGCATGTATGCAGCTCATCAACGCCCTTGTTACATCTCCTGAAGATCTTGATTTCAGGATACACTTGAGAAACGAGTTTTTACGTTGTGGCCTGAAGAAAATATTGCCTGCCTTGAAAGAAAAGGAAAATGACGAGCTTGATATTCAGCTGAGGGTGTTTGATGAGAACAAAGATGAAGACCACTTTGAACTGTCACATCGTCTCAATGACATCAAAGCTGAAATGGAATATCCTTTAAGGAAATGCTTATTTCATCTGCTGTACAATATGGTGAAAGATACTTCTTCTGAAAATTACTTCTTGTCAATTCTCCAACATTTCCTCCTGATCAGGAACGATTACTATGTCCGACCTCAGTATTACAAGATCATAGAAGAATGTGTGTCACAGATAGTGCTGCACTGCAGTGGCATGGACCCAGATTTTAAATACAGAGGAAGGATGGACATCAATTTTACACATCTTGTTGATGCCTGTGTGGACAAAGCTAAAGTAGAAGAGAGTGAAAAGAAAGCAGCAGAATTTTCCAGGAAGTTTGATGAAGAGTTCACAGCTCGACAAGAGGCACAAGCAGAGCTGCAGAAACGAGAGGAGAAAATCAAAGAACTCGAGACAGAAGTCAAACAGCTCCGGACCCAGGTAATAACGAAATATCACATTAAATGCAATTGGGTAAAACCATCCTGCTTGGTTCAGCTTCATGTCAAACTGCCTCCTGTCACTGATGAAAGGAATTCCTCTGTTGTGTTCCAGGTCCCAGGAATACCTTCAGCCCTCCCAAGTGAGAACGTCCCACCATCTCCAGCGCCTTCACTCCCTGGTGGAGCCATCCCTCCTCCTCCTCCTCTCCCTGGTGCAGCCACAATTCCTCCTCCTCCTCCGTTACCTGGTGCAGCAACAATTCCTCCGCCACCTCCCCTGCCTGGAGGAGCAGGAATTCCTCCACCACCTCCCCTTCCTGGAGGAGCAGGAATTCCTCCACCACCTCCCCTGCCGGGAGGAGCAGCAATCCCTCCCCCACCTCCATTACCTGGTGCATCCTTTCCCCCAGCGCCCCCTCCTCTGCCAGGAGGAGCCATCCCACCGCCCCCTCCTCTGCCCGGCGTGCCCCCACCTCCCCCTCTGCCCGGGGCAGCAGGGCCCCCTCCTCCTCCCCCTCTGCCCGGGGCAGCAGGGCCTCCTCCTCCTCCTCCTCTGCCTGGAGGAGCAGGGCCTCCTCCTCCTCCTCCTCTGCCCGGGGGAGCAGTCCCTCCCCCGCCGCCTTTCGGGGGTCCCCCCATGCCACCCCCTCTGGGAGGGGCTCTCTTTGCTCCCCCCGCGGTGCCAGCGTTGCCACACGGGATGAAGGAGAAGAAGAAGTACAAGCTGGAGGTCTCCATGAAGAGAATCAACTGGTCAAAGATCGAGCCTCAAGAAATAGGAGAAAACAGCTTTTGGGTAAAAGCTGAAGAAGATAAATTTGAAGACCCAGAGCTGTTTGCAAAATTGGCACTTACCTTTGGAACCCAAATGAAAGCCAAAAAGCCTGTAGAAGAATCAGAAGAAAAGAAAGCAGCTCAGTCAAAGAAGAAGATCAAAGAATTAAGAGTTTTGGATGGAAAATCTGCACAAAATTTATCAATATTTTTGGGTTCCTTCCGTTTGCCTTACGAAGAAATAAAAAATATCATTTTAGAGGTTGATGAGGAGAAGCTGAGTGAATCCTTGATTCAGAACCTGGTGAAGAATCTTCCTGAGCAGAAAGAACTCAATGCCTTAGCTGAATTAAAAGATGAATACAACGATCTCGCCGAGCCAGAGCAATTTGGAGTTGTGATGAGCTCGGTGAAGATGCTGCGCGCGCGCCTCAACGGGATCCTGTTCCGGCTGATGTTCGAGGAGCACGTCAACAACATCAAACCCGACATCATGGCCGTGACCCTGGCCTGCGAGGAGCTCAAGAAGAGCGAGAGCTTCAGCAAGCTCCTGGAGCTGGTGCTGTTCCTGGGCAACTACATGAACTCTGGCTCCAGGAACGCTCAGTCTCTGGGCTTCAACATCAGCTTTCTGTGCAAGATCCGAGATACAAAATCATCAGATCAGAAAACCACCCTGCTGCATTTTCTGGCAGAAATCTGTGAGGAGAATTACCGGGACATCTTAAAATTCCCAGATGAACTGCAGCACGTTGAGAGTGCAAGCAAAGTTTCAGCCCAGACTCTGAAGAGCAACCTTGACTCGATGAACCAGCAGATCCAGCGGCTGGAGAAGGACATTGAGAACTTCCCTAAGACCCAGGATGAGCACGATAAGTTTGTAGAGAAGATGAGCATATCCTTTTGGCACAGTGCCCGAGAACAATATGAAAAACTGTCCAACATGCACAACAACATGACAAAATTGTATGAAAATTTGGGAGAATACTTCACCTTTGATCCCAAGGCAATAAGCATAGAAGAATTCTTTGGTGATCTGAGCAACTTCAGAACTCTGTTTTTGGAGGCACTAAAAGAAAACAACAAAAGGAGAGAACTGGAGGAGAAAACCAAGAGGGCCAAGCTGGCCAAGGAGAAGGCAGAGCGCGAGAGGCTGGAGAGGCAGAAGAAGAAGCAGCAGTTGATTGATATGAACAAAGAGGGTGACGAGACAGGAGTGATGGACAGCCTGCTGGAGGCCCTGCAGTCGGGAGCGGCTTTCAGGGACCGCAGGAAACGAACGCCGCGC
>ENSTGUT00000002511_common_whitethroat_W
ATGTTGTGGGTGAGNCATGACCTGCAAAACCGACAGCGGGACCTGGGGATGCTCCTCTCCTACATCCGACTGCCCCTGCTGCCACCCCAGCTACTAGCTGATCTAGAAAGCAGCCTAATGTTTGCAGATGACCTTGAGTGTCAGAAACTTCTCATGGAGACCATGAAGTACCACCTGCTGCCAGAGAGACGNTCCATGATGCAGAGCCCTCGAACCAAGCCCAGAAAATCCATGGTGGGTGCCCTTTATGCTGTGGGAGGCATGGATGCCACTAAAGGCACCACCACNATTGAGAAATACGACCTCAGGACCAACAGCTGGATCCANATTGGGACCATGAANNGCCGGCGGCTGCAGTTTGGGGTTGCAGTGATTGACAACAAGCTCNACATNGTGGGGGGCAGGGATGGGCTCAAAACCTCCAACATTGTNGAGTGCTTCAACCCCGTCACCAAGGCNTGGACNGTGATGCCCNCGATGTCAACNCACAGGCACGGCCTGGGNGTAGCAATGCTTGAAGGACCAATGCATGCAGTTGGTGGCCACGATGGGTGGAGTTACCTCAACACAGTGGAGCGCTGGGANCCGCAGTCACGGCAGTGGAATTACGTGGCCAGCATGTCCACCCCAAGGAGCACCGTTGGGGTNNNNNNNCTCAACAGCAAGCTGTACGCAGTTGGTGGGNGAGANGGGAGCTCCTGCCTGAAATCCNTGGAGTGTTTTGATCCTCACACNAACAAGTGGAGTTTATGTGCCTCCATGTCCAAGAGGAGAGGTGATGTTGGTGTGGCCACCTACAATGGGTTTTTGTACGCCATGAGAGGTCATGATGCTCCTGCTTCCAACCACTGCTCCNGCCTGTCCGACTGCGTGGAGAGGTANGACCNCAAAACAGATGCTTGGACCACAGTGGCCCCTCTGAGTATGCCCCGGGACGCAGTTGGGATCTGTCCCCTGGGGGACAGGCTGTACGCGGTGAGGGGCTACGATGGCCCCTCCTACCTGGACACCGTGGAGTCCTACGATGCTCAGAACAACGAGTGGACAGAGGAAGTNCCTGTCAANATTGGCAGGGCTGGAGCTTGTGTTGTNGTNNNNNAGTTGCCCTGA
>ENSTGUT00000002511_common_whitethroat_Z
NNNNTGTCAGTGTCTGGAAAGAAAGAGTTTGATGTGAAGCAGATCCTGAGGCTCCGCTGGAGGTGGTTCAGCCACCCCTCGCAGGGCTCGGCCGGCTCCGGGGGCTGCCANCAGCAGGAAGGATACGAGCACAGGGGCACTCCGGTGCAGAGCAGGTTGAAGAGCCACTCTCGGGACAGGAACGGGCTGAAGAAGAACAGCAGCCCCGTCCACCACAACATCCTGGCCCCCGTGCCGGGGCCGACGCCGGTGCACCACCGAGCCATCCACGCCTGGCACCAGCAGAACATCATCGAGCAGCTGCGCTCCGGGGAGGACACCCCCAAAGGCAGCACGGAGGGGAACTCTGCCAAAGAGGATCCNNNNNNNNNNNNNCAGGAGCTGCAGATGATCACAGAGCAAAATGCAGATGAATCTGCAGAGAGGCTGTCCACCACCAGCAGCTCCCTTGGGATGGGCACCAATGGCTCTGACGAGTATTTCCAGTCCACCAACCACGCGGAGCAAACCTTCCGCAAAATGGAGAATTACCTGCAGCAGAAGCAGCTCTGNNNNGTGCTCCTCATCGCTGGNGACCAAAAGATTCCAGCCCACAGGCTGGTTCTCAGTGCAGTTTCTGATTACTTTGCTGCGATGTTCACCAACGACGTGCGAGAAGCAAAGCAGGAGGAGATCAAGATGGAGGGAGTGGATCCCGAGGCGCTGAAGGCTCTGGTGCGCTACGCCTACACAGGTATCCTCGAGTTAAAGGAAGACACTATAGAGAGTCTGCTGGCTGCTGCNNNNNNNNTGCAGCTCTCNCAGGTCATCGAGGTGTGCTGCAACTTCCTCATGAAGCAGCTCCACCCTTCCAACTGCCTGGGGATCCGCTCCTTTGGGGANNNNCAGGGCTGCACGGAGCTCCTGAAGGTGGCCCACACCTACACCATGGAACACTTCATAGAGGTAATAAAAAACCAGGAATTTCTTTTGCTCCCAGCTAATGAAATTGCCAAGCTCTTGTCTAGCGACGACATCAACGTGCCNNNNGAGGAGGCAATTTTCCAGGCCCTGATGTTGTGGGTGAGNCACGACCTGCAAAACCGACAGAGGGACCTGGGGATGCTCCTCTCCTACATCAGACTGCCCCTGCTGCCACCCCAGCTACTGGCTGATCTAGAAAACAGCCCAATGTTTGCAGACGACCTTGAGTGTCAGAAACTTCTCATGGAGGCCATGAAGTACCACCTGCTGCCAGAGAGACGNTCCATGATGCAAAGCCCTAGAACCAAGCCCAGAAAATCCACAGTGGGTGCCCTTTATGCTGTGGGAGGCATGGATGCCACTAAAGGCACCACCACNATTGAGAAATACGACCTCAGGACCAACAGCTGGATCCANATTGGGACCATGAANNGCCGGCGGCTGCAGTTTGGGGTTGCAGTGATTGACAACAAGCTCNACATNGTGGGGGGCAGGGATGGGCTCAAAACCTCCAACATTGTNGAGTGCTTCAACCCCGTCACCAAGGCNTGGACNGTGATGCCCNCGATGTCAACNCACAGGCACGGCCTGGGNGTAGCAATGCTTGAAGGACCAATGTATGCAGTTGGTGGCCACGATGGGTGGAGTTACCTGAACACAGTGGAGCGCTGGGACCCGCAGGCACGGCAGTGGAATTACGTGGCCAGCATGTCCACCCCAAGGAGCACCGTCGGGGTNNNNNNNCTCAACAGCAAGCTGTACGCAGTTGGTGGGCGAGATGGGAGCTCCTGCCTGAAATCCATGGAGTGTTTTGATCCTCACACCAACAAGTGGAGTCTGTGTGCCTCCATGTCCAAGAGGAGAGGTGGTGTTGGCGTGGCCACCTACAACGGGTTTCTGTACGCCGTGGGAGGTCATGATGCTCCTGCTTCCAACCACTGCTCCNGCCTGTCCGACTGCGTGGAGAGGTANGACCNCAAAACGGATGCTTGGACCACAGTGGCCCCTCTGAGCGTGCCCCGGGACGCGGTTGGGATCTGTCCCCTGGGGGACAGGCTGTACGCGGTGGGGGGCTACGATGGACACTCCTACCTGGACACCGTGGAGTCCTACGATGCTCAGAACAACGAGTGGACAGAGGAAGTGCCTGTCAATATTGGCAGGGCTGGAGCTTGTGTTGTCGTNNNNNAGTTGCCCTGA
>ENSTGUT00000002511_zebrafinch
ATGTCAGTCTCTGGAAAGAAGGAGTTTGATGTGAAGCAGATCCTGAGGCTCCGCTGGAGGTGGTTCAGCCACCCCTCGCAGGGCTCCGCCGGCTCCGGGGGCTGCCACCAGCAGGAAGGGTACGAGCACAGGGGCACTCCGGTGCAGAGCAGGCTGAAGAGCCACTCTCGGGACAGAAATGGGCTGAAGAAGAACAGCAGCCCTGTCCACCACAACATCCTGGCGCCGGTGCCGGGGCCGACCCCGGTGCACCATCGCTCCATCCACAGCTGGCACCAGCAGAACCTCATCGAGCAGCTGCGCTCCAGCGAGGACACCCCCAAAGCCAGCACCGAGGAGAACTCCGGCAAAGAAGATCCAAGTAAAACCACACAGGAGCTGCAGATGATCACTGAACCAAATGCAGATGAATCTGCGGAGAGGCTGTCCACCACCAGCAGCTCCCTTGGGATGAGCACCAATGGCTCTGACGAGTATTTCCAGTCCATGAACCACGCGGAGCAGACCTTCCGCAAGATGGAGAATTACCTGCAGCAGAAGCAGCTCTGCGACGTGCTCCTGATCGCTGGCGACCAAAAGATCCCAGCCCACAGGCTGGTTCTCAGTGCAGTCTCTGATTACTTTGCTGCCATGTTCACCAACGACGTGCGGGAGGCGAAGCAGGAGGAGATCAAGATGGAGGGAGTGGATCCCGAGGCGCTGAAGGCTCTGGTGCGCTACGCCTACACAGGTATCCTGGAGTTAAAAGAAGACACCATAGAGAGTTTGCTGGCTGCTGCCTGTCTTCTGCAGCTCTCCCAGGTCATTGAGGTGTGCTGCAACTTCCTGATGAAGCAGCTCCACCCTTCCAACTGCCTGGGGATCCGCTCCTTCGGGGATGCCCAGGGCTGCACCGAGCTCCTGAAGGTGGCCCACACCTACACCATGGAACACTTCATAGAAGTAATAAAAAACCAGGAATTTCTTTTGCTCCCAGCTAATGAAATTGCCAAGCTCTTGTCTAGCGACGACATCAACGTGCCGGACGAGGAGGCAATTTTCCAGGCCCTGATGATGTGGGTGAGGCACGACCTGCAAAACCGCCAGCGGGACCTGGGGATGCTCCTGTCCTACATCCGACTGCCCCTGCTGCCACCCCAGCTACTGGCTGATCTAGAAAACAGCCCAATGTTTGCAGATGACCTTGAGTGTCAGAAACTTCTGATGGAGGCCATGAAGTACCACCTGCTGCCAGAGAGACGCTCCATGATGCAGAGCCCTCGAACCAAACCCAGAAAATCCACAGTGGGTGCCCTTTATGCTGTGGGAGGCATGGATGCCACCAAAGGCACCACCACAATTGAGAAATACGACCTCAGGACCAACAGCTGGATCCAGATTGGGACCATGAATGGCCGGCGGCTGCAGTTTGGGGTTGCAGTGATTGACAACAAGCTCTACATCGTGGGGGGCAGGGATGGGCTCAAAACCTCCAACATTGTCGAGTGCTTCAACCCCGTCACCAAGGCCTGGACCGTGATGCCCCCGATGTCAACGCACAGGCACGGCCTGGGAGTAGCAATGCTTGAAGGACCAATGTATGCAGTTGGTGGCCACGATGGCTGGAGCTACCTGAACACGGTGGAGCGCTGGGACCCGCAGGCTCGGCAGTGGAATTACGTGGCCAGCATGTCCACCCCCAGGAGCACCGTCGGGGTCGCGGCGCTCAACAGCAAGCTGTATGCAGTTGGTGGGCGAGATGGGAGCTCCTGCCTGAAATCCATGGAGTGTTTTGATCCTCACACAAACAAGTGGAGTTTATGTGCCTCCATGTCCAAGAGGAGGGGTGGTGTTGGTGTGGCCACCTACAACGGGTTTTTGTACGCCGTGGGAGGCCACGATGCTCCCGCTTCCAACCACTGCTCCCGCCTCTCCGACTGCGTAGAGAGGTACGACCCCAAAACAGATGCTTGGACCACCGTGGCCCCTCTGAGCGTGCCCCGGGACGCGGTTGGGATCTGTCCCCTGGGGGACAGGCTGTACGCAGTGGGGGGCTACGATGGCCACTCCTACCTGGACACCGTGGAGTCCTACGATGCTCAGAACAATGAGTGGACAGAGGAAGTTCCTGTCAACATTGGCAGGGCTGGAGCATGTGTTGTTGTTGTGAAGTTGCCCTGA
>ENSTGUT00000002525_common_whitethroat_W
CCCACCAGCTCCCGCCCAGGAAGACCCCCCAAGCGCTCCCTGGGAGTGGCAATCCAGGAAAATGCAAGGCTGCTGCCCCACGGAGTTCCAGGCCTCTTATCACCAGGGCTTATCTCTCCGACAGGTCTGACAGCAGCTGCCATGGCAGAGGCTATGAAGCTACAGAAAATGAAACTTATCGCCATGAACAGCCTTCATGGAAGTGGGAGTCAAAATGGAACGGAGTCAGAAAATGAAGAGCTCAATTCTAATGCAGGTGGGAGTGAATCCTCCTGGGACAAAGACAAGCTCCAGTCTCCCATCACGACGGGCTCCCAGCACAGCATTGGTCACCCCACACTGTCAGGGCAGTCGAGCCTNGGGAGTGCACACACGCTCAGCCCTCTGCAGCAGAACCACCTGCTCACCAACAGGATAGACCTGCCCTTCATGATGATGCCGCATCCCCTGCTCCCCGTCAGTCTCCCCCCGGCCTCGGTGGCCATGGCCGTGAACCAGATGAACCATCTCAACACCATTGCCAACATGGCAGCGGCNGCGCAGATGCACAGCCCCCTCTCCAGGGCAGGGGCCTCNNNNATCAAGGAGAGGATCCAGGACAGCCCTTCTCCGGCACCGTCCCTGGAGGACAGCCAGCACCCCGGCAGCCACGCGTCCTCACACCCCAGCAGCAGCGTGTCCAGCTCCCCGTCCCAGCTGGACANNNNNCCCGACAGGATCGCCATGCTGACCAACAGCAGGGAAGGAGAACACATTGACCAAGAAACTGGGACCAGCCTAAAACAAATACAAAAGGAGAAAGAAGAGGTCCAAATTGCCATTCCAATAATGAAACCAACCTTAGATAAAGTCCAACTGGCTGGACAGGCCTTGCCTCCTGGATTTCCGGCGCCATTTCTTTTTGCTGATGGTCTTTCATCAGTAGAAACACTATTAACCAACATTCAGGGCCTGCTGAAAGTGGCTGTGGACAATGCAAGAGTCCAGGAAAAGCAGATACAGCAGGAAAAGAAAGAGTTAAAGATGGAGCTTTGTAGAGAGCGAGAACTACGAGAGAGCTTGGAAAGGCAACTCACAGCTGAGCTGCAAAGCAGAGCCACAATTCAAAAACGCTTGAAGAAAGAGAAGAAGGCNAAGAGAAAATTGCAGGAAGCTTTGGAATTTGAATCCAAGAGAAGAGAACAAGTGGAACAGGCTCTTAAACAGGCCACATCAGGTGACGGTCTCAGGATGTTAAATGATGCTGGAATCCCAGATATGGAGATAGAACACAACGGAACCCAACGTGACAGTGCAGCGATGCAAGAAAACAGAACATACATCAAACCGACCATTATGTACTGA
>ENSTGUT00000002525_common_whitethroat_Z
CCCACCAGCTCCCGCCCAGGAAGACCCCCCAAGCGCTCCCTGGGAGTGGCAATCCAGGAAAATGCAAGGCTGCTGCCCCACGGAGTTCCAGGCCTCTTATCACCAGGGCTTATCTCTCCGACAGGTCTGACAGCAGCTGCCATGGCAGAGGCTATGAAGTTACAGAANATGAAACTTATGGCCATGAACAGCCTTCATGGAAGTGGGAGTCAAAATGGAACCGAGTCAGAAAATGAAGAGCTCAATTCTAATGCAGGTGGGAGTGAATCCTCCTGGGACAAAGACAAGCTCCAGTCTCCCATCACGACGGGCTCCCAGCACAGCATTGGTCACCCCACGCTGTCAGGGCAGTCGAGCCTCGGGAGTGCACACCCGCTCAGCCCTCTGCAGCAGAACCACCTGCTCACCAACAGGATAGACCTGCCCTTCATGATGATGCCGCACCCCCTGCTCCCCGTCAGCCTCCCCCCGGCCTCGGTGGCCATGGCCATGAACCAGATGAACCATCTCAACACCATCGCCAACATGGCAGCGGCGGCGCAGATGCACAGCCCCCTCTCCAGGGCAGGGGCCTCNNNNATCAAGGAGAGGATCCAGGACAGCCCTTCCCCGGCGCCGTCCCTGGAGGACAGCCAGCGCCCCGGCAGCCACGCGTCCTCACACCCCAGCAGCAGCGTGTCCAGCTCCCCGTCCCAGCTGGACANNNNNCCCGACAGGATCGCCATGCTGACCAACAGCAGAGAAGGAGAACTCATTGACCAAGAAACTGGGACCAGCCTAAAAAAGATACAAAAGGAGAAAGAAGAGGTCCAAATTGCCATTCCAATAATGAAACCAACCTTAGATAAAGTCCAACTGGCTGGACAGGCCTTGCCTCCTGGATTTCCGGCGCCATTTCTTTTTGCTGATGGTCTTTCATCAGTAGAAACACTATTAACCAACATCCAGGGCCTGCTGAAAGTGGCTGTGGACAATGCAAGAGTCCAGGAAAAGCAGATACAGCAGGAAAAGAAAGAGTTAAAGATGGAGCTTTGTAGAGAGCGAGAACTGCGAGAGAGCTTGGAAAGGCAACTCACAGCTGAGCTGCAAAGCAGAGCCACAATTCAAAAACGCTTGAAGAAAGAGAAGAAGGCNAAGAGAAAATTGCAGGAAGCTTTGGAGTTTGAATCCAAGAGAAGAGAACAAGTGGAGCAGGCTCTTAAACAAGCCACATCAGGTGACGGTCTCAGGATGTTAAATGATGCTGGAATCCCAGATATGGAGATAGAACATAATGGAACCCAACATGACAATGCAACGATGCAAGAAAACAGAACATACATCAAACCGACCATTATGTACTGA
>ENSTGUT00000002525_zebrafinch
AGCAGCTCCCGCCCAGGACGACCCCCCAAGCGCTCGCTGGGAGTGGCGATCCAGGAGAATGCACGGCTGCTGCCCCACGGAGTGCCAGGCCTCTTATCACCAGGGCTTATCTCTCCAACAGGTCTGACAGCAGCTGCCATGGCAGAGGCTATGAAGCTGCAGAAAATGAAACTTATGGCCATGAACAGCCTTCATGGAAGTGGGAGTCAAAACGGAACCGAGTCAGAAAATGAAGAGCTCAATTCTAATGCAGGTGGGAGTGAATCCTCCTGGGACAAAGACAAGCTGCAGTCTCCCATCACGACAGGATCCCAGCACAGCATTGGGCACCCCACGCTGTCGGGGCAGTCCAGCCTTGGGAGTGCACACCCGCTCAGCCCTCTCCAGCAGAACCACCTGCTCACCAACAGGATAGACCTGCCCTTCATGATGATGCCGCACCCCCTGCTCCCCGTCAGCCTCCCCCCGGCCTCGGTGGCCATGGCCATGAACCAGATGAACCACCTCAACACCATCGCCAACATGGCCGCGGCGGCGCAGATGCACAGCCCCCTCTCCAGGGCCGGGGCCTCCGTCATCAAGGAGAGGATCCAGGACAGCCCTTCCCCGGCGCCGTCCCTGGAGGACAGCCAGCGGCCCGGCAGCCACGCGTCCTCCCACCCCAGCAGCAGCGTGTCCAGCTCCCCGTCCCAGCTGGACAACACCCCCGACAGGATCGCCATGCTGACCAACAGCAGGGAAGGAGAACTCATTGACCAAGAAACTGGGACCAGCCTAAAAAAAATACAAAAGGAGAAAGAAGAGGTCCAAATTGCCATTCCAATAATGAAACCAACCTTAGATAAAGTCCAACTGGCTGGACAGGCCTTGCCTCCTGGATTTCCGGCGCCATTTCTTTTTGCTGATGGTCTTTCATCAGTAGAAACACTATTAACCAACATTCAGGGCCTGCTGAAAGTGGCTGTGGACAATGCAAGAGTCCAGGAAAAGCAGATACAGCAGGAAAAGAAGGAGTTAAAGATGGAGCTTTGTAGAGAGCGAGAACTACGAGAGAGCTTGGAAAGGCAACTCACAGCTGAGCTGCAAAGCAGAGCCACAATTCAAAAACGCTTGAAGAAAGAGAAGAAGGCAAAGAGAAAATTGCAGGAAGCTTTGGAATTTGAATCCAAGAGAAGAGAACAAGTGGAACAGGCTCTGAAACAGGCCACATCAGGTGACGGTCTCAGGATGTTAAATGATGCTGGAATCCCAGATATGGAAATAGAACACAACGGAACCCAACATGACAGTGCAGCCATGCAAGAAAACAGAACATACATCAAGCCGACCATTATGTACTGA
>ENSTGUT00000002566_common_whitethroat_W
ATGATCATGCAAGATTTTGTGGCTGGAATGGCTGGCACTGCTCACATCAATGGAGACCACATTGTTGTGTCAGTCCCCGAAGCTGTCCTGGTTTCTGACACGGTCACGGATGATGGGATAACCCTGGATCATGGCTTGGCAGCTGAGGTGGTGCAGGGGCCCGACATCATCACGGAAACGGATGTTGTCACTGAGGGCGTCATCATGCCTGACTCNNNNNTGGAGGCTGATGTTGCCATTGAGGAGGCTTTGGACACCAGTGACCACGTNNNNNCTTCTGACCTGATCACAGAAACCGTGCGAGTTCCCGACCAGGTGTTTGTGGCAGACCTTGTCACGGGCCCTGAGGNACACTTGGAGCACGTGGTGCAGGACTCTGTGTCCGGGGCCGACTCGCCCACCATGGTCTCAGAAGAGGTGCTGGTGACCAACTCNGATTCGGAAGCTGTCATCCAGGCAGCTGGGACTGTCCCNGGCTCCACGGTCACCATCAAAACCGAGGACGACGACGATGGCAAGAGCACACCTGAAGACTACTTGATGATATCTTTGGATGATGTTGGAGAGAAATTGGACCATATAGGAAGCACTCCCTTGAAGATCAGTACCGAGGTGGCAAATGATGATGTTGCTAAAGATGATGGCTTTGGTTCAGAAGTTATCAAAGTCTACATATTTAAAGCTGAAGCTGAAGATGATGTTGAAATAGGTGGGACAGAAATTGTCACNGAGAGTGACTTCCACAATGGCCATTCTGTAGCTGGAGTCATTGAACAAGGAGGTGTTGGGAGAATGCAGCGAGAAAAAATGGTTTACATGGCTGTTAAGGACTCTTCTCAGGAAGATGAAGATATTAGCTGTGCTGAAATAGCAGATGAAGTTTATATGGAAGTTATTGTAGGGGAAGAAGAAGCCACATCCCTTCCAGACACCCAGCTTGAGGACTCTGGCGTGAATAAAACCTTTGTCCCNGTTGCTTGGGCTGCTGCTTACGGAAATAACTTGGATACACGATTAGAAAACAAAAACGGTAATGCAACACAGTACCTGCAGATTTGTGATAGCATTAGCACTAATAGAGTGCTCAAACAAAAAACCAAGAAAAGGAGGAGAGGAGAGGCCAGGCAATGGCAAACAGCTGTTATAATAGGTCCTGATGGACAGCCCTTAACAGTTTACCCTTGTCATATTTGTGGGAAAAAATTTAAATCCAGAGGATTCTTGAAAAGGCATATGAAGAACCATCCCGATCATATGATCAAGAAGAAGTACCAGTGTACAGACTGCGACTTTACAACTAACAAAAAAGTAAGTTTCCACAATCATCTGGAAAGCCATAAACTTATAAATAAAGTTGATAAAACGCACGAGTTTACAGAGTACACGAGAAGATACAGAGAGGCGAGCCCGTTGAATTCCAATAAACTCATCCTGAGGGACAAAGAGCCCAAGCTCCACAAGTGCAAATATTGTGACTATGAGACTGCAGAGCAGGGGCTGCTCAACAGGCACCTGCTGGCAGTCCATAGCAANAACTTCCCTCATGTNTGCGTGGAGTGCGGGAAGGGCTTCCGCCACCCCTCGGAGCTGAAAAAGCACATGAGGACCCACACGGGGGAAAAGCCATACCAGTGTCAGCACTGCGTGTTCAGGTGTGCTGACCAGTCCAACCTGAAAACTCACATCAAAACCAAACACGGCACCGACCTGCCCTTTAAATGTGAGCACTGTCCCCAGGCCTTCGCCGACGAGAAGGAGCTGCAGCAGCACACCGAGCTCTTCCAGGGGCATAAGACTCACCAGTGTCCCCACTGTGACCACAAGAGCACCAACTCCAGTGACCTGAAGCGACACATCATTTCAGTGCACACCAAGGATTTTCCCCACAAGTGTGAGGTGTGTGAGAAAGGCTTCCACCGGCCCTCGGAGCTCAAAAAGCATAGCGAGACCCATAAAGGGAAAAAGATCCACCAGTGTAGGCACTGTGACTTCAAAACCTCCGATCCTTTTGTGCTCAGTGGGCACATCCTCTCCGTTCACACCAAGGACCTGCCTTTTAAATGCAAAAGGTGTAAAAGGGGCTTCAGGCAGCAGAACGAACTGAAGAAGCACATGAAGACCCACAGTGGCAGGAAGGTGTACCAGTGCCAGTACTGTGAGTACAGCACCACGGACGCGTCNGGCTTTAAGCGCCACGTCATCTCCATCCACACCAAAGACTACCCCCACAGGTGTGAGCACTGCAAAAAGGGCTTCCGCAGGCCCTCCGAGAAAAATCAGCACATAATGAGGCACCACAAAGAGGCCATAATGTGA
>ENSTGUT00000002566_common_whitethroat_Z
ATGATCATGCAAGATTTTGTGGCTGGAATGGCTGGCACTGCTCACATCGATGGAGACCACATTGTTGTGTCAGTCCCCGAAGCTGTCCTGGTTTCTGACGTGGTCACGGATGATGGGATAACCCTGGATCATGGCTTGGCAGCCGAGGTGGTGCAGGGGCCCGACATCATCACGGAAACGGACGTTGTCACCGAGGGCGTCATCGTGCCCGACTCTGTGTTGGAGGCTGATGTTGCCATTGAGGAGGCTTTGGACACCAGTGACCACGTGTTGGCTTCTGACCTGATCACAGAAACCGTGCGAGTTCCCGACCAGGTGTTTGTGGCAGACCTTGTCACGGGCCCTGAGGGACACTTGGAGCACGTGGTGCAGGACTCTGTGTCCGGGGCCGACTCGCCCACCATGGTCTCAGAAGAGGTGCTGGTGACCAACTCGGATTCGGAAGCTGTCATCCAGGCAGCTGGGACTGTCCCNGGCTCCACGGTCACCATCAAAACCGAGGACGACGACGATGGCAAGAGCACATCTGAAGACTACCTGATGATATCTCTGGATGATGTTGGAGAGAAATTGGACCATATAGGAAGCACTCCCTTGAAGATCAGTACTGAGGTGGCAAATGATGATGTTGCTAAAGATGATGGCTTTGGTTCAGAAGTTATCAAAGTCTACATATTTAAAGCTGAAGCTGAAGATGATGTTGAAATAGGTGGGACAGAAATTGTCACNGAGAGTGACTTCCACAATGGCCATCCTGTAGCTGGAGTCATTGAACAAGGAGGTGTTGGGAGAGTGCAGCGAGAAAAAATGGTTTACATGGCTGTTAAGGACTCTTCTCAGGAAGATGAAGATATTAGCTGTGCTGAAATAGCAGATGAAGTTTATATGGAAGTTATTGTAGGGGAAGAAGAAGCCACATCCCTTCCAGACACCCAGCTTGAGGACTCTGGCGTGAATAAAACCTTTGTCCCNGTTGCTTGGGCTGCTGCTTACGGAAATAACTTGGATACACGATTAGAAAACAAAAACGGTAATGCAACACAGTACCTGCAGATTTGTGATAGCATTAGCACTAATAGAGTGCTCAAACAAAAAACCAAGAAAAGGAGGAGAGGAGAGGCCAGGCAATGGCAAACAGCTGTTATAATAGGTCCTGATGGACAGCCCTTAACAGTTTACCCTTGTCATATTTGTGGGAAAAAATTTAAATCCAGAGGATTCTTGAAAAGGCATATGAAGAACCATCCCGATCATATGATCAAGAAGAAGTACCAGTGTACAGACTGTGACTTTACAACTAACAAAAAAGTAAGTTTCCACAATCATCTGGAAAGCCATAAACTTATAAATAAAGTTGATAAAACGCACGAGTTTACAGAGTACACGAGAAGATACAGAGAGGCGAGCCCGTTGAGTTCCAATAAACTCATCCTGAGGGACAAGGAGCCCAAGCTCCACAAGTGCAAATATTGTGACTATGAGACTGCAGAGCAGGGGCTGCTCAACAGGCACCTGCTGGCAGTCCATAGCAAGAACTTCCCTCATGTNTGCGTGGAGTGCGGGAAGGGCTTCCGCCACCCCTCGGAGCTGAAAAAGCACATGAGGACCCACACGGGGGAAAAGCCATACCAGTGTCAGCACTGCGTGTTCAGGTGTGCTGACCAGTCCAACCTGAAAACTCACATCAAAACCAAACACGGCACCGACCTGCCCTTTAAATGTGAGCACTGTCCCCAGGCCTTCGCCGACGAGAAGGAGCTGCAGCAGCACACCGAGCTCTTCCAGGGGCATAAGACTCACCAGTGTCCCCACTGTGACCACAAGAGCACCAACTCCAGTGACCTGAAGCGACACATCATTTCAGTGCACACCAAGGATTTTCCCCACAAGTGTGAGGTGTGTGAGAAAGGCTTCCACCGGCCCTCGGAGCTCAAAAAGCATAGCGAGACCCATAAAGGGAAAAAGATCCACCAGTGTAGGCACTGTGACTTCAAAACCTCCGATCCTTTTGTGCTCAGTGGGCACATCCTCTCCGTTCACACCAAGGACCTGCCTTTTAAATGCAAAAGGTGTAAAAGGGGCTTCAGGCAGCAGAACGAACTGAAGAAGCACATGAAGACCCACAGTGGCAGGAAGGTGTACCAGTGCCAGTACTGTGAGTACAGCACCACGGACGCGTCGGGCTTTAAGCGCCACGTCATCTCCATCCACACCAAAGACTACCCCCACAGGTGTGAGTACTGCAAAAAGGGCTTCCGCAGGCCCTCCGAGAAAAATCAGCACATAATGAGGCACCACAAAGAGGCCATAATGTGA
>ENSTGUT00000002566_zebrafinch
ATGATCATGCAAGATTTTGTGGCTGGGATGGCTGGCACCGCTCACATCGATGGAGACCACATAGTTGTGTCAGTCCCCGAAGCTGTCCTGGTTTCTGACGTGGTCACGGATGATGGGATAACCCTGGATCACGGCCTGGCAGCTGAGGTGGTCCAGGGGCCCGACATCATCACGGAAACGGACGTTGTCACCGAGGGCGTCATCGTTCCTGACTCGGTGCTGGAGGCTGATGTTGCCATTGAGGAGGCTTTGGACACCGGTGACCACGTTCTGACTTCTGACCTGATCACAGAAACCGTGCGGGTCCCCGACCAGGTGTTCGTGGCAGACCTTGTCACGGGCCCTGAGGGACACTTGGAGCACGTGGTGCAGGACTCGGTGGCCGGGGCCGACTCGCCCACCATGGTCTCGGAGGAGGTGCTGGTGACCAACTCGGATTCGGAGGCTGTCATCCAGGCAGCTGGCACTGTCCCTGGCTCCACCGTCACCATCAAAACCGAGGACGACGACGACGGCAAGAGCACATCTGAAGACTACCTGATGATATCTTTGGATGATGTTGGAGAGAAATTGGATCATATAGGAAGCACTCCCTTGAAGATCAGTACAGAGGTGGCAAATGATGATGTTGCTAAAGATGATGGCTTTGGTTCAGAAGTTATCAAAGTCTACATATTTAAAGCTGAAGCTGAAGATGATGTTGAAATAGGTGGGACAGAAATTGTCACCGAGAGTGACTTTCACAATGGCCATTCTGTAGCTGGAGTCATTGAACAAGGAGGTGTTGGGAGAATGCAGCGAGAAAAAATGGTTTACATGGCTGTTAAGGACTCTTCTCAGGAAGATGAAGATATTAGCTGTGCTGAAATAGCAGATGAAGTTTATATGGAAGTTATTGTAGGGGAAGAAGAAGCCACATCCCTTCCAGACACGCAGCTTGAGGACTCTGGCGTGAATAAAACGTTTGTCCCTGTTGCTTGGGCTGCTGCTTACGGAAATAACTTGGATACACGATTAGAAAACAAAAACGGTAATGCAACACAGTACCTGCAGATTTGTGATAGCATTAGCACTAATAGAGTGCTCAAACAAAAAACCAAGAAAAGGAGGAGAGGAGAGGCCAGGCAATGGCAAACAGCTGTTATAATAGGTCCTGATGGACAGCCCTTAACAGTTTACCCTTGTCATATTTGTGGGAAAAAATTTAAATCCAGAGGATTCTTGAAAAGGCATATGAAGAACCATCCCGATCATATGATCAAGAAGAAATACCAGTGTACAGACTGTGACTTTACAACTAACAAAAAAGTAAGTTTCCACAATCATCTGGAAAGCCATAAACTTATAAATAAAGTTGATAAAACGCACGAGTTTACAGAGTACACGAGAAGATACAGAGAGGCGAGCCCGTTGAGTTCCAATAAGCTCATCCTGAGGGACAAGGAGCCCAAGCTCCACAAGTGCAAATATTGCGACTATGAGACTGCAGAGCAGGGGCTGCTCAACAGGCACCTGCTGGCAGTCCATAGCAAGAACTTCCCTCATGTGTGCGTGGAGTGCGGGAAGGGCTTCCGCCACCCCTCGGAGCTGAAAAAGCACATGAGGACCCACACGGGGGAAAAGCCATACCAGTGTCAGCACTGCGTGTTCAGGTGTGCTGACCAGTCCAACCTGAAAACTCACATCAAAACCAAACACGGCACCGACCTGCCCTTTAAATGTGAGCACTGTCCCCAGGCCTTCGCTGACGAGAAGGAGCTGCAGCAGCACACCGAGCTCTTCCAAGGGCATAAGACTCACCAGTGTCCCCACTGTGACCACAAGAGCACCAACTCCAGTGACCTGAAGCGACACATCATTTCAGTGCACACCAAGGATTTTCCCCACAAGTGTGAGGTGTGTGAGAAAGGCTTCCACCGGCCCTCGGAGCTCAAAAAGCATAGCGAGACCCATAAAGGGAAAAAGATCCACCAGTGTAGGCACTGTGACTTTAAAACCTCCGACCCTTTTGTGCTCAGTGGGCACATCCTCTCCGTTCACACCAAGGACCTGCCTTTTAAATGCAAAAGGTGTAAAAGGGGCTTCAGGCAGCAGAACGAACTGAAGAAGCACATGAAGACCCACAGTGGCAGGAAGGTGTACCAGTGCCAGTACTGTGAGTACAGCACCACGGACGCGTCGGGCTTTAAGCGCCACGTCATCTCCATCCACACCAAAGACTACCCCCACAGGTGTGAGTTCTGCAAAAAGGGCTTCCGCAGGCCCTCCGAGAAAAATCAGCACATAATGAGGCACCACAAAGAGGCCATAATGTGA
>ENSTGUT00000002573_common_whitethroat_W
ATGGATTCAATTCAGTTTGGAAAAGATGCNTATGTTTTCCTGAACANNNNNNNNNNNGAATTTCTTCCCAAAGCTGCTGTAGTTACAGTGTCAGGCCTGGCTGGTGTAGTGCTGGCAAGAAAAGGTTCTAGATTTAAGAAAATTGCTTATCCATTGAGACTTACTACTGTAGGATATTCTGTTTGTTACCCAGCTCAGTCAGTGGTCATTGCTAAGGTAACGGGNNNNNNNTTACTTTGTGCGAGTCATCAGACTTATGAGGCTGTGAGGTCACTGTGGGCAGACAAGGAAACTGTCACCAAGCTGCAGCAAGAGTCAAAACCAACTATGCAAGAAGATAAGAAAAAGAAGGGAAATTCTAGTACCAAATCTGAGTCTGCTGTTGAGTCAAAATCATTTAACAGAANAGAATCCTCTCCAGTAGNNNNNNNNNNTAATGAAAATCCAGTGCCTTCATCAGGAACAGGGAAGACATCAGAATTTAAGCTTGATCCAAAACTTGTGGATCATGGTCAGTCCAGCCCAGAAGATGTGGACATGTACAGCACCAGGAGCTGA
>ENSTGUT00000002573_common_whitethroat_Z
CTGTCCCAGGTGGCAAAGCTGGCAGCTGTTTCTTCTGGGCTGCCATTTGTATGTATTACTGTGTATGCAGCAACAAAAGAGGAATACAAAAGTCAGCTGGTGAAGCCAGATAAGCTCCCCATTTACGGTGCTCCCCCTCCCAAGTCCAAGTACGTCGAGGAGCAGCCTGGGCNNCTGCAGCAGCAGCTCCTGGCAGTGCGGAGCACCATCGGCCACTACTTCGGGTGGTGCCAGACTGCCTATGTCTTTGCTAAAAATGGAATAATGAATTCAATTCAGTTTGGAAAAGATGCNTATGTTTACCTGAACANNNNNNNNNNNGAATTTCTTCCCAAAGCTGCTGTAGTTACAGTGTCAGGCCTGGCTGGTGTAGTGCTGGCAAGAAAAGGTTCTAGATTTAAGAAAATTGCTTATCCATTGGGACTTACAACTGTAGGATATTCTGTTTGTTACCCAGCTCAATCAGTGGTCATTGCTAAGGTAACAGGGAAAAAGTTACTTTGTGCGAGTCATCAGACCTATGAGGCTGTGAGGTCACTGTGGGCAGACAAGGAAACTGTCACCAAGCTGCAGCAAGAGTCAAAACCAATTATGCAAGAAGATAAGAAAAAGAAGGGAAATTCTTGCACCAAATCTGAGTCTGCTGTTGAGTCAAAATCATTTAACAGAANAGAATCCTCTCCAGTAGNNNNNNNNNNTAATGAAGATCCAGTGCCTTCATCAGGAACAGGGAAGACATCAAAATTTAAGCCTGATCCAAAACTTGTGGACCATGGTCAGTCCAGCCCAGAAGATGTGGACATGTACAGCACCAGGAGCTAA
>ENSTGUT00000002573_zebrafinch
CTGTCCCAGGTGGCAAAGCTGGCAGCTGTTTCTTCTGGGCTGCCATTTGTATGTATTACTGTATATGCAGCAACAGAAAAGGAATCAAAAAGTCAGCTGGTGAAGCCAGATAAGCTCCCCATTTACAGCGCACCCCCCCTGAGCTCCAGGTACGTCGAGGAGCAGCCGGGGCTCCTGCAGCAGCAGCTCACGGCCCTGCGGAGGACGACCGGCCGCTACTTTGGGTGGTGCCAGAGTGTCTATGTCTTTATTAAAAATGGAATAATGGATTCAATTCAATTTGGAAAAGATGCTTATGTTTACCTGAACAACCCCCCGCCGGAATTTCTTCCCAAAGCCGCTGTAATTACAGTGTCAGGCCTGGCTGGTGCAGTGCTGGCAAGAAAAGGTTCTAGATTTAAGAAAATTGCTTACCCATTGGGACTTACTACTGTAGGATATTCTATTTGTTACCCAGCTCAGTCAGTGGTCATTGCTAAGGTAACAGGGAAAAAGTTACTTGGTGCGAGTCATCAGACCTATGAGGCTGTGAGGTCACTGTGGGCAGACAAGGAAACTGTCACCAAGCTGCAGCAAGAGTCAAAACCAATTATGCAAGAAGATAAGAAAAATAAGGGAATTTCTACTACCAAACCTGAGTCTGCTCTTGAGTCAAGATCACTTAACAGAACAGAATCTGTTCCAGTAGAGTGTTGGAGTAATGAAGATCCAGTGCCTTCATCAGGAGCAGTGAAGACATCAAAATTTAAGCCTGATCCAAAACTTACGGACCATGGTCAGTCCAGCCCAGAAGATGTGGACATGTACAGCACCAGGAGCTAA
>ENSTGUT00000002592_common_whitethroat_W
ATGGCTCTCATTATGGAACCTATTAGCCAGTGGACGCCCAAGCAAGTAGTGGATTGGATGAAAGGNCTCGATGANTGCCTCCAACAATACATCAAAAACTTTGAGAGAGAGAAGATCAATGGGGAGCAGCTGCTGCACATCACTCACCAGGAGCTGGAGGAGCTGGGNGTGACTCGCATTGGCCACCAGGAGCTGATCCTGGAGGCAGTTGATCTGCTCTGTGCATTGAATTATGGTCTGGTGACTGAAAACCTGAGNACACTGTGTCACAAGCTGAANNCCTCAGCCAAAAACCTTCAGAACTTNATAACGGGTAGGAGGAAGAGTGGCCATTACGATGGCAGGGCCTCCAGACGACTGCCAAATGATTTTCTTACCTCTGTAGTTGACCTGATTGGTGCTGCCAAGAACTTACTCGCCTGGCTGGACAGGTCTCCGTTTGTCAGCGTGACAGAATATTCACTGCTGAAAAACAACATTGTTCAACTGTGCCTGGAACTAACAACCATTGTGCAACAGGANTGTACGGTGTATGAAACAGAAAATAAAATTCTTCATGTGTGTAAAACCCTGTCTGGGATTTGTGACCACATCATTTCGTTGTCATCTGACTCTCTGGTGTCCCAGTCAGCACATCTCGAGGTCGTTCACCTCACCAGCATCATGCCCAGTGAGGGGCTAGGAATGTATATCAAATCAACNTATGATGGACTACATGTAATCACNGGAACAACAGAAAATTCTCCTGCTGACCAGTGTAAGAAAATCCATGCTGGTGATGAGGTGATCCAGGTCAACCACCAAACTGTGGTTGGCTGGCAGNTAAAGAACCTAGTAAATGCACTGTGGGAAGANCCAAATGGAGTGATTTTAACCTTGAAAAAACGTCCTCAGAATACCCTGGTTTCTGCTCCTGCCCTTCTGAAGAATGTGAGGTGGAAGCCTCTGGCACTGCAGCCTGTGATTCCAACCAGCCCCACAAGCAGCTCTACAACCCCNNNNAGTACGATGGGCATGTCCTCAAAAATGGACAACTCTGCACTCCAGGATGTTTTCATTCTCTCCCCTATGTCAGGACTTTATGGCCCCAGGGATGAAATTGGAATAATGTCTTGTGATGACATCAGCAAATTTGGAAAGTCTGGGATGAAAGGATCTGAGCCTCCAAACTATTTCCTGGAGCACGAGAGTGGGAAGTACTACACCCTGATTGAAGGGGAAGGGCACCCTGGGGGCTCTGANTANGAGAGGAGCAGAGCCACAGGNGTGAGGAGAAGGGAAAAAAACCCCACTCATGGAGATTTGAGGCCAGTTTCNATGCCTACTGAGTACAGCTGGATAGGGGAGTCCAANNNNCAGAANNTGTACAAGAGGGGAAGCAGAGCCAAAATGAATTCACTGCTGCGGTACCTGAGTGACGACAAGATCCTGGTGATCCAGGAGGAGCCTCTGACGCAGAAGGACAACAAACGGGACACGGGCCGGAGGTCCAGGAAAAAGGGAAAACCCCCAGGGAACCCCAGCTACCCCATCACCCCCTCCCTTCTCCCTGGCNGAGAACAACACCGGAATTCCCTCTCCAGCGTGAGCAGGAGACGCATTTCCTGCAAGGACCTGGGGCATGGCGACTGCGAAGGCTGGCTCTGGAAGAAAAAGGATGCCAAAGGTTACTTCACCCAGAAGTGGAAAAAGTACTGGTTCATTCTGAAGGATTCCTCCTTGTACTGGTACACAAACCAGAATGATGAAAAAGCAGAAGGATTCATTAGNTTACCNNNNTTCAGGATAGACAGAGCAATTGAATGCAGACGAAAACATGCCTTCAAAGCATGTCACCCCAAAATAAAGAGCTTCTACTTCGCAACCGACTGCCTTGAAGAGATGAACAGATGGATGAATCGTTTGGGTCTTGCAGCAATTGGTTACACACCTGATGACAAGGATACTCACCCAGATGAAGATTACTGGAGTGAAAGTGATCAGGACGACATCGACGGCTCTCTGACCCTGAAGCAGGAGGGCTCCTCCACGCTGTGTGACACCTACCACCACATACCCTCAGTGAATTCTTCAAGTCCATTCCCTGAATCCAAACAAGGTCGACAGTTTTCCAGTGAATCAACCTATTCCCACTCTTCTGCCGAGGACTCCTGGCAGGATGCAGCAGGCAGCACACGCTCCTCAGGATGCAGACCTCCNTACCGAGAACGGCGCTCGTGGCAGGACCTGATAGAGACTCCCTTAACCAGTTCAGGGCTCCATTTCCTCCAGACTGTCCCTCCGGAGGCNGAGTACATGAGCGGCCGGCCNAGAATGTCACCGGACANNNGGAGACAAGCCACNCTGCCCATCCAGAGGCACCACAATTTTGAGCAGGATGGGCCTTTTCCTCTGGTGGAATGTCCGAGGGGACACAGCTCCCANNNNNGGCCCCAGAANNNNNNNAGCCAAAGCCTTCCCCGAAACAGNNNNGTCCGNGGGAAGGGANNNNNNNNNTCCATTGAAGGGACNNNNNNNNNTCTGGAAGAGAAGGTTCCTATTAGAAGGCACAATAGTTTCTGTGGAGAAGGTAAGCTCTGGGAGNTGTTTCTTTCTTTCCTTTCAGAAAACATAAAAGAAATTGAAGAAATCACAGATGGTCTGCGNGAGCTCTACAGAACTCTGGAAGAAGCCAGTCTGTCAGCTTTCGGAGAGCAACGTCCCTCCACCAAGCAGGAGTTCCGCAAGTCTTTTGTGAAGCGATGTAATGACCCAGTGATCAATGAAAAGCTGCACCACATCCGAGTCCTCAAGAGCACTTTAAAAGCAAAGGAAGGGGATCTCACAGTTATCAACAGCCTCCTGGATGACCCAAACTTNACATCCAAGAAGTTCAAAGATTGGAAATTAAAGAACTATGAGTTTTTCCTGGACATTTGTGAGTACAGTGCTGCTGGGAAGTCTCAAAANGGAGCCTCTGAACTGGCAAGCTCAGCCCCAATGCTGACACACACACACTCCTTCATCGAGACNCACGTGTGA
>ENSTGUT00000002592_common_whitethroat_Z
ATGGCTCTCGTTATGGAACCTATTAGCAAGTGGACGCCCAAGCAAGTAGTGGATTGGATGAAAGGNCTCGATGANTGCCTCCAACAATACATCAAAAACTTTGAGAGAGAGAAGATCAATGGGGAGCAGCTGCTGCACATCACTCACCAGGAGCTGGAGGAGCTGGGNGTGACTCGCATTGGCCACCAGGAGCTGATCCTGGAGGCAGTTGATCTGCTCTGTGCATTGAATTATGGCCTGGAGACTGAAAACCTGAGAACTCTGTCTCACAAGCTGAANNCCTCGGCCAAAAACCTTCAGAACTTTATAACGGGTAGGAGGAGGAGTGGCCATTACGATGGCAGGGCCTCCAGACGACTGCCAAATGATTTTCTTACCTCTGTAGTTGACCTGATTGGTGCTGCCAAGAACTTACTCGCCTGGCTGGACAGGTCTCCGTTCGTCAGCGTGACAGAATATTCACTGCTGAAAAACAACATTGTTCAACTGTGCCTGGAACTAACAACCATTGTGCAACAGGATTGTACGGTGTATGAAACAGAAAATAAAATTCTTCATGTGTGTAAAACCCTGTCTGGGATTTGTGACCACATCATTTCTCTCTCATCTGACTCTCTGGTGTCCCAGTCAGCACATCTCGAGGTTGTTCACCTCACCAGCATCATGCCCAGTGAGGGGCTGGGAATGTATATCAAATCAACNTATGATGGACTACATGTAATCACNGGAACAACAGAAAATTCTCCTGCTGACCAGTGTAAGAAAATCCATGCTGGTGATGAGGTGATCCAGGTCAATCACCAAACTGTGGTTGGCTGGCAGNTAAAGAACCTAGTAAATGCACTGTGGGAAGANCCAAATGGAGTGATTTTGACCTTGAAAAAACGTCCTCAGAATACCCTGGTTTCTGCTCCTGCCCTTCTGAAGAATGTGAGGTGGAAGCCTCTGGCACTGCAGCCTGTGATTCCAACCAGCCCCACAAGCTGCTCTACAACCCCNNNNAGTACAATGGGCATGTCCTCAAAAATGGACAACTCTGCACTCCAGGATGTTTTCATTCTCTCCCCCATGTCAGGACTTTATGGCCCCAGGGATGAAATCGGAATAATGTCTTGTGACGACATCAGCAAATTTGGAAAGTCTGGGATGAAAGGCTCTGAGTCTCCAAACTATTTCCTGGAGCACGAGAGTGGGAAGTACTACACCCTGATTGAAGGGGAAGGACACCCTGGGGGCTCTGAGTANGAGAGGAGCAGAGCCACAGGCGTGAGGAGAAGGGAAAAAACCCCCACTCATGGAGATTTGAGGCCAGTTTCNATGCCTACTGAGTACAGCTGGATAGGGGAGTCCAANNNNCAGAANNTGTACAAGAGGGGAAGCAGAGCCAAAATGAATTCTCTGCTGCGGTACCTGAGCGACGACAAGATCCTGGTGATCCAGGAGGAGCCTCTGACGCAGAAGGACAACAAAAGGGACACGGGCAGGAGGTCCAGGAAAAAGGGAAAACCCCCAGGGAACCCCAGCTACCCCATCAGCCCCTCCCTTCTCCCTGGCNGAGAACAACACCGGAGTTCCCTCTCCAGCGTGAGCAGGAGGCGCATCTCCTGCAAGGACCTGGGGCACGGCGACTGCGAAGGCTGGCTCTGGAAGAAAAAGGATGCCAAAGGCTACTTCACCCAGAAGTGGAAAAAGTACTGGTTCATTCTGAAGGATTCCTCCTTGTACTGGTACACAAACCAGAATGATGAAAAAGCAGAAGGATTCATTAGTTTACCNNNNTTCAGGATAGACAGAGCAATTGAATGCAGACGAAAACATGCCTTCAAAGCATGTCACCCCAAAATAAAGAGCTTCTACTTCGCAACCGACTGCCTTGAAGAGATGAACAGATGGATGAATCGTTTGGGTCTTGCAGCAATTGGTTACACACCTGATGACAAGGATATTCACCCAGATGAAGATTACTGGAGTGAAAGCGACCAGGACGACATCGACGGCTCTCTGACCCTGAAGCAGGAGGGCTCCTCCACGCTGTGTGACACCTACCACCACACACCCTCAGTGAATTCTTCAAGTCCATTCCCTGAAGCCAAACAAGGTCGACACTTTTCCAGCGAATCAACCTATTCCCACTCTTCTGCCGAGGACTCCCGGCAGGATGCAGCAGGCAGCACACACTCCTCGGGGTGCAGACCTCCCTACCGAGAACGGCGCTCGTGGCAGGACCTGATAGAGACTCCCTTAACCAGTTCAGGGCTCCATTTCCTCCAGACTGTCCCTCCGGAGGCNGAGTACATGAGCGGCCGGCCNGGAATGTCACCGGACAAACGGAGACAAGCCACNCTGCCCGTCCAGAGGCGCCACAATTTTGAGCAGGATGGGCCTTTTCCTCTGGTGGAATGTCCGAGGGGACACAGCTCCCANNNNNGGCCCCAGAANNNNNNNAGCCAAAGCCTTCCCCGAAACAGNNNNGTCCGCGGGAAGGGANNNNNNNNNTCCATCGAAGGGACNNNNNNNNNTCTGGAAGAGAAGGTTCCTATTAGAAGGCACAATAGTTTCTGTGCAGAAGGTAAGCTCTGGGAGNTGTTTCTTTCTTTCCTTTCAGAAAACATAAAAGAAGTTGAAGAAATCACAGATGGTCTGCANGAGCTGTACAGAACTCTGGAAGAAGCCAGCCTGTCAGCTTTCGGGGAGCAGCGTCCCTCCACCAAGCAGGAGTTCCGCAAGTCTTTTGTGAAGCGGTGCAACGACCCCGTGATCAACGAAAAGCTGCACCACATCCGAGTCCTCAAGAGCACTTTAAAAGCAAAGGAAGGGGATCTCACAGTTATCAACAGCCTTCTGGATGACCCTAACTTGACATCCAAGAAGTTCAAAGATTGGAAATTAAAGAACTATGAGTTCTTCCTGGACATTTGTGAGTACAGTGCCGCTGGGAAGTCTCAAAATGGAGCCTCTGAACTGGCAAGCTCAGCCCCAATGCTGACACACACACACTCCTTCATCGAGACNCACGTGTGA
>ENSTGUT00000002592_zebrafinch
ATGGCTCTCGTTATGGAACCTATTAGCAAGTGGACGCCCAAGCAAGTAGTGGATTGGATGAAAGGTCTCGATGACTGCCTCCAACAATACATCAAAAACTTTGAGAGAGAGAAGATCAATGGGGAGCAGCTGCTGCACATCACTCACCAGGAGCTGGAGGAGCTGGGGGTGACTCGCATTGGCCACCAGGAGCTGATCCTGGAGGCAGTTGATCTGCTCTGTGCATTGAATTACGGTTTGGAGACTGAAAACCTGAGAACTCTGTCTCACAAGCTGAATGCCTCAGCCAAAAACCTTCAGAACTTCATAACGGGTAGGAGGAGAAGTGGCCATTACGATGGCAGGGCCTCCAGACGACTGCCAAATGATTTCCTTACCTCTGTCGTTGACCTGATTGGTGCTGCCAAGAACTTACTCGCCTGGCTGGACAGGTCTCCGTTTGTCAGCGTGACAGAATATTCACTGCTGAAAAACAACATTGTTCAACTGTGCCTGGAACTAACAACCATTGTGCAACAGGATTGTACGGTGTATGAAACAGAAAATAAAATTCTCCATGTGTGTAAAACCCTGTCTGGGATTTGTGACCACATCATTTCCCTCTCTTCTGACTCTCTGGTGTCCCAGTCTGCACATCTCGAGGTCGTTCATCTCACCAGCATCATGCCCAGTGAGGGGTTGGGAATGTATATCAAATCAACATATGATGGACTACATGTAATCACAGGAACAACAGAAAACTCTCCTGCTGACCAATGTAAGAAAATCCATGCTGGTGATGAGGTGATCCAGGTCAACCACCAAACTGTGGTTGGCTGGCAGTTAAAGAACCTAGTAAATGCACTGTGGGAAGACCCAAATGGAGTGATTTTAACCTTGAAAAAGCGTCCTCAGAATACCCTGGTTTCTGCTCCTGCCCTTCTGAAGAATGTGAGGTGGAAGCCTCTGGCACTGCAGCCTGTGATTCCAACCAGCCCCACAAGCAGCTCTACAACCCCAACGAGTACGATGGGCATGTCCTCAAAAATGGACAACTCTGCACTCCAGGATGTTTTCATTCTCTCCCCTATGTCAGGACTTTATGGCCCCAGGGATGAAATTGGAATAATGTCTTGTGATGACATCAGCAAATTTGGAAAGTCTGGGATGAAAGGCTCTGAGTCTCCAAACTATTTCCTGGAGCACGAGAGTGGGAAGTACTACACCCTGATTGAGGGGGAAGGCCACCCCGGGGGCTCTGAGTACGAGAGGAGCAGAGCCTCAGGCGTGAGGAGAAGGGAAAAAACCCCCACCCATGGAGATTTGAGGCCAGTTTCGATGCCTACTGAGTACAGCTGGATAGGGGAGTCCAAAGAACAGAACATGTACAAGAGGGGAAGCAGAGGCAGAACGAATTCGCTGCTGCGCTACCTGAGCGACGACAAGATCCTGGTGATCCAGGAGGAGCCGCTGGCGCAGAAGGACAGCAAGCGGGACACGGGCCGGAGGTCCAGGAAAAAGGGCAAAGGCCCAGGGAACACTGGCTACCCCATCAGCCCCTCGCTTCTCCCTGGCCGAGAACAACACGGCATTCCATGTTCTCCTGCAGGAGGGGTACAGGCATTCCATGTTCTCCTGCAGGAGGGATACAGGAATTCCATGTTATCCTGCAGGAGGGGGAATTCCCTCTCCAGCGTGAGCAGGAGGCGCATCTCCTGCAAGGACCTGGGCCACGGCGACTGCGAGGGCTGGCTCTGGAAGAAAAAGGATGCCAAAGGCTATTTCACCCAGAAATGGAAAAAGTACTGGTTCATTCTGAAGGATTCCTCCTTGTACTGGTACACAAACCAGAATGATGAAAAAGCAGAAGGATTCATTAGTTTACCTGAATTCAGGATAGACAGAGCAATTGAATGCAGACGAAAACATGCCTTCAAAGCATGTCACCCCAAAATAAAGAGCTTCTACTTCGCAACCGACTGCCTTGAAGAGATGAACAGATGGATGAATCGTTTGGGTCTCGCAGCAATTGGTTACACACCTGATGACAAGGATATTCACCCAGATGAAGATTACTGGAGCGAGAGCGATCAGGACGACATGGACGGCTCCCTGACGCTGAAGCAGGAAGGCTCCTCCACGCTGTGTGACACCTACCACCGCACCCCCTCAGTGAATTCTTCAAGCCCATTCCCCGAAGCCAAACAAGGCCGACACTTTTCCAGTGAATCAACGTATTCCCACTCTTCTGCCGAGGACTCGCGGCAGGACGCGGCGGGCAGCACACACTCCTCGGGGTGCAGACCTCCCTACCGAGAACGGCGCTCGTGGCAGGACCTGATAGAGACTCCCTTAACCAGCTCAGGGCTCCATTTCCTCCAGACCGTCCCTCCGGAGGCGGAGTACGCGAGCGGCAGGCCCGGAATGTCACCGGACAGACGGAGACAAGCCACGCTGCCCGTCCAGAGGCGCCACAATTTTGAGCAGGATGGGCCTTTTCCTCTGGTGGAATGTCCAAGAGGACACAGCTCCCACGGGTGGCCCCAGAAACCGCGCAGCCAAAGCCTTCCCCGAAACAGAGACGTCCGCGGGAAGGGACGCGCGAAATCCATTGAAGGGACCGACGACAGTCTGGATGAGAAGGTTCCTATTAGAAGGCACAATAGTTTCTGTGCAGAAGGTAAGCTCTGGGAGATGTTTCTTTCCTTCCTTTCAGAAAACATAAAAGAAATTGAAGAAATCACAGATGGTCTGCAAGAGCTCTACAGAACTCTGGAAGAAGCCAGTCTGTCAGCTTTCGGAGAGCAGCGTCCCTCCACCAAGCAGGAGTTCCGCAAGTCCTTCGTGAAGCGCTGTAACGACCCAGTGATCAACGAAAAGCTGCACCACATCCGAGTCCTCAAGAGCACTTTAAAAGCAAAGGAAGGGGACCTCACAATAATCAACAGCCTTCTGGATGATCCCAACTTAACATCCAAGAAGTTCAAAGACTGGAAATTAAAGAACTATGAGTTTTTCCTGGACATTTGTGAGTACAGTGCTGCTGGGAAGCCTCAAAATGGAGCCTCTGAACTGGCGAGCTCAGCCCCAATGCTGACACACACACACTCCTTCATCGAGACTCACGTGTGA
>ENSTGUT00000002603_common_whitethroat_W
ATGAATCTGCGTTCTGTATTTACTGTAGAGCAACAAAGGATATTACAGCGTTACTATGAAAATGGAATGACAAATCAAAGTAAAAATTGCTTTCAGCTCATTTTACAGTGTGCACAAGAAACTAAACTGGATTTCAGCGTGGTCAGGACGTGGGTTGGCAACAAGCGGCGGAAGATGAGCAGCAAGANNNNNGTGGAATCTGGGGGCACCCCCCCAGAGACTGCCCCTGCCACTCCCTCCATGCCCCCAGAAGCAGCAGTGAGAAATGTGGTGAATATTGCTCGATCCCAAAGCCAGCAATCCTCTTGGACCTCTTCTAACAACGACGTGATAGTGACTGGTATCTACAGCCCTGCCAGCTCGTCGGGCCGGCCCAGAGCCNCCAAGCACACAGACGCCTCCGTGGCAGAGCTGCACAAAACCTCCATCCCACGGCTCCTGGGCAAGAGCGACTCAGACTTCCAGCAGCAGCACATCCCTCTGGGAAGGCAAGTACCCCACTGTAAGAATGCTTCCCTCTTAGTGGGGGAAAAGACCATNATTCTGTCCAGGCAAACNAGCGTGCTCAATTCCGCAAACTCCATCTACAGTCACACGAAGAAAAGCTACGGCGGCTCCTCAGTGCAGACGGCGGAGCTGGTGTTACCTCAGAAACCCATGATTTGCCACAGGCCCTGCAAGGCCGAGCCCTTGGGGTGCCAGCGCTTGCAGAAACCCGAGCATGTGGCCCTGGCGTCACACGTGCCCCCCGGGCCGAGGGCTCACCCCAGGGACCCCGCGTGTGGCACCCAGAACCTGGAGATCCGCGAGGTGTTCTCGCTGGCGGTCACGGACCAGCCNCAGCGGCTGGTGGCGGGGAGCACGACGCAGAAACATCCCTCCCTGGAGGGCAGCTGCCTGTCCATCGCGATGGAGACGGGCGANGTGGATGACGAGTACGCCCGGGAGGAGGAGCTGGCCTCCATGGGGGCGCAGATCCAGAGCTACTCCAGATACTGTGAGGGCAGCGGCTCCGGCCGCGGGTACAACCAAAGCGCGGCCAGGCCGGGCCGCAGTGGGGGCTATGGGACACAGCTGGGCAGTGCCAGGGATGTGCCNGACAATCTCCTCTACCACAGCAGAGAGTTCCACCTGCCTGCACGGACCTCATTGCACGCCACGTCCAGCACAATTTATAACACTGCGAACGCGGCCAGAAGTACCTTTTCTCCTCATTTCACATCTTCAAGTCAACTGAGGCTGTCACAAAACCAAAATAATTACCAGATTTCAGGAAACCTTACTGTGCCTTGGATTACGGGTTGTTCCAGAAAAAGAGCATTACAGGACCGCACACAATTTAGTGACCGAGACTTAGCTACCCTAAAGAAATACTGGGACAATGGCATGACCAGCCTGGGCTCAGTCTGCAGAGAGAAAATTGAAGCTGTGGCTGCAGAATTAAATGTTGACTGTGAAATAGTTCGGACTTGGATTGGGAATCGAAGACGGAAATATCGTTTAATGGGGATTGAGGTCCCATCCCCTAGAGGAGGTCCTGCTGATTTCTCTGATCANTCTGAATTTGTTTCTAAATCAGCACTTAATCCAGGAGAGGAAACTGCTACTGAAGTGGGGGATGATAATGATAGGAATGATGAAGTATCAATCTGCTTATCTGAAGGAAGCTCACAAGAAGAGACAAATGAAGCTCTTCAAAATGAAGAAATGGGCCACAAAGACGATGACCAAAATCCAGTTTCCACTGATAATGTGAAAATAGAAATTTTAGATGATGAAGAGAGTGATCTGATCAGCAATTCTGAAGTGGATCAGATGAGTTCTCTTTTGGATTACAAGAATGAAGAAGTCAGGTTCATCGAGAGCCAGCTGGAGAGCCACAAACAGAAATATTTTGAACTGCAGACGTTTACCGCTCTGCTTTCAGACTTACCTCCTGAACTTGAAGAAATGGATTTCAACCACACATCCCCNGAGCCCGACGATACCTCATTCAGCCTCTCGTCCCTGTCGGAGAAAAACGCCTCAGACAGTTTGTGA
>ENSTGUT00000002603_common_whitethroat_Z
ATGAATCTGCGTTCTGTATTTACTGTAGAGCAACAAAGGATATTACAGCGTTACTATGAAAATGGAATGACAAATCAAAGTAAAAATTGCTTTCAGCTCATTTTACAGTGTGCACAAGAAACTAAACTGGATTTCAGCGTGGTCAGGACGTGGGTTGGCAACAAGCGGCGGAAGATGAGCAGCAAGANNNNNGTGGAATCTGGGGGCACNCCCCCAGGGACTGCCCCTGCCACTCCCTCCATGCCCCCGGAAGCAGCAGTGAGAAATGTGGTGAATATTGCTCGATCCCAAAGCCAGCAATCCTCTTGGACCTCTTCTAACAACGACGTGATAGTGACTGGTATCTACAGCCCTGCCAGCTCCTCGGGCCGGCCCGGAGCCGCCAAGCACACGAACGCCTCCGTGGCAGAGCTGCACAAAACCTCCATCCCACGGCTCCCGGGCAAGGGCGACGCAGACTTCCAGCAGCAGCACATCTCTCTGGGACGGCAGGTACCCCACTGTAAGAACGCTTCCCTCTTAGTGGGGGAAAAGACCATTATTCTGTCCAGGCAAACNAGCGTGCTCAATTCCGCAAACTCCATCTACAGTCACACGAAGAAAAGCTACGGCGGCTCCTCGGTGCAGACGGCGGAGCTGGTGTTACCTCAGAAACCCATGATTTGCCACAGGCCCTGCAAGGCCGAGCCCTTGGGGTGCCAGCGCTTGCAGAAACCCGAGCACGTGGCCCTGGCGTCACACGTGCCCCCCGGGCCGAGGGCTCACCCCAGGGACCCCGCGTGTGGCACCCAGAACCTGGAGATCCGCGAGGTGTTCTCGCTGGCGGTCACGGACCAGCCCCAGCGGCTGGTGGCGGGGAGCACGACGCAGAAACATCCCTCCCTGGAGGGCAGCTGCCTGTCCATCGCGATGGAGACGGGCGANGTGGACGACGAGTACGCCCGGGAGGAGGAGCTGGCCTCCATGGGGGCGCAGATCCAGAGCTACTCCAGATACTGTGAGGGCAGCGGCTCCGGCCGCGGGTACAACCAAAGCGCGGCCGGGCCGGGCCGCAGTGGGGGCTGTGGGGCACAGCTGGGCAGTGCCAGGGATGTGCCNGACAATCTCCTCTACCACAGCAGAGAGTTCCACCTGCCTGCACGGACCTCATTGCACGCCACGTCCAGCACGATTTATAACACTGCGAACGCGGCCAGAAGTACCTTTTCTCCTCATTTCACGTCTTCAAGTCAACTGAGGCTGTCACAAAACCAAAATAATTACCAGATTTCAGGAAACCTTACTGTGCCTTGGATTACAGGTTGTTCCAGAAAAAGAGCATTACAGGACCGCACACAATTTAGTGACCGAGACTTAGCTACCCTAAAGAAATACTGGGACAATGGCATGACCAGCCTGGGCTCAGTCTGCAGAGAAAAAATTGAAGCTGTGGCTGCAGAATTAAATGTTGACTGTGAAATAGTTCGGACTTGGATTGGGAATCGAAGACGGAAATATCGTTTAATGGGGATTGAGGTCCCACCCCCTAGAGGAGGTCCTGCTGATTTCTCTGATCANTCTGAATTTGTTTCTAAATCAGCACTTAATCCAGGAGAGGAAACTGCTACTGAAGTGGGGGATGATAATGATAGGAATGATGAAGTATCAATCTGCTTATCTGAAGGAAGCTCACAAGAAGAGACAAATGAAGCTCTTCAAAATGAAGAAATTGGCCACAAAGATGATGACCAGAATCCAGTTTCCACTGATAATGTGAAAATAGAAATTTTAGATGATGAAGAGAGTGATCTGATCAGCAATTCTGAAGTGGATCAGATGAGTTCTCTTTTGGATTACAAGAATGAAGAAGTCAGGTTCATCGAGAGCCAGCTGGAGAGCCACAAACAGAAATATTTTGAACTGCAGACGTTTACCGCTCTGCTTTCAGACTTACCTCCTGAACTTGAAGAAATGGATTTCAACCACACATCCCCGGAGCCCGACGATACCTCATTCAGCCTCTCGTCCCTGTCGGAGAAAAACGCCTCAGACAGTTTGTGA
>ENSTGUT00000002603_zebrafinch
ATGAATCTGCGTTCTGTATTTACTGTAGAGCAACAAAGGATATTACAGCGTTACTATGAAAATGGAATGACAAATCAAAGTAAAAATTGCTTTCAGCTCATATTACAGTGTGCACAAGAAACTAAACTGGATTTCAGCGTGGTCAGGACGTGGGTTGGCAACAAGCGGCGGAAGATGAGCAGCAAGATCGCCGTGGAATCTGGGGGCACCCCCCCAGGCACTGCCCCTGCCACTCCCTCCATGCCCCCAGAAGCAGCGGTGAGAAATGTGGTAAATATTGCTCGATCCCAAAGCCAGCAATCCTCTTGGACCTCTTCTAACAACGACGTGATAGTGACTGGTATCTACAGCCCTGCCAGCTCCTCGGGCCGGCCGGGAGCCTCCAAGCACACGAACGCCTCTGTGGCAGAGCTGCACAAAACCTCCATCCCCCGGCTCCCGGGCAAGAGCGACGCAGACTTCCAGCAGCAGCACATCCCTCTGGGACGGCAGGTACCCCACTGTAAAAACGCTTCCCTCTTGGTGGGGGAAAAGACCATTATTCTATCCAGGCAAACGAGCGTGCTCAATTCTGCAAACTCCATCTACAGTCACACGAAGAAAAGCTACGGCAGCTCCTCGGTGCAGACGGCGGAGCTGGTGTTACCTCAGAAACCCATGATTTGCCACAGGCCCTGCAGGGCCGAGCCCTTGGCGTGCCAGCGCTTGCACAAACCCGAGCCCGCGGCCCTGGCGTCGCACGTGCCCCCCGGGCCGAGGGCTCACCCCAGGGACCCCGCGTGTGGCACGCAGAACCTGGAGATCCGCGAGGTGTTCTCGCTGGCCGTCACGGACCAGCCGCAGCGGCTGGTGGCGGGCAGCGCGCCGCAGAAGCAGCCCTCACCTGAGGGCAGCTGCCTGTCCATCGCAATGGAGACCGGCGACGTGGAGGACGAGTACGCCCGTGAGGAGGAGCTGGCCTCCATGGGAGCGCAGATCCACAGCTACTCCAGATACTGTGAGGGCAGCGGCTCCGGCCGTGGGGACAACCAAAGCGCGGCCGGGCCGGGCCGCAGCGGGGGCTGTGGGACACAGCTGGGCGGTGCCAGGGATGTGCCTGACAATCTCCTCTACCACAGCAGAGAGTTCCACCTGCCTGCACGGACCTCATTGCACACAACATCCAGCACGATTTATAACCCTGCCAACGCAGCCAGAAGTACCTTTTCTCCTCATTTTACATCTTCAAGTCAACTGAGGCTGTCACAAAACCAAAATAATTACCAGATTTCAGGAAACCTTACTGTGCCTTGGATTACAGGTTGTTCCAGAAAAAGAGCATTACAGGACCGCACACAATTTAGTGACCGAGACTTAGCTACCCTAAAGAAATACTGGGACAATGGCATGACCAGCCTGGGCTCAGTCTGCAGAGAGAAAATTGAAGCTGTGGCTGCAGAATTAAATGTTGACTGTGAAATAGTTCGGACTTGGATTGGGAATCGAAGACGGAAATATCGTTTAATGGGGATTGAGGTCCCACCCCCTAGAGGAGGTCCTGCTGATTTCTCTGATCAATCTGAATTTGTTTCTAAATCAGCACTTAATCCAGGAGAGGAAACTGCTACTGAAGTGGGGGATGATAATGATAGGAATGATGAAGTATCAATCTGCTTATCTGAAGGAAGCTCACAAGAAGAGACAAATGAAGCTCTTCAAAATGAAGAAATTGGCCACAAAGACGATGACCAGAATCCAGTTTCCACTGATAATGTGAAAATAGAAATTTTGGATGATGAGGAGAGTGATCTGATCAGCAATTCTGAAGTGGATCAGATGAGTTCTCTTTTGGATTACAAGAATGAAGAAGTCAGGTTCATCGAGAGCCAGCTGGAGAGCCACAAACAGAAATATTTTGAACTGCAGACGTTTACCCGGAGTTTGATACTTGCAATTAAATCAGATGATAAGGAACAGCAGCAGGCTCTGCTTTCAGACTTACCTCCTGAACTTGAAGAGATGGATTTCAACCACACCTCCCCAGAGCCCGACGATACCTCATTCAGCCTCTCGTCGCTGTCGGAGAAGAACGCCTCAGACAGTTTGTGA
>ENSTGUT00000002623_common_whitethroat_W
ATGNNNGAAGAAATCAAGAGACATCCTTTTTTTTCTACTGTTGACTGGAATAAACTGTTCAGAAGAGAAATTCAGCCTCCATTCAAACCTGCCTCTGGAAAGCCAGAAGATACTTTCTGTTTTGATCCAGAATTCACAGCAAAAACACCAAAAGATTCTCCAGGGGTCCCACCCAGTGCAAACGCCCACCAGCTCTTCAAGGGATTTAGTTTTGTTGCAACTACTACTGTAGAAGACCATAAAATATCACCNCTCACCAATATCCTGCCCATAGTCCAGCAGCTTCATGGAAACAGTGCACAGTTCACTGATGTCTATGAACTGAAGGAAGATATTGGTGTAGGCTCCTACTCTGTTTGCAAGAGNNNNATCCACAGAGCTACAAACATGGAGTTTGCTGTGAAGATAATTGATAAAAGCAAAAGGGATCCCTCAGAAGAAATTGAGATTCTCATGCGTTATGGGCAACATCCAAATATTATTACTTTAAAGGATGTGTATGATGATGGCAGATTCATCTACCTGGTCACGGAGCTGATGAAGGGNGGGGAGCTGCTGGACCGGATCCTGAGGCAGAAATTCTTCTCGGAGCGGGAGGCCAGCGCTGTGCTCTTCACCATTGCCAAGACTGTGGACTACCTGCACTGCCAGGGGGTGGTGCACCGAGACCTTAAACCCAGTAATATTTTATACACTGATGATTCAAACAATGCTGATTCCATCAGGATTTGTGATTTTGGATTTGCAAAACAACTTCGAGGAGAAAATGGACTACTTCTAACTCCCTGCTACACGGCAAACTTTGTGGCACCAGAGGTTCTCATGAGACAGGGATATGATGCTGCTTGTGACATATGGAGCTTGGGAGTTCTCCTTTACACAATGTTGGCAGGCTATACTCCATTTGCCAATGGTCCCAATGATACTCCTGAGGAGATCCTNNNNCGGATAGGCAGTGGAAAATTCTCTTTAAGTGGAGGCAACTGGGACACTGTTTCAGATGCAGCAAAGGATTTGTTGTCACACATGCTGCACGTGGATCCCCACCAGCGGTACACGGCCGAGCAGGTGCTGAAGCATTCCTGGATTGCCTGTAGGGACCAGCTGCCTCATTATCAGCTCAACAGGCAAGATGCCCCACATCTAGTAAAGGGAGCCATGGCTGCTACATATTCTGCACTGAATCACAAGACATTTCAGCCAGTGCTGGAGCCTGTGGCAGCCTCCAGTTTAGCTCAGCGACGGAGCATGAAAAAGCTCACATCCACAGACTTA
>ENSTGUT00000002623_common_whitethroat_Z
ATGNNNGAAGAAATCAAGAGACATCCTTTCTTTTCTACTGTTGACTGGAATAAACTGTTCAGAAGAGAAATTCAGCCTCCATTCAAACCTGCCTCTGGAAAGCCAGAAGATACCTTCTGTTTTGATCCAGAATTCACAGCAAAAACACCAAAAGATTCTCCAGGGGTCCCACCCAGTGCAAACGCCCACCAGCTCTTCAAGGGATTTAGTTTTGTTGCAACTACTACTGTAGAAGACCATAAAATATCACCCCTCACCAATATCCTGCCCATAGTCCAGCAGCTTCATGGAAACAGTGCACAGTTCACTGATGTCTATGAACTGAAGGAAGATATTGGTGTAGGCTCCTACTCTGTTTGCAAGAGATGTATCCACATAGCTACAAACATGGAGTTTGCTGTGAAGATAATTGATAAAAGCAAAAGGGATCCCTCAGAAGAAATNGAGATTCTCATGCGTTATGGGCAACATCCAAATATTATTACTTTAAAGGATGTGTATGATGATGGCAGATTCATCTACCTGGTCACGGAGCTGATGAAGGGNGGGGAGCTGCTGGACCGGATCCTGAGGCAGAAATTCTTCTCGGAGCGGGAGGCCAGCGCTGTGCTCTTCACCATCGCCAAGACTGTGGACTACCTGCACTGCCAGGGGGTGGTGCACCGAGACCTTAAACCCAGTAATATTTTATACACTGATGATTCAAACAATGCTGATTCCATCAGGATTTGTGATTTTGGATTTGCAAAACAACTTCGAGGAGAAAATGGACTACTTCTAACTCCCTGCTACACGGCAAACTTTGTGGCACCAGAGGTTCTCATGAGACAGGGATATGATGCTGCTTGTGACATATGGAGCTTGGGAGTTCTCCTTTACACAATGTTGGCAGGCTATACTCCATTTGCCAATGGTCCCAATGATACTCCTGAGGAGATCCTNNNNCGGATAGGCAGTGGAAAATTCTCTCTAAGTGGAGGCAACTGGGACACTGTTTCAGATGCAGCAAAGGATTTGTTGTCACACATGCTGCACGTGGATCCCCACCAGCGGTACACGGCCGAGCAGGTGCTGAAGCATTCCTGGATTGCCTGTAGGGACCAGCTGCCTCATTATCAGCTCAACAGGCAAGATGCCCCACATCTAGTAAAGGGAGCCATGGCTGCTACATATTCTGCACTGAATCACAAGACATTTCAGCCAGTGCTGGAGCCTGTGGCAGCCTCCAGTTTAGCTCAGCGACGGAGCATGAAAAAGCTCACATCCACAGACTTA
>ENSTGUT00000002623_zebrafinch
CAGCTAAATGGCCTTAAAATGGCAGATGAGCCTATGGAAGAAGGTGAACCGTATTCCTACCACGATGAAGGAAGTGTGAAAGAAATTCCTATTACACACCATGTGAAAGAAGGATGTGAGAAAGCAGATCCAGCACAGTTTGAACTACTTAAGGTTCTTGGACAGGGATCATTTGGAAAGGTCTTCCTCGTGAGGAAGATAATTGGGCCTGATGCTGGGCAGCTTTATGCAATGAAAGTGTTGAAGAAAGCTTCTTTAAAAGTTCGGGACAGAGTCCGGACCAAGATGGAGCGCGACATCCTGGTGGAAGTGAACCACCCGTTCATCGTCAAACTGCACTATGCCTTTCAGACTGAAGGGAAGCTCTATTTAATATTGGATTTTCTCAGGGGAGGAGATGTATTCACACGATTATCCAAAGAGGTTATGTTTACAGAGGAAGATGTGAAATTCTACCTCGCAGAACTGGCCCTTGCTTTGGATCACCTTCACAGCTTGGGAATTGTGTACAGGGACCTGAAGCCAGAAAACATTTTGCTTGATGAAGCAGGACATATCAAGTTAACAGACTTTGGACTCAGCAAGGAATCAGTAGACCAGGAGAAGAAGGCCTATTCTTTCTGTGGTACTGTAGAGTACATGGCTCCTGAAGTGGTAAACAGGCGAGGGCACAACCAGAGTGCTGACTGGTGGTCCTTTGGGGTCCTCATGTTTGAAATGCTTACTGGTACCCTGCCATTTCAAGGTAAAGATCGAAATGAGACTATGAATATGATACTGAAAGCAAAGCTGGGAATGCCTCAGTTCCTCAGCCCTGAAGCACAAAGTCTCCTGAGGATGTTGTTTAAAAGGAACCCATCAAATAGATTAGGAGCTGGTTCAGATGGGGAAAAAATCAAGAGACATCCTTTTTTTTCTACTGTTGACTGGAATAAACTCTTCAGAAGAGAAATTCAGCCTCCATTCAAACCTGCCTCTGGAAAGCCAGAAGATACTTTCTGTTTTGATCCAGAATTCACAGCAAAAACACCAAAAGATTCTCCAGGGGTCCCACCCAGTGCAAATGCCCACCAGCTCTTCAAGGGATTTAGTTTTGTTGCAACTACTACTGTAAAAGACCATAAAATATCACCTCTCACCAATATCCTGCCCATAGTCCAGCAGCTTCATGGAAACAGTGCACAGTTCACTGATGTCTATGAACTGAAGGAAGATATTGGTGTGGGCTCCTACTCTGTCTGCAAGAGATGCATCCACATAGCTACAAACATGGAGTTTGCTGTGAAGATAATTGATAAAAGCAAAAGGGATCCCTCAGAAGAAATTGAGATTCTCATGCGTTATGGGCAACATCCAAATATTATTACTTTAAAGGATGTGTATGATGATGGCAGATTCATCTACCTGGTGACGGAGCTGATGAAGGGGGGGGAGCTGCTGGACCGGATCCTGCGGCAGAAGTTCTTCTCGGAGCGGGAGGCCAGCGCTGTGCTCTTCACCATCGCCAAGACCGTGGACTACCTGCACTGCCAGGGGGTGGTGCACCGAGACCTTAAACCCAGTAATATTTTATACACTGATGATTCAAACAATGCTGATTCCATCAGGATTTGTGATTTTGGATTTGCAAAACAACTTAGAGGAGAAAATGGACTACTTCTAACTCCCTGCTACACTGCAAACTTTGTGGCACCAGAGGTTCTCATGAGACAGGGATATGATGCTGCTTGTGACATATGGAGCTTGGGAGTTCTCCTTTACACAATGTTGGCAGGCTATACTCCATTTGCCAATGGCCCCAATGATACTCCTGAGGAGATCCTAGTACGGATAGGCAGTGGAAAATTCTCTCTAAGTGGAGGCAACTGGGACACTGTTTCAGATGCAGCAAAGGACTTGTTGTCACACATGCTGCACGTGGATCCCCACCAGCGGTACACGGCCGAGCAGGTGCTGAAGCATTCCTGGATTGCCTGCAGGGACCAGCTGCCTCATTACCAGCTCAACAGGCAAGATGCCCCACATCTAGTAAAGGGAGCCATGGCTGCTACATATTCTGCACTGAATCACAAGACATTTCAGCCAGTGCTGGAGCCTGTGGCAGCCTCCAGTTTAGCTCAGCGACGGAGCATGAAAAAGCTCACATCCACAGACTTA
>ENSTGUT00000002643_common_whitethroat_W
ATGTTCCTGTACAGCTACTTGTCCTACCTCACTGCTGAGATGTTCCACCTCTCNGGGATCATGGTCATNATTTCCTGTGCCATGGGCATGAAGCGTTATGTGGAGGCCATCTCCCTCAAGTTCCACACCACAGTCAAGTACTTCATGAAGATGTGGAGCAGTGAGAGTGACACCCTCATCTTCATCTTCCTNNNNNTTTCCATCATCAGGGAAAACCACAAGTGGAACTGGCCCTACATTTGCTTCACGGTTATTTTCTGTCTCATTTGGAGGGCACTTGGGGTTCTTGTGCTGACTTTCTTTGTGAACAGATTTCACGTGAGCACCATCACCAGTAAGGACCAGTTCATCATTGCCTATGGGGGNCTCCGAGGGGCCATTTGCTTCTCTTTGGTTTTCCTGCTGCCTGACTTCCGCAGGAAAAAGCTCTTCATTGCAGCAACAACTGTTGTCATCCTCTTCACCGTGTTCATACAGGGAATGACCATCCGTCCCCTCGTTGACCTGTTGGCTGTCAAGAGGAAAAGGGAGAGTGCTCCCACCATGGGAGAGCAGATTCACATTCGGTTCTTGGATCATTTGCTGGCTGGCATTGAAGATATATCTGGATACTGGGGAGAGTATTACTGGAAAGACAAACTGGAATATTTCAACAGTAAATACCTGCAGAAGATCCTGCTCAGGGAGTACGACCAGCCCAAGTCCAGCATTATGCTGCTCTACGAGAAGCTGGAGCGCAAACATGCTATCGAGCTGGCCCAGGCTGGGCGGCTGGGCCACAGCTCAGCCCACCCCTACTTCCTGGAAATGGTGCTCAGCAGTGACAGAACTGTTATAACAGACCAAAAATTGGAGGACACTCCAAATCCTGATGTCCTGGACAACATGCAGGAAATATTGGCAAGGAACCTNTACCGGATCAGGAGGACAGGCCCGGCGTACAACAGGCACACCCTNACCGGGGACAGCGAGCCCACGGAGCAGGCCAAGGAGATCCTGATCCTGCGGCACAAGAGCCTG
>ENSTGUT00000002643_common_whitethroat_Z
CTGGATTATCAGCACGTCCAGGTGCCCTTTGAAATCACGCTCTGGATCATGCTGGCNNNNNTGGCCAAAATAGGGTTCCANCTCTACAACAAGCTGCCTTCNNNNGTTCCCGAAAGCTGCCTGTTGATATTTGTGGGACTCATCATGGGGGGAATCATCTATGGATTAAACGATAGGTCACCACCNNNNATGGACAGCGACATCTTTTTCCTCTACCTCCTGCCCCCCATCGTGCTGGACGCCGGCTACTTCATGCCCAGCCGCCCCTTTTTCGAGAACATCGGCACCATCCTGCTCTACGCGGTGGTGGGGACCATCTGGAACGTGTTTGGGATNNNCTTTTCCCTGTATGGGATCTGCCAGGTGAAAGCCTTCCGGCTGCAGGACGTGTCCCTGCTGCACAACCTCCTGTTNNGCAGCCTCATCGCCGCCGTGGACCCCGTGGCCGTGCTGGCTGTCTTCGAGGAGATCCACGTCAANGAGAAGCTGCACATCCTGGTTTTTGGGGAATCGCTCCTCAACGATGCCGTGACCGTGGTGCTCTACAAGCTCTTTCGCTCNTTCTGTGAGATGCCGACCATCAAAAGNNTGGATGTTTTTGCTGGAGTTGGAAAATTCTTCGTGGTTGGGCTGGGAGGAGTTTTGGTGGGGCTGAGTTTTGGNTTCACTGCTGCCTTCACCACACGCTTCACCAAGGACATCCGTGTCATCGAGCCCCTCTTCGTGTTCCTGTACAGCTACCTGTCCTACCTCACTGCTGAGATGTTCCACCTCTCNGGGATCGTGGCCATNATTTCCTGTGCCATGGGCATGAAGCGTTACGTGGAGGCCAACATCTCCCTCAAGTCCCACACCACAGTCAAGTACTTCATGAAGATGTGGAGCAGTGTGAGCGACACCCTCATCTTCATCTTCCTNNNNNTTTCCACCATCGGGGAAAACCACGAGTGGAACTGGCCCTACATTTGCTTCACGGTTATTTTCTGTCTCATTTGGAGGGCACTTGGGGTTCTTGTGCTGACTTTCTTTGTGAACAGATTTCACGTGAACACCATCACCAGTAAGGACCAGTTCATCATTGCCTATGGGGGGCTCCGAGGGGCCATTTGCTTCTCTTTGGTTTTCCTGCTGCCTGACTTCCGCAGGAAAAAGCTCTTCATTGCAGCAACAACTGTTGTCATCCTCTTCACCGTGTTCATACAGGGAATGACCATCCGTCCCCTCGTTGACCTCTTGGCTGTCAAGAGGAAAAGGGAGAGTGCTCCCACCGTGGGAGAGCAGATCCACATTCGGTTCTTGGATCATTTGCTGGCTGGCATTGAAGATATATCTGGACACTGGGGACAGTATTACTGGAAAGACAAGCTGGAGTATTTCAACAGCAAATACCTGCAGAAGATCCTGCTCAGGGAGTACGACCAGCCCAAGTCCAGCATCGTGCTGCTCTACGAGAAGCTGGAGCGCAAACACGCCATCGAGCTGGCCCAGGCTGGGCAGCTGGGCCATGGCCCTGCCCACCCCTCCTTCCTGGGAATGGTGTTCAGCAGCGACAGGACTGTCATAACAGACCAAAAATTGGAGGACACTCCAAATCCTGATGTCCTGGACAACATGCAGGAAATATTGGCAAGGAACCTGTACCGGATCAGGAGGACGGGCCCGGCGTACAACAGGCACACCCTNCCCGGGGACAGCGAGCCCACGGAGCAGGCCAAGGAGATCCTGATCCTGCGGCACAAGAGCCTG
>ENSTGUT00000002643_zebrafinch
CTGGATTATCAGCACGTCCAGGTCCCCTTTGAAATCACACTCTGGATCATGCTGGCATCCTTGGCCAAAATAGGGTTCCATCTCTACAACAAGTTGCCTTCCGTCGTTCCCGAAAGCTGTTTGCTGATATTTGTGGGACTCATCATGGGGGGAATCATCTATGGATTGAATGATAGGTCACCACCAGTAATGGACAGCGACATCTTTTTCCTCTACCTCCTGCCCCCCATCGTGCTGGACGCCGGCTACTTCATGCCCAGCCGCCCCTTTTTCGAGAACATCGGCACCATCCTGCTCTACGCGGTGGTGGGCACCATCTGGAATGTGTTTGGGATTGGCTTTTCCCTCTATGGGATCTGCCAGGTGAAAGCCTTCCGGCTGCAGGACGTGTCTCTGCTGCACAACCTCCTGTTCAGCAGCCTCATCGCCGCCGTGGACCCCGTGGCCGTGCTGGCTGTCTTTGAGGAGATCCACGTCAACGAGAAGCTGCACATCCTGGTTTTCGGGGAATCGCTCCTCAACGATGCCGTGACCGTGGTGCTCTACAAGCTCTTCCGCTCTTTCTGTGAGATGCCAACCATCAAAAGTGTGGATGTTCTTGCTGGAGTTGGAAAATTCTTCGTGGTTGGGCTGGGAGGAATTTTAGTGGGGCTGAGTTTTGGGTTCACCGCTGCCTTCACCACGCGCTTCACCAAGGACATCCGTGTCATCGAGCCCCTCTTTGTGTTCCTCTACAGCTACCTGTCCTACCTCACTGCAGAGATGTTCCACCTCTCTGGGATCGTGGCCATCATTTCCTGTGCCATGGGCATGAAGCGTTACGTGGAGGCCAACATCTCCCTCAAGTCCCACACCACAGTCAAGTACTTCATGAAGATGTGGAGCAGTGTGAGCGACACCCTCATCTTCATCTTCCTCGGAGTTTCCACCATCGGAGAAAACCACGAGTGGAACTGGCCCTACATTTGCTTCACGGTTATTTTCTGTCTCGTGTGGAGGGCGCTTGGGGTTCTTGTGCTGACTTTCTTGGTGAACAGATTTCACGTGAACACCATCACCAGTAAGGACCAGTTCATCATTGCCTATGGGGGGCTCCGAGGGGCCATTTGCTTCTCTTTGGTTTTCCTGCTGCCTGACTTCCACAGGAAAAAGCTCTTCATTGCAGCAACAACTGTGGTCATCCTCTTCACCGTGTTCGTGCAGGGAATGACCATCCGTCCCCTCGTTGACCTGCTGGCTGTCAAGAGGAAAAGGGAGAGTGCTCCCACCGTGGGAGAGCAGATCCACATTCGGTTCTTGGATCATTTGCTGGCTGGCATTGAAGATATATCTGGACACTGGGGACAGTATTACTGGAAAGACAAACTGGAATATTTCAACAGCAAATACCTGCAGAAGATCCTGCTCAGGGAGTACGACCAGCCCAAGTCCAGCATCGTGCTGCTCTATGAGAAGCTGGAGCGCAAACACGCCATCGAGCTGGCCCAGGCTGGGCAGCTGGGCCATGGCCTGGCCCACCCCTCCTTCCTGGAAATGGTGCTCAACAGCAACAGGACTGTCATAACAGACCAAAAATTGGAGGACACTCCAAATCCTGATGTCCTGGACAACATGCAGGAAATATTGGCGAGGAACCTGTACCGGATCAGGAGGACGGGCCCGGCGTACAACAGGCACACCCTGCCCGGGGACAGCGAGCCCACGGAGCGGGCCAAGGAGATCCTGATCCTGCGGCACACGAACCTG
>ENSTGUT00000002666_common_whitethroat_W
ATGAAGATGCACAAGAGGATTTTGGGGCACCTATCCTCTGTTTATTGCATAGCCTTTGATCGCAGTGGGAGGAGGATTTTTACAGGGTCAGATGACTGTTTGGTGAAGATCTGGGCCACGGATGACGGGCGCCTGCTGTCCACTCTGCGGGGCCACTCGGCCGAGATCTCGGACATGGCCGTCAACTACGAGAACACGCTGCTGGCCACGGGCAGCTGTGACAAGGTGGTCAGGGTGTGGTGCCTCAGGACCTGTGCCCCCCTCGCTGTCCTGCAGGGCCACTCAGCTTCCATCACTTCCATACAGTTCTCTCCAGCAAGGAAAGGAACAACTCGATACCTCACTTCCACTGGTGCTGACGGAACAATCTGTTTCTGGCAGTGGCATGCGAACACCATGAAATTCAAGGATCGTCCTGTGAAGTTTGCAGAGAGGTCCAGGCCTGGTGTTCAGATCTCCTGCTCATCTTTCAGTTCTGGTGGCATGTTCATTGCAACAGGGAGTACTGACCACGTGATAAGAATTTATTATTTGGGCTCAGAATCTCCAGAGAAAATGGCTGAGCTGGAATCTCACACGGACAAAGTGGTTGCAGTGCAGTTCTGTAACAANGGTGACAGCTTAAGGTTTGTCAGTGGAAGCAGGGATGGAACAGCAAGAATCTGGCACTACCATCAGCATGACTGGAAGAGTCTGGTCCTGGATATGGCTACAAAAATGACAGGAAATAATGTGGCATCTGGAGAGGACAAGGTCACCAAGCTGAAGGTTACCATGGTGGCTTGGGATCGATACGATGCCACCGTCATCACTGCAGTCAACAACTTCCTCCTCAAAGTATGGAACTCNTCCACAGGGCAGCTTCTCCATAGCTTATCTGGTCACAACGATGAAGTTTTTGTTCTGGAGGCTCACCCCTTTGACCAAAGGATTGTGCTTTCGGCGGGACANGATGGGAATATTTTTGTTTGGGATATAGACAAAGGAACAAAAATTCGCAATTACTTTAACATGATTGAGGGCCAAGGCCATGGAGCTGTTTTTGATTGCAAGTTCTCACCAGATGGGCAGCATTTTGCCTGCACAGACTCTCATGGACATCTGCTACTATTTGGTTTTGGATGCAATAAATATTATGAAAAGATTCCTGATCAGATGTTCTTCCACACGGATTACCGGCCCCTGATCCGGGATGCCAATAATTATGTGCTGGATGAACAGACTCAACAGGCTCCACANNNNATGCCTCCTCCATTCCTGGTGGATGTTGATGGAAATCCTCATCCCACAAGATTCCAGCGGCTGGTGCCAGGGAGGGAAAATTGCAAGGATGAACAACTTATTCCTCAGCTGGGATATGTGGCTAATGGTGATGGTGAGGTGGTNGAACAAGTCATTGGGCAGCAAACCAATGACCAGGATGAGAGTATCCTTGATGGAATGATCAGAGAGCTCCAGAGGGAACAAGATCTGAGANNNATTAATGAAGGAGAAACTCTTCCNNNNCCTCCACTCAACAGATCCCACTCTGTTAATGGAGCTCTTCGCAGCCCNNNNTTGGACGTGGTCTCCCCACCCAACGTGGGGCTGCGCCGGAGCGGGCAGATCGAGGGCGTGCGGCAGATGCACCACAACGCGCCCCGCAGCCAAATGGCCACTGAGAGGGACCTCATGGCCTGGAGCAGGAGAGTGGTGGTCAATGAGCTCCCTCCAGGCATCAGCAAAATTAGGGTCCAGGAAGAATGTCGAGCTGCCAAAGGTGAAATAGAAATCAATTTATACACNGCTGACAAGAAGAGAAAGCCATCCCACACCTTACAACGGAGCGAATTCCAGGTGGGAGGCGGCCGCTCCCTGCGCAGGAACCAGCGGAAGCGGCAGCACGCGTACCAGACCCGCTCCACCATCGAGCACAGCCAGCAGGGAGCCAGCCAGAACCCCTGTGCACGCCATGAGTCCGACAGCTCCTCTGAGGAAGATGAGACTGTTGGCACAAGTGATGCATCCATGGATGATCCTGTGGCAGCNTGGCAGAGTGAAAGCAGTTCCAGTGATTCATCAAGTGAATATTCAGACTGGACAGCAGATGCTGGGATTAATCTGCAGCCTCCAAAGAGGCAAACCAGGCAGGCAGCTCAGAAAATCTGTAGTAGTTCTGAAGATGAAAATATGAAGGGAACAAAAGGGCTGGAGCCAAAGCAAAGGAAACTTAAACAGCCAAGGAAAAAGAAAGCCAGTGGGCTGCTGTCCCTGGAAGGGGAGCCCAGTGAGGAGTGGCTGGCCCCACAGTGGATCCTGGACACCATTCCCCGCCGCTCGCCCTTCGTGCCCCAGATGGGAGATGAGATCATCTACTTTAGACAAGGCCANGAAGCTTATGTGAGGGCAGTGAGGAAAGCCAAAATTTATAGTATTAACATGCAAAAACAACCATGGAACAAAATGGAACTCAGGGAACAAGAATTTGTGAAGACTATAGGAATTAAATATGAAGTTGGGCCTCCCACACTCTGCTGCTTGAAGCTTGCATTCTTGGATCCAATCACAGGCAAAATGACAGGAGAATCTTTTTCCATAAAGTACCACGATATGCCAGATGTTATTGATTTCCTTGTGCTGCATCAGTTTTATAATGAAGCCAAAGAAAGGAACTGGCAAATAGGGGATAGATTTCGCAGTATCATTGATGATGCCTGGTGGTTTGGGACTGTGGAGAGTCAGCAGCCTTTTCAGGCAGAATATCCTGATAGTTCCTTCCAGTGCTACAGTGTCCACTGGGACAACAATGAAAGAGAGAGGATGAGTCCGTGGGACATGGAACCAATCCCAGAAGGAACTGCATATCCAGAGGAGGTCGGTGCTGGAGTTCCTGTGACCCCAGAGGAGCTGACAGCTCTTCTCTACAAACCCCAGGAAGGAGAATGGGGGGCCCATTCCAGAGATGAAGAATGTGAACGAGTAATCCAAGGGATTGAGCAGCTTCTTTCTCTTGACATTTCTAATCCCTTTGCTGTTCCAGTGGACCTTAGTGCCTATCCCATGTATTGCACTGTTGTTGCTTATCCAACTGACCTCACCACCATCAGGAGGAGGCTTGAAAACAGGTTTTATAGGAGAATCTCTGCCCTGATGTGGGAGGTAAGATACATTGAACACAATGCCAGGACTTTCAACGAGCCAGATAGCCCCATAGTCAAAGCAGCCAAAATTGTGACAGATGTCCTGCTCCGCTTCATTGGAGATCANAGCTGTACNGATATATTAGAAATCTACAACAAGGTNAAAGCAGAAGACCTGAGCAGTACTGATGAGGAAGAAGAGGTGGCAGAAGTAGATGTGGATTCAGATGCTCCAGGCACTTCCTCTGGGAAAAGACAGGTGAGACGAAGAGTGAAGAGGCAGCCCATGAAAGCCAGTGCTGATGCNTGGAAGGAGCAGTGCCAGCAGCTCTTAAANCTGATTTATGAACGAGAGGACTCAGAGCCTTTCAGGCAGCCTGTTGATCTCTTCTCTTACCCTGTAAGTGCAGCTTCCACANNCAGAATTGTTCCTCCTTTGGCNNAATATCNATGCTGGGCATGGCTCTGTCCTGATTATCGAGATATTGTAGACACTCCCATGGACTTCAGCACTGTGAAAGAAACCTTGGAAGCAGGAAACTACACCAGTCCCTTGGAATTGTACAAAGATATTCGTTTAATATTCTGCAACTCTAAAGCTTACACTCCTAATAAAAAGTCTTGTATTTACAGCATGACCCTTCGACTCTCTGCCTTATTTGAGAATCACATGAAAAACATCATCTCTGAGTACAAGTCAGCAATGCAATGTCAGAAGAGGAAAAGGCCTCGGTACCGAAAACGGCTGAGGAGCAGCAGCAGTTCCCCCTCAACCAGCAGAGCATCCAGCCCAAAAGGGAAACAGAAGCAAATGAAGATTCAACCTAAACCCAACCAAAATACCTCACTGCCCCTGACCAGGACTAACTCTTCAGTCTCATCTCATGTTTCAGATACAGCAGAAGAACCTCTGGGTTCAGTCACTGGTGAAGAGCTGGAGGGTCANCCATCTTCNTCAGGNTCAAATGCACAGAGCCGGAATAGAAATGCCATAGATCCAGGGAAAAGCAGACCAGTCAGGAGCAAATCTGCTCCAGTGAAACAA
>ENSTGUT00000002666_common_whitethroat_Z
GTGGCTGTCAATGCACACATCCCTCCAGATTATCTTCTTAGGATCTGTGAGAGACTTGGACCCCTCTTAGACAAGGAAATCCCCCAGAGTGTCCTGGGGGTGCAGACTTTGCTGGGTGTNGGGCGCCAGTCTCTCCTGAGGGCAGCAAAAGACTTCAGACACACACTATGGAAAGGATCTGCATTTGCAGCTCTGCACAGGGGCCGACCCCCCGAACTCCCGGTGAACTACGGGAAACCACCAAACGTGGTTCACATTCTTTCTGCCAGGCAATTAACTGGATGTGGCCGTTTCAGCCACTTGTTCCCAACATCCACCTACCAACACATGAAGATGCACAAGAGGATTTTGGGGCACCTCTCCTCTGTTTATTGCATAGCCTTTGATCGCAGTGGGAGGAGGATTTTTACAGGGTCAGATGACTGTTTGGTGAAGATCTGGGCCACGGATGACGGGCGCCTGCTGTCCACCCTGCGGGGCCACTCGGCCGAGATCTCGGACATGGCCGTCAACTACGAGAACACGCTGCTGGCCGCGGGCAGCTGTGACAAGGTGGTCAGGGTGTGGTGCCTCAGGACCTGTGCCCCCCTCGCTGTCCTGCAGGGCCACTCAGCTTCCATCACTTCCATACAGTTCTCTCCAGCAAGGAAAGGAACAACTCGATACCTCACTTCCACTGGTGCTGACGGAACAATCTGTTTCTGGCAGTGGCATGCGAACACCATGAAATTCAAGGATCGTCCTGTGAAGTTTGCAGAGAGGTCCAGGCCTGGTGTTCAGATCTCCTGCTCATCTTTCAGTTCTGGTGGCATGTTCATTGCAACAGGGAGTACTGACCACGTGATAAGAATTTATTATTTGGGCTCAGAATCTCCAGAGAAAATGGCTGAGCTGGAATCTCACACGGACAAAGTGGTTGCAGTGCAGTTCTGTAACAANGGTGACAGCTTAAGGTTTGTCAGTGGAAGCAGGGATGGAACAGCAAGAATCTGGCACTACCATCAGCATGACTGGAAGAGTCTGGTCCTGGATATGGCTACAAAAATGACAGGAAACAATGTGGCATCTGGAGAGGACAAGGTCACCAAGCTGAAGGTTACCATGGTGGCTTGGGATCGATANGATGCCACNGTCATCACTGCAGTCAACAATTTCCTCCTCAAAGTGTGGAACTCGTCCACAGGGCAGCTTCTCCATAGCTTATCTGGTCATGACGATGAAGTTTTTGTTCTGGAGGCTCATCCCTTTGACCAAAGGATTGTGCTTTCGGCAGGACANGATGGGAATATTTTTGTTTGGGATATAGACAAAGGAACAAAAATTCGCAATTACTTTAACATGATTGAGGGCCAAGGCCATGGAGCTGTTTTTGATTGCAAGTTCTCACCAGATGGGCAACATTTTGCCTGCACAGACTCTCATGGACATCTGCTACTATTTGGTTTTGGATGCAATAAATATTATGAAAAGATTCCTGATCAGATGTTCTTCCACACGGATTACCGGCCCCTGATCCGGGATGCCAATAATTATGTGCTGGATGAACAGACTCAACAAGCTCCACANNNNATGCCTCCTCCATTCCTGGTGGATGTTGATGGAAATCCTCATCCCACGAGATTCCAGAGGCTGGTGCCAGGGAGGGAAAATTGCAAGGATGAACAACTTATTCCTCAGCTGGGATATGTGGCTAATGGTGATGGTGAGGTGGTCGAACAAGTCATCGGGCAGCAAACCAATGACCAGGATGAGAGTATCCTTGATGGAATGATCAGAGAGCTCCAGAGGGAACAAGATCTGAGACTAATTAATGAAGGAGAAACTCCTCCNNNNCCTCCACTCAACAGATCCCACTCTGTTAATGGAGCTCTTCGCAGCCCNNNNTTGGAGGTGGGCTCGCCGCCCAACGTGGGGCTGCGCCGGAGCGGGCAGATCGAGGGCGTGCGGCAGATGCACCACAACGCGCCCCGCAGCCAGATGGCCACCGAGAGGGACCTCATGGCCTGGAGCAGGAGGGTGGTGGTCAACGAGCTCCCTCCAGGCATCAGCAAGGTCCAGGAAGAATGTCGAGCTGCCAAAGGTGAAATAGAAATCAGTTTATACACTGCTGACAAGAAGAGAAAGCCATCCCACACCTTACAGCGGAGCGAATTCCAGGTGGGAGGCGGCCGCTCGCTGCGCAGGAACCAGCGGAAGCGGCAGCACGCGTACCAGACCCGCTCCACCATCGAGCACAGCCAGCAGGGAGCCAGCCAGAACCCCTGTGCACGCCATGAGTCCGACAGCTCCTCTGAGGAAGATGAGACTGTTGGCACAAGTGATGCATCCATGGATGATCCTGTGGCAGCNTGGCAGAGTGAAAGCAGTTCCAGTGATTCATCAAGTGAATATTCAGACTGGACAGCAGATGCTGGGATTAATCTGCAGCCTCCAAAGAGACAAACCAGGCAGGCAGCTCGGAAAATCTGTAGTAGTTCTGAAGATGAAAATATGAAGGGAACAAAAGGGCTGGAGCCAAAGCGAAGGAAACTTAAACAGCCAAGGAAGAAGAAAGCCAGTGGGCTGCTGTCCCTGGAAGGGGAGCCCAGTGAGGAGTGGCTGGCCCCACAGTGGATCCTGGACACCATTCCCCGCCGCTCGCCCTTCGTGCCCCAGATGGGAGATGAGATCATCTACTTTAGGCAAGGCCANGAAGCTTATGTGAGGGCAGTGAGGAAAGCCAAAATTTATAGCATTAACATGCAAAAACAACCATGGAACAAAATGGAACTCAGGGAACAAGAATTTGTGAAGACTGTAGGAATTAAATATGAAGTTGGGCCTCCCACACTCTGCTGCTTGAAGCTTGCATTCCTGGATCCAATCACAGGCAAAATGACAGGAGAATCCTTTTCCATAAAGTACCACGATATGCCAGATGTTATTGATTTCCTTGTGCTGCATCAGTTTTATAATGAAGCCAAAGAAAGGAACTGGCAAATAGGGGATAGATTTCGCAGTATCATTGATGATGCCTGGTGGTTTGGGACTGTGGAGAGTCAGCAGCCTTTCCAGGCAGAATATCCTGATAGTTCCTTCCAGTGCTACAGTGTCCACTGGGACAACAATGAAAGAGAGAGGATGAGTCCATGGGACATGGAACCAATCCCAGAAGGAACTGCATATCCGGAGGAGGTCGGTGCTGGAGTTCCTGTGACCCCAGAGGAGCTGACAGCTCTTCTCTACAAACCCCAGGAAGGAGAATGGGGGGCCCATTCCAGAGATGAAGAATGTGAACGAGTAATCCGAGGGATTGAGCAGCTTCTTTCCCTCGACATTTCTAATCCCTTTGCTGTTCCAGTGGACCTTAGTGCCTATCCCATGTATTGCACTGTTGTTGCTTATCCAACTGACCTCACCACCATCAGGAGGAGGCTTGAAAACAGGTTTTATAGGAGAATCTCTGCCCTGATGTGGGAGGTAAGATACATTGAACACAATGCCAGGACTTTCAACGAGCCAGACAGCCCCATAGTCAAAGCAGCCAAAATTGTGACAGATGTCCTGCTCCGCTTCATTGGGGATCAGAGCTGTACTGATATATTAGAAATCTACAACAAGGTGAAAGCAGAAGACCTGAGCAGTACTGATGAGGAAGAGGAGGTGGCAGAAGTAGATGTGGATTCAGATGCTCCAGGCACTTCCTCTGGGAAAAGACGAGTGAGACGAAGAGTGAAGAGGCAGCCCATGAAAGCCAGTGCTGATGCTTGGAAGGAGCAGTGCCAGCAGCTCTTAAANCTGATTTATGAACGAGAGGACTCAGAGCCTTTCAGGCAGCCTGTTGATCTCTTCTCTTACCCTGTAAGTCCAGATTGNNCAGAATTGTTCCTCCTTTGGCNNAACATCNATGCTGGATATGGCTCTGTGATGATTATCGAGATATTGTAG
>ENSTGUT00000002666_zebrafinch
GTGGCTGTCAATGCACACATCCCTCCAGATTATCTTCTTAGGATCTGTGAGAGACTTGGACCCCTCCTGGACAAGGAAATCCCTCAGAGTGTTCTGGGGGTGCAGACTTTGCTGGGTGTCGGGCGTCAGTCTCTCCTGAGGGCAGCAAAAGACTTCAGACACACACTATGGAAAGGATCTGCATTTGCAGCTCTGCACAGGGGCCGACCCCCCGAACTCCCGGTGAACTACGGGAAACCACCAAACGTGGTTCATATCCTTTCTGCCAGGCAATTAACTGGATGTGGCCGTTTCAGCCACTTATTCCCAACATCCACCTACCAACACATGAAGATGCACAAGAGGATTTTGGGACACCTCTCCTCTGTTTATTGCATTGCCTTTGATCGCAGTGGGAGGAGAATTTTTACAGGCTCAGATGACTGTTTGGTGAAGATCTGGGCCACGGATGACGGGCGCCTGCTGTCCACGCTGCGGGGCCACTCGGCCGAGATCTCGGACATGGCCGTCAACTACGAGAACACGCTGCTGGCCGCGGGCAGCTGCGACAAGGTGGTCAGGGTGTGGTGCCTCCGGACCTGCGCCCCCCTGGCCGTCCTGCAGGGCCACTCAGCCTCCATCACTTCCATACAGTTCTCTCCAGCAAGGAAAGGAACAACTCGATACCTCACTTCCACTGGTGCCGACGGAACAATCTGTTTCTGGCAGTGGCATGCGAGCACCATGAAATTCAAGGATCGTCCTGTGAAGTTTGCAGAGAGGTCCAGGCCTGGTGTTCAGATCTCCTGTTCATCTTTCAGTTCTGGTGGCATGTTCATTGCAACAGGGAGTACTGACCACGTGATAAGAATTTATTATTTGGGCTCAGAATCTCCAGAGAAAATGGCTGAGCTGGAATCTCATACGGACAAAGTGGTTGCAGTGCAGTTCTGTAACAACGGTGACAGCTTAAGGTTTGTCAGTGGAAGCAGGGATGGAACAGCAAGAATCTGGCACTACCATCAGCATGACTGGAAGAGTCTGGTCCTGGATATGGCTACAAAAATGACAGGAAACAATGTGGCATCTGGAGAGGACAAGGTCACCAAGCTGAAGGTTACCATGGTGGCCTGGGATCGATACGATGCCACCGTCATCACTGCAGTCAACAATTTCCTCCTCAAAGTGTGGAACTCGTCCACAGGGCAGCTTCTCCATAGTTTATCTGGTCACGATGATGAGGTTTTTGTTCTGGAGGCTCATCCCTTTGACCAAAGGATTGTGCTTTCGGCAGGACACGATGGGAATATTTTTGTTTGGGATATAGACAAAGGAACAAAAATACGCAATTACTTTAACATGATTGAGGGCCAAGGCCATGGAGCTGTTTTTGATTGCAAGTTCTCACCAGATGGGCAGCATTTTGCCTGCACAGACTCTCATGGACATCTGCTACTATTTGGTTTTGGATGCAATAAATATTATGAAAAGATTCCTGATCAGATGTTCTTCCACACGGATTACCGGCCCCTGATCCGGGATGCCAATAATTATGTGCTGGATGAGCAGACTCAACAGGCTCCACATCTTATGCCTCCTCCATTCCTGGTGGATGTTGATGGAAATCCTCATCCCACGAGATTCCAGCGGCTGGTGCCAGGGAGGGAAAATTGCAAGGATGAACAACTTATTCCTCAGCTGGGATATGTGGCTAATGGTGATGGTGAGGTGGTCGAACAAGTCATCGGGCAGCAAACCAATGACCAGGATGAGAGTATCCTTGATGGAATGATCAGAGAGCTCCAGAGGGAACAAGATCTGAGATTAATTAATGAAGGAGAAACTCCTCCAAACCCTCCACTCAACAGATCCCACTCTGTTAATGGAGCTCTTCGCAGCCCGGGCTTGGATGTGGCGTCCCCGCCCAACGTGGGGCTGCGGCGGAGCGGGCAGATCGAGGGCGTGCGGCAGATGCACCACAACGCGCCCCGCAGCCAGATGGCCACCGAGAGGGACCTCATGGCCTGGAGCAGGAGGGTGGTGGTCAACGAGCTCCCCCCAGGCATCAGCAAGGTCCAAGAAGAATGTCGAGCTGCCAAAGGTGAAATAGAAATCAGTTTATACACTGCTGACAAGAAGAGAAAGCCATCCCACACCTTACAACGGAGCGAGTTCCAGGCGGGAGGCGGCCGCTCGCTGCGCAGGAACCAGCGGAAGCGGCAGCACGCGTACCAGACACGCTCCACCATCGAGCACAGCCAGCAGGGAGCCAGCCAGAACCCCTGTGCACACCACGACTCCGACAGCTCCTCCGAGGAAGATGAGACTGTTGGCACAAGTGATGCATCCATGGATGATCCTGTGGCAGCCTGGCAGAGTGAAAGCAGTTCCAGTGATTCATCAAGTGAATATTCAGACTGGACAGCAGATGCTGGGATTAATCTGCAGCCTCCAAAGAGACAAACCAGGCAGGCAGCTCGGAAAATCTGTAGTAGTTCTGAAGATGAAAATATGAAGGGAACAAAAGGGCTGGAGCCAAAGCGAAGGAAACTTAAACAGCCAAGGAAGAAGAAAGCCAGTGGGCTGCTGTCCCTGGAGGGGGAGCCCAGTGAGGAGTGGCTGGCCCCGCAGTGGATCCTGGACACCATTCCCCGCCGCTCGCCCTTCGTGCCCCAGATGGGGGATGAGATCATCTACTTTAGGCAAGGCCATGAAGCTTATGTGAGGGCAGTGAGGAAAGCCAAAATTTACAGTATTAACATGCAAAAACAACCATGGAACAAAATGGAACTCAGGGAACAAGAATTTGTGAAGACTGTAGGAATTAAATATGAAGTTGGGCCTCCCACACTCTGTTGCTTGAAGCTTGCATTCCTGGATCCAATCACAGGCAAAATGACAGGAGAATCCTTTTCCATAAAGTACCACGATATGCCAGATGTTATTGATTTCCTTGTGCTGCATCAGTTTTATAATGAAGCCAAAGAAAGGAACTGGCAAATAGGGGATCGATTTCGCAGTATCATTGATGATGCCTGGTGGTTTGGGACTGTGGAGAGTCAGCAGCCTTTCCAGGCAGAATATCCTGATAGTTCCTTCCAGTGCTACAGTGTCCACTGGGACAACAATGAAAGAGAGAGGATGAGTCCATGGGACATGGAGCCGATCCCAGAAGGAACTGCTTATCCGGAGGAGGTCGGTGCTGGAGTTCCTGTGACCCCAGAGGAGCTGACAGCTCTTCTCTACAAGCCCCAGGAAGGAGAATGGGGGGCCCATTCCAGAGATGAAGAATGTGAACGAGTAATCCGGGGGATTGAGCAGCTTCTTTCCCTCGACATTTCTAATCCCTTTGCTGTTCCAGTGGACCTTAGTGCCTATCCCATGTATTGCACTGTTGTTGCTTATCCAACTGACCTCACCACCATCAGGAGGAGGCTTGAAAACAGGTTTTATAGGAGAATCTCTGCCCTGATGTGGGAGGTAAGATACATTGAACACAATGCCAGGACTTTCAACGAGCCAGACAGCCCCATAGTCAAAGCAGCCAAAATTGTGACAGATGTTCTGCTCCGCTTCATTGGAGATCAGAGCTGTACTGATATATTAGAAATCTACAACAAGGTGAAAGCAGAAGACCTGAGCAGTACAGATGAGGAAGAGGAGGTGGCAGAAGTGGATGTGGATTCAGATGCTCCAGGCACTTCCTCTGGGAAAAGACGAGTGAGACGAAGGGTGAAGAGGCAGCCCATGAAAGCCAGTGCTGATGCTTGGAAGGAGCAGTGCCAGCAGCTCTTAAACCTGATTTATGAGCGAGAGGACTCAGAGCCTTTCAGGCAGCCTGTTGATCTCTTCTCTTACCCTGTAAGTGCAGCTTCCACGCTCAGAATTGTTCCTCCTTTGGCAGAACATCCATGCTGGGCATGGCTCTGTGATGATTATCGAGATATTGTAGACACTCCCATGGACTTCAGCACTGTGAAAGAAACCTTGGAAGCAGGAAACTACACCAGTCCCTTGGAATTCTACAAAGATATTCGTTTAATATTCTGCAATTCTAAAGCTTACACTCCTAATAAAAAGTCTCGTATTTACAGCATGACCCTTCGACTCTCTGCCTTATTTGAGAATCACATGAAAAACATCATCTCTGAGTACAAGTCAGCACTGCAATGTCAGAAGAGGAAAAGGCCTCGGTACCGAAAGCGGCTGAGGAGCAGCAGCAGCTCCCCCTCAACCAGCAGAGCATCCAGCCCAAAAGGGAAACAGAAGCAAGTGAAGATTCAACCTAAACCCAACCAAAATACCTCACTGCCCCTGACCAGGACAAACTCTTCAGTCTCATCTCATGTTTCAGATACGGCAGAAGAACCTCTGGGTTCAGCCACTGGTGAAGAGCTGGAGGGTCAACCATCTTCATCAGGCTCAAATGCACAGAGCCGGAGTGGAAATGCCATAGACCCAGGGAAAAGCAGACCAGTCAGGAGCAAATCTACACCAGTGAAACAAGATCACTCTCCTGATGGGCCACTCACCAATGGGGATGGCAGAGAACCCCGGGCAGGAGTCAAGAGGAAGCTGCTGAGCGCCTCAGAAGAGGATGAGCACCTGGAGGAGGCGGAGGAGGAGGAGGAGGAAAAGAAGAAGAGAGAATTAAAGGAAAAGTCTGGTTTGTCTTCATCAGAAAGCGGGGAATCAGGATCCAGCTCCAGCTCTGAAAGCAGAAGCGGCTCTGATTCTGACTCAGAATCAACCTCCAGAACAGACCAGGATTACATCGACGGCGACCACGACTACAGCAAAGTCGTGCAATCCAAAAAACCCAAACGGAAAATCAAACGGAAACTCACTGGGGGCAAACGGAATTGGCAGGGCCGAGGGACAGGGAGGAGGGGCAGGTGGGGCAGGTGGGGCAGGTGGAGCAGAGGGGGAAGAGGGGGCAGAGGGGGAAGAGGCTGCGGCAGAGGAAGAGGCGGCGGCCGGGGAGGAAGGAGAGGCCGAGGAGGCCGAGGGGCCTCGCGAGGAGCCACCAGAGCAAAACGCGCCCGGCTCGCCGACGACGAGTTTGAAAACCTCTTTGGGGGACAATTCAGCCGACCCCCTCGGATCAAAACCAGGAACGAGGGCAGGAGGACTGTCCTGTACAACGACGACTCCGACAATGACAATTTTGTGCACACCGAGGATCCTTTGAACCTTGGTACTTCCAGGTCAGGCAGGGTGCGGAAAATGACAGAAAAAGCCAGGGTCAGCCATCTCATGGGATGGAATTATTGA
>ENSTGUT00000002684_common_whitethroat_W
ATGGTGAAGATCGCCTTCAACTTGCCCTTCGCCCTCAAGGATGAGCCCAAAAAGGAGGCGGCCGAGGCTCTGGTGGCCGACAAGGACCTGGAAGTTGCCACACACAGAGGTGAAAATTCATCTGGAAGATGTCTCTTGACTCTGCTGGGCCTGGCCTTCATCTTGGCAGGGGTTGTTGTGGGTGGAGCCTGCATCTACAAGTACTTAATGCCAAAGCACAAGGTGTACCGNGGGGAGATGTGCTACTTTGAGAATGAGGGCCGNGAGCGCGCGGTGGAGCCGTACTTCCTGCCNNNNNCCGAGGAGGCNGACATCCGCGAGGACGACAANATCGCCATCATCGACGTGCCCGTGCCCAAGTTCTCCGACAGCGACCCCGCCGCCATCGTGCACGACTTCGACAGGCTTTTGACGGCGTATCTCGACCTGCAGCTGGGGAACTGCTACGTGATCCCGCTGAACACTTCCATAGTCATGCCTCCAAGGAATCTAATGGATCTCTTTGCCAAGCTGGCGACTGGCTCTTACCTGCCCCAGACGTACCTGGTGCGTGAGGAGATGGTGGTTACAGAGGAGATCGATAACGTGTCTGATCTGGGCATCTTCATCTACCAGCTCTGTGTGGGGAAAGAGACCTTCAGGCTTCAGCGCAGAGACCAAATCATGGGTGTGCAGAAACGGGCAGCGGAGAACTGTCACTCAATCAGACACTTTGAAAACTCTTTCGTGGTTGAGACAAAGATCTGTCAGCAGTGA
>ENSTGUT00000002684_common_whitethroat_Z
ATGGTGAAGATCGCCTTCAACTCGCCCTTCGCCCTCAAGGATGAGCCCAAAAAGGAGGCGGCCGAGGCGCTGGTGGCCGACAAGGACCCAGAAGTTGCCACACACAGGGGTGAAAACTCATCTGGAAGATGTCTCTTGACTCTGCTGGGCCTGGCCTTCATCTTGGCAGGGGTTGTTGTGGGTGGAGCCTGCATCTACAAGTACTTCATGCCAAAGCACAAGGTGTACCGTGGGGAGATGTGCTACTTTGAGAACGAGGGCCGNGAGCGCGCGGTGGAGCCGTACTTCCTGCCNNNNNCCGAGGAGGCNGACATCCGCGAGGACGACAANATCGCCATCATCGACGTGCCCGTGCCCAAGTTCTCCGACAGCGACCCCGCCGCCATCGTGCACGACTTCGACAGGCTTTTGACGGCGTATCTCGACCTGCAGCTGGGGAACTGCTACGTGATCCCGCTGAACACTTCCATAGTCATGCCTCCAAGGAACCTGATGGATCTCTTTGCCAAGCTGGCGACTGGCTCTTACCTGCCCCAGACGTACCTGGTGCGTGAGGAGATGGTGGTTACAGAGGAGATCGATAACGTGTCTGATCTGGGCATCTTCATCTACCAGCTCTGTGTGGGGAAAGAGACCTTCAGGCTTCAGCGCAGAGACCAAATCATGGGTGTGCAGAAACGGGCAGCGGAGAACTGTCACTCAATCAGACACTTTGAAAACTCTTTCGTGGTTGAGACAAAGATCTGTCAGCAGTGA
>ENSTGUT00000002684_zebrafinch
ATGGTGAAGATCGCCTTCAACTCGCCCTTCGCCCTCAAGGATGAGCCCAAAAAAGAAGCGGCCGAGGCGCTGGTGGCCGACAAGGACCCAGAAGTTGCCACACACAGGGGTGAAAACTCATCTGGAAGATGTCTCTTGACTCTGCTGGGCCTGGCGTTCATCTTGGCAGGGGTTGTTGTGGGTGGAGCCTGCATCTACAAGTACTTCATGCCAAAGCACAAGGTGTACCGTGGGGAGATGTGCTACTTTGAGAACGAGGGCCGGGAGCGCGCGGTGGAGCCGTACTTCCTGCCCATCGCCGAGGAGGCCGACATCCGCGAGGACGACAACATCGCCATCATCGACGTGCCCGTGCCCAAGTTCTCCGACAGCGACCCCGCCGCCATCGTGCACGACTTCGACAGGCTTTTGACAGCGTACCTCGACCTGCAGCTGGGGAACTGCTACGTGATCCCGCTGAACACTTCCATAGTCATGCCTCCAAGGAATCTGATGGATCTCTTCGCCAAGCTGGCGACTGGCTCTTACCTGCCCCAGACGTACCTGGTGCGTGAGGAGATGGTGGTGACAGAGGAGATTGACAATGTGTCTGACCTGGGAATCTTCATCTACCAGCTCTGTGTGGGGAAAGAGACCTTCAGGCTCCAGCGCAGAGACCAAATCTTAGGTGTGCAGAAACGGGCAGCGGAGAACTGTCACTCAATCAGACACTTTGAAAACTCTTTCGTGGTGGAGACAAAGATCTGTCAGCAGTGA
>ENSTGUT00000002730_common_whitethroat_W
ATGCCTGTGTACTGGTGGGGAGCAGCCCNGGCCGCCCCTCTNNNNGCATGGTTTGAGAGCAGCGGCGGCGACTTCGGGAACCCGCTCAGGTTCAAGCTCGTCTTCCTGGGCGAGCAGAGCGTTGGGAAGACCTCCCTGATCACCAGGTTTATGTATGACAGTTTTGACAATACTTACCAGGCAACCATTGGAATTGATTTCCTGTCCAAAACAATGTACCTGGAGGACCGCACGGTCCGGCTGCAGCTCTGGGACACGGCGGGGCAGGAGCGGTTCCGCAGCCTCATCCCCAGCTACATCCGCGACTCCACCATCGCCGTCGTGGTCTATGACATCACAAACTTGAATTCTTTCCAGCAAACCTCCAAGTGGATTGATGATGTCAGGACAGAACGAGGCAGTGATGTCATCATCATGTTGGTGGGGAACAAAACTGACCTGGCAGACAAGAGGCAAATCACCACAGAGGAAGGGGAACAGAGAGCCAAAGAGCTGAATGTGATGTTCATTGAGACCAGTGCAAAGACTGGCTACAATGTGAAACAGCTTTTCCGCCGTGTGGCTGCTGCCTTACCTGGGATGGACAGCACACCAGAGAAGAGCAAAGAAGACATGATTGACATCAAACTAGAGAAGCCCCCNGAGCAGCCAGTCACGGAGAGCGGGTGCTCCTGCTAA
>ENSTGUT00000002730_common_whitethroat_Z
GGCAGCGGCGGCGACTTCGGGAACCCGCTCAGGAAGTTCAAGCTCGTGTTCCTGGGCGAGCAGAGCGTTGGGAAGACCTCCCTGATCACCAGGTTTATGTATGACAGTTTTGACAATACTTACCAGGCAACCATTGGAATTGATTTCCTGTCCAAAACAATGTACCTGGAGGACCGCACGGTCCGGCTGCAGCTCTGGGACACGGCGGGGCAGGAGCGGTTCCGCAGCCTCATCCCCAGCTACATCCGCGACTCCACCATCGCCGTCGTGGTCTATGACATCACGAACTTGAATTCTTTCCAGCAAACCTCCAAGTGGATCGATGACGTCAGGACAGAGCGAGGCAGTGATGTCATCATCATGTTGGTGGGGAACAAAACCGACCTGGCAGACAAGAGGCAAATCACCACAGAGGAAGGGGAACAGAGAGCCAAAGAGCTGAATGTGATGTTCATTGAGACCAGTGCAAAGACTGGCTACAATGTGAAACAGCTTTTCCGCCGTGTGGCTGCTGCCTTACCTGGGATGGACAGCACACCAGAGAAGAGCAAAGAAGACATGATTGACATCAAACTAGAGAAGCCCCCNGAGCAGCCAGTCACGGAGAGCGGGTGCTCCTGCTAA
>ENSTGUT00000002730_zebrafinch
GGCAGCGGCGGCGACTTCGGGAACCCGCTCAGGTTCAAGCTCGTCTCCTTGGGCGAGCAGAGCGTTGGGAAGACCTCCCTGATCACCAGGTTTATGTATGACAGTTTTGACAATACTTACCAGGCAACCATTGGAATTGATTTCCTGTCCAAAACCATGTACCTGGAGGACCGCACGGTCCGGCTGCAGCTCTGGGACACGGCGGGGCAGGAGCGGTTCCGCAGCCTCATCCCCAGCTACATCCGCGACTCCACCATCGCCGTCGTGGTCTACGACATCACGAACTTGAATTCTTTCCAGCAAACCTCCAAGTGGATCGATGATGTCAGGACAGAGCGAGGCAGCGATGTCATCATCATGTTGGTGGGGAACAAAACCGACCTGGCAGACAAGAGGCAAATCACCACAGAGGAAGGGGAACAGAGAGCCAAAGAGCTGAATGTGATGTTCATTGAGACCAGTGCAAAGACTGGCTACAATGTGAAGCAGCTTTTCCGCCGTGTGGCTGCTGCCTTACCTGGGATGGACAGCACACCAGAGAAGAGCAAAGAAGACATGATTGACATCAAACTAGAGAAGCCCCCCGAGCAGCCAGTGACGGAGAGCGGCTGCTCCTGCTAA
>ENSTGUT00000002747_common_whitethroat_W
AGGGTTTTCAAGAAGACCAGCCCCAACAGCAAGCTTTCCCTCTACCTGGGGAAGAGAGACTATGTGGATAATGTGGATTCAGTGGAATCTGTAGATGGTGTCTGCCTGGTTGACCCAGAGTACTTAAAGGACAGGAAAGTGTANGTGACGCTGACCTGCGCCTTCCGCTATGGCCGCGATGACCTTGACGTGATCGGCCTGACCTTCAGGAAGGACATCTACGTGCTGACCACCCAGCTNTACCCNNNNGTGCCNGACCAGGCCCCCAAAACCCTCACTCCTCTGCAGGAGAAACTGATGAAGAAGCTNGGGGAGAANNNNTACCCCTTCACCTTNGAGATTGCCACCAACCTGCCCTGCTCCATCACCCTCCAGCCNGGGCCAGATGATGTGGGAAAGGCCTGTGGCGTGGACTTCGAGGTCAAAGGATTTTGNGCTGAAAATCTGGAGGAGAAAATTCACAAGAGGAACTCTGTGCGCCTCATCATCCGCAAGGTCCAGTTCGCCCCNNNNNNNNCGGGGCCAGCCCCAAAAGCCGAGACCACCCGGCAGTTCATGATGTCAGACAAGCCTCTGCACCTTGAAGCTTCCCTGGATAGGGAGATCTACTACCACGGAGACCCCATCCATGTGACCATCAACATCAACAACACCACCAACAAGGTTGTGAAAAAAATTAAGATCTCAGTGGATCAGATCACAGANGTGGTCCTGTATTCCCTGGATAAATACACGAAGACTGTGTGCNNNGAGGAGATAAATGAGACTGTGGCNGCCAATTCCACCTTCTCCAAAACGTACTCGGTGACCCCCCTGCTCTCGGCTAACCGCCAGAAGCGAGGCCTCGCTCTCGATGGCAAACTCAAGCACGAGGACACCAACCTGGCCTCCACCACCATCCTGAGGCCTGGCATGGACAAGGAGGTGCTGGGCATCCTGGTGTCCTACAAAGTGAAGGTCAACCTGGTGGTGTCCCGAGGAGGCATCCTGGGGGATCTCACTGCCAGTGATGTTGGGGTGGAGATGCCTGTCATTCTCATGCACCCAAAGCCTGATGACAGCNCTCACNGTGACCTGAGGGTTTCCCCTCCTCCTGNNNNCTCACTGTGCTCTGCTCTCCATTCCAGTGAGGAGGANATTGTCATNNNNGAATTTGCTCGCCAGAAGCTCAAGGGAGAGAAGGATGATGAAGATGAGAAGGAGGAA
>ENSTGUT00000002747_common_whitethroat_Z
AGGGTTTTCAAGAAGACCAGCCCCAACAGCAAGCTTTCCCTCTACCTGGGGAAGAGAGACTATGTGGATAATGTGGATTCGGTGGAATCTGTAGATGGTGTCTGCCTGATCGACCCAGAGTACCTAAAGGACAGGAAAGTGTANGTGACGCTGACCTGCGCCTTCCGCTACGGCCGCGATGACCTCGACGTGATCGGCCTGACCTTCAGGAAGGACATCTACGTGCTGACCACCCAGCTGTACCCNNNNGTGCCNGACCAGGCCCCCAAAACCCTCACTCCTCTGCAGGAGAAGCTGATGAAGAAGCTCGGGGAGAANNNNTACCCCTTCACCTTCGAGATTGCCACCAACCTGCCCTGCTCCATCACCCTCCAGCCNGGGCCAGATGATGTGGGAAAGGCCTGTGGCGTGGACTTCGAGGTCAAAGGATTTTGTGCTGAAAATCTGGAGGAGAAAATTCACAAGAGGAACTCTGTGCGCCTCATCATCCGCAAGGTCCAGTTCGCCCCTGNNNNNNCGGGGCCGGCCCCGAAAGCCGAGACCACCCGGCAGTTCATGATGTCAGACAAGCCTCTGCACCTCGAAGCTTCCCTGGATAAGGAGATCTACTACCACGGAGAGCCCATCCATGTGACCGTCAACATCAACAACACCACCAACAAGGTTGTGAAAAAAATTAAGATCTCAGTGGATCAGATCACAGANGTGGTCCTGTATTCCCTGGATAAATACACGAAGACTGTGTGCACCGAGGAGATAAATGAGACTGTGGCNGCCAATTCCACCTTCTCCAAAACGTACTCGGTGACCCCCCTGCTCTCAGCTAACCGCCAGAAGCGAGGCCTCGCTCTCGATGGCAAACTCAAGCACGAGGACACCAACCTGGCCTCCACCACCATCCTGAGACCCGGCATGGACAAGGAGGTGCTGGGCATCCTGGTGTCCTACAAAGTGAAGGTCAACCTGGTGGTGTCACGAGGAGGTATCCTGGGGGATCTCACTGCCAGTGATGTTGGGGTGGAGATGCCCGTCATCCTCATGCACCCAAAGCCTGATGACACCNCTCACNGTGACCTGAGGGTTTCCCCTCCTCCTGTGGACTCACTGTGCTCTGCTCTCCATTCCAGTGAGGAGGANATTGTCATNNNNGAATTTGCTCGCCAGAAGCTCAAGGGAGAGAAGGATGATGAAGATGAGAAGGAGGAA
>ENSTGUT00000002747_zebrafinch
AGGGTTTTCAAGAAGACCAGCCCCAACAGCAAGCTTTCCCTCTACCTGGGGAAGAGAGACTATGTGGATAACGTGGATTCAGTGGAATCTGTCGATGGTGTCTGCCTGATCGACCCGGAGTACCTGAAGGACAGGAAAGTGTACGTGACGCTGACCTGCGCCTTCCGCTACGGCCGCGATGACCTCGACGTGATCGGCCTGACCTTCAGGAAGGACATCTACGTGGTGACCACCCAGCTGTACCCGCCCGTGCCCGACCAGGCTCCCAAAACCCTCACTCCTCTGCAGGAGAAGCTGATGAAGAAGCTCGGGGAGAACGCTTACCCCTTCACCTTCGAGATTGCCACCAACCTGCCCTGCTCCATCACCCTGCAGCCCGGGCCAGATGATGTGGGAAAGGCCTGTGGCGTGGACTTCGAGGTCAAAGGATTTTGTGCTGAAAATCTGGAGGAGAAAATTCACAAGAGGAACTCGGTGCGCCTCATCATCCGCAAGGTGCAGTTCGCCCCGCTGCAGTCGGGGCCAGCCCCGAGAGCCGAGACCACCCGGCAGTTCATGATGTCAGACAAGCCTCTGCACCTCGAAGCTTCCCTGGACAGGGAGATCTACTACCACGGAGACCCCATCAATGTGACCGTCAACATCAACAACACCACCAACAAGGTTGTGAAAAAAATAAAGATCGCAGTGGATCAGATCACAGACGTGGTCCTGTATTCCCTGGATAAGTACACGAAGACTGTGTGCTGCGAGGAGATAAATGAGACTGTGGCTGCCAATTCCACCTTCTCCAAAACGTACTCAGTGACCCCCATGCTCTCGTCGAACCGCCAGAAGCGAGGCCTCGCTCTCGATGGCAAACTCAAGCACGAGGACACCAACCTGGCCTCCACCACCATCCTGAGACCCGGCATGGACAAGGAGGTGCTGGGCATCCTGGTGTCCTACAAAGTGAAGGTCAACCTGGTGGTGTCCCGAGGAGGCATCCTGGGGGATCTCACTGCCAGTGATGTTGGGGTGGAGATGCCCGTCATCCTCATGCACCCGAAGCCTGATGACTGCCCTCACCGTGACCTGAGGATTTCCCCTCCTCCTGTGGGCTCACTGTGCTCTGCTCTCCCTTCCAGCGAGGAGGACATTGTCATTGAGGAATTTGCTCGCCAGAAGCTCAAGGGAGAGAAGGATGATGAAGATGAGAAGGAGGAA
>ENSTGUT00000002780_common_whitethroat_W
ATGATGGCGGAGGCGGGCGCGGGCGGCCTCCGGCTGGTGGAGCTGCTGGCGTTGGGACGGCGGCTCTGGGACGAGCTGGANNCCAGCACCGAGCTCTCCTCNGGAGCCCCGGTCGTGCAGGAGAAGGTGCGGCAGGGGCTGGATGCGCTGCAGCGGGCGGCGGCCATGGTGGCGCAGCTGGAGCTGTTCAGTGAGAACGAGGAGCTGGANNNNNNNNCCTCNGCCGACCTGAAATTCATGCTGCTGCCGGCGCTGCTGGGGGCCATGACTCTGAAGCAGGTGGACCTGAGCAGGAGAAGGGAGCACCTGGAGAGTGCCNGGGAGCACTTCCTGNGNTTCCTCAAGCTCTGCAAGAACTACGGNCTGGGATCTTTCCAGCTGCCCCCNGGCACCTCCNGCGAGGAGNNNNNCAGGAGCCCCTCNNNNNNNNNGGACCCCTCCCAGCCCGATCTGGTGGCCATGGCCATGAGCAGGACNGCCAAAATTGAAAGATACAAACAGAAGAAGGAACTGGAGAACAAATTGGCCTCCATGAGCAGCTCCGTGGAGAGNAGGACAGCAGATGAGGATCAGATCCGGGANNNNNNNATCCTCCAGATCCAGAAGTGGATCAGCACCAGCCTGGAGGAGATTGAGAGCATCGACCAGGAGCTGGTGATCCTGAGGAGCAGGGATGCAGCCAGGCAGGCTCCAGCAGGTCCCTGTGGCCCTTCCCGGCCAGCCAGANNNNNNNTGAAACCCTTCATCCTCACCCAGAATGTTGCTCAGGCCAGGGTGTTTGGAGCTGGCTATCCTGGGCTGCCCACCATAACTGTGGATGACTGGTACGAGCAGCGCCGGAAGCAGGGAATTGTCTNCCAGCAGGGCTTTGGAGAACCTGGATCTCCTCCCTGTNNNNNTGATGANNNNNTGCAGAAGCAGCAGCAGGAGACAGAGGAGGAAGAAGATGATGAGGAAGCTCTTCGTAAAGCTCGGGACTGGGATGACTGGAAGGACACACACCCCCGGGGCTANGGCAACAGGCACAACATGGGCTGA
>ENSTGUT00000002780_common_whitethroat_Z
ATGATGGCGGAGGCGGGCGCGGGCGGCCCCCGGCTGGCGGAGCTGCTGGCGTTGGGACGACGGCTCTGGGACGAGCTGGANNCCAGCACCGAGCCCTCCTCNGGAGCCCCGGCCGTGCAGGAGAAGGTGCGGCAGGGGCTGGACGCGCTGCAGCAGGCGGCGGCCATGGTGGCGCAGCTGGAGTTGTTCAGTGAGAACGAGGAGCTGGAGGAGATCGCCTCGGCCGACCTGAAATTCATGCTGCTGCCGGCGCTGCTGGGGGCCATGACTCTGAAGCAGGTGGACCTGAGCAGGAGAAGGGAGCACCTGGAGAGTGCCNGGGAGCACTTCCTGNGNTTCCTCAAGCTCTGCAAGAACTACGGNCTGGGATCTTTCCAGCTGCCCCCNGGCACCTCCNGCGAGGAGNNNNNCAGGAGCCCCTCNNNNNNNNNGGACCCCTCCCAGCCCGATCTGGTGGCCATGGCCATGAGCAGGACNGCCAAAATTGAAAGATACAAACAGAAGAAGGAGCTGGAGAACAAATTGGCCTCCATGAGCAGCTCCGTGGAGAGCGGGACAGCGGATGAGGATCAGATCCGGGANNNNNNNATCCTCCAGATCCAGAAGTGGATCGGCACCAGCCTGGAGGAGATTGAGAGCATCGACCAGGAGCTGGTGATCCTGAGGAGCAGGGATGCAGCCAGGCAGGCTGCAGCAGGTCCCCGTGGCCCTTCCCGGCCAGCCAGANNNNNNNTGAAACCCTTCATCCTCACCCGGAATGCTGCTCAGGCCAGGGTGTTTGGAGCTGGCTATCCCGGGCTGCCCACCATGACTGTGGATGACTGGTACGAGCAGCGCCGGAAGCAGGGAATTGTCTNCCAGCAGGGCTTTGGAGAACCCAGATCTCCTCCCTGTNNNNNTGATGANNNNNTGCAGAAGCAGCAGCAGGAGACAGAGGAGGAGGAGGAAGATGAGGAAGCTCTTCGTAAAGCTCGGGACTGGGACGACTGGAAGGACACACACCCCCGGGGCTACGGCAACAGGCACAACATGGGCTGA
>ENSTGUT00000002780_zebrafinch
ATGATGGCGGAGGCGGGCGCGGGCGGCCCCCGGCTGGCGGAGCTGCTGGCGGTGGGACGGCGGCTGTGGGACGAGCTGGAGGCCAGCACCGAGCCCTCCTCGGGAGCCCCGGCCGTGCAGGACAAGGTGCGGCAGGGGCTGGAGGCGCTGCAGCGGGCGGCGGCCATGGTGGAGCAGCTGGAGCTGTTCAGTGAGAACGAGGAGCTGGAAGAGATCCCCTCAGCCGATCTGAAGTTCATGCTGCTGCCGGCGCTGCTGGGAGCCCTGACGCTGAAGCAGGTGGAGCTGAGCAGGAGGAGGGAGCACCTGGAGAATGCCCGGGAGCATTTCCTGCGCTTCCTGAAGCTCTGCAGGAGCTACGGGCTGGGCTCCTTCCAGCTGCCCCCCGGCACCTCCGGCGAGGAGCAAAGCAGGAGCCCCTCGGCCCCCCGGGACCCCTCCCAGCCCGATCTGGTGGCCATGGCCATGAGCAGGACTGCCAAAATTGAAAGATACAAACAGAAGAAGGAGCTGGAGAACAAACTGGCCTCCATGAGCAGCTCCGTGGAGAGCGGGACAGCGGATGAGGATCAGATCCGGGAGTTTTACATCCTCCAGATCCAGAAATGGATCGGCACCAGCCTGGAGGAGATTGAGAGCATCGACCAGGAGCTGGTGATCCTGAAGAGTAGGGATGCAGCCAGGCAGGCTCCAGCAGGTCCCCGTGGCCCTTCCCGGCCAGCCAGAGCTCTGGTGAAACCCTTCATCCTCACCCGGGATGCTGCTCAGGCCAGGGTGTTTGGAGCTGGCTATCCCGGGCTGCCCACCATGACTGTGGACGATTGGTACGAGCAGCGCCGCAAGCAGGGAATTGTCTCCCAGCAGGGCTTTGGAGAACCTGGAGCTCCTCCCTGTGCAAGTGATGAGGAGATGCAGAAGCAGCAGCAGGAGACAGCGGAGGAGGAGGATGATGAGGAAGCTCTTCGGAAAGCTCGGGACTGGGACGACTGGAAGGACACACACCCCCGGGGCTACGGCAACAGGCACAACATGGGCTGA
>ENSTGUT00000002798_common_whitethroat_W
CAGCTGGCCTTGCTGAACTCCTTTAACCCCGAGGAGAAGCTGCACGTTGGAGAAGAAGGGAGACGCATCCGTCGGAATAAAAGGAGTAAAGGCAGNGAAGGGCCCGATGGTGATTCAGTGAAAAACAAGAAAAAGGGTAAAAAGGCTGGTCCTCCAGGGCCCAACGGTCCCCAAGGGCCACCAGGGCCTCCTGGGCCACANGGTCCCCCCGGCATTCCCGGCATCCCTGGGATTCCAGGCACAACTGTCATGGGNNNNCCTGGCCCCCCTGGCCCACCGGGCCCTCAGGGACCACCCGGAGTGCAGGGCCCCTCAGGTNNNNCAGACAAGGCCAGCTCCAGAGATATCCAGCCAGCTGTGGTCCATCTCCAAGGCCAAGGCTCAGCAATCCAAGTGAAGAATGATCTTTCAGGTGGAGTCCTCAATGACTGGTCTCGTATCACTCTGAACCCCAAGGTGTTTAAGCTGCATGCCCGCAGTGGGGAGCTGGAGGTACTAGTGGACGGCACATACTTCATCTATAGTCAGGTAGAAGTCTACTACATCAACTTCACNNNNNNNGCCAGCTACGAGGTGGTGGTGGACGAGAAGCCCTTTCTGCANTGCACTCGGAGCATCGAGACCGGCAAGACCAACTTCAACACCTGCTACACGGCTGGGGTGTGCCTGCTCAAGGCCAGGCAGAAGATCACTGTGAAGATGGTCCACGCTGACATCTCCATCAACATGAGCAAGCACACGACTTTCTTTGGGGCCATCCGCCTGGGAGATGCACCCGCGTCCTAG
>ENSTGUT00000002798_common_whitethroat_Z
CAGCTGGCCTTGCTGAACTTCTTTCACCCCGAGGAGAAGCTGCACCTTGGAGAAGAAGGGAGACGCGTCCGTCGGAATAAAAGGAGTAAAGGCAGCGAAGGGCCCGACGGTGATTCAGTGAAAAACAAGAAAAAGGGTAAAAAGGCTGGTCCTCCAGGCCCCAATGGTCCCCAAGGGCCACCAGGGCCTCCCGGGCCGCAGGGTCCCCCCGGCATTCCCGGCATCCCAGGGATTCCAGGCACAACTGTCATGGGNNNNCCCGGCCCCCCTGGCCCGCCAGGCCCTCAGGGACCACCCGGAGTGCAGGGCCCCTCAGGTNNNNCAGACAAGGCCAGCTCCAGAGACATCCAGCCAGCTGTGGTCCATCTCCAAGGCCAAGGCTCAGCAATCCAAGTGAAGAATGATCTTTCAGGTGGAGTCCTCAATGACTGGTCTCGCATCACTCTGAACCCCAAGGTGTTTAAGCTGCATGCCCGCAGTGGGGAGCTGGAGGTACTGGTGGACGGCACATACTTCATCTATAGTCAGGTAGAAGTCTACTACATCAACTTCACNNNNNNNGCCAGCTACGAGGTGGTGGTGGACGAGAAGCCCTTCCTGCANTGCACTCGGAGCATCGAGACCGGCAAGACCAACTTCAACACCTGCTACACGGCCGGGGTGTGCCTGCTCAAGGCCAGGCAGAAGATCGCCGTGAAGATGGTCCACGCTGACATCTCCATCAACATGAGCAAGCACACGACTTTCTTTGGGGCCATCCGCCTGGGAGATGCACCCGCGTCCTAG
>ENSTGUT00000002798_zebrafinch
CAGCTGGCCTTGCTGAACTTCTTTCACCCCGAGGAGAAGCTGCACGTTGGAGAAGAAGGGAGACGAGTCCGTCGGAATAAAAGGAGTAAAGGCAGCGAAGGGCCCGACGGTGATTCAGTGAAAAACAAGAAAAAGGGTAAAAAGGCCGGTCCTCCAGGGCCCAACGGTCCCCAAGGGCCACCAGGGCCTCCCGGGCCGCAGGGTCCCCCCGGCATTCCCGGCATCCCCGGGATTCCAGGCACAACCGTCATGGGACCGCCCGGCCCCCCTGGCCCGCCGGGCCCTCAGGGACCACCCGGCGTGCAGGGCCCCTCAGGTGCCTCAGACAAGGCCAGCTCCAGAGACATCCAGCCAGCTGTGGTCCATCTCCAAGGGCAAGGCTCAGCAATCCAAGTGAAGAATGATCTTTCAGGTGGAGTCCTCAATGACTGGTCTCGCATCACTCTGAACCCCAAGGTGTTTAAGCTGCATGCCCGCAGTGGGGAGCTGGAGGTACTGGTGGACGGCACATACTTCATCTATAGTCAGGTAGAAGTCTACTACATCAACTTCACCGATTTTGCCAGCTACGAGGTGGTGGTGGACGAGAAGCCCTTTCTGCAGTGCACTCGGAGCATCGAGACCGGCAAGACCAACTTCAACACCTGCTACACGGCTGGGGTGTGCCTGCTCAAGGCCAGGCAGAAGATCGCCGTGAAGATGGTCCACGCTGACATCTCCATCAACATGAGCAAGCACACGACTTTCTTTGGGGCCATCCGCCTGGGAGATGCACCCGCGTCCTAG
>ENSTGUT00000002865_common_whitethroat_W
ATGAAACCCATAGACCAGAAGCCTGGAGCTAAGCAGGGCACGTTGGACCTGACCCTGAAATCCTGCATAAGGAGAAAGACTGACTCCATAGACAAAAGGTTTTGTTTTGACATTGAAACTAATGAAAGGTCCGGGACCATNACGCTGCAGGCGCTCTCAGAAGCCAACCGAAGGCTGTGGATGGAGGCCATGGACGGGAAGGAGCCAATTTATCACAGTCCCATCACAAAGCAGGAAGAAATGGAGCTGAACGAGGTGGGCTTCAAGTTTGTTCGAAAGTGCATCAATGCAGTGGAGACCAAAGGAATCACTACGGAGGGCGTGTACTGGACTGTTGGCAGCAATATCCAGGTGCAGAAGTTACTGAATGCCTTTTTTGATCCAAAATGCCCTGGGGATGTGGATCTCCAGAGTGGGGATTGGGACATCAAGACCATTACCAGCTCTCTGAAGTTCTATCTCAGGAACCTGTCTGAACCCGTCATGACGTACAAGCTCCACAAAGAGCTGGTCCTGGCTGCCAAGTCTGAGAATCTGGATTACAGGCTGGGAGCCATTCATGCACTGGTCTATAAACTGCCTGAGAAGAACAGGGAGATGTTAGAACTCCTCATCCAGCACCTCGTCAACGTCTGCGAGCACAGCCGGGAGAACCTGATGTCACCATCCAACATGGGGGTGATCTTCGGGCCCACCCTCATGCGAGCACAGGAGGACACTGTGGCAGCCATGATGAACATCAAGTTCCAAAACATCGTGGTCGAGATACTGATAGAGCACTTTGGGAAGATCTACTCTGGCCTCCCAGAAGACACCACAGCCCCCCCGGTGCCCCCACCCAGGGTGGCTGCCCGGTGGCACAAACCCATCACCATCTCCAAGCGTCCCCTGAGGGAAAAACTTGTCTTCTTTGATGCCTCTGTGGAGGAGAGCAGAGCAGAGCGGCTCAGCCAGACCCCCAACGATGGCGGTGTGGAGGCCCCCAAGCCCCTGCACCGCAGCTGCCTGCCCNNNNNNNGGCCNNNNGGGGACGAGCCGGGGCGTCCCCCCGCCGAGAGCCTGGGGAAGCNNNNNNNCAGGCTGCAGGATGGAGGGGCGAAGCCAGCTGGCAGGGCGGCCAANNNNGTGGTGACCAGCCCTGCCCTGAGGACTGCCGTGCTGCAAGCCAGGAGACNNNNNNNNNNNNNNGGCATCTGTGGCAGAGAGGGTGACTGTGATGGTGTCCCTAAGCCACATTCCCATGGTGATAAGCCCGTGATAACNCGTCCCCCTGTGAGACCTCCAGATCCACCNTGCCGAACTCCCATCCCTCCAAAGCTAGAGCAGAGGACAGATCTGATAGCAGGGACAGCAGAGGAGATACCNTCATCTATGGTGGCCTCTAGGACCAAGTTCTTTGAGATGGCTTCCTGA
>ENSTGUT00000002865_common_whitethroat_Z
TATTCCTCAGCCGTGCAGAAGTTCTCCCAGACTCTGCAGTCCTTCCAGTTTGACTTCATTGGTGACACACTCACAGATGATGAGATCAATATTGCTGAATCCTTCAAGGAGTTTGCAGAGCTGCTGCAGGAAGTGGAGCTGGAGAGGTCCATGATGGTGCAGAATGCGAGTGATTTGCTGATCAAACCTTTGGAAAACTTCCGGAAGGAGCAGATAGGGTTCACCAAGGAAAGAAAGAAAAAGTTTGAGAAGGATGGTGAGAANNNNTACTCTATGCTGGATCNNCACTTGCATTTGTCTTCCAAAAAGAAGGAATCTCAGTTACAGGAGGCTGACCTTCAGGTGGACAAAGAGAGACACAATTTCTTTGAGTCCTCCCTTGAGTATGTGTACCAGATCCAGGAAGTACAAGAAAGCAAGAAATTCAGTATTGTGGAGCCGGTAGTGCTGGCATTTCTCCACAGCCTCTTCACTTACAACAACCTGACAGTGGAGCTGACACAGGATTTCCTCCCGTACAAGCAGCAACTCCAGCTCAGCCTGCAGAATACAAGGAATCACTTTTCCAGCANNNGGGAGGAGCTGGAAGATCTGAAGAAGAGGATGAAGGAAGCACCCCTAACCTGCAAGCTGCCTGGGCAGCCGACCATCGAGGGCTACCTGTACACTCAGGAGAAATGGGCACTGGGCATTTCCTGGGTGAAGTATTACTGCCAGTANNAAAAAGAGGCAAAAACCTTACGGATGACACCCATAGACCAGAAGCCTGGAGCTAAGCAGGGCACGATGGACCTGACCCTGAAATCCTGCGTAAGGAGGAAGACTGACTCCATAGACAAAAGGTTTTGTTTTGACATTGAAACTAATGAAAGGTCCGGGACCATCACGCTGCAGGCGCTCTCAGAAGCCAACCGAAGGCTGTGGATGGAGGCCATGGACGGGAAGGAGCCGATTTATCACAGTCCCATCACGAAGCAGGAAGAAATGGAGCTGAACGAGGTGGGCTTCAAGTTTGTTCGGAAGTGCATCAATGCAGTGGAGACCAAAGGAATCACTACAGAGGGCGTGTACCGGACTGTTGGCAGCAATATCCAGGTGCAGAAGTTACTGAATGCCTTTTTTGATCCAAAATGCCCTGGGGATGTGGATCTCCAGAGTGGGGATTGGGACATCAAGACCATTACCAGCTCTCTGAAGTTCTATCTCAGGAACCTGTCTGAACCCGTCATGACGTACAAGCTCCACAAAGAGCTGGTCCTGGCTGCCAAGTCTGAGAATCTGGATTACAGGCTGGGAGCCATTCATGCACTGGTCTATAAACTGCCTGAGAAGAACAGGGAGATGTTAGAACTCCTCATCCAGCACCTCGTCAACGTCTGCGAGCACAGCCGGGAGAACCTGATGTCACCATCCAACATGGGGGTGATCTTCGGGCCCACCCTCATGCGAGCACAGGAGGACACTGTGGCAGCCATGATGAACATCAAGTTCCAAAACATCGTGGTCGAGATACTGATAGAGCACTTTGGGAAGATCTACTCCGGCCCCCCAGAAGACACCACAGCCCCCCCGGTGCCCCCACCCAGGGTGGCTGCCCGGCGGCACAAACCCATCACCATCTCCAAGCGTCCCCTGAGGGAAAGACCTGTCTTCTTTGGTGCCTCTGTGGAGGAGAGTGGAGCAGAGCGGCTCGGCCAGACCCCCAACGGCGGCGGCGTGGAGGCCCCCAAGCCCCTGCTCCGCAGCCGCCTGCCCNNNNNNNGGCCNNNNGGGGACGAGCCGGGGCGTCCCCCCGCCGAGAGCCTGGGGAAGCCGGGGAACAGGCTGCAGGATGGAGGAGCAAAGCCAGCTGGCAGGGCGGCCAANNNNGTGGTGACCAGCCCTGTCCTGAGGACCGCCACGCTGCAGGCCAGGAGACNNNNNNNNNNNNNNGGCGTTGTTGGCAGAGAGGGTGACTGTGACGGTGTCCCTAAGCCACGTTCTCATGGTGATAAGCCCGTGATAACACGTCCCCCTGTGAGACCTCCGGATCCACCGTGCCGGACTCCCATCCCTCCAAAGCTGGAGCAGAGGCCAGATCTGATAGCAGGGACAGCAGAGGAGATGCCNTCATCTGTGGTGGCCTCTAGGACCAAGTTCTTTGAGACGGCTTCCCGAAGAACAGGCAGTTCTTCATCACCACAAGGCAGGATCCCAAGTGATGAGAGCTGA
>ENSTGUT00000002865_zebrafinch
TATTCCTCAGCAGTGCAGAAGTTCTCCCAGACTCTGCAGTCCTTCCAGTTCGACTTCATTGGTGACACACTAACGGATGATGAGATCAATATTGCCGAGTCCTTCAAGGAGTTTGCAGAGCTGCTGCAAGAAGTGGAGCTGGAGAGGTCCATGATGGTGCAGAATGCGAGTGATTTGCTGATCAAACCTTTGGAAAACTTCCGGAAGGAGCAGATAGGGTTCACCAAGGAAAGAAAGAAAAAGTTTGAGAAGGATGGTGAGAAGTTTTACTCCATGCTGGATCGCCACTTGCATTTGTCTTCCAAAAAGAAGGAATCTCAGTTACAGGAGGCTGACCTTCAGGTGGACAAAGAGAGACACAATTTCTTTGAGTCCTCCCTCGAGTATGTGTACCAGATCCAGGAAGTACAGGAAAGCAAGAAATTCAGTATTGTGGAGCCGGTGCTGGCATTTCTCCACAGCCTCTTCACTTACAACAACCTGACAGTGGAGCTGACACAGGATTTCCTCCCATACAAGCAGCAGCTCCAGCTCAGCTTGCAGAACACGAGGAATCACTTTTCCAGCACACGGGAGGAGCTGGAAGATCTGAAGAAGAGGATGAAGGAAGCGCCCCTAACCTGCAAGCTGCCTGGGCAGCCAACCATCGAGGGCTACCTGTACACTCAGGAGAAATGGGCACTGGGCATCTCCTGGGTGAAGTATTACTGCCAGTATGAAAAAGAGGCAAAAACCTTGCGGATGACACCCACAGACCAGAAGCCTGGAGCTAAGCAGGGCACCTTGGACCTGACCCTGAAATCGTGTGTACGGAGAAAGACTGACTCCATAGACAAAAGGTTTTGTTTTGACATTGAAACTAATGAAAGGTCCGGGACCATCACGCTGCAGGCACTCTCAGAAGCCAACCGAAGGCTGTGGATGGAGGCCATGGACGGGAAGGAGCCGATCTATCACAGTCCCATCACGAAGCAGGAAGAAATGGAGCTGAACGAGGTGGGCTTCAAGTTTGTTCGGAAGTGCATCAATGCAGTGGAGACCAAAGGAATCACTACGGAGGGCGTGTACCGGACTGTTGGCAGCAATATCCAGGTGCAGAAGTTACTGAATGCCTTTTTTGATCCAAAATGCCCTGGGGATGTGGATCTCCAGAGTGGGGACTGGGACATCAAGACCATTACCAGCTCGCTGAAGTTCTATCTCAGGAACCTGTCTGAACCCGTCATGACGTACAAGCTCCACAAAGAGCTGGTCCTGGCTGCCAAGTCTGAGAACCTGGATTACAGGCTGGGAGCCATTCATGCACTGGTGTATAAACTGCCTGACAAGAACAGGGAGATGTTAGAACTCCTCATCCAGCACCTTGTCAACGTGTGTGAGCACAGCCGGGAGAACCTGATGTCGCCGTCCAACATGGGGGTGATCTTCGGGCCCACCCTCATGCGAGCACAGGAGGACACTGTGGCTGCCATGATGAACATCAAGTTCCAAAACATCGTGGTGGAGATCCTGATAGAGCACTTTGGGAAGATCTACTCTGGCCCCCCTGAAGACACCACAGCCCCCCCAGTGCCCCCACCCAGGGTGGCTGCCCGGCGGCACAAACCCATCACCATCTCCAAGCGTCCCCTGAGGGAGAGACCTGTCTTCTTTGGTGCCTCTGTGGAGGAGAGTGGAGCAGAGAGGCTCGGCCAGACCCCCAACGGCGGCGGCGTGGAGGCCCCCAGACCCCTGCACCGCAGCCGCCTGCCCGCGCCCCGGCCAGGGGGGGACGAGCCGGGGCGTGCCCCCGCCGAGAGCCTGGGGAAGCTGGGCAGCAGGCTGCAGGATGGAGGGGCGAAGGCAGCTGCCAGGGCGGCCAACGGGGTGGTGACCAGCCCTGCCCTGAGGACCGCCACGCTGCAGGCCAGGAGACCGGCGCCACGGCCGGGCATCTGTGGCAGAGAGGGTGACTGTGACGGTGTCCCTAAGCCACGTTCCCATGGTGATAAACCTGTGATAACGCGTCCCCCTGTGAGACCTCCGGATCCACCGTGCCGGACTCCCATCCCTCCAAAGCTGGAGCAGAGGCCAGATCTGATAGCAGGCACAGCAGAGGAGATGCCCTCATCTGTGGTGGCCTCTAGGACCAAGTTCTTTGAGACAGCGTCCCGAAGAACAGGCAGTTCTTCATCACCACAAGGCAGGATCCCAAGTGATGACAGCTGA
>ENSTGUT00000002888_common_whitethroat_W
ATGGAGCCCTCACATGTGGGAGCTGCAAAGTGTTCTTCAAACGGGCAGCTGAAGNNNNNNNNNCAGAAGTACCTCTGTGCNNNNNGGAANGACTGCACCATCGACAAGTTCCGNNGGAAAAACTGTCCCTCCTGCCGCCTGCGGAAGTGCTATGAGGCNGGGATGACTCTNGGAGCCCGCAAGCTGAAGAAACTGGGTAACCTGAAGGCGCAGGATGACATGGAGGGAACCAGCTCATCCAGCCCCACGGAGGAGCAAGCTCCCAAGCTGGTGATGACACACATTGATGGCTATGAGTGCCAGCCCATCTTCCTCAGCGTCCTGGAGGCCATTGAGCCNGGTGTGGTGTGTGCTGGCCACGACAACAGCCAGCCTGACTCCTTCTCCAACCTGCTGACCAGCCTNAATGAGCTTGGGGAGCGGCAGCTGGTCTACGTGGTCAAATGGGCAAAGGCCCTGCCAGGATTTCGCAACCTNCATGTGGATGACCAGATGTCAATAATCCAGTACTCTTGGATGGGCCTGATGGTGTTTGCTATGGGGTGGAGATCCTTCACCAATGTGAATTCCAGGATGCTTTACTTNGCTCCAGACCTGGTCTTCAANGAGTATCGCATGCACAANTCCAGGATGTACAGCCAGTGCATCAGGATGAGGCACCTCTCCCAGGAATTTGGGTGGCTTCAGATCACACCCCAGGAGTTCCTCTGTATGAAGGCTCTNCTCTTCTTCAGTATTATTCCAGTGGATGGCCTGAAGAACCAGAAGTTCTTTGATGAGCTCCGCATGAGTTACATTAAGGAACTTGACCGTATCATTGCCTGCAAGAGGAAGAACCCCACCTCCTGCTCCCGGAGGTTTTACCAGCTCACCAAGGTCCTGGATTCCGTGCATCCGATTGCCAATGACCTTCATCAGTTTACATTTGATCTCCTAATCAAGGCACACATGGTGAGCGTGGACTACCCGGAAATGATGGCCGAGATCATCTCTGTGCAAGTTCCNNNNATCCTGTCTGGAAAAGTCAAGCCTATCTACTTCCACGCACAGTGA
>ENSTGUT00000002888_common_whitethroat_Z
ATGAAGCGTCCGGGTGCCATTACGGAGCCCTCACGTGTGGGAGCTGCAAAGTGTTCTTCAAACGGGCAGCTGAAGNNNNNNNNNCAGAAGTACCTCTGTGCCAGCCGGAACGACTGCACCATCGACAAGTTCCGGAGGAAAAACTGTCCCTCCTGCCGCCTGCGGAAGTGCTACGAGGCTGGGATGACTCTNGGAGCCCGCAAGCTGAAGAAACTGGGTAACCTGAAGGCACAGGATGAGGTGGAGGGAGCCAGCTCATCCAGCCCCACGGAGGAGCAAGCTCCCAAGCTGGTGATGACACGCATTGATGGCTACGAGTGCCAGCCCATCTTCCTCAATGTCCTGGAGGCCATTGAGCCCGGTGTGGTGTGTGCTGGCCACGACAACAGCCAGCCTGACTCCTTCTCCAACCTGCTGACCAGCCTGAATGAGCTTGGGGAGAGGCAGCTGGTCTACGTGGTCAAATGGGCAAAGGCCCTGCCAGGATTTCGCAACCTNCATGTGGATGACCAGATGTCAATAATCCAGTACTCTTGGATGGGCCTGATGGTGTTTGCTATGGGGTGGAGATCCTTCACCAATGTGAATTCCAGAATGCTTTACTTNGCTCCAGACCTGGTCTTCAACGAGTACCGCATGCACAAATCCAGGATGTACAGCCAGTGCATCAGGATGAGGCACCTCTCCCAGGAATTTGGGTGGCTTCAGATCACACCCCAGGAGTTCCTCTGTATGAAGGCTCTCCTCTTCTTCAGTATTATTCCAGTGGATGGCCTGAAGAACCAGAAGCTCTTTGATGAGCTCCGCATGAATTACATTAAGGAACTTGACCGCATCATTGCCTGCAAGAGGAAGAACCCCACCTCCTGCTCCCGGAGGTTTTACCAGCTCACCAAGGTCCTGGACTCTGTGCATCCGATTGCCAAGGACCTGCATCAGTTTACATTTGATCTCCTAATCAAGGCACACATGGTGAGCGTGGACTACCCGGAAATGATGGCCGAGATCATCTCTGTGCAGGTTCCNNNNATCCTGTCTGGAAAAGTCAAGCCTATCTACTTCCACGCACAGTGA
>ENSTGUT00000002888_zebrafinch
CCTGCCGATGCCTGGTACCCACCGGGCCGGGCGCCCTTCGCCGCCCCCGCCCCCGGCATCAAGAGCGAGCTGCAGCCCTGGGTCGAGGGCTACGCCGGCGCTTACGGCGACCTCCGGTTGGAGACTGGCCGTGAGCATGTCCTGCCCATTGACTATTACTTCCCACCTCAGAAGACCTGTCTGATCTGTGGGGATGAAGCGTCCGGGTGCCACTACGGAGCCCTCACATGTGGGAGCTGCAAAGTGTTCTTCAAACGGGCAGCTGAAGGTAAGCAGAAGTACCTCTGTGCCAGCAGGAATGACTGCACCATCGACAAATTCCGACGGAAAAACTGCCCCTCGTGCCGCCTGCGGAAGTGCTACGAGGCCGGGATGACTCTCGGAGCCCGCAAGCTGAAGAAACTGGGTAACCTGAAGGCACAGGACGACATGGAGGGAGCCAGCTCGTCCAGCCCAACGGAGGAGCAAACTCCCAAGCTGGTGATGACGCGCATTGACGGCTACGAGTGCCAGCCCATCTTCCTCAACGTCCTGGAGGCCATCGAGCCTGGTGTGGTGTGTGCTGGCCACGACAACAGCCAGCCTGACTCCTTCTCCAACCTGCTGAGCAGCCTCAATGAGCTTGGGGAGCGGCAGCTGGTCTACGTGGTCAAATGGGCAAAGGCCCTGCCGGGATTTCGCAACCTGCATGTGGACGACCAGATGTCAATAATCCAGTACTCTTGGATGGGCCTGATGGTGTTTGCTATGGGGTGGAGATCCTTCACCAATGTCAATTCCAGGATGCTGTACTTCGCTCCAGACCTGGTCTTCAATGAGTACCGCATGCACAAATCCAGGATGTACAGCCAGTGCATCAGGATGCGGCACCTCTCCCAGGAATTTGGGTGGCTTCAGATCACACCCCAGGAGTTCCTCTGTATGAAGGCTCTCCTCTTCTTCAGTATTATTCCAGTGGACGGCCTGAAGAACCAGAAGCTCTTTGATGAGCTCCGCATGAATTACATTAAGGAGCTTGACCGTATCATTGCCTGCAAGAGGAAGAACCCCACCTCCTGCTCCCGGAGGTTTTACCAGCTCACCAAAGTCCTGGACTCCGTGCATCCGATTGCCAAGGACCTGCATCAGTTTACATTTGATCTCCTAATCAAGGCACACATGGTGAGCGTGGACTACCCAGAAATGATGGCTGAGATCATCTCTGTGCAGGTTCCCAAGATCCTGTCTGGAAAAGTCAAGCCTATCTACTTCCACGCACAGTGA
>ENSTGUT00000002921_common_whitethroat_W
AATGGCGAGAATTTCTGCATTCTGGACGAGCAGAGGTTTGCCAAGGAGCTGCTCCCCAAGTACTTCAAACACAACAATATCTCCAGCTTCATACGGCAGCTCAACATGTATGGTTTCAGGAAGGTGATTGCTCTGGAGAATGGTATCATTACAGCAGAGAAAAGCTCAGTCATTGAGTTCCAGCACCCTTTCTTCAAGCAAGGGAAGGCACATTTACTGGAAAACATCAAGCGCAAGGTGTCTGCAGTGAGAACTGAGGATCTCAAGGTCTGCACAGAGGATTTGCACAAAGTCCTGTCTGAGGTGCAGGAGATGAGAGAGCAGCAGAACAACATGGATGTCAGGCTGGCTAACATGAAGAGAGAAAATAAGGCCCTGTGGAAAGAAGTGGCAGTTCTAAGGCAGAAGCACAGTCAACAACAGAAGCTGCTGTCTAAGATTCTTCAATTTATACTAGGTCTGATGCGAGGAAATTATATTGTTGGGGTCAAAAGAAAAAGGTCTCTCACNGATGCTGCGGGTGCNNNNCCCTCCAAGTACAGTCGTCAGTATGTCCGCATCCCTGTGGAGAATGGCCAAGCTATGGCTTTTTCTGAACATAGTGCAGATGAAGAGGATGGAAATGGTACAGGTCTGATAATCCGAGATATCACTGACACNCTGGAAAATGCCACCAATGGCCTCCTTGCTGTGGCACACACAAGTGGCAGAGCCAGAGAGCCACAGGCAGCCGTGGATCCTGGCTTACCTCTTTTTCAAGTATCACAGCCAAGTGAGTTAAATTGTGCAGAACTTGTCCATTCAGTTCCTATAAATGATGTCAGCAAATCCAGNNNNNTAGGCACAGCTGATGTGGAGCTCCACACTGCACAGCCAAATGCTCCAGAGGACCCCGTGTCAGTAATTGACTCCATCTTAAATGAGAGCAGCTCTGGAAACCAAAATGATCCTTTGCTGGACAGNNNNGAAATTCAGGATTTTCTGAACTGCATCGATGCCAGCCTTGAAGAGCTCCAAGCAATGCTGTCAGGGAAACAGTACAACTTTGGGGCCGAAGCGTTCAGCGACACATTTAATCTGGAGCTGCCAGCCCTGGATATGAGCTTGATGGAAACTCCCCCTGGTATTGAAAATATGGCAAACTTGGCAGAGAGCACTGAAGGTCTAGGAGCAAGTGAGAGGGAAACAGCAGGAAACAAAGGTGGGCAGGAAACTGAGTGCTGTGGCAACTCCACACTCTNTGAAAACTGTATATTGAAATGGANNNNNNNNAGNNNNNNNNNTTGCTCNNNNNNTCTTCCCTCCTCCTTTCACATCTAA
>ENSTGUT00000002921_common_whitethroat_Z
AATGGCGAGAATTTCTGCATTCTGGATGAGCAGAGGTTTGCCAAGGAGCTGCTCCCCAAGTACTTCAAACACAACAATATCTCCAGCTTTATACGGCAGCTCAACATGTATGGTTTCAGGAAGGTGATTGCTCTGGAAAATGGTATCATTACAGCAGAGAAAAGTTCAGTCATTGAGTTCCAGCACCCTTTCTTCAAGCAAGGGAAGGCACATTTACTGGAAAACATCAAGCGCAAGGTGTCTGCAGTGAGGACTGAGGATCTCAAGGTCTGCACAGAGGATTTGCACAAAGTCCTGTCTGAGGTGCAGGAGATGAGAGAGCAGCAGAACAACATGGATGTCAGGCTGGCTAACATGAAGAGAGAAAATAAGGCCCTGTGGAAAGAAGTGGCAGTTCTAAGGCAGAAGCACAGTCAACAACAGAAGCTGCTGTCTAAGATTCTTCAATTTATACTAAGTCTGATGCGAGGAAATTATATTGTTGGGGTCAAAAGAAAAAGGTCTCTCACNGATGCTGCGGGTGCCTCACCCTCCAAGTACAGTCGTCAGTATGTCCGCATCCCTGTGGAGAGTGGCCAAGCTATGGCTTTTTCTGAGCATAGTGCAGATGAAGAGGATGGAAATGGTTCAGGTCTGATAATCCGAGATATCACTGACACNCTGGAAAATGCCACCAATGGCCTCCTTGCTGTGGCACACACAAGTGGCAGAGCCAGAGAGCCACAGGCAGCCGTGGATCCTGGCTTACCTCTTTGTCAAGTGTCACAGCCAAGTGAGTTAAACTGTGCAGAACCTGTCCCATCAGTTCCTATGAACGATGTCAGCAAATCCAGNNNNNTAGGCACAGCTGCTGTGGAGCTCCACACTGCACAGCCAAATGCTCCAGAGGACCCCGTGTCAGTAATTGACTCCATCTTAAATGAGAACAGCTCTGGAAACCAAAATGATCCTTTGCTGGACAGNNNNGAAATTCAGGATTTTCTGAACTGCATCGATGCCAGCCTTGAAGAGCTCCAAACAATGCTGTCAGGGAAGCAGTACAACTTCGGTGCCGAAGCGTTCAGCGACACATTTAATCCGGAGCTGCCAGCCCTGGATATGAGCTTGATGGAAACTCCTCCTGGTATTGAAAATATGGCAAACTTGGCAGAGGGCACTGAAGGTCTGGGAGCAAGTGAGAGGGAAACAACAGGAAGCAAAGGTGAGCAGGAAGGAAACACAGTGCTGTGGTACCTCCACACTCTTTGA
>ENSTGUT00000002921_zebrafinch
AATGGCGAGAATTTCTGCATTCTGGATGAGCAGAGGTTTGCCAAGGAGCTGCTCCCCAAGTACTTCAAACACAACAATATCTCCAGCTTCATACGGCAGCTCAACATGTATGGTTTCAGGAAGGTGATTGCTCTGGAGAATGGTATCATTACAGCAGAGAAAAGCTCAGTCATTGAGTTCCAGCACCCTTTCTTCAAGCAAGGGAAGGCACATTTACTGGAAAACATCAAGCGCAAGGTGTCTGCAGTGAGAACTGAGGATCTCAAGGTCTGCACAGAGGATTTGCACAAAGTCCTGTCTGAGGTGCAGGAGATGAGAGAGCAGCAGAACAACATGGATGTCAGGCTGGCTAACATGAAGAGAGAAAATAAGGCCCTGTGGAAAGAAGTGGCAGTTCTAAGGCAGAAGCACAGTCAACAACAGAAGCTGCTGTCTAAGATTCTTCAATTTATACTAAGTTTGATGCGAGGAAATTATATTGTTGGGGTCAAAAGAAAAAGGTCTCTCACAGATGCTGCGGGTGCTTCACCCTCCAAGTACAGTCGCCAGTATGTCCGCATCCCTGTGGAGAGTGGCCAGGCTATGGCTTTTTCTGAACATAGTGCAGCTGAAGAGGATGGAAATGGTACAGGTCTGATAATCCGAGATATCACTGACACCCTGGAAAATGCCACCAATGGCCTCCTTGCTGTGGCACACACAAGTGGCAGAGCCAGAGAGCCACAGGCAGCTCTAGATCCTGGCTTACCTCTTTGTCAAGTATCACAGCCAAGTGAGTTAAGTTGTGCAGAGCCTGTCCCATCAGTTGCTGTAAACGATGTCACCAAATCCAGCGAAATAGGCACGGCTGCTGTGGAGCTCCACACTGCACAGCCAAATGCTCCAGAGGACCCCGTGTCAGTAATTGACTCCATCTTGAATGAGAACAACCCTGGAAACCAAAATGATCCTTTGCTGGACAGAGAGGAAATTCAGGATTTTCTGAACTGCATCGATGCCAGCCTTGAAGAGCTCCAAACAATGCTGTCAGGGAAGCAGTACAACTTTGGTGCCGAAGCGTTCAGTGACACATTTAATCCGGAGCTGCCAGCCCTGGATATGAACTTGATGGAAACTCCCCCTGGTATTGAAAATATGGCAAACTTGGCAGAGAGCACTGAAGGTCTGGGAGCAAGTGAGAGGGAAACAGCAGGAAGCAAAGGTGGGCAGGAAACTGAGCTCTGTGGCAGCTCCACTCTCTTTGAAAACTGTGTATTGAAATGGAATTGTTGTAGCCTATAG
>ENSTGUT00000002932_common_whitethroat_W
ACCTTCATCCTGGATGAGCAAGTGCAGCTAACNNNNGACCTGCAGACCCAGGAAAGACATCTGATTTTGTTCAGTGATGTGCTGGTCATTGCTAAATCCAAATCCTTCTCCAGCCTGAAGCTGAAAAAGAAAGTGCATCTGAGTGAAGTGTGGACAGGCACCTGTCTCAGNAAAGTGACAGAGAAAAAGATGAGTCCTGAGAATTCGTTTGTCATTGACTGGCCTATCACCAACTATATTGTCACCTTCAGCTCAGCTGATGTGAAGGAACGATGGCTGTCAGCATTACTGTGGCATATCAATGAGGTAAAACAAAATGAGTATCTGAAGAATCTGACCCTTCAGATCANNNNNNNNGATGGTGACAACTGTTCTTCTACTNNNNCAGTCAATGTGTCCAATGTGGAAACTGCAGANAGTGTGATGAAGAAGACCCTTCTACAGCTTGGGCTCCCTGGCAGGACCAGTGAACACCACCTCTGGCTTGTCTCAGGAAAAGATGAGCCTGCTTGCCCTCTCATTGGGCATGAGCATCCCTTCAGCATTGCCTTGAGCCGTCTCCGGGACTCTGCTGACCAGCAACAAAGAACCAACAATAACACTCTCCTGGCTGATGGGACAGAGGCTTCCTTCCTTGCTCAGTGCCTAAAGGAAAAACAGTGTCAGTTTGTCCTGAAACCCAGACTCCAAGCTCCAATGCAACTAAGGAGAGAGTCACTGCAGAAACACACCAAGAGGACAAAGTCCTTGATTGACTGGGCCCTGCGCTGCAGCAGCAGCACTCCCACAGGCAGCCCTCCTTCACAGTCACCTACCACACCACAGAAACTCTTCAGCCTGTCCCTGTCCTCTGTCTGTCCTGACGGAATCCTTGCAAAGCCAATCATGGATATGCTGCTCCTCTTGTACCATGAAGGTCCCTCCACTAGGAGGCATTTTCAGACGTTCTGCCAATGCCAAGACTTGCAAGGAGTTGAAAGAGAAGCTGAACTCTGGAGATGA
>ENSTGUT00000002932_common_whitethroat_Z
ACCTTCATCCTGGATGATCGAGTGCAACTAACNNNNGGCCTGCAGACCCAGGAAAGACATCTGATTTTGTTCAGTGATGTGCTGGTCATTGCCAAATCCAAATCCTCCTCCAGCCTGAAACTGAAAAAGCAAGTGCATCTGAGTGAAGTGTGGACTGGCACCTGTCTCAGCGAAGTGACAGAGAAAAAGATGAGTCCTGAGAATTCGTTTGTCATTGGCTGGCCTATCACCAACTATGTTGTCACCTTCAGCTCAGCTGATGTGAAGGAACGATGGCTGTCAGCATTACTGTGGCATATCAATGAGGTAAAACAAAATGAGTATCTGAAGAATCTGACCCTTCAGATTGNNNNNNNNGATGATGACAGCTGTTCTTCTACTNNNNCAGTCAATGTGTCCAATGTGGAAACTGCAGAGAGTGTGATGAAGAAGACCCTTCTACAGCTTGAGCTCCCTGGCAGGACCAGTGAACACCACCTCTGGGTGGTCTCAGGAAAAGATGAGCCTGCTTACCCTCTCATTGGGCACGAGCATCCCTTCAGCATCGCCTTGAGCTGCCTCCGGGACTCTGCTGACCAGCAACAAAGAACCAACAATAACACTCTCCTGGCTGATGGGACACAGGCTTCCTTCCTTGCTCAGCTCCCAAAGGAAAAACAGTGTCAGTTTGTCCTGAAACCCAGACTCCAAGCTCCCATGCAGCTGAGGAGAGAGTCCCTGCAGAAACACACCAAGAGGAAGAAGTCCTTGATTGACTGGGCTCTGCGCCGTAGCACCAGCACTCCCACGGGCAGCCCTCCTTCACAGTCACCTACCACACCACGGAAACTCTTTGGCCTGTCCCTGTCCTCTGTCTGTCCTGATGGAATCCTTCCCAAGCCAATCATGGATATGCTGCTCCTGTTGTACCATGAAGGTCCCTCTACTAGGGGCATTTTCAGACGTTCTGCCAATGCCAAGACTTGCAAGGAATTGAAAGAGAAGCTGAATTCTGGAGATGATGTTCAGGTGGATGGAGAGTCAGTCTTTGTGGCTGCAGCTGTCATCACGGATTTTCTCCGAAATATACCTGACAGTGTTCTATCCTCAGACATGCACGGACAGTGGATGGAAGCTGTGGACACAGAAAATCGGGCACATAAAATTAAAGCTATCAAAAGTCTCGTCAGCCAGCTTCCAGAGGCCAACCTCATCTTACTCAGACACCTCTTTGGAGTCCTCCATCATATTGAGCAGAATTCTGGAGTGAATCAGATGAATGCCTTTAACCTGGCTCTCTGCATAGCACCCAATATGCTGTGGCTACCAAGTCCCACTGGGCCTGAAGAGGAGAGTCGGTCTACAAAGAAGGTGGCCTNGTTAGTGCAGTTTNTGATTGAAAACTCAGGAGAGATTTTTGGGGGTGATATTGCTTCCTTGTTC
>ENSTGUT00000002932_zebrafinch
ACCTTCATCCTGGACGAGCGAGTGCAGCTAACAGTGGGCCTGCAGACCCAGGAAAGACATCTGATTTTGTTGAGTGATGTGCTGGTCATTGCCAAGTCCAAATCCTCCTCCAGCCTGAAGCTGAAAAAGCAAGTGCATCTGAGTGAAGTGTGGACTGGCACCTGTCTCAGCGAAGTGACAGAGAAAAAGATGAGTCCTGAGAATTCATTTGTCATTGGCTGGCCTGTCACCAACTATGTTGTCACCTTCAGCTCAGCTGATGTGAAGGAACGATGGCTGTCAGTGTTACTGAGGCATATCAATGAAGTAAAGCAAAATGAGTATCTGAAGAATCTGACCCTTCAGATTGTTGTGCTGGATGATGACAACTGTTCTACTACTGCAGTCAACGTGTCCAATGTGGAAACTGCAGAGAGTGTGATGAAGAAGACCCTTCTACAGCTTGGGCTCCCTGGCAGGACCAGTGAACACCACCTCTGGGTGGTCTCAGGAAAAGATGAGCCTGCTTACCCTCTCATTGGGCACGAGCATCCCTTCAGCATCGCCTTGAGCTGTCTCCGTAACCCTGCTGACCAGCAACAAAGAACCAACAACAACACTCTCCTGGCTGATGGGACAGAGGCTTCCTTCCTTGCTCAGCTCCCAAAGGAAAAACAGTGTCAGTTTGTCCTGAAACCCAGACTCCAAGCTCCAATGCAGCTGAGGAGAGAGTCACTGCAGAAACACACCAAGAGGAAGAAGTCCTTGATTGACTGGGCCCTGCGCCGCAGCACCAGCACCCCCACGGGCAGCCCTCCTTCCCAGTCACCTACCACACCACGGAAACTCTTCGGCCTGTCCCTGTCCTCTGTCTGTCCTGACGGAATCCTTCCCAAGCCAATCATGGATATGCTGCTCCTCTTGTACCATGAAGGTCCCTCTACTAGGGGTATTTTCAGACGTTCTGCCAATGCCAAGACTTGCAAGGAATTGAAAGAGAAGCTGAACTCTGGAGATGATGTTCAGGTGGATGGAGAGTCAGTCTTTGTGGCTGCAGCTGTCATCACGGATTTTCTCCGAAATATACCTGACAGTGTTCTATCCTCAGACATGCACGGACTGTGGATGGAAGCTGTGGACAAAGAAAATCGGGCACATAAGATTGAAGCTATCAAAAGTCTCGTCAACCAGCTTCCAGAGGCCAACCTCATCTTACTCAGACACCTCTTTGGAGTCCTCCATCACATTGAACAGAATTCTGGAGTGAATCAGATGAATGCCTTTAACCTGGCTCTTTGCATAGCACCCAATATGCTCTGGCTACCGAGTCCCACTGGGCCTGAAGAGGAGAGCCGGTCTACCAAGAAGGTGGCCTTGTTAGTGCAGTTTCTGATTGAAAACTCAGGAGAGATTTTTGGGGGTGATATTGCTTCCTTGTTC
>ENSTGUT00000002949_common_whitethroat_W
ATGTATGGTGTGAACTACTTCAGCATTAAGAACAAGAAAGGCTCTGAGCTCTGGCTAGGTGTAGATGCTCTTGGACTCAACATTTATGAGCAGAATGATAGGCTAACACCNAAAATTGGATTCCCTTGGAGTGAGATCAGAAATATCTCNTTCAATGACAAGAAATTTGTTATTAAGCCTATTGACAAGAAAGCACCAGACTTTGTATTCTATGCCCCTCGGTTACGGATTAACAANNNNNNNNTGGCACTTTGCATGGGGAACCACGAGCTCTACATGCGCAGACGTAAACCAGACACCATTGAGGTGCAGCAGATGAAGGCGCAGGCTCGGGAAGAGAAACATCAGAAACAGATGGAGAGCATTAGAGCCCTGCTGGAGAATGAGAAGAAAAAGAGAGAGTTGGCAGAAAAGGAGAAGGAGAAGATNGANCGTGAGAAGGAGGAGCTGATGGAGAGACTGAAGCAAATTGAGGAGCAAACCAAGAAAGCTCAGCAAGAATTGGAAGAACAGACTCGAAGAGCTCTGGAGCTGGAACAGGAGAGAAAACGAGCCCAGGAGGAAGCAGAGAAACTGGCTAAGGAACGTAGAGAAGCAGAAGAGGCAAAGGANGCCCTATTGAGAGCATCTCATGATCAACAAAAGACCCAGGAACAGTTGGCTGCTGAGATGGCAGAACTCACAGCTAGGATCACACAGCTGGAGCTGGCCAGGCAGAAGAAGGAGAGTGAGGCACAGGAGTGGCAGCATAAGGCACAGAGGGTGCAGGAGGACCTAGAGAAGACCAAAGAGGAGTTGAAGACTGCCATGAGCACCCCTCATGTCACTGAACCCATGCACTCTGAGAANGAGCATGATGATGAGCAGGATGAGAATGCAGCAGAAGCCAGTGCTGAGTTACGGTCAGAGGCCACCATCAAGGACCGCAGTGAGGAGGAGCGCACCACTGAAGCAGAGAANNNNNNNNGGGTCCAGAAACACTTGAAGGCTCTTTCCTCAGAGCTGGCAAANGCTCGGGATGAAACCAAGAAGACAGCAAATGATATGATCCACGCTGAGAACATGCGCCTAGGCCGAGACAAGTACAAGACCCTCCGTCAGATCCGGCAGGGTAACACCAAGCAGCGCATTGATGAGTTTGAGTCCATGTGA
>ENSTGUT00000002949_common_whitethroat_Z
ATGTACGGTGTGAACTACTTCAGCATTAAAAACAAGAAAGGCTCTGAGCTCTGGCTAGGTGTAGATGCTCTTGGACTCAACATTTATGAGCAGAATGATAGGCTAACACCGAAAATTGGATTCCCTTGGAGTGAGATCAGAAATATCTCATTCAATGACAAGAAATTTGTTATTAAGCCTATTGACAAGAAAGCACCAGACTTTGTATTCTATGCCCCTCGGTTACGGATTAACAANNNNNNNNTGGCACTTTGCATGGGGAACCACGAGCTCTACATGCGCAGACGTAAGCCAGACACCATTGAGGTGCAGCAGATGAAGGCGCAGGCTCGGGAAGAGAAACATCAGAAACAGATGGAGAGCATCAGAGCCCTGCTGGAGAATGAGAAGAAGAAGAGGGAGTTGGCAGAAAAGGAGAAGGAGAAGATNGAGCGTGAGAAGGAGGAGCTGATGGAGAGACTCAAGCAAATTGAGGAGCAAACCAAGAAAGCTCAGCAAGAATTGGAAGAACAGACCCGCAGAGCTATGGAGCTGGAACAGGAGAGAAAACGAGCTCAAGAGGAGGCAGAGAAACTGGCTAAGGAACGTAGAGAAGCAGAAGAGGCAAAGGANGCCCTATTGAGAGCATCTCATGATCAACAAAAGACCCAGGAACAGTTGGCTGCTGAGATGGCAGAACTCACAGCTAGGATCACACAGCTGGAGCTGGCCAGGCAGAAGAAGGAGAGTGAAGCACAGGAGTGGCAGCATAAGGCACAGAGGGTGCAGGAGGACCTAGAGAAGACCAAAGAGGAGTTGAAGACTGCCATGAGCACCCCTCATGTCACTGAACCCATGCACTCTGAGAACGAGCATGATGATGAGCAGGATGAGAATGCAGCAGAAGCCAGTGCTGAGTTACGGTCAGAGGCCACCATCAAGGACCGCAGTGAGGAGGAGCGCACCACTGAAGCAGAGAAGAATGAGCGGGTCCAGAAACACTTGAAGGCNCTTTCCTCAGAGCTGGCAAANGCTCGGGATGAAACCAAGAAGACAGCAAATGATATGATCCACGCTGAGAACATGCGCCTAGGCCGAGACAAGTACAAGACCCTCCGTCAGATCCGGCAGGGTAACACCAAGCAGCGCATTGATGAGTTTGAGTCCATGTGA
>ENSTGUT00000002949_zebrafinch
ATCAGTGTGCGTGTTACCACCATGGATGCTGAGCTGGAGTTTGCCATCCAGCCCAACACCACGGGGAAGCAACTCTTTGATCAGGTTGTCAAGACAATTGGTTTGCGAGAGGTCTGGTTTTTTGGACTTCAGTATCAAGACACCAAGGGTTTCTCGACATGGCTAAAATTGAACAAAAAGGTAACAGCACAGGATGTACGTAAAGAAAGCCCCCTGCTTTTCAAATTCCGTGCCAAGTTCTACCCAGAAGATGTGGCAGAAGAGCTGATCCAGGACATCACACAGCGCCTTTTCTTTCTCCAAGTGAAGGAGGCAATTCTGAATGATGACATTTACTGTCCCCCAGAAACAGCTGTTCTTCTGGCTTCTTATGCCGTCCAGTCCAAATATGGAGACTTCAACAAAGATGTGCACAAGTCTGGCTACCTTGCTAGTGATAAACTGCTCCCTCAGAGGGTTTTGGAGCAGCACAAGCTTAACAAGGACCAGTGGGAGGAGAGGATCCAGGTTTGGCATGAGGAACATCGAGGAATGATTAGGGAAGATGCTGTCTTGGAGTACCTGAAAATTGCACAGGATTTGGAAATGTACGGTGTGAACTACTTCAGCATTAAGAACAAGAAAGGCTCTGAGCTCTGGCTAGGTGTAGATGCTCTTGGACTCAACATTTATGAGCAGAATGATAGGCTAACACCGAAAATTGGATTCCCCTGGAGTGAGATCAGAAATATCTCATTCAATGACAAGAAATTTGTTATTAAGCCTATTGACAAGAAAGCACCAGACTTTGTATTCTATGCACCTCGGTTACGGATTAACAAACGAATCCTGGCACTTTGCATGGGGAACCACGAGCTCTACATGCGCAGACGTAAACCAGACACCATCGAGGTGCAGCAGATGAAGGCACAGGCTCGGGAGGAGAAACATCAGAAACAGATGGAGAGCATCAGAGCCCTGCTGGAGAATGAGAAGAAGAAGAGGGAGTTGGCAGAAAAGGAGAAAGAGAAGATTGAGCGTGAGAAGGAGGAGCTGATGGAGAGACTCAAGCAAATTGAGGAGCAAACCAAGAAAGCTCAGCAAGAATTGGAAGAACAGACCCGCAGAGCTCTGGAGCTGGAACAGGAGAGAAAACGAGCTCAGGAGGAAGCAGAGAAACTGGCTAAGGAACGTAGAGAAGCAGAAGAGGCAAAGGAGGCCCTATTGAGAGCATCCCATGACCAACAAAAGACCCAGGAACAGTTGGCTGCTGAGATGGCAGAACTCACAGCTAGGATCACACAGCTGGAGCTGGCCAGGCAGAAGAAGGAGAGCGAGGCGCAGGAGTGGCAGTATAAGGCACAGAGGGTGCAGGAGGACCTAGAGAAGACCAAAGAGGAGTTGAAGACTGCCATGAGTACTCCTCATGTCACTGAACCCATGCACTCTGAGAATGAGCATGATGATGAGCACGATGAGAATGCAGCAGAAGCCAGCGCTGAGCTCCGGTCAGAGGCCACCATCAAGGACCGCAGCGAGGAGGAACGCACCACTGAAGCAGAGAAAAATGAGAGGGTCCAGAAACACTTGAAGGCTCTTTCCTCAGAGCTGGCAAACGCTCGGGATGAAACGAAGAAGACAGCCAACGACATGATCCACGCTGAGAACATGCGCCTGGGCCGAGACAAGTACAAGACCCTGCGTCAGATCCGGCAGGGTAACACCAAGCAGCGCATCGACGAGTTCGAGTCCATG
>ENSTGUT00000002964_common_whitethroat_W
ATGACAGCCTGGTCTATGGTAGGGAAGCTGAAAATGGAGAAGAGGCACTTCAGAGAAGACAGAAATGTGGAACAAGACGCGAGGGAATGCAGTGCTGAATCTGAGGAATGGACGAGCTCAGAAAGTGAGCCTGAGCAACCATACTTCAGAAACAGTGCTCAGTGGAGAGAAAAGGAGGTTTCCACCAAACTGCATCGGCCNCTCTGCCGGTCCCCATGTCTGGATTGCCCAAGTTTTTCACAGAGCAGTATCACACAAGACTTGAAGTTAGATGAATGCAAAACAAATTTGGACAAGGAATACCAAGCTAAAATGGATTTTGCTTTAAAGCTTGGGTATGCAGGAGATCAAATCCAGGCTGTACTGAACAAGTTGGGAGCAGATGCGCTCATCAATGATGTTCTAGCAGAGCTTGTGAGACTTGGCAACAAAAGTGAATCAGAGGGACAAAGCACTGCCAGCAGTACCACTGGTTCTCTGGTGCCAAGAGGCCCTTGTCCAAAGGAAATAGCAAGCCCTGAATTGTCACTGGAAGATGAAGTGGTGGATAACAGTGATAACTTGAGGCCAATTGTCATTGATGGAAGCAATGTTGCTATGAGCCATGGGAACAAAGAAGGATTTTCCTGCCGGGGAATTCAACTAGCTGTTGATTGGTTTCTGGAAAAAGGACATAAAGATATTACTGTGTTTGTACCTGCATGGAGAAAAGAACAGTCTCGACCTGATGCACCAATTACAGATCAAGAAATCTTNCATAAATTGGAGAAAGAAAAAATTCTTGTTTTCACCCCATCTCGAAGAGTTCAGGGAAGAAGAGTCGTTTGCTATGATGATCGATTCATAGTAAAACTTGCTTTCGACTCAGATGGCATCATTGTGTCAAATGATAACTANNNNGATCTTCAAAATGAAAAACCAGAATGGAAGAAGTTCATAGAGGAGCGGCTGCTAATGTATTCTTTTGTGAATGACAAATTTATGCCTCCAGATGATCCTTTAGGACGCCATGGTCCAAGCCTTGAAAATTTCTTAAGAAAAAGGCCAGTTATTCCTGAACATAAGAAACAACCGTGTCCTTATGGTAAAAAGTGCACCTATGGGCACAAATGTAAATATTACCACCCAGAACGTGCAAACCAGCCTCAAAGGTCAGTAGCGGATGAGCTTCGAATAAGTGCCAAATTATCTGCTGTGAAAACTATGAGTGAGGGAGCCTTGGCCAAATGTGGCACAGGGCCNTCCAGCTCCAAAGGAGAAATCAGTTCTGAAGTGAAACGCATTGCCCCAAAACGTCAGTCAGATCCAAGCATTAGGTCAGTAGCTGTGGAGCCTGAGGAAAAGTTATCAGCAGCCCGGAAGTCCGAGGCCAGCTCTGTCCCGTCTCTGGTTTCTGCATTAAGTGTACCAACGCTCCCTCCACCAAAAAGCCATGCAGCTGGTGCATTAAATACTCGTTCTGCAAGCAGTCCGGTGCCAGGTTCCTCACAGTTCGTACATCAGAAATCCTCACTGGAACATATGTCCAGTGTGCAATATCCTCCTATACTAGTCACCAATAGCCATGGCACCTCAGTTAGCTATATTGACCAGTATCCTAAATATGAGTCACTGGGGGACCATGGCTATTACTCNTTACTCAGTGATTTCTCCAACTTAAGCATAAGTAGTATCCGTAACTCAGATTATTACGGGGCTGATATGGACCAGGGGATGTATTCTAGAAACTCAAGCCCCTGTCCTGACAATTGCTTAAGCCATACAAGTAATGATTCTTATTCCTCTTACGATGACTTGTATCTGGGTATAGCAGATGCCAGTCCAGAAGACAATGTGAAGAGCCACAGACTGCCATCGAAAAATCGTCTTCAGCCTTTCCCTCATGGTTACCATGAAGCCTTAAATAGAGGTCAGAGTTACGGAACTGAAGAGCCTAAGCAATCCCTTCGGAAACAGTCACTTTCCCACTTAGGCCTCCGTGCCCAGCATCCCACTGTTGGAGCACGGTCCAGTTGTCCAGGAGAATACCCTGTGCCTCAAAATGTTCATCCATCAACTGCACAACCAAGCCGTGCCTTGGTGATGACAAGAATGGACAGCATTTCTGACTCACGGCTTTATGAAAGTAACCCCACAAGGCAGAGACGACCACCTCTCTGTCGAGAGCAGCACGCCAGCTGGGATCCATTACCCTGTGCATCAGACTCTTACACCTACCACTTGTATCCACTGAGTAACAACCTCATGCAGCCATGTTATGAACCTGTCATGGTAAGAAGCATGCCTGAGAAGATGGAGCAACTCTGGAGAAATCCCTTGATTGGGATATGTGGTGAGTCACGGGAACCTCATATCATCCCAGAACATCAGAATCAAACATACAAGAACCTCTGCAATATTTTCCCTCCAAGCGTTGTCCTTTCTGTGATGGAAAAGAATCCTCACATGACAGATGCACAACAGCTGGCAGCTATGATTGTTGCCAAATTAAGAACAGAGCGT
>ENSTGUT00000002964_common_whitethroat_Z
ATGACGGCCTGGTCTATGGTAGGGAAGCTGAAAATGGAGAAGAGGCACTCCAGAGAAGACAGAAATGTGGAACAAGACGCGGGGGAATGCAGTGCTGAATCTGAGGAATGGACGAGCTCAGAAAGTGAACCTGAGCAACCATACTTCAGAAGCAATGCTCAGTGGAGAGAAAAGGAGGTTTCCACCAAACCGCATCGGCCACTCTGCCGGTCCCCATGTCTGGATCGCCCAAGTTTTTCACAAAGCAGTATCACACAAGACTTGAAGCTAGATGAATGCAAAACAAATTTGGACAAGGAATACCAAGCTAAAATGGATTTTGCTTTAAAGCTTGGGTATGCAGGAGATCAGATCCAGGCTGTACTGAATAAGTTGGGAGCAGATGCGCTCATCAATGATGTTCTAGCAGAGCTTGTGAGACTTGGCAACAAAAGTGAATCAGAGGGACAAAGCACTGCCAGCAGTACCACTGGTACTCTGGTGCCAAGAGGCCCTTGCCCAAAGGAAATAGCAAGCCCTGAATTGTCACTGGAAGATGAAGTGGTGGATAACAGTGATAACTTGAGGCCAATTGTCATTGATGGAAGCAATGTTGCTATGAGCCATGGGAACAAGGAAGGCTTTTCCTGCCGGGGAATTCAACTAGCTGTTGATTGGTTTCTGGAAAAAGGACATAAAGATATCACTGTGTTTGTACCTGCATGGAGAAAAGAACAGTCTCGACCTGATGCACCAATTACAGATCAAGAAATCTTACGTAAATTGGAGAAAGAAAAAATTCTTGTTTTCACCCCATCTCGAAGAGTTCAGGGAAGAAGAGTAGTTTGCTATGATGATCGATTCATAGTAAAACTTGCTTTCGACTCAGATGGCATCATTGTGTCCAATGATAACTATCGGGATCTTCAAAATGAAAAACCAGAATGGAAGAAGTTCATAGAGGAGCGGCTGCTAATGTATTCTTTTGTGAATGACAAATTTATGCCTCCAGATGATCCTTTAGGACGCCATGGTCCAAGCCTTGAAAATTTCTTAAGAAAAAGGCCAGTTATTCCTGAACATAAGAAACAACCGTGTCCTTATGGTAAAAAGTGCACCTATGGGCACAAATGTAAATATTACCACCCAGAACGTGCAAACCAGCCTCAAAGGTCAGTAGCGGATGAGCTTCGAATAAGTGCCAAATTATCTGCTGTGAAAACTATGAGTGAGGGAGCCTTGGCCAAATGTGGCACAGGGCCATCCAGCTCCAAAGGAGAAATCAGTTCTGAAGTGAAACGCATTGCCCCAAAACGTCAGTCAGATCCAAGCATTAGGTCAGTAGCTGTGGAGCCTGAGGAAAAGTTATCAGCAGCCCGGAAGTCCGAGGCCAGCTCTGTCCCGTCTCTGGTTTCTGCATTAAGTGTACCAACGCTCCCTCCACCAAAAAGCCATGCAGCTGGTGCATTAAATACTCGTTCTGCAAGCAGTCCGGTGCCAGGTTCCTCACAGTTCGTACATCAGAAATCCTCACTGGAACATATGTCCAGTGTGCAATATCCTCCTATACTAGTCACCAATAGCCATGGCACCTCAGTTAGCTATATTGACCAGTATCCCAAATATGACTCACTGGGGGACCATGGCTATTACTCCTTACTCAGTGATTTCTCCAACTTAAGCATAAGTAGTATCCGTAACTCAGATTATTACGGGGCTGATATGGACCAGGGGATGTATTCTAGAAACTCAAGCCCCTGTCCTGACAATTGCTTAAGCCATACAAGTAATGATTCTTATTCCTCTTACAATGACTTGTATCTGGGTGTAGCAGATGCCAGTCCAGAAGACAATGTGAAGAGCCACAGACTGCCATCGAAAAATCGTCTTCAGCCTTTCCCTCATGGTTACCATGAAGCCTTAAATAGAGGTCAGAGTTACGGAACTGAAGAGCCTAAGCAATCCCTTCGGAAACAGTCAGTTTCCCACTTAGGCCTCCATGCCCAGCATCCTGCTGTTGGAGCACGGTCCAGTTGTCCAGGAGAATACCCTGTGCCTCAAAATGTTCATCCATCAACTGCACAACCAAGCCGTGCCTTGGTGATGACAAGAATGGACAGTATTTCTGACTCACGGCTTTATGAAAGTAACCCCACAAGGCAGAGACGACCACCTCTCTGTCGAGAGCAGCACGCCAGCTGGGATCCATTACCCTGTGCATCAGACTCTTACACCTACCACTCGTATCCACTGAGTAACAACCTCATGCAGCCATGTTATGAACCTGTCATGGTAAGAAGCATGCCTGAGAAGATGGAGCAACTCTGGAGAAATCCCTGGATTGGGATATGTGGTGAGCCACGGGAACCTCATATCATCCCAGAACATCAGTATCAAACATACAAGAACCTCTGCAATATTTTCCCTCCAAGCGTTGTCCTTTCTGTGATGGAAAAGAATCCCCACATGACAGATGCACAACAGCTGGCAGCTATGATTGTTGCCAAATTAAGAACAGGGCGT
>ENSTGUT00000002964_zebrafinch
ATGACGGCCTGGTCTATGGTAGGGAAGCTGAAAATGGAGAAGAGGCACTCCAGAGAAGACAGAAATGTGGAGCAAGATGTGGGGGAATGCAGTGCTGAATCTGAGGAATGGACGAGCTCAGAAAGTGACCCTGAGCAACCATACTTCAGAGGCAGTACTCAGTGGAGAGAAAAGGAGGTTTCCACCAAACCACATCGGCCGCTCTGCCGGTCCCCATGTCTGGATCGCCCAAGTTTTTCACAGAGCAGTATCACACAAGACTTGAAGCTAGATGAATGCAAAACAAATTTGGACAAGGAATACCAAGCTAAAATGGATTTTGCTTTAAAGCTTGGGTATGCGGGAGATCAGATCCAGGCTGTACTGAATAAGTTGGGAGCAGATGCACTCATCAATGATGTTCTAGCAGAGCTTGTGAGACTTGGCAACAAAAGTGAATCAGAGGGACAAAGCACTGCCAGCAGTACCACTGGTACTCTGGTGTCAAGAGGCCCTTGCCCGAAGGAAATAGCAAGCCCTGAATTGTCACTGGAAGATGAAGTGGTGGATAACAGTGATAACTTGAGGCCAATTGTCATTGATGGAAGCAATGTTGCTATGAGCCATGGGAACAAAGAAGGATTTTCCTGTCGGGGAATTCAACTAGCTGTTGATTGGTTTCTGGAAAAAGGACATAAAGATATCACTGTGTTTGTACCTGCATGGAGAAAAGAACAGTCTCGACCTGATGCACCAATTACAGATCAAGAAATCTTACGTAAATTGGAGAAAGAAAAAATTCTTGTTTTCACCCCATCTCGAAGAGTTCAGGGAAGAAGAGTAGTTTGCTATGATGATCGATTCATAGTAAAACTTGCTTTTGACTCAGATGGCATCATTGTGTCAAATGATAACTATCGAGATCTTCAGAATGAAAAACCAGAATGGAAGAAGTTCATCGAGGAGCGGCTGCTAATGTATTCTTTTGTGAATGACAAATTTATGCCTCCAGATGATCCTTTAGGACGTCATGGTCCAAGCCTTGAAAATTTCTTAAGAAAAAGGCCAGTTATTCCTGAACATAAGAAACAACCGTGTCCTTATGGTAAAAAGTGCACCTATGGGCACAAATGTAAATATTACCACCCAGAACGTGCAAACCAGCCTCAAAGGTCAGTAGCGGATGAGCTTCGAATAAGTGCCAAATTATCTGCTGTGAAAACTATGAGTGAGGGAGCCTTGGCCAAATGTGGCACAGGGCCATCCAGCTCCAAAGGAGAAATCAGTTCTGAAGTGAAACGCATTGCCCCAAAACGTCAGTCAGATCCAAGCATTAGGTCAGTAGCTGTGGAGCCTGAGGAAAAGTTATCAGCAGCCCGGAAGTCCGAGGCCAGCTCTGTCCCGTCTCTGGTTTCTGCATTAAGTGTACCAACGCTCCCTCCACCAAAAAGCCATGCAGCTGGTGCATTAAATACTCGTTCTGCAAGCAGTCCGGTGCCAGGTTCCTCACAGTTCGTACATCAGAAATCCTCACTGGAACATATGTCCAGTGTGCAATATCCTCCTATACTAGTCACCAATAGCCATGGCACTTCAGTTAGCTATATTGACCAGTATCCCAAATATGAGTCACTGGGGGACCATGGCTATTACTCCTTACTCAGTGATTTCTCCAACTTAAGCATAAGTAGTATCCGTAACTCAGATTATTACGGGGCTGATATGGACCAGGGGATGTATTCTAGAAACTCAAGCCCCTGTCCTGACAATTGCTTAAGCCATACAAGTAATGATTCTTATTCCTCTTACAATGACTTGTATCTGGGTGTAGCAGATGCCAGTCCAGAAGACAATGTGAAGAGCCACAGACTGCCATCGAAAAATCGTCTTCAGCCTTTCCCTCATGGTTACCATGAAGCCTTAAATAGAGGTCAGAGTTACGGAACTGAAGAGCCTAAGCAATCCCTTCGCAAACAGTCAGTTTCCCACTTAGGCCTACATGCCCAGCATCCAGTTGTTGGAGCACGGTCCAGTTGTCCAGGAGAATACCCTGTGCCTCAAAATGTTCATCCATCAACTGCACAACCAAGCCGTGCCTTGGTGATGACAAGAATGGACAGCATTTCTGACTCACGGCTTTATGAGAGTAACCCTACAAGGCAGAGACGACCACCTCTGTGTCGAGAGCAGCACGCCAGCTGGGATCCATTACCGTGTGCGTCAGACTCGTACACTTACCACTCGTATCCACTGAGTAACAACCTCATGCAGCCATGTTATGAACCTGTCATGGTAAGAAGCATGCCTGAAAAGATGGAACAACTCTGGAGAAATCCCTGGATTGGGATCTGTGGTGAGCCACGGGAACCTCATATCATCCCAGAACATCAGTATCAAACATACAAGAACCTCTGCAATATTTTCCCTCCAAGCATTGTCCTTTCTGTGATGGAAAAGAATCCCCACATGACAGATGCACAGCAGCTGGCAGCTATGATTGTTGCCAAATTAAGAACGGGGCGT
>ENSTGUT00000002969_common_whitethroat_W
ATGGCAGATGAGCAAGAAATAATGTGCAAACTCGAGAGCATCAAGGAGATCAGGAATAAGACTTTGCAGATGGAAAAAATAAAGGCAAGACTGAAAGCAGAATTTGAAGCCCTGGAGTCTGAGGAGAGGCACCTGAAAGAATATAAACAGGAGATGGACCTGCTTCTGCAAGAGAAGATGGCCCACGTGGAGGAGCTGCGACTGATCCACGCTGACATTAATGTGATGGAGAACACTATCAAGCAGTCTGAGAACGATCTTAACAAGCTCTTGGAATCTACTCGCNGGCTCCANGAGGAGTACAAGCCCCTNAAGGAGCACATAGATGCCCTGAGAATGACTCTGGGGTTGCAGAGGCTGCCAGACCTATGTGAAGAGGAAGAGAAACTGTCCCTTGACTACTTTGAAAAACAGAAAGCAGAATGGCAGACAGAACCACAGGAGCCTCCCATCCCAGAGTCTCTGGCTGCAGCTGCAGCAGCTGCCCAACAGCTGCAAGTGGCCAGGAAGCAAGACACCAGACAGACAGCAACTTTCAGACAGCAGCCACCTCCAATGAAGGCATGTTTGTCATGTCACCAACAAATCCATCGGAATGCGCCCATATGTCCACTCTGCAAAGCAAAGAGCCGNTCTCGGAANCCCAAAAAACCCAAGAGGAAACAGGATGAGTGA
>ENSTGUT00000002969_common_whitethroat_Z
ATGGCAGATGAGCAAGAAATAATGTGCAAACTCGAGAGCATCAAGGAGATCAGGAATAAGACTTTGCAGATGGAAAAAATAAAGGCAAGACTGAAAGCAGAATTTGAAGCCCTGGAGTCTGAGGAGAGGCACCTGAAAGAATATAAACAGGAGATGGACCTGCTGCTGCAAGAGAAGATGGCCCACGTGGAGGAGCTGCGACTGATCCACGCTGACATTAATGTGATGGAGAACACTATCAAGCAGTCTGAGAACGATCTTAACAAGCTCTTGGAATCTACTCGCCGGCTCCACGAGGAGTACAAGCCCCTNAAGGAGCACGTAGATGCCCTGAGAATGACTCTGGGGTTGCAGAGGCTGCCAGACCTATGTGAAGAGGAAGAGAAACTGTCCCTTGACTACTTCGAAAAGCAGAAAGCAGAATGGCAGACAGAACCACAGGAGCCTCCCATCCCAGAGTCTCTGGCTGCAGCTGCAGCAGCTGCCCAACAGCTGCAAGTGGCCAGGAAGCAAGACACCAGACAGACAGCAACTTTCAGACAGCAGCCACCTCCAATGAAGGCATGTTTGTCGTGTCACCAACAAATCCATCGGAATGCGCCCATATGTCCACTCTGCAAAGCAAAGAGCCGNTCTCGGAATCCCAAAAAGCCCAAGAGGAAACAGGATGAGTGA
>ENSTGUT00000002969_zebrafinch
ATGGCAGATGAGCAAGAAATAATGTGCAAACTCGAGAGCATCAAGGAGATCAGGAATAAGACTTTGCAGATGGAAAAAATAAAGGCAAGACTGAAAGCAGAATTTGAAGCCCTGGAGTCTGAGGAGAGGCACCTGAAAGAATATAAGCAGGAAATGGACCTGCTGCTGCAGGAAAAGATGGCTCACGTGGAGGAGCTGCGACTGATCCACGCTGACATTAATGTGATGGAGAATACTATCAAGCAGTCTGAGAATGATCTTAACAAGCTCTTGGAATCCACTCGCCGGCTCCACGAGGAGTACAAGCCCCTAAAGGAGCACGTAGATGCCTTGAGAATGACTCTGGGTTTGCAGAGGCTGCCTGACCTATGTGAAGAGGAAGAGAAACTGTCCCTTGACTACTTTGAAAAGCAGAAAGCAGAGTGGCAGACAGAGCCACAGGAGCCTCCCATCCCAGAGTCTCTGGCTGCAGCTGCAGCAGCTGCCCAACAGCTGCAGGTGGCCAGGAAGCAAGATACCAGACAGACAGCAACTTTCAGACAGCAGCCACCTCCAATGAAGGCATGTTTGTCGTGTCACCAACAAATCCATCGGAACGCCCCCATATGTCCCCTCTGCAAAGCAAAGAGCCGATCTCGGAATCCCAAAAAGCCCAAGAGGAAACAGGATGAATGA
>ENSTGUT00000002971_common_whitethroat_W
GTGCTAAGAACAGAAGAAAGGCAAAGATTGGCCAGGGAGCGTAGAGAAGAGCGGGAAAAGCAACATGCTGCCAAAGAGACACAAATCCTTGAAAAGGAGAGAAAAGCAAAACTCCAGTATGAAAAACAGTTAGAAGAAAGGCAGAGAAAGCTAAAAGAAATGAAGCAAAAAGAGGAACAACGGAGGGCAGCAGTAGAAGAAAAGAGGAAACAAAAAATAGANGAGGAAAAGGAGCGCTATGAGGCAGTTCTGCATCGCACCTTGGAACGGAATCAGCGGCTGGAAACACGACAGAAGAGATGGTCATGGGGNNNNTCTGTCACTCCAGACTCAGAAGGCAAAACAGCAAGGTCCAGCAAATGNTCGCCTTCCATAGCCAACCTCAAACAGGCAGAGGCTGCTGTGAGCAAATGCCTGTCGTCATCTGCAGCTCTTCCAAATGCCTCAGATCGAACTCGTTGCTCCCAGCTCAGTCCCCTGGACAGTAGCGTAATCAGCCGCCTCCTGGCCCCCACACAGGCCTCCCTAGCTAGGAGTAAAAGTGCTGCTACCTTGTCAGCTGATGTGCTAAGAACAGAAGAAAGGCAAAGATTGGCCAGGGAGCGTAGAGAAGAGCGGGAAAAGCAACATGCTGCCAAAGAGACACAAATCCTTGAAAAGGAGAGAAAAGCAAAACTCCAGTATGAAAAACAGTTAGAAGAAAGGCAGAGAAAGCTAAAAGAAATGAAGCAAAAAGAGGAACAACGGAGGGCAGCAGTAGAAGAAAAGAGGAAACAAAAAATAGANGAGGAAAAGGAGCGCTATGAGGCAGTTCTGCATCGCACCTTGGAACGGAATCAGCGGCTGGAAACACGACAGAAGAGATGGTCATGGGGNNNNTCTGTCACTCCAGACTCAGAAGGCAAAACAGCCAGCAAATGNTCGCCTTCCATAGCCAACCTCAAACAGGCAGAGGCTGCTGTGAGCAAATGCCTGTCGTCATCTGCAGCTCTTCCAAATGCCTCAGATCGAACTCGTTGCTCCCAGCTCAGTCCCCTGGACAGTAGCGTAATCAGCCGCCTCCTGGCCCCCACACAGGCCTCCCTAGCTAGGAGTAAAAGTGCTGCTACCTTGTCAGCTGAT
>ENSTGUT00000002971_common_whitethroat_Z
ATGCTAAGAACAGAAGAAAGGCAAAGACTGGCCAGGGAGCGTAGAGAAGAGCGGGAAAAGCAACATGCTGCCAAAGAGACACAGATCCTTGAAAAGGAGAGAAAAGCAAAACTCCAGTATGAAAAACAGTTAGAAGAAAGGCAGAGAAAGCTAAAAGAAATGAAGCAAAAAGAGGAACAACGGAGGGCAGCAGTAGAAGAAAAGAGGAAACAAAAAATAGAAGAGGAAAAGGAGCGCTATGAGGCAGTTCTGCATCGCACCTTGGAACGGAATCAGCGGCTGGAAACACGACAGAAGAGATGGTCATGGGGNNNNTCTGTCACTCCAGACTCAGAAGGCAAAACAGCAAGGTCCAGCAAACGCTCGCCCTCCACAGCCAACCTCAAACAGGCAGAGGCTGCTGTGAGCAAATGCCTGTCGTCATCTGCAGCTCTTCCAAATGCCTCAGATCGAACTCGTCGCTCCCAGCTCAGTCCCCTGGACAGTAGCGTAATCAGCCGCCTCCTGGCCCCCACACAGGCCTCCCTAGCTAGGAGTAAAAGTGCTGCTGCTGCCTTGTCGGCTGATATGCTAAGAACAGAAGAAAGGCAAAGACTGGCCAGGGAGCGTAGAGAAGAGCGGGAAAAGCAACATGCTGCCAAAGAGACACAGATCCTTGAAAAGGAGAGAAAAGCAAAACTCCAGTATGAAAAACAGTTAGAAGAAAGGCAGAGAAAGCTAAAAGAAATGAAGCAAAAAGAGGAACAACGGAGGGCAGCAGTAGAAGAAAAGAGGAAACAAAAAATAGAAGAGGAAAAGGAGCGCTATGAGGCAGTTCTGCATCGCACCTTGGAACGGAATCAGCGGCTGGAAACACGACAGAAGAGATGGTCATGGGGNNNNTCTGTCACTCCAGACTCAGAAGGCAAAACAGCCAGCAAACGCTCGCCCTCCACAGCCAACCTCAAACAGGCAGAGGCTGCTGTGAGCAAATGCCTGTCGTCATCTGCAGCTCTTCCAAATGCCTCAGATCGAACTCGTCGCTCCCAGCTCAGTCCCCTGGACAGTAGCGTAATCAGCCGCCTCCTGGCCCCCACACAGGCCTCCCTAGCTAGGAGTAAAAGTGCTGCTGCTGCCTTGTCGGCTGAT
>ENSTGUT00000002971_zebrafinch
ATGCTAAGAACAGAAGAACGGCAAAGACTGGCCAGGGAGCGTAGAGAAGAGCGGGAAAAGCAACATGCTGCCAAAGAGACACAGATCCTTGAAAAGGAGAGAAAAGCAAAACTCCAGTATGAAAAACAGTTAGAAGAAAGGCAGAGAAAGCTAAAAGAAATGAAGCAAAAAGAGGAACAACGGAGGGCAGCAGTAGAAGAGAAGAGGAAACAAAAAATAGAGGAGGAAAAGGAGCGCTATGAAGCAGTTCTGCATCGCACCTTGGAACGGAGTCAGCGGCTGGAAACGCGACAGAAGAGATGGTCGTGGGGAGGGTCTGTAACTCCAGACTCAGAAGGCAAAACAGCAAGGTCCAGCAAACGCTCGCCCTCCACAGCCAACCTCAAACAGGCAGAGGCTGCCGTGAGCAAATGCCTGTCCTCGTCTGCAGCTCTTTTGAATGCCTCAGATCGAACTCGTCGCTCCCAGCTCAGTCCCCTGGACAGTAGCGTAATCAGCCGCCTCCTGGCCCCCACACAGGCCTCCCTAGCTAGGAGTAAAAGTGCTGCTACCTTGTCGGCTGAT
>ENSTGUT00000002976_common_whitethroat_W
GCAGGGCCTGGCAGCTACACCGTGGGCACCATGTCGGAGCGCTTCGACTGCCACTACTGCCGCGACCCGCTGCAGGGCAAGAAGTACGTGCAGAAGGAGGGGCGGCACTGCTGCGTCAAGTGCTTTGAGAAGTTCTGTGCCAACACCTGCACCGAGTGCAAGAAACCCATCGGGGCNGACTCCAAGGAGCTGCATTTCAAGAACCGCTACTGGCACGACAACTGCTTCCGCTGCTTCAAGTGCTACACATCCCTGGTCAACGAGCCCTTCATGCTGCGGGAGAACAACAAGGTTTGGTGCAGCAACTGCACTGCTGCTGAGGATGCACCCAGGTGTAAGGGCTGCTTCAAGCCCATTATTGCAGGAGACCTAACTGTTGAGTACAAGAAGATGGTCTGGCACAAGGACTGCTTCACCTGCAGCCAGTGCAAGCAAGTGATTGGATCTGGAAGCTTCTTCCCCAAGGGNNNNNNNTTCTACTGTGTCTCCTGCCATGAGCACAAGTTTGCCAAGAGCTGCGCTAAGTGCAAGAANCCCATCACTTCTGGAGGCCTCACTTACCAGGAACAGCCTTGGCATTCCGAGTGTTTCATTTGCTCCAACTGCAAGAAGCAACTGGGTGGGAAGCGCTTCACAGCTGTGGAGGATCAGTTTTACTGTGTTGAATGCTACAAGGAGTGTGTTGCCAAAAAATGTGCTGGATGCAAGAATCCTATTACAGGATTTGGAAGAGGAACCAGTGTGGTTAACTANNNNGATGAATCCTGGCATGATTACTGTTTCAAATGCACAAAGTGTGCCCGTGGTCTGGCCAACAAGCGCTTTGTTTGCCATAATGGAAAAATTTATTGTGCTGAGTGTCCCAAACGACTGTAA
>ENSTGUT00000002976_common_whitethroat_Z
GCAGGGCCTGGCAGCTACACCGTGGGCACCATGTCGGAGCGNTTCGACTGCCACTACTGCCGCGACCCGCTGCAGGGCAAGAAGTACGTGCAGAAGGAGGGGCGGCACTGCTGCGTCAAGTGCTTCGAGAAGTTCTGCGCCAACACCTGCACCGAGTGCAAGAAACCCATCGGGGCNGACTCCAAGGAGCTGCATTTCAAGAACCGCTACTGGCACGACAACTGCTTCCGCTGCTTCAAGTGCTACACATCCCTGGTCAACGAGCCCTTCATGCTGAGGGAGAACAACAAGGTTTGGTGCAGCAACTGCACTGCTGCTGAGGATGCACCCAGGTGTAAGGGCTGCTTCAAGCCCATTATTGCAGGAGACCAAAATGTTGAGTACAAGAAGATGGTCTGGCACAAGGACTGCTTCACCTGCAGCCAGTGCAAGCAAGTGATTGGATCTGGGAGCTTCTTCCCCAAGGGNNNNNNNTTCTACTGTGTCTCCTGCCATGAGCACAAGTTTGCCAAGACCTGTGCTAAGTGCAAGAACCCCATCACTTCTGGAGGCCTCACTTACCAGGAACAGCCTTGGCATTCCGAGTGTTTCATTTGCTCCAACTGCAAGAAGCAACTGGGTGGGAAGCGCTTCACAGCTGTGGAGGATCAGTTTTACTGCGTTGAGTGCTACAAGGAGTGTGTTGCCAAGAAGTGTGCTGGATGCAAGAATCCTATTACAGGATTTGGAAGAGGAACCAGTGTGGTTAACTATGAAGATGAATCCTGGCATGATTACTGTTTCAAATGCACAAAGTGTGCCCGTGGTCTGGCCAACAAGCGCTTTGTTTGCCATAATGGAAAGATTTATTGTGCTGAGTGTCCCAAACGACTGTAA
>ENSTGUT00000002976_zebrafinch
GCAGGGCCTGGCAGCTACACCGTGGGCACCATGTCGGAGCGCTTCGACTGCCACTACTGCCGTGACCCCTTGCAGGGCAAGAAGTACGTGCAGAAGGAGGGGCGGCACTGCTGCGTCAAGTGCTTCGACAAGTTCTGCGCCAACACCTGCATCGAGTGCAAGAAACCCATCGGGGCCGACTCCAAGGAGCTGCATTTCAAGAACCGCTACTGGCACGACAGCTGCTTCCGCTGCTTCAAGTGCTACACGTCCCTGGTCAACGAGCCCTTCATGCTGAGGGAGAACAACAAGGTTTGGTGCAGCAACTGCACTGCTGCTGAGGATGCACCCAGGTGTAAGGGCTGCTTCAAGCCCATTATTGCAGGAGACCAAAATGTTGAGTACAAGAAGATGGTCTGGCACAAGGACTGCTTCACCTGCAGCCAGTGCAAGCAAGTGATTGGATCTGGGAGCTTCTTCCCCAAGGGTGATGACTTCTACTGTGTCTCCTGCCATGAGCACAAGTTTGCCAAGACCTGTGCTAAGTGCAAGAATCCTATCACTTCTGGAGGCCTCACTTACCAGGAACAGCCTTGGCATTCCGAGTGTTTCATTTGCTCCAACTGCAAGAAGCAACTGGGTGGGAAGCGCTTCACAGCTGTGGAGGATCAGTTTTACTGTGTCGAGTGCTACAAGGAGTGTGTTGCCAAGAAGTGTGCTGGATGCAAGAATCCTATTACAGGATTTGGAAGAGGAACCAGTGTGGTTAACTACGAGGATGAATCCTGGCACGATTACTGTTTCAAATGCACAAAGTGTGCCCGTGGTCTGGCCAACAAGCGCTTTGTTTGCCATAATGGAAAAATTTATTGTGCTGAGTGTCCCAAACGACTGTAA
>ENSTGUT00000003008_common_whitethroat_W
CTGGNGGAGGAGATCGTGTCCGAGAAGGCGGCGGAGGAGAGTCACCGTCAGGACAGCGCCAACCTGCTCGTCTTCATCCTGCTGCTCACCCTCACCATCCTCACCATCTGGCTCTTCAAGCACCGCCGCGCTCGCTTCCTCCACGAGACCGGACTGGCCATGATCTACGGTGTNCTGGTTGGTGTGGTCCTACGCTACGGCATCCACGTCCCCAGCGANNNNAACAACGTCACNCTGAGCTGCCAAGTGCAGACCAGCCCAGCCACGCTGCTGGTGAACGTCAGTGGGAAGTTCTATGAGTACACCCTGAAGGGGGAAATCAGTGCCCAGGAGCTCAACAATGTCCAGGATAATGAGATGCTGAGAAAGGTGACTTTTGATCCTGAAGTATTCTTCAACATTTTGCTTCCTCCCATTATATTTTATGCAGGCTACAGCTTGAAAAGGAGGCACTTCTTCAGAAACTTGGGATCCATTCTGGCATANGCTTTCCTNGGCACTGCCATTTCCTGCCTGGTGATTGGATCTGTCGTGTATGGCTGTGTGGCGCTGATGAAAGTCACTGGGCAGCTNGGGGGAGATTTCTACTTCACTGACTGCCTCCTGTTTGGGGCCATCGTGTCAGCCACTGACCCAGTGACTGTCCTTGCCATATTCCATGAACTCCAGGTCGATGTTGAGCTGTATGCCCTTCTCTTTGGCGAAAGCGTCCTCAATGATGCCGTTGCCATAGTGCTGTCTTCCTCAATAGTTGCGTATCAGCCAGCGGGTGACAACAGCCACACGTTTGATGTCACAGCAATGTTCAAGTCCATCGGGATCTTCCTGGGGATATTCAGTGGATCTTTTGCAATGGGAGCAGCTACTGGAGTTGTGACAGCTTTAATATCCTTTTNNNTTTTCACCAAACTTCGGGAGTTCCCGTTGCTGGAGACTGGCTTGTTTTTCTTGATGTCCTGGAGCACNTTCCTGCTGGCTGAAGCTTTTGCTTCTCTCAGTGTGGTGGCTGTGCTCTTCTGTGGGATCACACAGGCCCATTATACCTATAACAACTTATCTACGGAGTCTCAACACAGAACTAAGCAGTTGTTTGAGCTTCTGAATTTCTTGGCAGAAAACTTCATCTTCTCCTACATGGGACTTGCACTGTTCGCCTTCCAGAACCATGTCTTNNNNCCTACCTTTGTGGTGGGAGCCTTTCTTGCTATCTTCCTAGGAAGAGCTACCAATATATACCCATTGTCATTTTTACTGAATTTGGGGAGAAGAAATAAGATTGGAATGAATTTGCANCACATGATGATGTTTGCTGGTANNNNNNNNCATCCTTCCTCTGACCATGTGGCCCATTGGCACTTCCTTGNNCCCGAGAANCTGGAAATATTCCTTATTCANCTCCTCTTATGGGNNNTGTCTGGAGGGAAGGCTGGGCAGGAGGGGACTCAGTGGGTCGGTGTGGACGCGGATCAGGAGAACATGGATGTCCCAGAGAGCGAGAGGAGGAGCACGAAGGCTGAAAGCGCTTGGCTTTTCCGCATGTGGTACAACTTTGACCACAACTATCTGAAGCCTCTCCTGACACACAGTGGNCCCCCNCTGACCACCACACTCCCAGGGTGCTGTGGGCCTGTTGCCCGGTGCCTGACGAGCCCGCAGGCATACGAGAATCANGAGCAGCTGAAGGACGATGACTCNGACCTCATTCTGAACGATGGGGACATCAGCCTGACNNNNGGGGACTCCNCGGTGAACACTGACTTGGTGGCATCCAGCGGCACGTCCCAGCGGTTTGTGAGGAACAGCTCAGAGGATGCCCTGGACCGGGAGCTGGCTTTTGGGGACCATGAACTCGTGATCCGGGGAACACGCCTGGTCCTGCCCATGGACGACTCGGAGCCCCCGTCAAACGTCCTGGATAACGCGAGACACGGTCCGGCATAA
>ENSTGUT00000003008_common_whitethroat_Z
CTGGNGGAGGAGATCGTGTCCGAGAAGGCGGCGGAGGAGAGTCACCGTCAGGACAGCGCCAACCTGCTCGTCTTCATCCTGCTGCTCACCCTCACCATCCTCACCATCTGGCTCTTCAAGCACCGCCGCGCTCGCTTCCTCCACGAGACCGGGCTGGCCATGATCTACGGTGTCCTGGTTGGTGTGGTCCTGCGCTACGGCATCCACGTCCCCAGCGACGTCAACAACGTCACCCTGAGCTGCCAGGTGCAGACCAGCCCGGCCACGCTGCTGGTGAACGTCAGTGGGAAGTTCTATGAGTACACCCTGAAGGGGGAAATCAGTGCCCAGGAGCTCAACAACGTCCAGGATAATGAGATGCTAAGAAAGGTGACTTTTGATCCTGAAGTATTCTTCAACATTTTGCTTCCTCCCATTATATTTTATGCAGGCTACAGCTTGAAAAGGAGGCACTTCTTCAGAAACTTGGGATCCATCCTGGCATATGCTTTCCTNGGCACTGCCATTTCCTGCCTGGTGATAGGCTCTGTCGTGTACGGCTGCGTGGCGCTGATGAAAGTCACTGGGCAGCTNGGGGGAGATTTCTACTTCACTGACTGCCTCCTGTTTGGGGCCATCGTGTCAGCCACTGACCCAGTGACTGTCCTTGCCATATTCCATGAACTCCAGGTCGATGTTGAGCTGTATGCCCTTCTCTTTGGCGAAAGCGTCCTCAATGATGCCGTTGCCATAGTGCTGTCTTCCTCAATAGTTGCGTATCAGCCAGCGGGTGACAACAGCCACACGTTTGATGTCACAGCAATGTTCAAGTCCATCGGGATCTTCCTGGGGATATTCAGTGGATCTTTTGCAATGGGAGCAGCTACTGGAGTTGTGACAGCTTTAATATCCTTTTCACTTTTCACCAAACTTCGGGAGTTCCCGTTGCTGGAGACTGGCTTGTTCTTCTTGATGTCCTGGAGCACGTTCCTGCTGGCTGAAGCTTTTGCTTCTGTCAGTGTGGTCGCTGTGCTCTTCTGTGGGATCACACAGGCCCATTATACCTATAACAACTTATCTACAGAGTCCCAACACAGAACAAAGCAGTTGTTTGAGCTTCTGAATTTCTTGGCAGAAAACTTCATCTTCTCGTACATGGGACTTGCACTGTTCACCTTCCAAAACCATGTCTTTAACCCTACCTTTGTGGTGGGAGCCTTTCTTGCTATCTTCCTAGGAAGAGCTGCCAATATATACCCATTGTCATTTTTACTGAATTTGGGGAGAAGAAATAAGATTGGAACGAATTTGCAGCACATGATGATGTTTGCTGGTANNNNNNNNCATCCTTCCTCTAACCATGTGGCCCACTGGCACTTCCTTGNNCCTGAGAANCTGGAAATATTCCTTATTCANCTCCTCTTATGGGNNNTGTCTGGAGGGGAGGCTGGGCAGGAGGGAACTCAGTGGGTCGGTGTGGACGCGGATCAGGAGAACGTGGGTGTCCCGGAGAGCGAGAGGAGGAGCACGAAGGCTGAAAGCGCTTGGCTGTTCCGCATGTGGTACAACTTCGACCACAACTATCTGAAGCCTCTCCTGACACACAGTGGNCCCCCNCTGACCACCACACTCCCAGGGTGCTGTGGGCCTGTTGCCCGGTGCCTGACGAGCCCACAGGCATACGAGAATCAAGAGCAGCTGAAGGACGATGACTCCGACCTCATTCTGAACGACGGGGACATCAGCCTGACNNNNGGGGACTCCACGGTGAACACCGACTCGGTGGCGTCCAGCGCCGCGTCCCGGCGGTTCGTGGGGAACAGCTCGGAGGACGCCCTGGACCGGGAGCTGGCTTTTGGGGACCATGAACTCGTGATCCGGGGAACACGCCTGGTCCTGCCCATGGACGACTCGGAGCCCCCGTCAAACGTCCTGGATAACGCGAGACACGGTCCGGCATAA
>ENSTGUT00000003008_zebrafinch
CTGGTGGAGGAGATAGTGTCCGAGAAGGCGGCGGAGGAGAGTCACTCTCAGGCCAGCACCACCCTGCTCGTTTTCATCGAGCTGCTCACCCTCACCATCCTCGCCATCGGGCTGTTCAAGCACCGCCGCGATCGCTTCCTTCACGAGACCGGGCTGGCCATGATGTACGGTGTCCTGGTTGGCGTGGTCCTGCGCTACGGCATCCACGTCCCCAGCGATGTGAACAACGTCACCCTGAGCTGCCAAGTGCAGAGCAGCCCGGCCACCCTGCTGGTGAACGTCAGTGGCAAGTTCTATGAGTACACCCTGAAGGGGGAAATCAGTGCCCAGGAGCTCAACAACGTCCAGGATAATGAGATGCTGAGGAAGGTGACTTTTGATCCTGAAGTATTCTTCAACATTTTGCTTCCCCCCATTATATTTTATGCAGGCTACAGCTTGAAAAGGAGGCACTTCTTCAGAAACTTGGGATCCATCCTGGCATATGCTTTCCTCGGCACTGCCATTTCCTGCCTGGTGATTGGCTCTGTGGTGTACGGCTGCGTGGCGCTGATGAAAGTCACTGGGCAGCTCGGGGGAGATTTCTACTTCACTGACTGCCTCCTGTTTGGGGCCATCGTGTCAGCCACTGACCCAGTGACTGTCCTTGCCATATTCCATGAGCTCCAGGTCGATGTTGAGCTGTATGCCCTTCTCTTTGGCGAAAGCGTCCTCAATGATGCCGTTGCCATAGTGCTGTCTTCCTCAATAGTTGCGTATCAGCCAGCGGGTGACAACAGCCACACGTTTGATGTCACAGCGATGTTCAAGTCCATCGGGATCTTCCTGGGGATATTCAGTGGATCTTTTGCAATGGGAGCAGCTACTGGAGTTGTGACAGCTTTAATATCCTTTTCACTTTTCACCAAACTTCGGGAGTTCCCCTTGCTGGAGACTGGCTTGTTCTTCTTGATGTCCTGGAGCACGTTCCTGCTGGCTGAAGCTTTTGCTTCTCTCAGTGTGGTGGCTGTGCTCTTCTGTGGGATCACACAGGCCCATTATACCTATAACAACTTATCTACAGAGTCTCAACACAGAACTAAGCAGTTGTTTGAGCTTCTGAATTTCTTGGCAGAAAATTTTATCTTCTCCTACATGGGACTTGCGCTGTTCACCTTCCAGAACCATGTCTTCAACCCTACTTTTGTGGTGGGGGCCTTTCTTGCTATCTTCCTAGGGAGAGCTGCCAATATTTACCCATTGTCATTTTTACTGAATCTGGGGAGAAGAAATAAGATTGGCACGAATTTGCAGCACATGATGATGTTTGCTGGTAGGTTGCTGCATCCTTCTTCTGTCTGTGTGGCCCGTTGGCACTTCCTTGCCTCTGAGAACCTGGAAATATTCCTTATTCAACTCCTCTTCTGGGTGATGTCTGGAGGGGAGGGTGGGCAGGAAGGGACTCAGTGGGTCGGTGTGGACGCGGATCAGGAGAACGTGGGTGTCCCAGAGAGCGAGAGGAGGAGCACGAAGGCTGAAAGCGCTTGGCTTTTCCGCATGTGGTACAACTTCGACCACAACTATCTAAAGCCTCTCCTGACACACAGTGGTCCCCCTCTGACCACCACACTCCCAGGGTGCTGTGGGCCTGTTGCCCGGTGCCTGACGAGCCCTCAGGCGTACGAGAATCAGGAGCAGCTGAAGGACGATGACTCCGACCTCATTCTCAACGACGGGGACATCAGCCTGACGTACGGGGACTCCACGGTGAACACCGACTCGGTGGCGTCCAGCGGCGCGTCCCGGCGCTTCGTGGGGAACAGCGCGGAGGACGCCCTGGACCGGGAGCTGGCTTTTGGGGACCATGAACTCGTGATCCGGGGAACGCGCCTGGTCCTGCCCATGGACGATTCCGAGCCCCCGTCAAACGTCCTGGATAACGCCAGACACGGTCCAGCATAA
>ENSTGUT00000003032_common_whitethroat_W
CAGGCTGGATGGAAGGAAAACCACACAACATTCATGAATGAACTGAAAAACCTTCAGGCTTCAGGACTAACAACCCTTGGTCAGGCACTCAGGTCATCGTTTGACTTGTTAAATCTCAATAGATTAGTGTCTGGAATAGACAATTATGGACAGGGAAGGAATCCATTCTTTTTGGAGCCATCTATTTTGATTACCATTACAGATGGAAACAAACTGACAAATACAGCTGGAGTCCAAGAGGAGCTTCATCTTCCGTTGAACTCTCCCTTGCCTGGAAGTGAACTAACCAAAGAACCATTCCGTTGGGATCAAAGGCTGTTTGCTCTGGTACTGCGTTTGCCAGGAGCTGCATCTGCTGAACCAGAGCAGCTTGGGAGTGTACCTACTGATCAATCTGCTATCACACAAATGTGTGAGGTTACAGGAGGTCGTTCGTACTGCGTTCGGACACAAAGAATGTTGAATCAGTGTTTAGAATCTTTAGTTCAAAAAGTCCAAAGTGGAGTTGTTATCAACTTTGAGAAGTCAGGACCAGACCCAGCTCCTATNGGAGAAGATGGACTTGTTGATTCATCCAGGCCCATCAATTCATTTGCTTCTCAGCCGTGGCATAGTTGTCATAAACTCATTTATGTACGGCCTAACCCTAAAACGGGTGTTCCTGTGGGGCATTGGCCAATCCCAGAATCTTTTTGGCCTGATCAGAATTCACCAACACTGCCTCCACGCACAGCTCACCCTGTGGTGAGGTTCTCCTGTGTGGACTGTGAGCCCATGGTCATAGACAAGCTTCCTTTTGACAAGTATGAGCTTGAGCCTTCACCCCTCACCCAGTACATCTTGGAACGAAAGTCTCCTCATACCTGCTGGCAGGTATTTGTGAGTAGCAGTGGAAAATACAGCGAACTTGGCCACCCGTTTGGGTATTTAAAAGCAAGCACTACTTTAACCTGTGTAAACCTCTTTGTGATGCCTTACAACTACCCTGTTTTACTTCCATTGTTAGATGACTTGTTTAAGGTTCACAAACTTAAGCCAAATCTGAAGTGGCGACAAGCTTTTGACAACTACTTAAAAACAATGCCTCCTTACTACTTACTGCCATTAAAGAAAGCCCTAAGGATGATGGGAGCTCCAAATCTGATATCAGATAATTTAGATTGTGGACTTAGTTACAGTGTTATCTCTTACCTTAAAAAACTCAGCCAACAGACAAAAATAGAATCGGAACGGATAATAGGTTCAGTGGGTAAGAAAGTTCCACAAGAAATTGGAATAAAAGTGAAAAATCACTCCAGTGGCCTCTCCTTGGTACACAGTAGGGATTTTAAACAACTGCTGCAAGGGATCACTGGAGAATCTCCTCTGAGACTGTCAGAAATGAATGTTAAAGAATTTGCTGGATTCCACATTGGACTTTTAAACAAGGATTTGAAACCACAGGCNTTCAGAAATGCATATGATATTCCTCGTTGCAGTCTTCTAGACCAGCTAACTAGAATGAGAACCAATCTTCTGAAAACACACAGGCTTATCTTGGGGCAGGATGAAGACTGCCTTCATAGTGTTCCTGTTGCTCAGATGGGAAATTACCAGGAGTACCTGAAAATGATGCCTTCACCTCTTCGGGAAATTGACCCAGATCAACCAAAAAGGCTCCATACATTTGGCAATCCATTTAAACAGGACAAGAAGGGTATGATGATAGATGAAGCCGATGAGTTTGTGGCTGGGCCCCAGAACAAGATCAAGCGTCCCGGGGAGCCCAACACNCCGGCGTCGCTCAAGAGGCGGCGCAGCATGTCCCCNCTGCTGCGGCGGCCGCAGTCACCGCCCGTCGTCACCAACCACGTGGGTGGCAAGGGGCCGCCCNCTGCTCCTGGCTCCCCCTCCTACCTGAGCCTCAAGGGTGTCCCAGCAAATAAAGGTANACTGNATACCAGTAACAGTGTTGTCCAAGATGGCAATGGAGAGAAGAAAGCAGAAAATTGTCAGTCAATGGAGAAGCAAATTGATGGCGTACCTGTGCAAATGGTTCCTGTGGTTCCAGCTGCTGTGGGAGAGCATGAGATGTTACCCAACGACTTAGACTCCTTACCTGTTGAATTCAATTTTTTAAGTGAAGATGGGTTGGATCATAAACCTGGTACCAATGCTCTTGTTCGAGGGCCTCTGAATTACAGTATGAGTGGAGATGACCAAAAGCGGGCCATGGAGTCTACTTCTGAATCTGTGCCAAATTCCTTTAAAATAACACCTACCATGTTGGAGGGAAACAATGCTGACATCAAAATTAAAGTGATGANNGAGGTTCGCAAGCCTGGAAGAAATTATGAAAAAATATTTTCTCTTCTTGAGGAGGTGCAAGGACCTATGGAAATTCAGAAGTATTTCATTGAATTTGCTATCAAGGAAGCAGCAAGGTTTAAAAAACGGGTCTTAATACAACACTTAGAGAGAATACTAGAGGAACTAGATTTCACCAGCCCACCCAACAGAGTTAATCATGTCAACAGTAGATAA
>ENSTGUT00000003032_common_whitethroat_Z
CAGGCTGGATGGAAGGAAAACCACGCAACATTCATGAATGAACTGAAAAACCTTCAGGCTTCAGGACTAACAACCCTTGGTCAGGCACTCAGGTCATCGTTTGACTTGTTAAATCTCAATAGATTAGTTTCTGGAATAGACAATTATGGACAGGGAAGGAATCCGTTCTTTTTGGAGCCATCTATTTTGATTACCATCACAGACGGAAACAAACTGACAAATACAGCTGGAGTCCAAGAGGAGCTTCATCTTCCATTGAACTCTCCCTTGCCTGGAAGTGAACTAACCAAAGAACCATTCCGTTGGGATCAAAGGCTGTTTGCTCTGGTACTGCGTTTGCCAGGAGCTGCATCTGCTGAACCAGAGCAGCTTGGGAGTGTGCCTACTGATGAATCTGCTATCACACAGATGTGTGAGGTTACAGGAGGTCGTTCCTACTGCGTTCGGACACAACGAATGTTGAATCAATGTTTAGAATCTTTAGTTCAAAAAGTCCAAAGTGGAGTTGTTATTAACTTTGAGAAGTCAGGACCAGACCCAGCTCCTATTGGAGAAGATGGACTTGTTGATTCATCCAGGCCCATCAATTCATTTGCTTCTCAGCCGTGGCATAGTTGTCATAAACTCATTTATGTACGGCCTAACCCTAAAACGGGTGTTCCTGTGGGGCATTGGCCAATCCCAGAATCTTTTTGGCCTGATCAGAATTCACCAACACTGCCTCCACGCACAGCTCACCCTGTGGTGAGGTTCTCCTGTGTGGACTGTGAGCCCATGGTCATAGACAAGCTTCCTTTTGACAAGTATGAGCTTGAGCCTTCACCCCTCACCCAGTACATCTTGGAACGAAAGTCTCCCCATACCTGCTGGCAGGTATTTGTGAGTAGCAGTGGAAAATACAGCGAACTTGGCCACCCGTTTGGGTATTTAAAAGCAAGCACTACTTTAACCTGTGTAAACCTCTTTGTGATGCCTTACAACTACCCTGTTTTACTTCCATTGTTAGATGACTTGTTTAAGGTTCACAAACTTAAGCCAAATCTGAAGTGGCGACAGGCTTTTGACAACTACTTAAAAACAATGCCTCCTTACTACTTACTGCCATTAAAGAAAGCCCTAAGGATGATGGGAGCTCCAAATCTGATATCAGATAATTTAGATTGTGGACTTAGTTACAGTGTTATCTCTTACCTTAAAAAACTCAGCCAACAGACAAAAATAGAATCGGAACGGATAATAGGTTCAGTGGGTAAGAAAGTTCCACAAGAAATTGGAATAAAAGTGAAAAATCACTCCAGTGGCCTCTCCTTGGTACACAGTAGGGATTTTAAACAACTGCTGCAAGGCATCACTGGGGAATCTCCTCTGAGACTGTCAGAAATGAATGTTAAAGAATTTGCTGGATTCCACATTGGACTTTTAAACAAGGATTTGAAGCCACAGGCATTCAGAAATGCGTACGATATTCCTCGTCGCAGTCTTCTAGACCAGCTAACTAGAATGAGAACCAATCTTCTGAAAACACACAGGCTTATCTTGGGGCAGGATGAAGACTGCCTTCATAGTGTTCCTGTTGCTCAAATGGGAAATTACCAGGAGTACCTGAAAATGATGCCTTCACCTCTTCGGGAAATTGACCCAGATCAGCCAAAAAGACTCCATACATTTGGCAATCCATTTAAACAGGACAAGAAGGGTATGATGATAGATGAAGCCGATGAGTTTGTGGCTGGGCCCCAGAACAAGATCAAGCGTCCCGGGGAGCCCAACACGCCGGCGTCGCTCAAGAGGCGGCGCAGCATGTCCCCCCTGCTGCGGCGGCCGCAGTCACCGCCCGTCGTCACCAACCACGTGGGTGGCAAGGGGCCACCCGCTGCTCCTGGCTCCCCCTCCTACCTGAGCCTCAAGGGTGTCCCAGCAAATAAAGGTATACTGGATATCAGTAACAATGTTGTCCAAGATGGCAATGGAGAGAAGAAAGCAGAAAATTGTCAGTCAATGGAGAAGCAGATTGATGGCTTACCTGTGCAAATGGCTCCTGTGGTTCCAGCTGCTGTGGGAGAGGATGAGATGTTACCCAACGACTTAGACTCCTTACCTGTTGAATTCAATTGTTTAAGTGAAGATGGGTTGGATCATAAGCCTGGTGCCAATGCTCTTGTTCGAGGGCCTCTGAATTACAGCGTGAGTGGAGATGACCAAAAGCGGGCCATGGAGTCTACTTCTGAATCTGTGCCAAATTCCTTTAAAATAACACCTACCATGTTGGAGGGAAGCAATGCTGACATCAAAATTAAAGTGATGANNGAGGTTCGCAAGCCNNNNAGAAATTATGAAAAAATATTTTCTCTTCTTGAGGAGGTGCAAGGACCTGTGGAAATTCAGAAGTATTTCATTGAATTTGCTATCAAGGAAGCAGCAAGGTTTAAAAAACGGGTCTTAATACAACACTTAGAGAGAATACTAGAGGAACTAGATTTCACCAGCCCACCCAACAGAGTTAATCATGTCAACAGTAGATAA
>ENSTGUT00000003032_zebrafinch
CAGGCTGGATGGAAGGAAAACCATGCAACATTCATGAATGAACTGAAAAACCTTCAGGCTTCAGGACTAACAACACTTGGTCAGGCACTCAGGTCATCGTTTGACTTGTTAAATCTCAATAGATTAGTGTCTGGAATAGACAACTATGGACAGGGAAGGAATCCGTTCTTTTTGGAGCCATCTATTTTGATTACCATAACAGATGGAAACAAGCTGACAAATACAGCTGGAGTCCAAGAGGAGCTTCATCTTCCATTGAATTCTCCTTTGCCTGGAAGTGAACTAACCAAAGAACCATTCCGTTGGGATCAAAGGCTGTTTGCTCTGGTACTGCGTTTGCCAGGAGCTGCATCTGCAGAGCCAGAGCAGCTTGGGAGTGTGCCTACTGATGAATCTGCTATCACACAGATGTGTGAGGTTACAGGAGGTCGTTCATACTGCGTCCGGACACAAAGAATGTTGAATCAGTGTTTAGAATCTTTAGTTCAAAAAGTCCAAAGTGGAGTTGTTATTAACTTTGAGAAGTCAGGACCAGACCCAGCTCCTATTGGAGAAGATGGACTTGTTGATTCATCCAGGCCCATCAATTCATTTGCTTCTCAGCCGTGGCATAGTTGTCATAAACTCATTTATGTACGGCCTAACCCTAAAACGGGTGTTCCTGTGGGGCATTGGCCAATCCCAGAATCTTTTTGGCCTGATCAGAATTCACCAACACTGCCTCCACGCACAGCTCACCCTGTGGTGAGGTTCTCCTGTGTGGATTGTGAGCCCATGGTCATAGACAAACTTCCTTTTGACAAGTATGAGCTTGAGCCTTCACCCCTCACCCAGTACATCTTGGAACGAAAGTCCCCCCATACCTGCTGGCAGGTATTTGTGAGTAGCAGTGGAAAATACAGCGAACTCGGCCACCCGTTTGGGTATTTAAAAGCAAGCACTACTTTAACCTGTGTAAACCTCTTTGTGATGCCTTACAACTACCCTGTTTTACTTCCATTGTTAGATGACTTGTTTAAGGTTCACAAACTTAAGCCAAATCTGAAGTGGCGACAGGCTTTTGACAACTACTTAAAAACAATGCCTCCTTACTACTTACTGCCATTAAAGAAAGCCCTAAGGATGATGGGAGCTCCAAATCTGATATCAGATAATTTAGATTGTGGACTTAGTTACAGTGTTATCTCTTACCTTAAAAAACTCAGCCAACAGACAAAAATAGAATCGGAACGGATAATAGGTTCAGTGGGTAAGAAAGTTCCACAAGAAATTGGAATAAAAGTGAAAAATCACTCCAGTGGCCTCTCCTTGGTACACAGTAGGGATTTTAAACAACTGCTGCAAGGGATCACTGGGGAATCTCCTCTGAGACTGTCGGAAATGAATGTTAAAGAATTTCCTGGATTCCACATAGGACTTTTAAACAAGGATTTGAAGCCACAGGCATTCAGAAATGCATACGATATTCCCCGTCACAGTCTTCTAGACCAGCTAACTAGAATGAGAACCAATCTTCTGAAAACACACAGGCTTATCTTGGGGCAGGATGAAGACTGCCTTCATAGTGTTCCTGTTGCTCAGATGGGAAATTACCAGGAATACCTGAAAATGATGCCTTCACCTCTTCGGGAAATTGACCCAGATCAACCAAAAAGACTCCATACTTTTGGCAATCCATTTAAACAGGACAAGAAGGGTATGATGATAGATGAAGCCGACGAGTTTGTGGCGGGGCCCCAGAACAAGATCAAGCGTCCCGGGGAGCCGAACACGCCGGCGTCGCTGAAGCGGAGGCGCAGCATGTCCCCCCTGCTGCGGCGGCCGCAGTCACCGCCCGTCGTCACCAACCACGTGGGCGGCAAGGGGCCACCCGCTGCTCCTGGCTCCCCCTCCTACCTGGGCCTCAAGGGTGTCCCAGCAAATAAAGGTACACTGAATACCAGTAACAGTGTTGTCCAGGATGGCAATGGAGAGAAGAAAGCAGAAAATTGTCAGTCAATGGAGAAACAAATTGATGGCTTACCTGTGCAAATGGCTCCTGTGGTTCCAGCTGCTGTGGGAGAGGATGAGATGTTGCCCAACGACTTAGACTCCTTACCTGTTGAATTCAATTGTTTAAGTGAAGATGGGTTGGATCATAAACCTGGTACCAATGCACTTGTTCGAGGGGCTCTGAATTACAGTGTGAGTGGAGATGACCAAAAGCGGGCCATGGAGTCTACTTCTGAATCGGTGCCAAATTCCTTTAAAATAACACCTACCATGTTGGAGGGAAGCAATGCTGACATCAAAATTAAAGTGATGAAAGAGGTTCGCAAGCCTGGGAGAAATTATGAAAAAATATTTTCTCTTCTTGAGGAGGTGCAAGGACCTATGGAAATTCAGAAGTATTTCATTGAATTTGCTATCAAGGAAGCAGCAAGGTTTAAAAAACGGGTCTTAATACAACACTTAGAGAGAATACTAGAGGAACTAGATTTCACCAGCCCACCCAACAGAGTTAATCATGTCAACAGTAGA
>ENSTGUT00000003038_common_whitethroat_W
ATGCAGCAACAAAAAAGACAGCCAGAGTTAGTGGAAGGAAATCTTCCTGTTTTTGTTTTTCCTACAGAACTTATATTTTATGCAGATGACCAGTCAACACACAAGCAGGTGTTGACTCTATATAACCCCTATGAGTTTGCCTTAAAATTCAAAGTTCTTTGTACAACTCCAAATAAATATGCAGTTGTGGATGCTACTGGTGCAGTGAAACCTCAGTGCTGTGTTGATATTGTGATTCGTCACAGAGANGTTCGGGCTTCTTACTATGGTGTCATAGATAAATTCCGTCTCCAAGTGTCTGAGCAGAGCCAGAGGAAAGCATTAGGAAAAAAGGAAATTATTGCTACTCTGCTTCCNTCTGCAAAGGAACAACAACAACAAAAGGAAGAGGAGGAAAAACGGATAAAAGAACACCTGGCTGAAAGTGTCTTTTTTGAGCAGACTTTGTGTCAACCAGAAAACAGAACTGCCTCGTCAGGACCTAGTTTACTCACAGTCTTCCTTGGGGTGGTGTGTGTCGCAGCACTAATGCTACCTACATTGGGGGAAATGGAATCCCTGGTGCCTCTCTACCTCCACTTAAGTGTGAATCAAAAGTTAGTAGCTGCTTATGTTTTAGGTCTCATCACCATGGTTATTTTGAGAACATGA
>ENSTGUT00000003038_common_whitethroat_Z
ATGCAGCAACAAAAAAGACAGCCAGAGTTAGTGGAAGGAAATCTTCCTGTTTTTGTTTTTCCTACAGAACTTATATTTTATGCAGATGACCAGTCAACACACAAGCAGGTGTTGACTCTATATAACCCCTATGAGTTTGCCTTAAAATTCAAAGTTCTTTGTACAACTCCAAATAAATATGCGGTGGTGGATGCTACTGGTGCAGTGAAGCCTCAGTGCTGTGTTGATATTGTGATTCGTCACAGAGANGTTCGGGCTTCTTACTATGGTGTCATAGATAAATTCCGTCTCCAAGTGTCTGAGCAGAGCCAGAGGAAAGCATTAGGAAAAAAGGAAATTATTGCTACTCTGCTTCCNTCTGCAAAGGAACAACAACAACAAAAGGAAGAGGAGGAAAAACGGATAAAAGAACACCTGGCTGAAAGTGTCTTTTTTGAGCAGACTTTGTGTCAACCAGAAAACAGAACTGCCTCGTCGGGACCTAGTTTACTCACAGTCTTCCTTGGGGTGGTGTGTGTCGCAGCACTAATGCTACCTACATTGGGGGAAATGGAATCCCTGGTGCCTCTCTACCTCCACTTAAGTGTGAATCAAAAGTTAGTAGCTGCTTATGTTTTAGGTCTCATCACCATGGTTATTTTAAGAACATGA
>ENSTGUT00000003038_zebrafinch
CCAATGCAGCAACAAAAAAGACAGCCAGAGTTAGTGGAAGGAAATCTTCCTGTTTTTGTTTTTCCTACAGAACTTATATTTTATGCAGATGACCAGTCAACACACAAGCAGGTGTTGACTCTATATAACCCCTATGAGTTTGCCTTAAAATTCAAAGTTCTTTGTACAACTCCAAATAAATATGCGGTGGTGGATGCTACTGGTGCAGTGAAGCCTCAGTGCTGTGTTGATATTGTGATTCGTCACAGAGACGTTCGGGCTTCTTACTATGGTGTCATAGATAAATTCCGTCTCCAAGTGTCTGAGCAGAGCCAGAGGAAAGCATTAGGGAAAAAGGAGATTATTGCTACTCTGCTTCCATCTGCAAAGGAACAACAACAACAAAAGGAAGAGGAGGAAAAACGAATAAAAGAACACCTGGCTGAAAGTGTCTTTTTTGAGCAGACTTTGTGTCAACCAGAAAACAGAACTGCCTCGTCGGGACCTAGTTTACTCACAGTCTTCCTTGGAGTGGTGTGTGTCGCAGCACTAATGCTACCTACATTGGGGGAAATGGAATCCCTGGTGCCTCTCTACCTCCACTTAAGTGTGAATCAAAAGTTAGTAGCTGCTTATGTTTTAGGTCTCATCACCATGGTTATTTTAAGAACA
>ENSTGUT00000003045_common_whitethroat_W
ATGGCTCAGGAGAAGATGGAGCTGGACCTGGAGCTGCCGCCGGGGAGCGCCGCGGCCCCGGGCGACGGCAGCGGCCTGAGGCGGTCGAACAGCGCCCCGCTCATCCACGGGCTCAGCGACAACTCCCAGGTGTTCCAGGCCAGCGTCCTGCGCACCCGCAGGAACAGCACCACGGTCATGAATCGGCACAGCCTGTTTGTGCCNTCATCTCCTATCCGTACTCCTAGCAGCCGTCTTCAGCAAATCAAACAAGAAGAAGGAATGAATTTGAACAGGGAAACGGTCCATGAAAGAGAAGTGCAAGTAGCAATGCAGATGAGCCAGTCATGGGAGGAGAGCTTGAGCCTGAGTGACAATGATTTTGAAAAATCACTATCATCAAATCAAGTAGACTTTGTTCCAGTTTCTCCAGCTCCTTCACCTACACGAGGAATTGGGAAGCAATGTTTCTCACCATCTTTGCAAAGTCTGGTGAGCAGCAGTGGGTTGCCTCCAAGTCCCAGCCCAAGTCCAACAAGGAGATTTTCAAGCAGGAGAAGCCAGAGCCCAATTAACTCCATTCGACCAAGTGTTCTTGGATCAATCAAAAGAAAAGGTGTGACAGAGATGGAAGATCACCCAAAAAGATTATTCCAAGGATCCACCAACATGCTAACCCCTGAGGCTGCACATCAGGCGGACCTTGGGGCATGTCTGTCCTCACACGCCCTGGATGACAACAGGAGCAGTGCAGGCTCCTCCTGTGACTCCCCNGCTGANNNTGGCACCAGCACAGACTCTCCAGTGTCGCTCTCTGACTCCAGATCCCCGTTTTTGCCAGTCGATCTCATGGCCAAGTTACCGATGAACTGA
>ENSTGUT00000003045_common_whitethroat_Z
ATGGCTCAGGAGAAGATGGAGCTGGACCTGGAGCTGCCGCCGGGGAGCGCCGCGGCCCCGGGCGACGGCGGCGGCCTGAGGCGGTCGAACAGCGCCCCGCTCATCCACGGGCTCAGCGACAACTCCCAGGTGTTCCAGGCCAGCGTCCTGCGCACCCGCAGGAACAGCACCACGGTCATGAATCGGCACAGCCTGTTCGTGCCATCATCTCCTATCCGTATTCCTAGCAGCCGTCTTCATCAAATCAAACAAGAAGAAGGAATGAATTTGCTGAACAGGGAAACAGTTCGTGAAAGAGAAGTGCAAGTAGCAATGCAGATGAGCCACTCATGGGAGGAGAGCTTGAGCCTGAGTGACAATGATTTTGAAAAATCACTATCGCCAAAGCAAGTAGACTTTGTTCCAGTTTCTCCAGCTCCTTCACCTACACGAGGAATAGGGAAGCAATGTTTCTCACCATCTTTGCAAAGTCTGGTGAGCAGCAGTGGGTTGCCTCCAAGTCCCAGCCCAAGTCCAACAAGGAGATTTTCAAGCAGGAGAAGCCAGAGCCCAATTAACTGCATTCGACCAAGTGTTCTTGGATCAATCAAAAGAAAAGGTGTGACAGAGATGGAAGATCACCCAAAAAGATTATTCCAAGGATCCACCAACATGCTAACCCCTGAGGCTGCACATCAGGTGGACCTTGGGGCATGTCTGTCCTCACACGCCCTGGATGACAACAGGAGCAGTGCAGGCTCCTCCTGTGACTCCCCNGCTGAGGCTGGCACCAGCACAGACTCTCCAGTGTCGCTCTCCGACTCCAGATCCCCGTTTTTGCCAGTCGATCTCATGGCCAAGTTACCGATGAACTGA
>ENSTGUT00000003045_zebrafinch
ATGGCTCAGGAGAAGATGGAGCTGGACCTGGAGCTGCCGCCGGGGAGCGCCGCGGCCCCGGGCGACGGCGGCGGCCTGAGGCGGTCGAACAGCGCCCCGCTCATCCACGGGCTCAGCGATAACTCCCAGGTGTTCCAGGCCAGTGTCCTGCGCACCCGCAGGAACAGCACCACGGTCATGAATCGGCACAGCCTGTTTGTGCCATCATCTCCTATCCGTATTCCTAGCAGCCGTCTTCATCAAATAAAACAAGAAGAAGGAATGAATTTGCTGAACAGGGAAACCGTTCATGAAAGAGAAGTGCAAGTAGCAATGCAGATGAGCCACTCATGGGAGGAGAGCTTGAGCCTGAGTGACAATGATTTTGAAAAATCACTATCACCAAAGCAAGTAGACTTTGTTCCAGTTTCTCCAGCTCCTTCACCTACACGAGGAATAGGGAAGCAATGTTTCTCACCATCTCTGCAAAGTCTGGTGAGCAGCAGTGGGCTGCCTCCAAGTCCCAGCCCAAGTCCCACAAGGAGATTTTCAAGCAGGAGAAGCCAGAGCCCAATTAACTGCATTCGACCAAGTGTTCTTGGATCAATCAAAAGAAAAGGTGTGACAGAGATGGAAGATCACCCAAAAAGATTATTCCAAGGATCCACCACCATGCTAACCCCTGAGGCTGCACATCAGGCGGACCTTGGGGCATGTCTGTCCTCACATGCCCTGGATGACAACAGGAGCAGTGCAGGCTCCTCCTGTGACTCCCCAGCTGAAGCTGGCACCAGCACAGACTCTCCAGTGTCGCTCTCTGACTCCAGATCCCCGTTCTTGCCAGTGGATCTCATGGCCAAGTTACCGATGAACTGA
>ENSTGUT00000003064_common_whitethroat_W
CGTAGGAACAGTACAACAGTTATGAGCCGTCATGGAATGTTCTTGTCATCATCTCCTATTCGTATTCCCAGCAGCCGACTTCATCAGATCAGAAGGGAGGAAGGAGTGGATTTAATGAACAGAGAAGCAGCGCATGAANGGGAAGTGCAGACAGCAATGCAGATAAGCCAGTCATGGGAGGAAAGCTTGAGCCTGAGCGACAATGACTTGGACAAATCTGAGAAATCTTTTTCCCCAAAGAGAATAGACTTCATTCCAGTTTCACCTGCACCTTCACCTACAAGAGGAATAGGAAAGCAATGTTTTTCACCATCATTGCAAATGTTTGTGAGCAGTAATGGATTGCCTCCAAGCCCTATTCCCAGTCCAACAAGGAGATTCTGCAACAGGAGGAGTCAAAGTCCAATCAACTGTATCAGGCCCAGTGTTCTTGGCCCCATTAAAAGAAAAGGTGAAATGGAGACTGAAAGTCAGCCAAAGAGACTTTTCCAAGGAACAACCAACATGCTTTCTCCAGATGTTACACATCTGACAGATCTCAGCTCATGCCTGTCCTCGGATATTCTCGACAGGAGTAGCAGCAGTGTTGGCTCTTCCTCTGATTCCCTGACTAAAGGCAGCATCACCACAGAGTCTCCAGTGACCTGCTCCAACTCCTGCTCCTCGTTCATTCTGATGGATGACTTCTCACCCAAGTGA
>ENSTGUT00000003064_common_whitethroat_Z
CGCAGGAACAGCACAACAGTTATGAGCCGTCATGGAATGTTCTTGTCATCATCTCCTATTCGTATTCCCAGCAGCCGACTTCATCAGATCAGAAGGGAGGAAGGAGTGGATTTAATGAACAGAGAAGCAGCACATGAAAGGGAAGTGCAGACAGCAATGCAGATAAGCCAGTCATGGGAGGAAAGCTTGAGCCTGAGCGACAATGACTTGGACAAGTCTGAGAAATCTTTTTCCCCAAAGAGAATAGACTTCATTCCAGTTTCACCTGCACCTTCACCTACAAGAGGAATAGGAAAGCAATGTTTTTCACCATCATTACAAATGTTTGTGAGCAGTAATGGATTACCTCCAAGCCCTATTCCCAGTCCAACAAGGCGATTCTGCAACAGGAGGAGTCAAAGTCCAATCAACTGCATCAGGCCCAGTGTTCTTGGCCCCATTAAAAGAAAAGGTGAAATGGAGACTGAAAGTCAGCCAAAGAGACTTTTCCAAGGAACAACCAACATGCTTTCTCCAGATGTTACACATCTGACAGATCTCAGTTCATGCCTGTCCTCTGATATTCTCGATGGGAGTAGCAGCAGCGTTGGCTCTTCCTCTGATTCCCTGACTAAAGGCAGCATCACCACGGAGTCTCCAGTGCCCTGCTCCAACTCCTGCTCCTCGTTCATTCTGATGGATGACTTCTCACCCAAGTGA
>ENSTGUT00000003064_zebrafinch
CGCAGGAACAGCACAACAGTTATGAGCCGTCATGGAATGTTTTTGTCATCATCTCCTATTCGTATTCCTAGCAGCCGACTTCATCAAATCAGACGGGAGGAAGGAGTGGATTTAATGAACAGAGAAGCAGCACATGAAAGGGAAGTGCAGACAGCAATGCAGATAAGCCAGTCATGGGAGGAAAGCTTGAGCCTGAGCGACAATGACTTGGACAAGTCTGAGAAATCTTTTTCCCCAAAGAGAATAGACTTCATTCCAGTTTCACCTGCACCTTCACCTACAAGAGGAATAGGAAAGCAATGTTTTTCACCATCATTGCAAATGTTTGTGAGCAGTAATGGATTACCTCCAAGCCCTATTCCCAGTCCAACAAGGCGATTCTGCAACAGGAGGAGTCAAAGTCCAATCAACTGTATCAGGCCCAGTGTTCTTGGCCCCATTAAAAGAAAAGGTGAAATGGAAACTGAAAGTCAGCCAAAGAGACTTTTCCAAGGAACAACCAACATGCTTTCTCCAGATGTTACACATCTGACAGATCTCAGCTCATGCCTGTCCTCGGATATTCTCGACGGGAGTAGCAGCAGTGTTGGCTCTTCCTCTGATTCCCTGACGAAAGGCAGCATCACCACGGAGTCTCCAGTGACGTGCTCCAACTCCTGCTCCTCCTTCATTCTGATGGATGACTTCTCACCCAAGTGA
>ENSTGUT00000003074_common_whitethroat_W
ATTGGCGATGATGAACAAGGTTACGACCTGGATTTGTTCTGCATACCTAAACATTATGCAGATGATTTGGAAAAAGTCTATATTCCTCACGGGCTCATCATGGACAGGACNNNNNGACTGGCACGAGAAATTATGAANNNNATGGGAGGACACCACATTGTGGCACTCTGTGTNCTCAAGGGTGGCTATAAATTTTTTGCTGATTTATTAGACTACATCAAAGCCCTGAACAGAAACAGTGACAAATCAATCCCTATGACAGTCGACTTCATTAGATTGAAGAGTTACTGTAATGATCAGTCNACTGGAGATATCAAAGTCATTGGGGGAGATGACCTCTCAACCCTGACTGGAAAGAATTGTTTTTATTTTCAGGANATAATTGATACTGGTAAAACAATGAAAACNTTGCTGTCTCTNCTTAAACAGTACAATCCAAAGATGGTGAAAGTAGCCAGTTTGTTGGTGAAAAGAACTCCTCGAAGTGTGGGATATTGGCCGGACTTTGTTGGATTTGAAGTGCCAGACAAATTTGTTGTGGGATATGCCCTAGATTACAATGAATACTTTAGAGATTTGAATCATATCTGTGTGATCAGTGAGACGGGGAAGCAGAAGTACAAAGCATGA
>ENSTGUT00000003074_common_whitethroat_Z
ATTGGCGATGATGAACAAGGTTACGACCTGGATTTGTTCTGCATACCTAAACATTATGCAGATGATTTGGAAAAAGTCTATATTCCTCACGGGCTCATCATGGACAGGACNNNNNGACTGGCACGAGAAATTATGAAAGGAATGGGAGGACACCACATTGTGGCACTCTGTGTTCTCAAGGGTGGCTATAAATTTTTTGCTGATTTATTAGACTACATCAAAGCCCTGAACAGAAACAGTGACAAATCAATCCCCATGACAGTTGACTTCATTAGGTTGAAGAGTTACTGTAATGATCAGTCAACTGGAGATATCAAAGTCATTGGGGGAGATGACCTCTCTACCCTGACTGGAAAGAATTGTTTTTATTTTCAGGANATAATTGATACTGGTAAAACAATGAAAACNTTGCTGTCTCTNCTTAAACAGTACAATCCAAAGATGGTGAAAGTAGCCAGTTTGTTGGTGAAAAGAACTCCTCGAAGTGTGGGATATCGGCCAGACTTTGTTGGATTTGAAGTGCCAGACAAATTTGTTGTGGGATACGCCCTAGATTACAATGAATACTTTAGAGATTTGAACCATATCTGTGTGATCAGCGAGACGGGGAAGCAGAAGTACAAAGCATGA
>ENSTGUT00000003074_zebrafinch
ATTGGCGATGATGAACAAGGTTACGACCTGGATTTGTTCTGCATACCTAAACATTATGCAGATGATTTGGAAAAAGTCTATATTCCTCATGGGCTCATCATGGACAGGACGGAGAGACTGGCACGAGAAATTATGAAGGGCATGGGAGGACACCACATTGTGGCACTCTGTGTACTCAAGGGTGGCTATAAATTTTTTGCTGATTTATTAGACTACATCAAAGCCCTGAACAGAAACAGTGACAAATCAATCCCCATGACAGTCGACTTCATTAGGTTGAAGAGTTATTGTAATGATCAGTCAACTGGAGATATCAAAGTCATTGGGGGAGATGACCTCTCAACCTTGACTGGAAAGAATTGTTTTTATTTTCAGGATATAATTGATACTGGTAAAACAATGAAAACATTGCTGTCTCTCCTTAAACAGTACAATCCAAAGATGGTGAAAGTAGCCAGTTTGTTGGTGAAAAGAACTCCTCGAAGTGTGGGATACCGGCCAGACTTTGTTGGCTTTGAAGTGCCAGACAAATTTGTTGTGGGATACGCCCTAGATTACAATGAATACTTCAGAGATTTGAACCATATCTGTGTGATCAGTGAGACGGGGAAGCAGAAGTACAAAGCATGA
>ENSTGUT00000003087_common_whitethroat_W
ATGACAAGCTCAGTCGGACAGAAGAAAGTCTCCAGACAAAGGAAGTGTGGGTTCTGTCGGTCGAATAAAGATAACGAATGTGGGCAGTTGCTGATGTCGGAGAACCAGAAGGTGGCGGCACATCACAAGTGTATGCTGTTCTCATCCGCACTGGTTTCTTCACACACTGATAATGAGAGTCTTGGNGGATTCTCTATTGAAGATATTCAGAAAGAAATAAAGAGAGGCACAAAACTGATGTGCTCCTTATGCCACTGTCCCGGAGCGACCATTGGCTGTGATGTGAAAACGTGTCACAAGACATATCACTACTACTGTGCTTTGCATGATAAGGCTCAGATAAGAGAGAAACCTTCACAAGGCATTTACATGATTTTATGTCGAAAGCACAAGAAAACTACGCATAACTCTGAAGCAGATTTAGAAGAAAATATCAATGAACACGAATTGGAGCCTTCACCTCCCAAAGGAAAAAGGAGGGGTCGTAAGGGAAAGCCAAGAAAAACAAATTTAAAAGGGCAATCAGAAGACACTAGATCTACGTCCTCACATGGCACAGATGAAATAGAAAGCAGTTCCTATAGAGACAGGTCTCCCCACAGAAGCAGCCCCAGTGATACAAAACCTAAATGTGGATTCTGTCATGCAGGTGAAGAAGAAAATGAAGCTAGAGGAAAGCTTCATATATTTAATGCCAAAAAGGCTGCAGCACACTATAAGTGCATGTTGTTCTCTTCTGGTACTGTCCAGCTAACAACAACTTCAAGGGCAGAATTTGGTGATTTTGATATCAAAACTGTACTTCAAGAAATCAAGAGAGGAAAAAGAATGAAATGCACACTCTGCAGCCAGCCTGGTGCTACTATTGGGTGTGAAATCAAAGCCTGCATAAAAACATATCATTACCATTGTGGAGTAGAAGACAAAGCTAAATACATTGAGAATATGTCACGAGGAATTTATAAACTCTATTGTAAAAACCATAGTGGAAATGATGAAAGAGATGAAGAGGATGAAGAAAGAGAAAGCAAAAGCCGTGGCAAATCAGGCACTGACCATAATGACATTCCTCAGCAGCAGCTCAATGGAAACTAG
>ENSTGUT00000003087_common_whitethroat_Z
ATGACAAGCTCAGTCGGACAGAAGAAAGTCTCGTCCAGACAAAGGAAGTGTGGGTTCTGTCGGTCGAACAAGGATAACGAATGTGGGCAGCTGCTGATGTCGGAGAACCAGAAGGTGGCGGCACATCACAAGTGTATGCTGTTCTCATCCGCACTGGTTTCTTCACACACTGATAATGAGAGTCTTGGTGGATTCTCTATTGAAGATATTCAGAAGGAAATAAAGAGAGGCACAAAACTGATGTGCTCTTTATGCCACTGTCCTGGAGCGACCATTGGCTGTGATGTGAAAACATGTCACAAGACATATCACTACTACTGTGCTTTGCATGATAAGGCTCAGATAAGAGAGAAACCTTCACAAGGCATTTATATGATTTTATGTCGAAAACACAAGAAAACTACGCATAACTCTGAAGCAGATTTAGAAGAAAATATCAATGAACACGAATTGGAGCCTTCACCTCCCAAAGGAAAAAGGAGGGGTCGTAAGGGAAAGCCAAGAAAAACAAATTTAAAAGGGCAATCAGAAGACACTAGATCTACGTCCTCACATGGCACAGATGAAATAGAAAGCAGTTCCTATAGAGACAGGTCTCCCCACAGAAGCAGCCCCAGTGATACAAAACCTAAATGTGGATTCTGTCATGCAGGTGAAGAAGAAAATGAAGCTAGAGGAAAGCTTCATATATTTAATGCCAAAAAGGCTGCAGCACACTATAAGTGCATGTTGTTCTCTTCTGGCACTGTCCAGCTAACAACAACTTCAAGGGCAGAATTTGGTGATTTTGATATCAAAACTGTACTTCAAGAAATCAAGAGAGGAAAAAGAATGAAATGCACACTCTGCAGCCAGCCTGGTGCTACTATTGGGTGTGAAATCAAAGCCTGCATAAAAACATACCATTACCACTGTGGAGTAGAAGACAAAGCTAAATACATTGAGAATATGTCACGAGGAATTTATAAACTCTATTGTAAAAACCATAGTGGAAATGATGAAAGAGATGAAGAGGATGAGGAAAGAGAAAGCAAAAGCCGTGGCAAATCAGGCACTGACCATAATGACATTCCTCAGCAGCAGCTCAATGGAAACTAG
>ENSTGUT00000003087_zebrafinch
ATGACAAGCTCAGTCGGACAGAAGAAAGTCTCCTCCAGACAAAGGAAGTGTGGGTTCTGTCGGTCGAATAAAGATAACGAATGTGGGCAGTTGCTGATGTCGGAGAACCAGAAGGTGGCGGCACATCACAAGTGTATGCTGTTCTCATCTGCACTGGTTTCTTCACACACTGATAATGAGAGTCTTGGTGGATTCTCTATTGAAGATATTCAGAAAGAAATAAAGAGAGGCACAAAACTGATGTGCTCTTTGTGCCACTGTCCTGGAGCGACCATTGGCTGTGATGTGAAAACGTGTCACAAGACATATCACTACTACTGTGCTTTGCATGATAAAGCTCAGATAAGAGAGAAACCTTCACAAGGCATTTACATGATTTTATGTCGAAAACACAAGAAAACTACGCATAACTCTGAAGCAGATTTAGAAGAAAATATCAATGAACACGAATTGGAGCCTTCACCTCCCAAAGGAAAAAGGAGGGGTCGTAAGGGAAAGCCAAGAAAAACAAATTTAAAAGGGCAATCAGAAGATACTAGATCTACATCCTCACACGGCACAGATGAAATAGAAAGCAGTTCCTATAGAGACAGGTCTCCCCACAGAAGCAGCCCCAGTGATACAAAACCTAAATGTGGATTCTGTCATGCAGGTGAAGAAGAAAATGAAGCTAGAGGAAAGCTTCATATATTTAATGCCAAAAAGGCTGCAGCACACTATAAGTGCATGTTGTTCTCTTCTGGCACTGTCCAGCTAACAACAACTTCAAGGGCAGAATTTGGTGATTTTGATATCAAAACTGTACTTCAAGAAATCAAGAGAGGAAAAAGAATGAAATGCACACTCTGCAGCCAGCCTGGTGCTACTATTGGGTGTGAAATCAAAGCCTGCATAAAAACATACCATTACCACTGTGGAGTAGAAGACAAAGCTAAATACATTGAGAACATGTCACGAGGAATTTATAAACTCTATTGTAAAAACCATAGTGGAAATGATGAAAGAGATGAAGAGGATGAAGAAAGAGAAAGCAAAAGCCGTGGCAAATCAGGCACTGACCATAATGACATTCCTCAGCAGCAGCTCAATGGAAACTAG
>ENSTGUT00000003096_common_whitethroat_W
CCGCCGCTGCTGGCGGCNGCGCTGCTCGGTGCCGCGGGGGCCGCGCAGCCGGCGGGGGAAGCCGCTTGCCGCCCGGTCCGCTCCGCCTTCCAGGTGCTGCAGCCCGGAGCCAAGTGGGTNNNNGAGAGCCCCGTGCTAGGGACTGATCTGCAGGTGTGTATCCCAAAGGGCTCCTCCACGTGCTGCTCGAGGAAGATGGAGGAGAAGTACCAGGCGGCCGCCCGTGGGAACATGGAGCAGCTGCTNCAGTCTGCCAGCATGGAGCTGAAATTCCTCGTCATCCAGAACGCTGCTGTCTTCCANGAAGCCTTCGAAATTGTAGTGCGGCACGCAAGAAACTTCACCAACAGCATGTTTAGGACCTACTACCAGAGCATGGGGCCCAAGGCCCTTAAATTTGTTGGAGAACTTTTTACTGACATCTCTCTGTACATACTGGGCTCTGACATCAGCGTCAATGACATGATAAATGAGTTTTTTGACAGTTTATTCCCTTTGGTTTACTCCCACTTGATTAATCCCGGCTTCCCCGATCCCTCCGTGGAAATGACNGAATGTCTGCGNNNGGCCAGGAGAGACCTCAAAGTCTTTGGGAACTACCCGAAGACGATGATGACGCAGGTGTCCAAGTCCCTGCAGGCCACACGAGTCTTCCTGCAGGCGCTGAACCTGGGCATCGAGGTGATAAACACCACTGACCACCTGAAATTCAGCAAGGACTGCGGGCGGGCGCTGCTGAAGATGTGGTACTGCTCCCACTGCCAGGGGCTGCTCCTGGCCAAGCCCTGTGCCGGCTACTGNGGGGTGGTGATGCAGGGATGCCTGGCGGGCGTCCTGGAGATCCATAACCTCTGGAAGGAGTACATTGGGGCTCTGGAGGGGCTGACCAGAGGGATGCATGGCATCTATGACATGGAGCACGTCCTGCTGAGCCTGTTCTCCGTGGTGCGCGACGCCGTCGTCCACGTGCAGAAGAATGAAGGGAAGCTCTCNNNNNNNATCAGCCGNNTATGNGGCCACGCTCAGCAGAGGCAGATTCGATCAGCTAATTATCCAGAAGACCTTTTCATTGACAAGAAAGTCCTNAAAGTGACTCACATCGAGCAAGAAGAAACTTTGTCGAGCAGAAGGAGGGAACTGATTGCAAAGCTGAAGTCCCACAGCAGTTTTTACAGCAGNTTGCCAGAGTACATCTGCAACCACAGCTCTGCTGTTCAGAATGACACCCTTTGCTGGAATGGACAAGAAGTCGTGGAGAGGTACAGTCCCCAGATCACAAGGAATGGAGCAAAAGCTCAGGCTGGCAACCATGAGGTGAAGATGAAAGGCCCGGAGCCAGTGATCAGCCAGATTATTGACAAGCTGAAACACATCAACCAGCTGCTCAGAGGGATGACTTTGCACTGTCGAAAAGCTCCAGGAAAANNNNNNNNNNNNNNNNNNNNNNGCGGAGACTACGACAATGAAGTTGAGTGCNNNNGAGGCTCTGGTGATGGAGACCTGCNAGTGAGGAACCAGCTCTGGCTCTTAGCA
>ENSTGUT00000003096_common_whitethroat_Z
CCGCCGCTGCTGGCGGCNGCGCTGCTCGGTGCCGCGGGAGCCGCGCAGCCGGCGGGGGAAGCCGCTTGCCGCCCGGTCCGCGCCGCCTTCCAGGTGCTGCAGCCCGGAGCCAAGTGGGTNNNNGAGAGCCCCGTGCCAGGGACTGATCTGCAGGTGTGTATCCCAAAGGGCTCCTCCACGTGCTGCTCGAGGAAGATGGAGGAGAAGTACCAGGCGGCCGCCCGTGGGAACATGGAGCAGCTGCTGCAGTCTGCCAGCATGGAGCTGAAATTCCTCGTCATCCAGAACGCTGCTGTCTTCCAGGAAGCCTTCGAAATTGTAGTGCGGCACGCAAGAAACTTCACCAACAGCATGTTTAGGACCTACTACCAGAGCATGGGGCCCAAGGCCCTTAAATTTGTTGGAGAACTTTTTACTGACATCTCTCTGTACATACTGGGCTCTGACATCAGCGTCAATGACATGATAAATGAGTTTTTTGACAGTTTATTCCCTTTGGTTTACTCCCACTTGATTAATCCCGGCTTCCCCGATCCCTCCGTGGAAATGACCGAATGTCTGCGNNNGGCCAGGAGAGACCTCAAAGTCTTTGGGAACTACCCGAAGACGATGATGACGCAGGTGTCCAAGTCCCTGCAGGCCACACGAGTCTTCCTGCAGGCGCTGAACCTGGGCATCGAGGTGATAAACACCACTGACCACCTGAAATTCAGCAAGGACTGCGGGCGGGCGCTGCTGAAGATGTGGTACTGCTCCCACTGCCAGGGGCTGCTCCTGGCCAAGCCCTGTGCCGGCTACTGCGGGGTGGTGATGCAGGGATGCCTGGCGGGCGTCCTGGAGATCCATAACCTCTGGAAGGAGTACATTGGGGCTCTGGAGGGGCTGACCAGAGGGATGCATGGCATCTATGACATGGAGCACGTCCTGCTGAGCCTGTTCTCCGTGGTGCGCGACGCCGTCGTCCACGTGCAGAAGAATGAAGGGAAGCTCTCNNNNNNNATCAGCCGNNTATGTGGCCACGCTCAGCAGAGGCAGATTCGATCAGCTAATTATCCAGAAGACCTTTTCATTGACAAGAAAGTCCTCAAAGTGACTCACATCGAGCAAGAAGAAACTTTGTCGAGCAGAAGGAGGGAACTGATTGCAAAGCTGAAGTCCCACAGCAGTTTTTACAGCAGTTTGCCAGAGTACATCTGCAACCACAGCTCTGCTGTTCAGAATGACACCCTTTGCTGGAATGGACAAGAAGTCGTGGAGAGGTACAGTCCCCAGATCACAAGGAATGGAGCAAAAGCTCAGGCTGGCAACCATGAGGTGAAGATGAAAGGCCCGGAGCCAGTGATCAGCCAGATTATTGACAAGCTGAAACACATCAACCAGCTGCTCAGAGGGATGACTTTACCCCGCCGGAAAGCTCCAGGAAAANNNNNNNNNNNNNNNNNNNNNNGNGGAGACTGCGANGATGAAGATGAGTGCNNNNGAGGCTCTGGGGATGGAGAGCTGCNAGTGAGGAACCAGCTCCGGTTCTTAGCA
>ENSTGUT00000003096_zebrafinch
CCGCCGCTGCTGGCGGCCGCGCTGCTCGGTGCCCCGGGAGCCGCGCAGCCGGCGGGGGAAGCCGCTTGCCGCCCGGTCCGCGCCGCCTTCCAGGTGCTGCAGCCCGGAGCCAAGTGGGTGCCGGAGAGCCCCGTGCCAGGGACTGATCTGCAGGTCTGTATCCCAAAGGGCTCCACGTGCTGCTCGAGGAAGATGGAGGAGAAGTACCAGGCAGCTGCCCGCCTGAACATGGAGCAGCTGCTGCAGTCTGCCAGCATGGAGCTGAAATTCCTGGTCATCCAGAACGCTGCTGTCTTCCAAGAAGCCTTCGAAATTGTAGTGCGGCATGCAAGAAACTTCACCAACAGCATGTTTAGGACCTACTACCAGAGCATGGGGCCCAGGGCTCTTAAATTTGTTGGAGAACTTTTTACTGATATCTCACTGTACATATTGGGCTCTGACATCAGTGTCAATGACATGATAAATGAATTTTTTGACAGTTTATTCCCTTTGGTTTACTCTCACTTGATTAACCCTGGCTTCCCCGATCCCTCTGTGGAAATGACCGAATGTCTGCGGGCGGCCAGGAGAGACCTCAAAGTCTTTGGGAACTACCCCAAGACGATGATGACGCAGGTGTCCAAGTCCCTGCAGGCTACACGAGTCTTTCTGCAGGCGCTGAACCTGGGGATCGAGGTGATAAACACCACTGACCACCTGAAATTCAGCAAGGACTGCGGGCGGGCGCTGCTGAAGATGTGGTACTGCTCCCACTGCCAGGGGCTGCTCCTGGCCAAGCCCTGCGCCGGCTACTGCGGGGCGGTGATGCAGGGATGCCTGGCGGGCGTCCTGGAGATCCATCACCTCTGGAAGGAGTACATCCAGTCTCTGGAGGGGCTGACCAGAGGCATGCATGGCATCTATGACATGGAGCACGTCCTGCTGAGCCTGTTCTCCGTGGTGCGCGACGCCGTCGTCCACGCGCAGAAGAACGAAGGGAAGCTCTCCACGGCTATCAGCCGCTTATGTGGCCACGCTCAGCAGAGGCAGATTCGATCAGCTAATTATCCAGAAGACCTTTTCATTGACAAGAAAGTCCTGAAAGTGACGCACGTTGAGCAAGAAGAAACTTTGTCAAGCAGGAGGAGGGAACTGATTGCAAAGCTGAAGTCTCACAGCAGTTTTTACAGCAGCTTGCCAGAGTACATCTGCAACCACAGCTCTGCTGTTCACAATGACACCCTTTGCTGGAACGGACAGGAAGTCGTGGAGAGGTACAGTCCCCAGATCACAAGGAATGGAGCAAAAGCCCAGGCTGGCAACCACGAGGTGAAGGTGAAAGGTCCGGAGCCAGTGATCAGCCAGATTATTGACAAGCTGAAACACATCAACCAGCTGCTCAGAGGGATGACTTTGCCCCGTCGAAAAGCTCCAGGAAAAGCCACAGAGGAGGAGGAGGAGAGCGGAGACTGCGACGATGAAGATGAGTGCGGCGGAGGCTCTGGGGACGGAGAGCTGCGAGTGGGGAGCCAGCTCCGGTTATTAGCA
>ENSTGUT00000003119_common_whitethroat_W
GGTGACCACTTGAAAGTCTGCTCACAAGGCTACACATGCTGCTCTCAAGTAATGGAGGAGAAGTACAGTCAGCAGAGTAAACACGACTTCAGAAATGCTGTTGTAGAGCTTAGCAATCACCTACAAAACATGTTTAGTTCCCGATACAAGAAGTTTGATGAGTTCTTCAAAGAGCTCCTGGAGAACGCTGAGAAGTCTCTGAATGACATGTTTGTGCGGACGTACGGCCGACTGTACATGCAGAACTCGGAGCTGTTCAAGGACCTCTTTGTGGAGCTGAAGCGCTACTACGTGGGCGGCAACGTCAACCTGGAGGAGATGCTCAACGAGTTCTGGGCGCACTTGTTGGAGCGCATGTTCCAGCTGGTCAATCCCCAGTACCACTTCACGGACGAGTACCTGGAGTGTGTCAGCAAGTACACTGAGCAGCTGAAGCCCTTCGGGGATGTGCCGCGGAAGCTCAAGCTGCAAGTGACGCGAGCCTTCGTGGCCGCCCGCACCTTCGCACAGGGCCTGGCTGTTGCCAGGGATGTCATCAGCAAAGTGTCTGCGGTAAACCCCACGCCACAGGGCACGCGGGCGCTGCTGAAGATGATGTACTGCCCACACTGCCGAGGACTGGTGTCGGTGAAGCCCTGCTACAACTACTGCTTTAATGTCATGAGAGGCTGCTTGGCCAACCAAGGGGANNTGGATGCNNNNTGGAATATCTTTATGGATTTGATGCTGATGGTAGCAGAGAGNCTGGAGGGNCCTTTCAATATTGAGTCTGTCATGGATCCCATTGATGTGAAAATTTCAGATGCAATCATGAATATGCAGGAGAATAGCATGCAGGTGTCTCAGAAGGTTTTCCAGGGATGTGGCCAGCCAAAAACACTTGCCCAAGGCCGGATTGCTCGCTCTGTCTCTGAAAGCGGTCTCAGTGCTCGTTTCAGACCCTACAACCCAGAGGAGCGACCAACAACAGCTGCTGGCACGAGCTTGGACCGACTGGTTACTGATGTGAAAGAGAAGCTGAAACAAGCCAAAAAATTTTGGTCATCTCTCCCTGGCAACATTTGCAATGATGAAAAGATGTCTGTAGGCACTGTCAATGAGAANGAGTGCTGGAATGGNNNNGCCAAGAGCAGGTATGACTTTGCAGTGACTGGAAATGGCTTAGCAAGTCAAGTGAATAACCCNGAGGTTGAAGTCGACATCACCAAGCCAGACATGGTGATTCGCCGGCAAATCATGGCTCTGCGGATGATGACCAATAAGCTGAAGAATGCCTACAATGGGAACGATGTCGACTTCATTGACATAAGTGAGGAGAGCAGCGGGGAGGAGAGCGGCAGTGGCTGCGAGCTCCAGCAGTGCTTCCCGGAGTCCAAGTTCAACGCCACTAAGGTCACTGGGAACTCCAACAAGAGTGACAAGACTGTGAACACTTCTGCTGCCACCAGNNNNAGTCTATCACAAGCAGCCTTGCTCCTTAGCATTTTGTTCTTGGCCATGCAAAGACAATGNCGATAA
>ENSTGUT00000003119_common_whitethroat_Z
GGTGACCACTTGAAAGTCTGCTCGCAAGGCTACACATGCTGCTCTCAAGAAATGGAGGAGAAGTACAGTCAGCAAAGTAAACACGACTTCAGAAACGCTGTCACAGAGCTTAGCAATCACCTACAAAACATGTTTAGTTCCCGATACAAGAAGTTTGACGAGTTCTTCAAAGAGCTCCTGGAGAACGCTGAGAAGTCTCTGAATGACATGTTTGTGCGGACGTACGGCCGGCTGTACATGCAGAACTCGGAGCTGTTCAAGGACCTCTTTGTGGAGCTGAAGCGCTACTACGTGGGCGGCAACGTCAACCTGGAGGAGATGCTCAACGAGTTCTGGGCGCGCCTGCTGGAGCGCATGTTCCGGCTGGTGAACCCCCAGTACCACTTCACGGACGAGTACCTGGAGTGCGTCAGCAAGTACACGGAGCAGCTGAAGCCCTTCGGGGACGTGCCCAGGAAGCTCAAGCTGCAGGTGACACGAGCCTTCGTGGCCGCCCGCACCTTCGCGCAGGGCCTGGCCGTCGCCAGGGACGTCGTCAGCAAAGTGTCTGCGGTAAACCCCACGCCGCAGGGCACGCGGGCGCTGCTGAAGATGATGTACTGCCCACACTGCCGAGGACTGGTGTCGGTGAAGCCCTGCTACAACTACTGCTTTAATGTCATGAGAGGCTGCTTGGCCAACCAAGGGGANNTGGATGCNNNNTGGAATATCTTTATAGATTCCATGCTGCTGGTAGCAGAGAGGCTGGAGGGACCTTTCAACATTGAGTCTGTCATGGATCCCATTGATGTGAAAATTTCAGATGCGATCATGAATATGCAGGAGAACAGCATGCAGGTGTCTCAGAAGGTTTTCCAGGGATGTGGCCAGCCAAAAACACTTGCCCAAGGCCGGACTGCTCGCTCTGTCTCGGAAAGTGGTTTCACTGCTCGTTTCAGACCCTACAACCCAGAGGAGCGACCAACAACAGCTGCTGGCACGAGCTTGGACCGACTGGTTACTGATGTGAAAGAGAAGCTGAAACAAGCCAAAAAATTTTGGTCATCTCTTCCTGGCAACATTTGCAATGATGAAAAGATGTCTGTAGGCAGTGTCAATGAGAANGAGTGCTGGAATGGNNNNGCCAAGAGCAGGTATGAGTTTGCAGTGACTGGAAATGGCTTAGCAAGTCAAGTGAATAACCCNGAGGTTGAAGTCGACATCACCAAGCCAGACATGGTGATTCGCCGGCAAATCATGGCTCTGCGGGTGATGACCAACAAGCTGAAGAATGCCTACAGTGGGAACGATGTCGACTTCATTGACATAAGTGAGGAGAGCAGCGGGGAGGAGAGTGGCAGCGGCTGCGAGCTCCAGCAGTGCTCCCCGGAGTTCGAGTTCAACGCCACCGAGGTCACTGGGAGCTCCAACAAGAGTGACAAGACCGTGAACACTTCTGCTGCCACCAGNNNNGGTCTATCACAAGCAGCCTTGCTCCTTAGCATTTTGTTCTTGGTCATGCAAAGACAATGNAGATAA
>ENSTGUT00000003119_zebrafinch
GGTGACCACTTGAAAGTCTGCTCACAAGGCTACACATGCTGCTCTCAAGAAATGGAGGAGAAGTACAGTCAGCAGAGTAAACACGACTTCAGAAACGCTGTCACAGAGCTTAGCAATCACCTACAAAACATGTTTAGTTCCCGATACAAGAAGTTTGATGAGTTCTTCAAAGAGCTGCTGGAGAACGCAGAGAAGTCTCTGAACAACATGTTTGTGCGGACGTACGGCCGGCTGTACATGCAGAACTCGGAGCTGTTCAAGGACCTCTTTGTGGAGCTGAAGCGCTACTACGTGGGCGGCAACGTCAACCTGGAGGAGATGCTCAACGAGTTCTGGGCGCGCTTGCTGGAGCGCATGTTCCGGCTGGTCAACCCCCAGTACCACTTCACGGATGAGTACCTGGAGTGTGTCAGCAAGTACACGGAGCAGCTGAAGCCCTTCGGGGACGTGCCGCGGAAGCTCAAGCTGCAAGTGACGCGAGCCTTCGTGGCCGCCCGCACCTTCGCGCAGGGCCTGGCCGTCGCCAGGGATGTCATCAGCAAAGTGTCTGCGGTAAACCCCACGCCGCAGGGCACGCGAGCGCTGCTGAAGATGATGTACTGCCCCCACTGCCGAGGTCTGGTGTCAGTGAAGCCCTGCTACAACTACTGCTTTAATGTCATGAGAGGCTGCTTGGCCAACCAAGGGGACCTGGATGCCGAGTGGAATATCTTTATGGATTCGATGCTGCTGGTAGCAGAGAGGCTGGAGGGACCTTTCAACATTGAGTCTGTCATGGACCCCATTGATGTGAAAATTTCAGATGCAATCATGAACATGCAGGAGAACAGCATGCAGGTGTCTCAGAAGGTTTTCCAGGGTTGTGGCCAGCCAAAAACACTTGCCCAAGGCCGGGCTGCTCGCTCTGTCTCTGAAAGTGGTTTCACTGCTCGTTTCAGACCCTACAACCCAGAGGAGCGACCAACAACAGCTGCTGGCACGAGCTTGGACCGACTGGTTACTGATGTGAAAGAGAAGCTGAAACAAGCCAAAAAATTTTGGTCATCTCTCCCTGGCAACATTTGCAATGATGAAAAAATGTCTGTAGGCACTGTCAATGAGAATGAGTGCTGGAATGGAAGTGCCAAGAGCAGGTATGACTTTGCAGTGACTGGAAATGGTTTAGCAAGTCAAGTGAATAACCCAGAGGTTGAGGTGGACATTACCAAGCCAGACATGGTGATTCGCCGGCAAATCATGGCTCTGCGGGTGATGACCAACAAGCTGAAGAACGCCTACAGTGGGAACGACGTCGACTTCATTGACATAAGTGAGGAGAGCAGCGGGGAGGAGAGCGGCAGCGGCTGTGAGCTCCAGCAGTGCTCCCCGGAGTTCGAGTTCAACGCCACTGAGGTCACGGGGAGCTCCAACAAGAGCGACAAGACCGTGAACACTTCTGCTGCCACCAGAAGTGGTCTATCACAAGCAGCCTTGCTCCTTAGCATTTTGTTCTTGGCCATGCAAAGACAATGGAGATAA
>ENSTGUT00000003168_common_whitethroat_W
AACCACAGAGCAGACCCAGAAGAACTATTCACAAAATTGGAACGCATTGGGAAAGGCTCCTTTGGTGAGGTCTTCAAAGGAATTGATAATAGGACACAGCAAGTGGTTGCCATAAAAATCATAGACCTTGAGGAAGCAGAAGATGAAATAGAAGATATACAGCAAGAGATAACCGTTTTAAGTCAGTGTGATAGTCCTTATGTAACAAAATACTATGGATCATATTTAAAGGGCACAAAACTATGGATAATAATGGAATACTTGGGTGGAGGGTCAGCTTTGGATCTTCTGCGTGCTGGCCCGTTTGATGAGTTCCAGATTGCTACTATGCTAAAAGAAATCTTGAAAGGTCTTGACTACCTACACTCAGAGAAGAAAATTCACAGGGATATAAAAGCTGCCAATGTCTTGTTATCAGAACAAGGTGATGTTAAGCTTGCTGATTTTGGAGTTGCTGGGCAGCTAACAGACACACAAATTAAGAGAAATACCTTTGTTGGAACCCCATTTTGGATGGCCCCTGAAGTTATTCAGCAGTCAGCATATGATTCAAAAGCTGACATATGGTCACTGGGCATCACTGCAATTGAACTGGCCAAGGGGGAGCCTCCCAACTCGGATATGCATCCAATGAGAGTTCTGTTCCTCATTCCAAAAAACAATCCTCCCACTTTATTAGGAGACTTCAGCAAACCTTTTAAAGAATTCGTTGATGCCTGTCTGAATAAGGACCCAACATTTCGCCCCACTGCAAAAGAACTTCTGAAGCACAAATTCATTATGAAAAATGCCAAGAAGACTTCCTATCTGACAGAACTGATTGATAGGTTTAAGAGATGGAAAGCAGAGGGACATAGTAGTGATGAAAGTGATTCCGATGGTTCAGATTCGGAGTCCAGCAACAAAGANAATAATTCTCANCCTGAGTGGAGCTTNACTACAGTTCGGAAGAAGCCGGATGCAAAGAAGCTCCAGAANGGGACGGATCAGGATCTTGTTAAAACCCTGAGTTGTTTAACTATGATAATCACCCCTGTGTTTGCTGAGCTCAAGCAGCAGGACACAAATAATGCTAACAGAAAGAAAGCAATTGAGGAACTTGAGAAAAGCATCAATCTGGCAGAAGCAACNTGTCCAGGGATCACAGATAAGATGGTGAAGAAACTTATGGAGAAATTTCAGAAATTTTCTGTTAATGACTCATCCTAA
>ENSTGUT00000003168_common_whitethroat_Z
AACCACAGAGCAGACCCAGAAGAGCTATTCACAAAATTGGAACGCATTGGGAAAGGTTCCTTTGGTGAGGTCTTCAAAGGAATTGATAATCGGACACAGCAAGTGGTTGCCATAAAAATCATAGACCTTGAGGAAGCAGAAGATGAAATAGAAGATATACAGCAAGAGATAACTGTTTTAAGTCAGTGTGATAGTCCTTATGTAACAAAATACTATGGATCATATTTAAAGGGCACAAAACTATGGATCATAATGGAATACTTGGGTGGAGGGTCAGCTTTGGATCTTCTGCGTGCTGGCCCATTTGATGAGTTCCAGATTGCTACTATGCTGAAGGAAATCTTGAAGGGTCTTGACTACCTACACTCAGAGAAGAAAATTCACAGGGATATAAAAGCTGCCAATGTCTTGTTATCAGAACAAGGTGATGTTAAGCTTGCTGATTTTGGAGTTGCTGGGCAGCTAACAGACACACAAATTAAGAGAAATACCTTTGTTGGAACCCCGTTTTGGATGGCCCCTGAAGTTATTCAGCAGTCAGCATATGATTCAAAAGCTGACATATGGTCACTGGGCATCACTGCAATTGAACTGGCCAAGGGGGAGCCTCCCAACTCGGATATGCATCCAATGAGGGTTCTGTTCCTCATTCCAAAAAACAATCCTCCCACTTTATTAGGAGATTTCAGTAAACCTTTTAAAGAATTCATTGATGCCTGTCTGAATAAGGACCCAACATTTCGCCCCACTGCAAAAGAACTTCTGAAGCACAAATTCATTATGAAAAATGCCAAGAAGACTTCCTATCTGACAGAACTGATTGATAGGTTTAAGAGATGGAAAGCAGAGGGACATAGTAGTGATGAAAGTGATTCCGATGGTTCAGATTCGGAGTCCAGCAACAAAGANAATAATTCTCANCCTGAGTGGAGCTTNACTACAGTTCGGAAGAAGCCGGATGCAAAGAAGCTCCAGAANGGGACGGATCAGGATCTTGTTAAAACCCTGAGTTGTTTAACTATGATAATCACCCCTGTGTTTGCTGAGCTCAAGCAGCAGGACACAAATAATGCTAACAGAAAGAAAGCAATTGAGGAACTTGAGAAAAGCATCAATGTGGCAGAAGCAACATGTCCGGGGATCACAGATAAGATGGTGAAGAAACTTATGGAGAAGTTTCAGAAGTTTTCTGTTAATGACTCGTCCTAG
>ENSTGUT00000003168_zebrafinch
AACCACAGAGCAGACCCAGAAGAACTCTTCACAAAATTGGAACGCATTGGGAAAGGCTCCTTTGGTGAGGTCTTCAAAGGAATTGATAATCGGACGCAGCAAGTGGTTGCCATAAAAATCATAGACCTTGAGGAAGCAGAAGATGAAATAGAAGATATACAGCAAGAGATAACTGTTTTAAGTCAGTGTGATAGTCCTTATGTAACAAAATACTATGGATCATATTTAAAGGGCACAAAACTATGGATAATAATGGAATACTTGGGTGGAGGGTCAGCTTTGGATCTTCTGCGTGCTGGCCCATTTGATGAGTTCCAGATTGCTACTATGCTAAAGGAAATCTTGAAAGGTCTTGACTACCTACACTCAGAGAAGAAAATTCACAGGGATATAAAAGCTGCCAACGTCTTGTTATCAGAACAAGGTGATGTTAAACTTGCTGATTTTGGAGTTGCTGGGCAGCTAACAGACACACAAATTAAGAGAAATACCTTTGTGGGAACCCCATTTTGGATGGCCCCTGAAGTTATTCAGCAGTCAGCATATGATTCAAAAGCTGACATTTGGTCACTGGGCATCACTGCAATTGAACTGGCCAAGGGGGAGCCTCCCAACTCGGATATGCATCCAATGAGAGTTCTGTTCCTCATTCCAAAAAACAATCCTCCCACTTTATTAGGAGACTTCAGTAAACCTTTTAAAGAATTCATTGATGCATGTCTGAATAAGGACCCAACATTTCGCCCCACTGCAAAAGAACTTCTGAAGCACAAATTCATTATGAAAAATGCCAAGAAGACTTCCTATCTGACAGAACTGATTGATAGGTTTAAGAGATGGAAAGCAGAGGGACATAGTAGTGATGAAAGTGATTCCGATGGTTCAGATTCGGAGTCCAGCAACAAAGAGAATAATTCTCATCCTGAGTGGAGCTTCACTACAGTTCGGAAGAAGCCGGATGCAAAGAAGCTCCAGAACGGGACGGATCAGGATCTTGTTAAAACTCTGAGTTGTTTAACTATGATAATCACCCCTGTGTTTGCTGAGCTCAAGCAGCAGGACACAAATAATGCTAGCAGAAAGAAAGCAATTGAGGAACTTGAGAAAAGCATCAATGTGGCAGAAGCAACGTGTCCAGGGATCACAGATAAGATGGTGAAGAAACTTATGGAGAAATTTCAGAAATTTTCTGTTAATGACTCATCC
>ENSTGUT00000003179_common_whitethroat_W
ATGGCCCCTGAAGTTATTCAGCAGTCAGCATATGATTCAAAAGCTGACATNTGGTCACTGGGCATCACTGCAATTGAACTGGCCAAGGGGGAACCTCCCAACTCGGATATGCATCCAATGAGAGTTCTGTTCCTCATTCCAAAAAACAATCCTCCCACTTTATTAGGAGACTTCAGNAAACCTTTTAAAGAATTCNTTGATGCNTGTCTGAATAAGGACCCAACATTTCGCCCCACTGCAAAAGAACTTCTGAAGCACAAATTCATTATGAAAAATGCCAAGAAGACTTCCTATCTGACAGAACTGATTGATAGGTTTAAGAGATGGAAAGCAGAGGGACATAGTAGTGATGAAAGTGATTCCGATGGTTCAGATTCGGAGTCCAGCAACAAAGAAAATAATTCTCACCCTGANTGGAGCTTTACTACAGTTCGGAAGAAGCCGGATGCAAAGAAGCTCCAGAATGGGACGGATCAGGATCTTGTTAAAACCCTGAGTTGTTTAACTATGATAATCACCCCTGTGTTTGCTGAGCTCAAGCAGCAGGACACAAATAATGCTAACAGAAAGAAAGCAATTGAGGAACTTGAGAAAAGCATCAATCTGGCAGAAGCAACNTGTCCAGGGATCACAGATAAGATGGTGAAGAAACTTATGGAGAAATTTCAGAAGTAA
>ENSTGUT00000003179_common_whitethroat_Z
ATGGCCCCTGAAGTTATTCAGCAGTCAGCATATGATTCAAAAGCTGACATNTGGTCACTGGGCATCACTGCAATTGAACTGGCCAAGGGGGAACCTCCCAACTCGGATATGCATCCAATGAGAGTTCTGTTCCTCATTCCAAAAAACAATCCTCCCACTTTATTAGGAGACTTCAGNAAACCTTTTAAAGAATTCNTTGATGCNTGTCTGAATAAGGACCCAACATTTCGCCCCACTGCAAAAGAACTTCTGAAGCACAAATTCATTATGAAAAATGCCAAGAAGACTTCCTATCTGACAGAACTGATTGATAGGTTTAAGAGATGGAAAGCAGAGGGACATAGTAGTGATGAAAGTGATTCCGATGGTTCAGATTCGGAGTCCAGCAACAAAGAAAATAATTCTCACCCTGAGTGGAGCTTTACTACAGTTCGGAAGAAGCCGGATGCAAAGAAGCTCCAGAATGGGACGGATCAGGATCTTGTTAAAACCCTGAGTTGTTTAACTATGATAATCACCCCTGTGTTTGCTGAGCTCAAGCAGCAGGACACAAATAATGCTAACAGAAAGAAAGCAATTGAGGAACTTGAGAAAAGCATCAATGTGGCAGAAGCAACATGTCCGGGGATCACAGATAAGATGGTGAAGAAACTTATGGAGAAGTTTCAGAAGTAA
>ENSTGUT00000003179_zebrafinch
TTACAGGGCACAAAACTATGGATAATAATGGAATACTTGGGTGGAGGGTCAGCTTTGGATCTTCTGCGTGCTGGCCCATTTGATGAGTTCCAGATTGCTACTATGCTAAAGGAAATCTTGAAAGGTCTTGACTACCTACACTCAGAGAAGAAAATTCACAGGGATATAAAAGCTGCCAACGTCTTGTTATCAGAACAAGGTGATGTTAAACTTGCTGATTTTGGAGTTGCTGGGCAGCTAACAGACACACAAATTAAGAGGAATACCTTTGTGGGAACCCCATTTTGGATGGCCCCTGAAGTTATTCAGCAGTCAGCATATGATTCAAAAGCTGACATTTGGTCACTGGGCATCACTGCAATTGAACTGGCCAAGGGGGAACCTCCCAACTCGGATATGCATCCAATGAGAGTTCTGTTCCTCATTCCAAAAAACAATCCTCCCACTTTATTAGGAGACTTCAGTAAACCTTTTAAAGAATTCATTGATGCATGTCTGAATAAGGACCCAACATTTCGCCCCACTGCAAAAGAACTTCTGAAGCACAAATTCATTATGAAAAATGCCAAGAAGACTTCCTATCTGACAGAACTGATTGATAGGTTTAAGAGATGGAAAGCAGAGGGACATAGTAGTGATGAAAGTGATTCCGATGGTTCAGATTCGGAGTCCAGCAACAAAGAGAATAATTCTCATCCTGAGTGGAGCTTCACTACAGTTCGGAAGAAGCCGGATGCAAAGAAGCTCCAGAACGGGACGGATCAGGATCTTGTTAAAACTCTGAGTTGTTTAACTATGATAATCACCCCTGTGTTTGCTGAGCTCAAGCAGCAGGACACAAATAATGCTAGCAGAAAGAAAGCAATTGAGGAACTTGAGAAAAGCATCAATGTGGCAGAAGCAACATGTCCAGGGATCACAGATAAGATGGTGAAGAAACTTATGGAGAAATTTCAGAAGTAA
>ENSTGUT00000003212_common_whitethroat_W
ATTCATGAGATGGCCAACACAATGCAAATCTCCAAAGATGAGCTGGAGGAACTCAAGGAGGCTTTTGCTAAAGTTGACCTCAACAGCAATGGATTCATCTGTGACTACGAGTTGCANGAGCTGTTCAAGGAGGCCAGCCTGCCTCTCCCTGGGTACAAAGTGAGAGAGATCATCCAGAAGCTCATGATCGATGGTGACAAGAATAAAGATGGGAAGATTAGTTTTGAAGAGTTNGTCTATATTTTTCAAGAGGTGAAAAGCAGCGATATCGCTAAAACATTCCGAAAAGCCATTAACAGGAAGGAAGGAATCTGTGCCATCGGGGGCACCTCAGAACTCTCCAGCGAGGGCACCCAGCACTCCTACTCAGAGGAAGAGAAATATGCNTTTGTNAACTGGATAAACAAAGCCCTGGAAANTGATCNCGACTGTANGCANGTTATTCCAATGAACCCAAATACNGATGACCTNTTCAANGCTGTGGGAGATGGGATTGTGCTATGCAAAATGATCAATCTTTCTGTTCCTGACACAATTGATGAAAGAGCAATTAATAAGAAGAAACTCACACCATTCATAATTCAGGAGAACCTGAACCTGGCCTTGAATTCTGCATCTGCCATTGGCTGTCATGTTGTCAATATTGGTGCAGAGGACTTGAGGGAAGGGAAACCCCACCTGGTCCTTGGGCTCCTCTGGCAGATCATTAAGATCGGCTTGTTCGCCGACATCGAGCTCAGCAGAAATGAAGCNCTGGCTGCCTTACTTCGTGATGGTGAAAATCTTGAGGACCTTATGAAACTATCCCCAGAAGAGCTGCTCCTAAGATGGGCCAACTTCCACCTGGAAAATGCAGGCTGGCACAAAATCAGTAACTTCAGCTCAGATATCAAGGATTCCAGAGCCTATTTCCACCTCCTCAATCAAATTGCACCCAAAGGGCAGAAAGAAGGAGAGCCTCAGATTGATATTAACATGTTGGGTTTCAATGAGAAGGATGACNNNNNNAGGGCAGAGTACATGCTGCAGCAGGCAGACCAGCTCGGCTGCCGGCAGTTTGTCACACCAGCTGATGTGGTCAGNGGCAACCCCAAACTGAACCTGGCCTTCGTTGCCAACCTGTTCAACAAGTACCCAGCACTTACCAAGCCTGAAAACCAGGACATCGATTGGACCCTTTTGGAAGGAGAGACACGCGAGGAACGGACCTTCCGCAACTGGATGAACTCCCTTGGTGTGAACCCCCACGTAAATCACCTCTATGGTGATCTCCAAGATGCACTGGTAATACTACAATTATATGAAAAGATCAAAGTTCCTGTTGACTGGAATAAGGTTAACAAGCCTCCGTACCCTAAACTTGGAGCAAACATGAAAAAGCTGGAAAACTGTAACTACGCTGTAGACTTGGGAAAGCATCCAGCTAAATTCTCNCTGGTTGGCATNGGAGGGCAAGATCTGAATGATGGAAATCCAACGCTGACACTGGCCTTGGTCTGGCAGTTGATGAGGAGGTACACGCTGAATGTCCTCGAGGACCTGGGTGATGGTCAGAAAGCCAATGACGATATTATNGTCAGCTGGGTAAACCAGACCCTGAAAGAAGCTGGCAAGTCCACCTCCATCCAGAACTTCAAGGACAAGACTATCAGCACGAGCTTGGCAGTTGTGGATTTAATNGATGCCATCCAGCCTGGTTGTATCAACTATGACCTAGTAAAGACTGGTCACCTATCAGAAGANGACAAGCAAAATAACGCTAAGTATGCTGTGTCCATGGCAAGAAGAATTGGTGCCAGAGTTTATGCTCTTCCAGAAGATCTTGTGGAGGTGAAGCCAAAGATGGTCATGACCGTGTTTGCCTGCTTGATGGGCAGAGGAATGAAGCGAGTATAA
>ENSTGUT00000003212_common_whitethroat_Z
ATTCATGAGATGGCCAACACAATGCAAATCTCCAAAGATGAGCTGGAGGAACTCAAGGAGGCTTTTGCTAAAGTTGACCTCAACAGCAATGGGTTCATCTGTGACTACGAGTTGCANGAGCTGTTCAAGGAGGCCAGCCTGCCTCTCCCTGGGTACAAAGTGAGAGAGATCATCCAGAAGCTCATGATCGATGGCGACAAGAATAAAGACGGGAAGATTAGTTTTGAAGAGTTNGTCTATATTTTCCAAGAGGTGAAAAGCAGCGATATCGCTAAAACATTCCGNAGAGCCATTAACAGGAAGGAAGGAATCTGTGCCATTGGGGGCACCTCAGAACTCTCCAGCGAGGGCACCCAGCACTCCTACTCAGAGGAAGAGAAATATGCNTTTGTNAACTGGATAAACAAAGCCCTGGAAANTGATCNCGACTGTANGCANGTTATTCCAATGAACCCAAATACNGATGACCTNTTCAANGCTGTGGGAGATGGGATTGTGCTATGCAAAATGATTAACCTTTCTGTTCCTGACACAATTGATGAAAGAGCAATTAATAAGAAGAAACTCACACCATTCATAATTCAGGAGAACCTGAACCTGGCCTTGAATTCTGCATCTGCCATCGGCTGTCATGTTGTCAATATTGGTGCAGAGGACTTGAGGGAAGGGAAGCCCCACCTGGTCCTGGGGCTCCTCTGGCAGATCATTAAGATCGGCTTGTTCGCCGACATCGAGCTCAGCAGAAATGAAGCNCTGGCTGCCTTACTTCGTGATGGTGAAAATCTGGAGGACCTTATGAAACTATCCCCAGAAGAGCTGCTCCTAAGATGGGCCAACTTCCACCTGGAAAACGCAGGCTGGCACAAAATCAGTAACTTCAGCTCAGATATCAAGGATTCCAGAGCCTATTTCCACCTCCTCAATCAAATTGCACCCAAAGGGCAGAAAGAAGGAGAGCCTCAGATTGATATTAACATGTCTGGTTTCAATGAGAAGGATGACNNNNNNAGGGCAGAGTACATGCTGCAGCAGGCAGACCGGCTCGGCTGCCGGCAGTTCGTCACACCGGCTGACGTGGTCAGNGGCAACCCCAAACTGAACCTGGCCTTCGTTGCCAACCTGTTCAACAAGTACCCAGCACTTACCAAGCCTGAAAACCAGGACATCGACTGGACCCTTTTGGAAGGAGAGACACGTGAGGAACGGACCTTCCGCAACTGGATGAACTCCCTTGGTGTGAACCCCCACGTAAATCACCTCTATGGTGATCTCCAAGATGCACTGGTAATACTACAATTATATGAAAAGATCAAAGTTCCTGTTGACTGGAATAAGGTTAACAAGCCTCCGTACCCCAAACTTGGAGCAAATATGAAAAAGCTGGAAAACTGTAACTACGCTGTAGATTTGGGAAAGCATCCAGCTAAATTCTCCCTGGTTGGCATCGGAGGGCAAGATCTGAATGATGGGAACCCAACGCTGACACTGGCCTTGGTCTGGCAGTTGATGAGAAGGTACACGCTGAATGTCCTCGAGGACCTGGGTGATGGTCAGAAAGTCAATGATGACATTATNGTCAGCTGGGTAAACCAGACTCTGAAAGAAGCTGGCAAGTCCACCTCCATCCAGAACTTCAAGGACAAGACTATCAGCACGAGCTTGGCAGTTGTGGATTTAATCGATGCCATCCAGCCTGGTTGTATCAACTATGACCTAGTAAAGACTGGCAACCTGTCGGAAGACGACAAGCAAAATAACGCTAAGTATGCTGTGTCCATGGCAAGAAGAATTGGTGCCAGAGTTTATGCTCTTCCAGAAGATCTTGTGGAGGTGAAGCCAAAGATGGTCATGACCGTGTTTGCCTGCTTGATGGGCAGAGGAATGAAGCGAGTATAA
>ENSTGUT00000003212_zebrafinch
ATTCATGAGATGGCCAACACCATGCAAATCTCCAAAGATGAGCTGGAGGAACTCAAGGAGGCTTTTGCTAAAGTTGACCTCAACAGCAACGGGTTCATCTGTGACTACGAGTTGCACGAGCTGTTCAAGGAGGCCAGCCTGCCTCTCCCTGGGTACAAAGTGAGGGAGATCATCCAGAAGCTCATGATCGATGGGGACAAGAATAAAGACGGGAAGATTAGTTTTGAGGAGTTCGTCTATATTTTCCAAGAGGTGAAAAGCAGCGATATCGCCAAAACATTCCGAAGAGCCATTAACAGGAAGGAAGGAATCTGTGCCATTGGGGGAACCTCAGAGCTCTCCAGCGAGGGGACCCAGCACTCCTACTCAGAGGAAGAGAAATATGCCTTTGTAAACTGGATAAACAAAGCCCTGGAAAATGATCCCGACTGTAGGCATGTTATTCCAATGAACCCAAATACAGATGACCTCTTCAAAGCTGTGGGAGATGGGATTGTGCTATGCAAAATGATCAATCTTTCTGTTCCTGACACAATTGATGAAAGAGCAATTAATAAGAAGAAACTCACACCATTCATAATTCAGGAGAACCTGAACCTGGCCTTGAATTCTGCATCTGCCATCGGCTGCCATGTTGTCAATATTGGCGCGGAGGACCTGAGGGAAGGGAAGCCCCACCTGGTCCTTGGGCTCCTCTGGCAGGTCATTAAGATCGGCTTGTTCGCTGACATCGAGCTCAGCAGAAATGAAGCACTGGCTGCCTTACTTCGTGATGGTGAAAATCTGGAGGACCTTATGAAACTATCCCCAGAAGAGCTGCTCCTAAGATGGGCCAACTTCCACCTGGAAAACGCAGGCTGGCACAAAATCAGTAACTTCAGCTCAGATATCAAGGATTCCAGAGCCTATTTCCACCTCCTCAATCAAATTGCTCCCAAAGGGCAGAAAGAAGGAGAGCCTCAGATTGATATTAACATGTCAGGTTTCAATGAGAAGGATGACCTGCGCAGGGCAGAGTACATGCTGCAGCAGGCGGATCGGCTCGGCTGCCGGCAGTTCGTCACACCGGCTGACGTGGTCAGTGGCAACCCCAAACTGAACCTGGCCTTCGTTGCCAACCTGTTCAACAAGTACCCAGCACTTACCAAGCCTGAAAACCAGGACATCGACTGGACCCTTTTGGAAGGAGAGACGCGTGAGGAACGGACCTTCCGCAACTGGATGAACTCCCTGGGTGTGAACCCCCACGTAAATCACCTCTACGGTGATCTCCAAGATGCACTGGTAATACTACAATTATATGAAAAGATCAAAGTTCCTGTTGACTGGAATAAGGTTAACAAGCCTCCGTACCCTAAACTTGGAGCAAATATGAAAAAGCTGGAAAACTGTAACTATGCTGTAGACTTGGGAAAGCATCCAGCTAAATTCTCCCTGGTTGGCATTGGAGGGCAAGATCTGAATGATGGAAACCCAACGTTGACACTGGCCTTGGTCTGGCAGTTGATGAGAAGGTACACGCTGAATGTCCTCGAGGACCTGGGTGATGGTCAGAAAGCCAATGATGACATTATAGTCAGCTGGGTAAACCAGACCCTGAAAGAAGCTGGCAAGTCCACCTCCATCCAGAACTTCAAGGACAAGACTATCAGCACAAGCTTGGCAGTTGTGGATTTAATCGATGCCATCCAGCCTGGTTGTATCAACTATGACCTAGTAAAGACTGGTCACCTATCAGAAGATGACAAGCAAAACAATGCTAAGTATGCTGTGTCCATGGCAAGAAGAATTGGTGCCAGAGTTTATGCTCTTCCAGAGGATCTTGTGGAGGTGAAGCCAAAGATGGTCATGACCGTGTTTGCCTGCTTGATGGGCAGAGGAATGAAGCGAGTATAA
>ENSTGUT00000003241_common_whitethroat_W
ATGGGGATGCTCAGCCTGCCTGGCTTTCTGTCCTGCGGGAAGAAGAAGGACTTCAGTTTGACACATGAAAAAGATTCAGAATCCAGTGACAGCGATGAGAACNNNGAGCGTGGCAACTGGTCAAGCAAAGGCGATTACCTGCTGTCCATGGTGGGCTANGCCGTGGGNCTNGGCAACGTCTGGCGCTTTCCCTACCTCACCTACCAGAACGGAGGAGGTGCTTTCCTAATCCCCTACACTCTGATGTTGGCATTAGCTGGCTTGCCCTTATTTTTCCTGGAATGTTCCCTTGGGCAGTTTGGCAGTCTAGGGCCAGTTTCCATCTGGAGAATACTACCATTGTTTCAAGGAGTGGGCATCACAATGGTCATCATCTCAGCATTTGTGACTATCTACTACAACGTTATCATTGCTTATGCACTGTACTACTTATTTGCCTCGTTTCAAAAAGTGCTGCCGTGGTCCGATTGCTTTTCCTGGGCAGATGAATTCTGCAGCAAGACTCAAATAGTGAACGACTGTAATGCAACCATGCATGGGCAAATCATTCATGCAAACTACTCATACATTATGAGCAACAACCTCACATGTATAAATGGCACCATAAACTACAAACCAGTGCAATTTCCCAGTGAGCAATACTGGAACAAAGTGGCTCTGCAGCGCTCGAGTGGGCTGGAGGACACCGGCAGGGTCGTGTGGTACCTGGCTCTCTGCCTCCTCCTGTCCTGGATNNNNNNNNNAGCTGCCCTGTTTAAAGGAATNNNNTCTTCTGGAAAGGTTGTCTACTTTACTGCACTCTTCCCATATGTCATCCTGCTCATCTTGTTGGTGCGAGGTGCCACCCTGGAAGGTGCTTTGGATGGCATNNNNTACTACATTGGGAGACAGTCCAATATCACCAAGCTGATGGAGGCAGAGGTTAGGAAAGATGCAGCCACCCAGATATTTTACTCCCTGTCTGTGGCATGGGGCTAG
>ENSTGUT00000003241_common_whitethroat_Z
ATGGGGATGCTCAGCCTGCCTGGCTTTCTGTCCTGCGGGAAGAAGAAGGACTTCAGTTTGACACATGAAAAAGATTCAGAATCCAGTGACAGCGATGAGAACACTGAGCGTGGCAACTGGTCAAGCAAAGGCGATTACCTGCTGTCCATGGTGGGCTANGCCGTGGGNCTNGGCAACGTCTGGCGCTTTCCCTACCTCACCTACCAGAACGGAGGAGGTGCTTTCCTAATCCCCTACACTCTGATGTTGGCATTAGCTGGCTTGCCCTTATTTTTCCTGGAATGTTCCCTTGGGCAGTTTGGCAGTCTAGGGCCAGTTTCCATCTGGAGAATACTACCATTGTTTCAAGGAGTGGGCATCACAATGGTCATCATCTCAGCATTTGTGACTATCTACTACAACGTTATCATTGCTTATGCACTGTACTACTTATTTGCCTCGTTTCAAAAAGTGCTGCCGTGGTCCGATTGCTTTTCCTGGGCAGATGAATTCTGCAGCAAGACTCAAATAGTGAACGACTGTAACGCAACCATGCATGGGCAAATCATTCATGCAAACTACTCATACATTATGAGCAACAACCTCACATGTATAAATGGCACCATAAACTACAAACCAGTGCAATTTCCCAGTGAGCAATACTGGAACAAAGTGGCTCTGCAGCGCTCGAGTGGGCTGGAGGACACCGGCAGGGTCGTGTGGTACCTGGCTCTCTGCCTCCTCCTGTCCTGGATCATTGTTGGAGCTGCCCTGTTTAAAGGAATAAAATCTTCTGGAAAGGTTGTCTACTTTACTGCACTCTTCCCATATGTCATCCTGCTCATCTTGTTGGTGCGAGGTGCCACCCTGGAAGGTGCTTTGGATGGCATCGAATACTACATTGGGAGACAGTCCAATATCACCAAGCTGATGGAGGCAGAGGTTTGGAAAGATGCAGCCACGCAGATATTTTACTCCCTGTCTGTGGCATGGGGTGGGCTTGTTGCTTTGTCTTCATACAACAGGTTCCACAACAACTGCTACTCAGATGCTATTCTAGTTTGTGTGACCAACTGTGTCACCAGTGTATTTGCTGGGTTTGCAATATTCTCCATCCTGGGACATATGGCATTTGTGTCCAAAAGACCTGTCTCAGAAGTTGTGGACTCAGGGTTTGAGCTGGCCTTTGTAGCATACCCAGAGGCTCTCGCCAAGTTACCAGTTTCTCCTCTGTGGTCCTTCTTGTTTTTCTTCATGCTTCTGCTTTTGGGCCTTGACTCCCAGTTTGCCTCCATAGAAACACTTACAACCACCATTCAAGATATAAGTCCCAGAGTGATGAGAAAATTAAGACTGCCTATAACCATAGGTCTGTGTGTAGTGCTCTTTTTTCTTGGGCTTATCTGTGTNACTCAGGCAGGAATTTACTGGGTTAACCTCATAGATCACTTCTGTGCTGGATGGGGAATCCTTATTTCAGCTGTCCTGGAGATAATAGGCATAGTGTACATTTACGGAGGAAACAGATTCATTGAAGACATTGAAATGATGATTGGAAAGAAGAGCTNNNNTTCTGGCTGTGGTGGAGGATGTGCTGGTTTTTCATCACTCCTGTGCTGTTAA
>ENSTGUT00000003241_zebrafinch
ATGGGGATGCTCAGCCTGCCCGGCTTTCTGTCCTGCGGGAAGAAGAAGGACTTCAGTTTGACAAATGAAAAAGATGCCCACTCCAGTGACAGCGATGAGAACTCGGAGCGTGGCAACTGGTCAAACAAAGGCGACTACCTGCTGTCCATGGTGGGCTATGCCGTGGGCCTGGGCAACGTCTGGCGCTTTCCCTACCTCACCTACCAGAATGGAGGAGGTGCTTTTCTAATCCCCTACACCCTGATGCTGGCATTAGCTGGCTTGCCCTTATTTTTCATGGAATGTTCCCTTGGGCAGTTTGCCAGTCAAGGGCCGGTTTCCATCTGGAGAATACTACCATTGTTTCAAGGAGTGGGCATCACAATGGTCATCATCTCAACATTTGTAACTATCTACTACAACGTTATCATTGCTTATGCACTCTATTACTTATTTGCCTCATTTCAACAAGTGCTGCCATGGTCAGACTGCTTTTCCTGGGCAGATGAATCCTGCAGCAAGACACGAATAGTAAGTGACTGCAACACAACCTTGCATGGGCAAATCATTCATGCAAACTACTCATTCGTCACGGGCAACAATCTCACATGTATAAATGGCACCATAAGCTACAAACCAGTGCAATTTCCCAGTGAGCAATACTGGAACAAAGTGACTCTGCAGCGCTCGAGTGGGCTGGACGAGACCGGCAGGATCGTGTGGTACCTGGCTCTCTGCCTCCTCCTGTCCTGGATTATTATTGCAGCTGCCCTGTTTAAAGGAATCAAATCTTCTGGAAAGGTTGTCTACTTTACTGCACTCTTCCCATATTTCATCCTGTTCATCTTGTTGGTGCGAGGTGCCACCCTGGAAGGTGCCTTGGATGGCATTGAGTACTACATTGGGAGACAGTCCAACATCACCAAGCTGATGGAGGCTGAGGTTTGGAAAGATGCAGCCACCCAGATATTTTACTCCCTGTCCGTGGCGTGGGGTGGACTTGTTGCTTTGTCTTCATACAACAAGTTCCACAACAACTGCTACTCAGATGCCATTTTAGTTTGTGTTACCAACTGTGCCACCAGCGTGTTTGCTGGGTTTGCAATATTCTCCATCCTGGGACATATGGCGTTTTTGTCTGAGAGACCTGTCTCAGAGGTGGTGGACTCAGGGTTTGAACTGGCCTTTGTAGCCTACCCAGAGGCTCTCTCCAAGTTACCGGTTTCTCCTCTGTGGTCCTTCTTGTTTTTCTTCATGCTTTTGCTTTTGGGCCTTGACTCCCAGTTTGCCACCATAGAAACACTTACAACCACCATTCAAGATATATATCCTACAGTGATGAAAAAATTAAGAATGCCTATAACCCTGGGTCTGTGTATAGTGTTCTTTTTTCTTGGGCTTATCTGTGTTACTCAGGCAGGAATTTACTGGGTTAACCTAATAGATCACTTCTGTGCTGGATGGGGAATCCTTATTGCAGCTGTTCTGGAGATAGTAGGCATCGTCTACATTTATGGAGGAAACAGGTTCATTGAAGACATTGAAATGATGATTGGAAAGAAGAGTCGTTTATTCTGGCTGTGGTGGAGAATATGCTGGTTTTTCATCACTCCTGTGCTGTTAATGGCTATTTTGGTTTGGTCTTTGATCACATTTGAAAATCCCACTTATGGCTCAGTGTTATACCCAACCTGGGGAACCGCTGTTGGCTGGTGCATGATCATCTTCTGTGTCATCTGGATTCCCATTGTTGCTATTGTAAAAATAGTTAAAGCTGAAGGAAACATTGTTCAGCGCATTGTCAGCTGCTGCCGGCCTGCAGCCAACTGGGGCCCCTACCTGGAGAGTCACCGAGGAGAGCGATACAGCCACATTGTGGATCCCCAGAAGAAAAAGGAGCATGAGATTCCCACTGTGTCTGCTATCATATAC
>ENSTGUT00000003261_common_whitethroat_W
ATGATGGCTTCTGCAAGTGATTACTTTAAGGCCATGTTCACAGGAGGAATGAAGGAACAAGATTTAATGTGCATTAAGCTTCATGGTGTGAACAAAATAGGCCTAAAGAAGATTATTGATTTCATCTATACTGCAAAACTTTCCCTTAACATGGACAACCTTCAGGATACTCTGGAAGCTGCCAGTTTTTTGCAGATTTTACCTGTTTTAGACTTCTGTAAAGTATTTCTTATCTCTGGGGTTTCATTGGAAAACTGTGTTGAGGTTGGGCGAATTGCCAACACATACAATCTCACAGAAGTGGATAAATATGTTAATAATTTCATCCTGAAGAACTTCCCTGCATTATTAAGTACTGGTGAATTTGTGAAATTCCCCTTTGAACGTCTTGCCTTCGTGCTNTCAAGTAATAGCCTTAAGCACTGCACTGAACTTGAACTCTTCAAGGCAGCATGTCGCTGGCTGCGCTATGAGGAACCTCGCATGGAGTACGCNGCAAAGCTCATGAAGAACATCAGGTTTCCCTTGATGACACCCCAGGATCTAATTAACTATGTTCAGACAGTGGACTTCATGAGAACTGACAACACCTGTGTCAACTTGCTTCTGGAGGCCAGCAATTACCAAATGATGCCGTACATGCAGCCGGTGATGCAGTCGGAGCGGACGGCCATCCGCTCGGACAGCACGCACCTGGTGACCTTGGGAGGAGTGCTCCGGCAGCAGCTGGTGGTCAGCAAGGAGCTGCGGATGTACGACGAGAAGGCCCACGAGTGGAAATCCTTGGCTCCCATGGATGCGCCGAGGTACCAGCACGGCATTGCCGTGATCGGGAACTTCCTNTACGTGGTGGGGGGCCAGAGCAATTATGACACGAAGGGAAAGACGGCGGTCGACACGGTCTTCAGGTTTGATCCACGCTACAACAAGTGGATGCAAGTGGCATCTTTAAATGAGAAACGGACCTTCTTCCACCTAAGTGCCCTCAAAGGACATTTGTATGCAGTCGGAGGTCGGAATGCAGCGGGTGAGCTAGCCACTGTGGAATGTTACAACCCCAGAATGAATGAGTGGAGCTACGTGGCAAAAATGAATGAACCCCACTACGGTCACGCTGGAACCGTGTATGGGGGGTTAATGTATATTTCAGGGGGAATNNNNNNNGATACTTTCCAAAAAGAACTCATGTGTTTTGACCCTGACACAGACAAATGGACTCAGAAAGCTCCNATGACGACAGTCAGAGGTCTGCATTGCATGTGTACTGTAGGAGACAAGCTGTATGTTATTGGTGGAAATCACTTTAGAGGAACAAGTGATTATGATGATGTTTTAAGCTGTGAATATTACTCGCCAGCTCTAGACCAGTGGACTCCNATTGCCGCCATGTTACGTGGGCAAAGTGATGTTGGGGTTGCTGTCTTTGAAAATAAAATCTATGTTGTTGGAGGATATTCTTGGAATAANCGGTGTATGGTNGAAATAGTTCAGAAGTANNNNCCAGAAAAAGATGAGTGGCATAAAGTATTTGACCTTCCAGAATCTCTTGGTGGCATTCGAGCCTGCACTCTCACTGTTTTCCCTCCAGAGGACAATACAGGGTCACCGTCTAGAGAGTCTCCACTTTCAGCACCTTAG
>ENSTGUT00000003261_common_whitethroat_Z
ATGATGGCTTCTGCAAGTGATTACTTCAAGGCCATGTTCACAGGAGGAATGAAGGAACAAGATTTAATGTGCATTAAGCTTCATGGTGTGAACAAAATAGGCCTAAAGAAGATCATTGATTTCATCTATACTGCAAAGCTTTCCCTTAACATGGACAACCTTCAGGACACTCTGGAAGCTGCCAGTTTTTTGCAGATTTTACCTGTTTTGGACTTCTGTAAAGTATTTCTTATCTCTGGGGTTTCGTTGGAAAACTGTGTAGAGGTTGGGCGAATTGCCAACACATACAATCTCACAGAAGTGGATAAATATGTTAATAATTTCATCCTGAAGAACTTCCCTGCGTTATTAAGTACTGGTGAATTTGTGAAACTCCCCTTTGAACGTCTTGCCTTCGTGCTTTCAAGTAATAGCCTTAAGCACTGCACTGAACTTGAACTCTTCAAGGCAGCATGTCGCTGGCTGCGCTATGAGGAACCTCGCATGGAGTACGCNGCAAAGCTCATGAAGAACATCAGGTTCCCCCTGATGACACCCCAGGATCTTATTAACTACGTTCAGACGGTGGACTTCATGAGAACTGACAACACCTGTGTCAACCTGCTTCTGGAGGCCAGCAATTACCAGATGATGCCGTACATGCAGCCGGTGATGCAGTCGGAGCGGACGGCCATCCGCTCGGACAGCACGCACCTGGTGACCTTGGGAGGAGTGCTCCGGCAGCAGCTGGTGGTCAGCAAGGAGCTGCGGATGTACGACGAGAAGGCCCACGAGTGGAAATCCTTGGCTCCCATGGATGCGCCGAGGTACCAGCACGGCATCGCCGTGATCGGGAACTTCCTGTACGTGGTGGGGGGCCAGAGCAATTATGACACGAAGGGAAAGACGGCGGTCGACACGGTCTTCAGGTTTGATCCTCGCTACAACAAGTGGATGCAAGTGGCATCTTTAAACGAGAAACGAACCTTCTTCCACCTAAGTGCCCTCAAAGGACATTTGTATGCAGTCGGAGGTCGGAATGCAGCGGGTGAGCTAGCCACTGTGGAATGTTACAACCCCAGAATGAACGAGTGGAGCTACGTGGCAAAAATGAATGAACCCCACTATGGCCATGCTGGAACCGTGTATGGGGGATTAATGTATATTTCAGGGGGAATNNNNNNNGATACTTTCCAAAAGGAACTCATGTGTTTTGACCCTGACACAGACAAATGGACTCAGAAAGCTCCGATGACGACAGTCAGAGGTCTGCATTGCATGTGTACTGTAGGAGACAAGCTGTATGTTATTGGTGGAAATCACTTTAGAGGAACAAGTGATTATGATGATGTTCTAAGCTGTGAATATTACTCGCCAACTCTAGACCAGTGGACTCCNATTGCCGCCATGTTACGTGGGCAAAGTGATGTTGGGGTTGCTGTCTTTGAAAATAAAATCTATGTTGTTGGAGGATATTCTTGGAATAACCGGTGCATGGTGGAAATAGTTCAGAAGTATGACCCAGAAAAAGATGAGTGGCATAAAGTATTTGACCTTCCAGAATCCCTTGGTGGCATTCGAGCCTGCACTCTCACTGTTTTCCCTCCGGAGGACAATACAGGGTCACCGTCTAGAGAGTCTCCTCTTTCAGCACCTTAG
>ENSTGUT00000003261_zebrafinch
ATGCCATTGAAATGGAAAACGAGCTCTCCTGCTATCTGGAAATTCCCAGTTCCTGTGCTTAAAACATCCAGGTCATCGCCACTTTCTCCAGCATACATATCCCTGGTGGAAGAGGAGGATCCTCATATGAAAGTGTCTCTTGGCAGCAGCGATATGGGCGTCTCTGCCCATCTGCAGTCTTCGAAGACAGGAACCACCAGATTTTTCACCAGCAATACTCACAGTTCTGTGGTATTACAGGGTTTTGACCAGCTGCGAGTGGAAGGTTTGCTCTGCGATGTGACGCTCATTCCTGGAGATGGTGATGAGGTGTTCCCTGTCCACAGAGCAATGATGGCTTCTGCAAGTGATTACTTCAAGGCCATGTTCACAGGAGGAATGAAGGAACAAGATTTAATGTGCATTAAGCTTCATGGGGTGAACAAAATAGGCCTAAAGAAGATCATTGATTTCATCTATACTGCAAAACTTTCCCTTAACATGGACAACCTTCAGGACACTCTGGAAGCTGCCAGTTTTTTGCAGATTTTACCTGTTTTGGACTTCTGTAAAGTATTTCTTATCTCTGGGGTTTCATTGGAAAACTGTGTTGAGGTTGGGCGAATTGCCAACACATACAATCTCACAGAAGTGGATAAATATGTTAATAATTTCATCCTGAAGAACTTCCCTGCATTATTAAGTACTGGTGAATTTGTGAAACTCCCCTTTGAACGTCTTGCCTTCGTGCTTTCAAGTAATAGCCTTAAGCACTGCACTGAGCTCGAACTCTTCAAGGCGGCGTGTCGCTGGCTGCGCTACGAGGAGCCTCGCATGGAGTACGCTGCAAAGCTCATGAAGAACATCAGGTTTCCCCTGATGACACCCCAGGATCTTATCAACTACGTTCAGACAGTGGACTTCATGAGAACTGACAACACCTGCGTCAACTTGCTTCTAGAGGCCAGCAATTACCAAATGATGCCGTACATGCAGCCGGTGATGCAGTCGGAGCGGACGGCGATCCGCTCGGACAGCACGCACCTGGTGACCCTGGGGGGGGTGCTGAGGCAGCAGCTGGTGGTCAGCAAGGAGCTGCGGATGTACGACGAGAAGGCGCACGAGTGGAAGTCGCTGGCGCCCATGGACGCGCCCAGGTACCAGCACGGCATCGCCGTCATCGGGAACTTCCTGTACGTGGTGGGCGGCCAGAGCAATTACGACACCAAGGGAAAGACCGCGGTCGACACCGTCTTCAGGTTTGACCCCCGCTACAACAAGTGGATGCAAGTGGCATCTCTAAACGAGAAACGGACCTTCTTCCACCTAAGTGCCCTCAAAGGACATTTGTATGCAGTCGGAGGTCGGAATGCAGCGGGTGAGCTAGCCACTGTGGAATGTTACAACCCCAGAATGAACGAGTGGAGCTACGTGGCAAAAATGAACGAGCCCCACTATGGCCACGCTGGAACCGTCTATGGGGGGTTAATGTATATTTCAGGGGGAATCACTCATGATACTTTCCAAAAGGAACTCATGTGCTTTGACCCTGACACAGACAAATGGACTCAGAAAGCTCCGATGACGACAGTCAGAGGTCTGCACTGCATGTGTACTGTAGGAGACAAGCTGTATGTTATTGGTGGAAATCACTTTAGAGGAACAAGTGATTATGATGATGTTCTAAGCTGTGAATATTACTCACCAACTCTAGACCAGTGGACTCCAATTGCTGCCATGTTACGTGGGCAAAGTGATGTTGGGGTTGCTGTCTTTGAAAATAAAATCTATGTTGTTGGAGGATATTCTTGGAATAACCGGTGTATGGTGGAAATAGTTCAGAAGTACGATCCAGAAAAAGATGAGTGGCATAAAGTGTTTGACCTTCCAGAATCCCTTGGTGGCATTCGAGCCTGCACTCTCACTGTTTTCCCTCCGGAGGACAATTCAGGGTCACCGTCTCGAGAGTCTCCTCTTTCAGCACCTTAG
>ENSTGUT00000003284_common_whitethroat_W
ATGGCGTCCGACAGCGACACTGAGGAGTTCTACGATGCGCCCGAGGACGTGCATCTCGCGGGCTCCCCCGCGCCCGCGGCCCCGCGGACCCTGGGCAGCTCCCGGGGGTGTGGGGATATGGACAATAAACTACACAAAGCTGGAAATGAAACATTTGTACGAGAAATGAAACAAGATGATTCNAAAAAGATTATTGACAGTATTATAGAAGAAAGCCAGAAGGCCCAACAACTAGGGGATGATTCTTTAGCTTCTAGAAGAAATGAATTGACTCTTCCAACTTCAGATGCAAATGCATGGATTTCTGGAACATGTATCATTAGTGATATCCCAGAAGTACTAGCTGCTAAAATACCATTACCAGAAGACACTAGAGAACCAGAGGATCAGAGTGTGTGTAAGNNNACTGAATTGGAGTCTGGGAAGCTTTTGTTTAGTTCTGACCAACAGGGATCTCATAAACTAACAAAAGTAACAAATGCAACTGACCATAAAATGGATGAAACTGAAGCACAAGGAGAAACATTAAAAAAAGAGCACATAACAGACAAGAAAGAGGCAAATACTTTAGAAAAAGTGGCTTCAGATTTATCAACCAAAGACCTTTCTGCAGCAGAAGAAATGCCCCCGGCAAAGCCACCGAGGCAGCTGACTGTAGAGCCTGACATAGTTGCAAGCACAAAGAAGCCTGTCCCAGCCCGGCCCCCNCCTCCCACAAATGTCCCTCCCCCGAGACCACCCCCCCCTGCACGGCCAGCNNNNCCTCCCCGGAAGAAGAAGAGTGANNTGGATTTTGAAGTGCAAAAACCTGTTTTAGATGGCAAGTATTCCAAGGAGAACTTCACAGCTGGTGGTCTTTTAACTTCAAATTCAGTGACAGAGGGTGTGCCCAAAGATTCGCAGCCTTCCTTGGATTTGGCCAGTGCAACTAGTGGAGATAAAATTGTCACTGCACAGGAAAATGGGAAAGCAGNNNNNGGCCAAACAACAAATGAAGTACTTGGACCACAAAGACCCAGGTCTAACTCTGGCAGAGAGCTCACAGATGAGGAAATTCTAGCAAGTGTAATGATAAAAAACCTTGATACAGGTGAAGAAATACCTCTGAGTTTGGCAGAAGAAAAGTTGCCAACAGGCATTAATCCCCTGACTTTGCATATCATGAGGAGAACTAAAGAATATGTCGGTAACGATGCAGCTCAGTCTGATGATGAAGACAAAATGCAGACACAGCAAACTGACACCGATGGAGGGAGGTTNAAACAGAAAACGACTCAACTGAAGAAGTTCCTTGGCAAATCTGTAAAGAAAGCGAAGCACCTTGCTGAAGAATATGGTGAACGTGCTGTAAATAAGGTTAAGAGTGTTCGAGATGAAGTCTTTCACACAGATCAAGACGATCCCTCTTCCAGTGATGATGAAGGGATGCCCTATACAAGACCAGTTAAGTTCAAAGCAGCACATGCCTTCAAGGGACCTTACGATTTTGAACAAATTAAAGTTGTTCAGGATCTCAGTGGAGAGCATATGGGTGCTGTTTGGACAATGAAATTTTCTCACTGTGGTCGATTACTGGCATCTGCAGGGCAGGACAACNTAGTNNNNATATGGGTTTTAAAGAATGCCTTTGACTANTTCAATAACATGCGCNTGAAGTACAACACAGAAGGCCGTGTTTCCCCTTCTCCCTCTCAAGAGAGCCTGAATTCTTCCAAGTCTGATACCGATGCAGGGATTTGCAGTGGAGTTGATGAAGACCCAGATGATAAAAATGCCCCNTTTCGTCAACGGCCATTTTGCAAATACAAAGGCCACACAGCAGATCTTCTTGATCTTTCNTGGTCTAAAAATTACTTCTTGCTTTCTTCTTCTATGGATAAAACTGTCAGATTATGGCACATATCAAGAAGAGAATGTCTTTGCTGTTTCCAGCATATAGACTTTGTCACTGCTATAGCTTTCCATCCAAGGGATGACAGGTACTTTTTAAGNGGTTCATTGGATGGAAAACTCCGACTCTGGAACATTCCTGACAAAAAGGTGGCNNNNTGGAATGAAGTAGATGGGCAGACAAAATTGATTACAGCTGCCAACTTCTGTCAGAATGGCAAATATGCAGTCATAGGCACCTACGATGGAAGATGCATCTTTTATGACACAGAGCACTTGAAGTATCACACACAAATACATGTGCGTTCTACCAGAGGTCGAAATAGAGTTGGAAGAAAAATTACTGGCATTGAACCTTTGCCAGGAGAAAATAAGATACTAGTGACATCAAATGATTCCAGAATCAGGTTGTATGACCTAAGAGATCTGTCTCTATCTATGAAGTACAAAGGTTATGTCAACAGCAGCAGCCAAATCAAAGCCAGCTTTAGCCATGACTTTACCTACATTGTAAGTGGTTCAGAAGACAAATATGTCTACATTTGGAGTACATACCATGACCTGAGCAAATTTACATCTGTAAGAAGAGACCGAAATGACTTCTGGGAAGGCATTAAAGCGCACAATGCGGTCGTCACCTCTGCNATCTTTGCTCCAAATCCTGGTTTGATGGTGTCACTGGAAACTTCTGAAAAGCAAGAAGCTGAAAGNAAGGGAGAAGATTGTGAGATAGCAGACACCATACCCTCTGGAGCTCTGAAGACAGATCACACAGAAGTGCTTTTATCAGCTGATTTTACTGGAGCAATTAAAGTCTTCATTAACAGAAAGAAATATGTATCTTAG
>ENSTGUT00000003284_common_whitethroat_Z
TGGCGTCCGACAGCGACACCGAGGAGTTTTACGATGCGCCCGAGGACGTGCATCCCGCGGGCTCCCCCGCGCCCGCGGCCCCGCGGTCCCTGGGCAGCTCCCGGCGGTGTGGATATGGACAATAAACTACACAAAACTGGAAATGAAACATTTGTACGGGAAATGAAACAAGATGATTCNAAAGAGATCATTGACAGTATTATAGAAGAAAGCCAGAAGGCCCAGCAATTAGAGGGTGATTCTTTGGCTTCTAGAGGAAATGAATTGACTGTTCCAACTTCAGATGCAAATGCTTGGATTTCTGGAGCAGGTATCATTAGTGATATCCCAGAAGTACTAGCTGCTAAAATACCATTACCAGAAGACACTAGAGAACTAGAGGATCAGGGTGTGTGTAAGNNNGCTGAATTGGAGTCTGAGAAGCTTATGTTTAGTTCTGACCAACAAGAATCTCATAAACTAACAAAAGTAACAAATGCAACTGAACATAAAATGGATGAAACTGAAGTGCAAGGAGAAACATCGAAAAAAGAGGACATAACAGACAAGAAAGAGGCAACTACTTTAGAAAAAGTGGCTTCGGATTTACCTACCAAAGACCTTTCTACAGCAGAAGAAATGCCCCCAGCAAAGCCACCGAGGCAGCTGACTGTAGAGCCTGACATAGTTGCCAGCACAAAGAAGCCGGTCCCAGCCCGGCCCCCNCCTCCCACCAATGTCCCTCCCCCGAGACCACCCCCCCCTGCACGGCCAGCGCCGCCTCCCCGGAAGAAGAAGAGTGANNTGGATTTTGAAGTGCAAAAACCTGTTTTAGAAGGTAAGCATTCGAAGGAGGACTTCACAGCTGGTGGTCTTTTAACTTCAAGTTCAGTGACAGAGGGTGCACCCAAAGATTCTCAGCCTTCCTTGGATTTGGCCAGTGCAACTAGTGGAGATAAAATCGTGACTGCGCAGGAAAATGGGAAAGCAGCTGACGGCCAAACAGCAAATGAAGTACTTGGACCACAAAGACCCAGGTCTAACTCTGGCAGAGAACTCACAGATGAGGAAATTCTAGCAAGTGTAATGATAAAAAACCTTGATACAGGTGAAGAAATACCTCTGAGTTTGGCAGAAGAAAAGTTGCCAACAGGCATTAATCCTCTGACTTTGCATATCATGAGGAGAACTAAAGAATACGTCAGTAATGATGCAGCACAGTCTGATGATGAAGACAAAATGCAGACACAGCAAACTGACACTGATGGAGGGAGGTTAAAACAGAAAACGACTCAACTGAAAAAGTTCCTTGGCAAATCTGTAAAGAAAGCAAAGCACCTTGCTGAAGAATATGGTGAACGTGCTGTAAATAAGGTTAAGAGTGTTCGAGATGAAGTCTTTCACACAGATCAAGACGATCCCTCTTCCAGTGATGATGAAGGGATGCCCTATACAAGACCAGTTAAGTTCAAAGCAGCACATGGCTTCAAGGGACCTTATGATTTTGAACAAATTAAAGTTGTTCAGGATCTCAGTGGAGAGCATATGGGTGCTGTTTGGACAATGAAATTTTCTCACTGTGGTCGATTACTGGCATCTGCAGGGCAGGACAACGTAGTNNNNATATGGGTTTTNAAGAATGCCTTTGACTANTTCAATAACATGCGCNTGAAGTACAACACAGAAGGCCGTGTCTCCCCTTCTCCTTCTCAAGAGAGCCTGAATTCTTCCAAGTCTGATACTGATGCAGGGATTTGCAGTGGAGTTGATGAAGACCCAGATGATAAAAATGCCCCNTTTCGTCAACGACCGTTTTGCAAATACAAAGGCCACACAGCAGATCTTCTTGATCTTTCTTGGTCTAAGAATTACTTCTTGCTTTCTTCTTCTATGGATAAAACTGTCAGATTATGGCACATATCAAGAAGAGAATGTCTTTGCTGTTTCCAGCATATAGACTTTGTCACTGCTATAGCTTTCCATCCAAGGGATGACAGGTACTTTTTAAGTGGTTCATTGGATGGAAAACTCCGACTCTGGAACATTCCTGACAAAAAAGTGGCNNNNTGGAATGAAGTAGATGGACAGACAAAATTGATTACAGCTGCCAACTTCTGTCAGAATGGCAAATATGCAGTCATAGGCACCTACGATGGAAGATGCATCTTTTATGATACAGAGCACTTGAAGTATCACACACAAATACATGTGCGTTCTACCAGAGGTCGAAATAGAGTTGGAAGAAAAATTACTGGCATTGAACCTTTGCCAGGAGAAAATAAGATACTAGTGACATCAAATGATTCCAGAATCAGGTTGTATGACCTAAGAGATTTGTCTCTATCTATGAAGTACAAAGGTTATGTCAACAGCAGCAGCCAAATCAAAGCCAGCTTTAGTCATGACTTTACCTACATTGTAAGTGGTTCAGAAGATAAATATGTCTACATTTGGAGTACATACCATGACCTGAGCAAGTTTACATCTGTAAGAAGAGACCGAAATGACTTCTGGGAAGGCATTAAAGCGCACAATGCAGTTGTCACCTCTGCGATCTTTGCTCCAAATCCTGGTTTGATGGTGTCACTGGAAACTTCTGAAAAGCAAGAAGCTGAAAATAAGGGAGAAGATTGTGAGATATCAGACACCATACCTTCTGGAGCTCTGAAGACAGATCACACAGAAGTGCTTTTATCAGCTGATTTTACTGGAGCAATTAAAGTCTTCATTAACAAAAAGAAATATGTATCTTAG
>ENSTGUT00000003284_zebrafinch
ATGGCGTCCGACAGCGACACCGAGGAGTTCTACGATGCGCCCGAGGACGTGCACCCCGCGGGCTCCCCCGCGCCCGCGGCCCCGCGGTCTGTGGGCAGCTCCCGGGGGTGTGATATGGACAATAAACTACACAAAGCTGGAAATGAAACATTTGTACGAGAAATTAAACAAGATGATTCAAAAGAGATTATTGACAGTATTATAGAAGAAAGCCAGAAGGCCCAACAGCTAGAGGATGATTCTTTAGCTCCTAGAGGAAATGAATTGACTGTTCCAACATCAGATGCAAATACTTGGATTTCTGGAGCAGGTATCATTAGTGATATCCCACAAGTACTAGCTGCTAAAATACCATTACCAGAAGATACTAGAGAACCAGAGGATCAGAGTGTGTGTAAGGACGCTGAATTGGAGTCTGGGAAGCTTTTGTTTAGTTCTGACCAACAGGAATCTCATAAACCAACAAAAGAAACAAATGCAACTGACCATAAAATAGATGAAACTGAGGCACAAGGAGAAACGTCAAAAAAAGAGGACATAACAGACAAGAAAGAGGCAAATACTTTAGAAAAAGTGGCTTCAGATTTATCTACCAAAGACCTTTCTACAACAGAAGAAATGCCCCCAGCAAAGCCACCAAGGCAGCTGACTGTAGAGCCTGACATAGTTGCAAGCACAAAGAAACCTGTCCCAGCCCGGCCCCCGCCTCCCACAAATGTTCCTCCCCCGCGACCACCCCCCCCTGCACGGCCAGCTCCACCTCCCCGGAAGAAGAAGAGTGAACTGGATTTTGAAGTGCAAAAACCTGGTTTAGAAGGCAACAAGGAGAACTTCACAGCTGGTGGTCTTTTAACTTCAAGTTCAGTGACAGAAGGTGTGCCCAAAGATTCTCAGCCTTCCTTGGATTTGGCCAGTGCAACTAGTGGAGATAAAATCGTCACTGCCCAGGAAAATGGGAGAGCAGGTGATGGCCAAACAACAAATGAAGTACTTGGACCACAAAGACCCAGGTCTAACTCAGGCAGAGAGCTCACAGATGAGGAAATTCTAGCAAGTGTAATGATAAAAAACCTTGATACAGGTGAAGAAATACCTCTGAGTTTGGCAGAAGAAAAGTTACCAACAGGCATTAATCCCCTGACTTTGCATATCATGAGGAGAACTAAAGAATATGTCAGTAATGATGCAGCACAGTCTGATGATGAAGACAAAATGCAGACACAACAAACTGACACTGATGGAGGGAGGTTAAAACAGAAAACGACTCAACTGAAAAAGTTCCTTGGCAAATCTGTAAAGAAAGCAAAGCACCTTGCTGAAGAATATGGTGAACGTGCTGTAAATAAGGTTAAGAGTGTTCGAGATGAAGTCTTTCACACAGATCAAGATGATCCCTCTTCCAGTGATGATGAAGGGATGCCCTATACAAGACCAGTTAAGTTCAAAGCAGCACATGGCTTCAAGGGACCTTATGATTTTGAACAAATTAAAGTTGTTCAGGATCTCAGTGGAGAGCATATGGGTGCTGTTTGGACAATGAAATTTTCTCACTGTGGTCGATTACTGGCATCTGCAGGGCAGGACAACGTAGTAAGGATATGGGTTTTAAAGAATGCCTTTGACTATTTCAATAACATGCGCATGAAGTACAACACAGAAGGCCGTGTCTCCCCTTCTCCCTCTCAAGAGAGCCTGAATTCTTCCAAGTCTGATACTGATGCAGGGATTTGCAGTGGAGTTGATGAAGATCCAGATGATAAAAATGCCCCATTTCGTCAACGACCATTTTGCAAATACAAAGGCCACACAGCAGATCTTCTTGATCTTTCCTGGTCTAAAAATTACTTCTTGCTTTCTTCTTCTATGGATAAAACTGTCAGATTATGGCACATATCAAGAAGAGAATGTCTTTGCTGTTTCCAGCATATAGACTTTGTCACTGCTATAGCTTTCCATCCAAGGGATGACAGGTACTTCCTAAGTGGTTCATTGGATGGAAAACTCCGACTCTGGAACATTCCTGACAAAAAAGTGGCATTATGGAATGAAGTAGATGGGCAGACAAAATTGATTACAGCTGCCAACTTCTGTCAGAATGGCAAATATGCAGTCATAGGCACCTATGATGGAAGATGCATCTTTTATGACACAGAGCACTTGAAGTATCACACACAAATACATGTGCGTTCTACCAGAGGTCGAAACAGAGTTGGAAGAAAAATTACTGGCATTGAACCTTTGCCAGGAGAAAATAAGATACTAGTGACATCAAATGATTCCAGAATCAGGTTGTATGATCTAAGAGATCTGTCTTTATCTATGAAGTACAAAGGTTATGTTAACAGCAGCAGCCAAATCAAAGCCAGCTTTAGCCATGATTTTACCTACATTGTAAGTGGTTCAGAAGATAAATATGTCTACATTTGGAGTACATACCATGACCTGAGCAAGTTTACATCTGTAAGAAGAGATCGAAATGACTTCTGGGAAGGCATTAAAGCGCACAATGCAGTTGTCACCTCTGCAATCTTTGCTCCAAATCCTGGTTTGATGGTGTCACTGGAAACTTCTGAAAAGCAAGAAGCTGAAAATAAGGGAGAAGATTGTGAGATATCAGACACCATACCCTCTGGAGCTCTGAAGACAGATCACACAGAAGTGCTTTTATCAGCTGACTTTACTGGAGCAATTAAAGTCTTCATTAACAAAAAGAAATATGTATCTTAG
>ENSTGUT00000003441_common_whitethroat_W
GCCGCCGGGCAGCCTGCGGCACCCCGCGAGTGGGACGTCTTTAGGTGTCGTAAATGCCAGGGCTTCCTCTTCGAGCCCGTTTCCTTGCCTTGCGGACACACGTTCTGCAAAAAGTGCCTGGAGAGGGACCGGGCGCCCGAGTCCCGCTGCATCCTGTGCAAGGAGGCGGGCGGCGCGGCGGCCGGGCAGCTCCTGCGGGTCAATGTCATCCTCAGCAACCTGCTGACCAAGTGGTTCCCCTGCCAAGTGAAGGCTTCGCAGCTCCGGCATGAAGGGAACCTCCTCTACAAGGAGAAGAAACTCCAAGCCGCCCTGCAGAAGTACAACGAAGCAGTCAGCCTAGCTCCAAATGACCACTTACTATATAGCAACCGGTCCCACATTAACTCTACTTTGAAAGCTTGTGAAGATGCATTGCACGATGCAGAAACAGCGTGCAGGCTCCAGCCATACTGGTTGAAAGGTCACCTAAGGAAAGGACAAGCATTAGCTAATCTGGGGAAAACAGAAGAAGCTTTAAGGGAGTTNNTGTTCTGCCTTGCCTTAGATACTGGGAACAAGACGGCCAAGTCTGAGGCACAAAAGGTGATTTTTTCCTTACCAAGTCATTGGAAGATTGGTCTAATGTCAGTCCTTTCTTCACACAGGTCAATGTGGAACAGAAAAAGGGTTTTTCCATTCAAGAGGAACCAAATCAAAAAGGACTGCTCAGAGGAGGAGAACAAATTCACCTTCATGCCAGAGTCTATTTTTCTCATCTCTGAGAAATGCAGCCTCCTGAAAAGGAAGTGCTGCTCAGAGGAGATGCGAAATGCTGAGATGCCCTGCAAACTGATGAAGGAAGACATAGTTGATACTAGGGAAAATAGTACTGGACAACACATTCCATTTGAAGTTGTGGATCCATCAGATTTGGACTGCTCCCTGTGTATGAGGCTCTTCTATGAACCTGTCACTACACCTTGTGGACANACCTTCTGTCTCAAATGTCTGGAGAGATGCCTGGATCACAACCCAAAATGTCCCCTGTGCAAGGAAGGGCTCTCAGAGTGCTTGGCTATGAGGAAATACTGTAAAACAGTGCTAATGGAGGAGCTAATAGCCAGATATCTTCCAGAAGAACTCACTGAAAGGAGAAAGATTTATGAAGAGGAAATAGCAGAGCTTTCCAACCTAAATAAGAATGTTCCCATATTTGTGTGCACAATGGCTTANNNNACAGTCCCATGTCCTTTGCACGTCTTTGAGCCGTGTTATCGGCTGATGATCCGGAGGTGCATGGAGACTGGCACCAAACAGTTTGGGATGTGCATCAGCGACCCTGTCAAGGGGTTTGCAGATTATGGCTGCATTCTGGAGATAAGAAATGTTGAATTCTTTGCTGATGGTCGCTCTGTTGTAGACAGCATTGGCAAGAGGAGATTTAAGGTGATCCAGCACAGCCAGCGTGATGGATATAATACAGCAGATATTGAGTACATTGAGGATCAAAAGGTGCAAGGACAAGAGTATGCTGCATTACTTGTTCTCCATGACTCTGTCTATGATCAGGCTTATATGTGGTTTAACTCCCTCAAGCAAGCACTCAAAAGTCGAATTCTTAGTCATTTTGGTTCAATGCCAGCTAAGGATCCTGACCCACAGGCTAACCCCAATGGGCCAGCCTGGTGCTGGTGGATCCTAGCTGTCCTTCCACTTGAGAACAGAGCTCAGCTCCCATTCCTTGCCATGAAATCCCTCAAAGACCGCTTGAATGGCATCAGACGTGTCCTTACGTTCATGTCNNNNNNNNNNNNN
>ENSTGUT00000003441_common_whitethroat_Z
GCCGCCGGGCAGCCCGCGGCACCCCGTGAGTGGGACGTCTTCAGGTGCCGCAAATGCCAGGGCTTCCTCTTCGAGCCCGTTTCCTTGCCTTGCGGACACACGTTCTGCAAAAAGTGCCTGGAGAGGGACCGGGCGCCCGAGTCCCGCTGCGTCCTGTGCAAGGAGGCGGGCGGCGCGGCGGCCGGGCAGCTCCTGCGGGTCAATGTCATCCTCAGCAACCTGCTGACCAAGTGGTTCCCCTGCCAAGTGAAGGCTTCGCAGCTCCGGCATGAAGGGAACCTCCTCTACAAGGAGAAGAAGCTCCAAGCCGCCCTGCAGAAGTACAACGAAGCGGTCAGCCTAGCTCCTAATGACCACTTACTATACAGCAACCGGTCCCAGATTAACTCTACTTTGAAAGCTTGTGAAGATGCATTGCACGATGCAGAAACAGCGTGCAGGCTCCAGCCATACTGGTTGAAAGGTCACCTAAGAAAAGGACAAGCATTAGCTAATCTGGGGAAAACAGAAGAAGCTTTAAGGGAGTTNNTATTCTGCCTTGCTTTAGATACTGGGAACAAGACAGCCAAGTGTGAGGCACAAAAGGTGATTTTTTCCATACCAAGTTGTTGGAAGTTTGGTCTAATGTCAGTCCTCTCTTCACACAGGTCAATGTGGAACAGAAAAAGGGGTTTTCCATTCAAGAGGAAACTAATCAAAAAGGACTGCTCAGAGGAGGAGAACAAGTTCACCTCCGTGCCAGAGTCTACTTTTCTCATCTCTGAGAAATGCAGCCTCCTGAAAAGGAAGTGCTGCTCAGAGGACATGCGAAATGCTGAGGTGCCCTGCAAACTGATGAAGAAAGATGTAGTTGATACTAAGGAAATTAGCACTGGACAACATATTCCATTTGAAGTTGTGGATCCGTCAGATTTGGACTGCTCCCTGTGTATGAGGCTCTTCTATGAACCTGTCACTACGCCTTGTGGACANACCTTCTGCCTCAAATGTCTGGAGAGATGCCTGGATCACAACCCAAAATGTCCCCTGTGCAAGGAAGGGCTCTCAGAGTGCTTGGCTATGAGGAAATACTGTAAAACAGTCCTAATGGAGGAGCTAATAGCCAGATATCTTCCAGAAGAACTCACTGAAAGGAGAAAGATTTATGAAGAGGAAATAGCAGAGCTTTCCAACCTAAATAAGAATGTTCCCATATTTGTGTGCACAATGGCTTANNNNACAGTCCCATGTCCTTTGCACATCTTTGAGCCGTGCTATCGGCTGATGATCCGGAGGTGCATGGAGACTGGCACCAAACAGTTTGGGATGTGCATCAGCGACCCTGTCAAGGGGTTTGCAGATTATGGCTGCATTCTGGAGATAAGAAATGTTGAATTCTTTGCTGATGGTCGTTCTGTTGTAGACAGCATTGGCAAAAGGAGATTTAAGGTGATCCAGCACAGCCAGCGTGATGGATATAATACAGCAGATATTGAGTACATTGAGGATCAAAAGGTGCAAGGACAAGAGTATGCTGCATTACTTGTTCTCCATGATTCTGTCTATGATCAGGCTTATATGTGGTTTAACTCCCTCAAGCAAGCACTCAAAAGTCGAATTCTCAGTCATTTTGGTCCAATGCCAGCTAAGGATCCTGACCCACAGGCTAACCCCAACGGGCCAGCCTGGTGCTGGTGGGTCCTGGCTGTCCTTCCACTTGAGAACAGAGCTCAGCTCCCTTTCCTGGCCATGAAATCCCTCAAAGACCGCTTGAATGGCATCAGACGTGTCCTTACGTTCATGTCNNNNNNNNNNNNN
>ENSTGUT00000003441_zebrafinch
GCCGCCGGCCAGCCCGCGGCACCCCGCGAGTGGGACGTCTTCAGGTGCCGCAAATGCCAGGGCTTCCTTTTCGAGCCCGTTTCCTTGCCTTGCGGACACACGTTCTGCAAAAAGTGCCTGGAGAGGGACCGGGCGCCCGAGCCCCGCTGCGTCCTGTGCAAGGAGGCGGGCGGCGCGGCGGCCGGGCAGCTCCTGCGGGTCAATGTCATCCTCAGCAACCTGCTGACCAAGTGGTTCCCCTGCCAAGTGAAGGCTTCGCAGCTCCGGCACGAAGGGAACCTCCTCTACAAGGAGAAGAAACTCCAAGCCGCCCTGCAGAAGTACAACGAAGCGGTCAGCCTAGCTCCAAATGACCACTTACTATATAGCAACCGGTCCCAGATTAACTCCACTTTGAAAGCTTGTGAAGATGCATTGCACGATGCAGAAACAGCGTGCAGGCTCCAGCCATACTGGTTGAAAGGTCACCTAAGAAAAGGACAAGCATTAGCTAATCTGGGGAAAACAGAAGAAGCTTTAAGGGAGTTTCTATTCTGCCTTGCTCTAGATACTGGGAACAAGACAGCCAAGTCTGAGGCACAAAAGGTGATTTTTTCCTTGCCAGGTTGTTGGAAGATTGATCTAATGTCAGTCCTCTCTTCACACAGGTCAATGTGGAACAGAAAAAAGGTTTTTCCATTCAAGAGGAACCAAATCAAAAAGGACTGCTCAGAGGAGGAGAACAAATTCACCTCTATGCCAGAGTCTACTTTTCTCCTCTCTGAGAAATGCAGCCTCCTGAAAAGGAAGTGCTGCTCAGAGGAGATGCGAAATGCTGAGGTGCCCTGCAAACTGATGAAGAAAGACATAGTTGATATTAGGGAAAATAGTACTGGACAACATATTCCATTTGAAGTTGTGGATCCATCAGATTTGGACTGCTCCCTGTGTATGAGGCTCTTCTATGAACCTGTCACTACACCTTGTGGACACACCTTTTGTCTCAAATGTCTGGAGAGATGCCTGGATCACAACCCAAAATGTCCCCTGTGCAAGGAAGGGCTCTCAGAGTGCTTGGCTATGAGGAAATACTGTAAAACAGTGCTAATGGAGGAGCTAATAGCCAGATATCTTCCAGAAGAACTCACTGAAAGGAGAAAGATTTATGAAGAGGAAATAGCAGAGCTTTCCAACCTAAATAAGAATGTTCCCATATTTGTGTGCACAATGGCTTATCCTACAGTCCCATGTCCTTTGCACATCTTTGAGCCCTGCTACCGGCTGATGATCCGGAGGTGCATGGAGACTGGCACCAAACAGTTTGGGATGTGCATCAGCGACCCTGTCAAGGGGTTTGCAGATTATGGCTGCATTCTGGAGATAAGAAATGTTGAATTCTTTGCTGATGGTCGCTCTGTTGTAGACAGCATTGGCAAGAGGAGATTTAAGGTGATCCAGCACAGCCAGCGTGATGGATATAATACAGCAGATATTGAGTACATTGAGGATCAAAAGGTGCAAGGACAAGAGTATGCTGCATTACTTATTCTCCATGACTCTGTCTATGATCAGGCCTATACGTGGTTTAACTCCCTCAAGCAAGCACTCAAAAGTAGAATTCTCAGTCATTTTGGTCCAATGCCAGCTAAGGATCCTGACCCACAGGCAAACCCCAATGGGCCAGCCTGGTGCTGGTGGGTCCTGGCTGTCCTCCCCCTTGAGAACAGAGCTCAGCTGCCCTTCCTGGCCATGAAGTCGCTCAAGGACCGCCTGAGCGGCATCAGACGCGTCCTGGCGTTCATGTCGCGGGCCAGGGCG
>ENSTGUT00000003443_common_whitethroat_W
AAGGAGACACTAGGTGTAANAACTCCCACTGATGCTGCCTCTGACTCTNNNNNNNNCACACTTGTGGTAGGAGATCCNTGTGCTTTGCTGNAAGAGGNNNNNNNNNTTCCTGGTGTGGACCATCACTATAAAGGAGCCATCCTCTTTCTGAGGCCTGAGCCTTCTCCAGNNNNCCTGNAAGAACANNACANNNNNNNNNTGTTGTATTCTGCAGATGAGTCTGCTAANNNNNCAAAAGTATATCCACAAANNNNNNGTGCTGAAGTACCTGCACTTCAAGAATTGCAACAACTTGAAGGAGAAGCTATTGTGTCTCCAGACATACCAGCAGCTGACTTGTTTAGCAGTGGTGTGGAAACAGTGGGAATGGACATATTACCAGATGTTGCACAAAGTTCCTCAGTAAATTCTGTGGATCCAAACATTAAAGTCCAGGAAAAAGGGAATCATTCCAACCATGCTGTCTCAGATACTGCACTGAGCACTCCACAAGNNNNNNNNNCTGACTTAGAGTCTTGTNNTGACATCNAGACAGTGGCTGTTTTGAGGTCTGAAAAGAGTTCAGTAGCAAAAACTGAAAAAGAAACTTGTGAAATNNNGGAATTTCAGTTATCCAAGGACANNNNNNNNAAAAAAATAGACACTGCTGCGTCTGTCTCAGAAGCAGTTTTTGTGGTACCTTGCAGTAAATTGGAACAGGCCANNNNNNNNNNNNTTTCTGAAAANNNTTCCATTGGGTGTCTTGCCTCTTCAAGTTTGGCTGGCTTGAAGAGTAATATATCTTCTGATGCTGACAATAAGGAGTACCAGATAAGCAGTACAGCNNNNCANNNNAAAACAGCAGAAGGCAATCAATCATCAGATGAAAATGTAAAAAGTCCACGGAANACTACTTCTGCTAAACCAGTCAGATTTACCATTGCACCAGCATGGCAAAGATCTTTCTCAGGGGGTTCAAATTCAAAGGATGATTNNNNNTCCAGAAGTTCTCCAACATCCCCTATAAGACCAGAGTTCTTTGAAAGAATGACAAAAGAACACACAGATTTTTCTGTAGTTANNCAGGAATCAGCAAAAACCAACTCAGATAAATTTGATTGA
>ENSTGUT00000003443_common_whitethroat_Z
AAGGAGGTACCAGGTGTAAGAACTCCCACTGATGCTGCCTCTGACTCTNNNNNNNNCACACTTGAGGTAGAAGACCCCTGTGCTTTGCTGCAAGAGGNNNNNNNNNTTCCTGGTGTGGACCATCACTATAAAGGAGCCACACTCCTTCTGAAGCCTGGGCCTTCTCCAGTAAACCTGGAAGAACACCACAAAGCAAAAATGTTGTACTCTGCACATGAGTCTGCTAATGAATCAAAATTACATCCACAAANNNNNNGTGCTGAAGTACCTGCACTTCCAGAATTGCAACAACTTGAAGGAGAAGCTGTTGTGTCTCCAGACATACCAGCAGCTGACTTGTTTAGCAGTGAAGTGGAAACAGTGGGCATGGACATATTGCCAGATGTTGCACAAAGATCCTCAGTAAATTCTGTGGATCTAAACATTAAAGTCCAGGAAAAAGGGGATCATTCTGAGCATGCTGTCTCAGGTACTGCACTGAGCACTCCACAAGNNNNNNNNNCTGACTCAGANTCTTGTNNTGACATCAAGACAGTGGCTGTTTTGAGGTCTGAAAAGAGTTCAGTAGCAAAAAATGACAAAGAAACTTGTGAAATNNNGGAATTTCAGTTATCCAAGGACANNNNNNNNAAAAAAATAGGCACTGCTGCATCTGTCTCAGAAGCAGTTTGTGTGACACCTTGCAGTAAATTGGAACAGGCCANNNNNNNNNNNNTTTCTGAAAAACTTTCCATTGGGTGTCTTGCCTCTTCAAGTTTGGCTGGCTTGAAGAGTAATATATCTTCTGATGCTGACAGTAAGGAGTACCAGATAAGCAGTACAGGNNNNCANNNNAAAACAGCAGAAGGCAATCAATCATCAGATGAAAATGTAAAAAGTCCAGTGAANACTGCTTCTGCTAAACCAGTCAGATTTACCATTGCACCAGCATGGCAAAGATCTCTCTCAGGGGGTTCAAATTCAAAGGAAGATTNNNNNTCCAGAAGTTCTCCAACATCCCCTATAAGACCAGAGTTCTTTGAAGGAATGACAAAAGAACACACACGTTTTGATGCAGTTANNCAGGAATCAGCAAAAACCAACTCAGATAGATTTGATCGAGATTGTAAGGACAGAGATCTGCATTTGAANNNNNTTATGGAGTGGGCTGACCATGAAACACAAAACTTTGAGANNNNNTTTGGAGTCAGACTAAGAAGAACATCATCTTTACTAAAATACCAGAATGAAAGTCATGTAGAGCCTCCAAAGCTGATCCCCTCAGCTGTTCCANNNNNNTCTTCTGCTTCAGCCAAGGAGGATCAGAAATTGATGGGCACTGGGAAGCCACCTCCAAGCCTCCCTGTTAACACAAAACCAGTTGTTAAAAAANCAGATCTCCCAGAAGACAAAAATCCTGCCAAGTCAAGACCAGAAGAANTGGCAAAGAAGCAAAATACTGAACCAGCTTGGGTCTCCATGGCAAAGCTAAAACAAAAGGGTTTCCAGGACCATCCTCTTGCCAAAGAACATAAAGATGAAGACAAAGCTTTGACCAAAGTGGATCAAGGGGAGGTAGAGTACCAAGTGATGTTGCATGGGTGGGCAGGTAAAGTTGGACCAATTTCTCAGGAAGCATCTGTGGTTCCTGCTGTTGAAAAGGAANNNAGGCACTCCTCTAACCTGCCAATGACACCCTGCAGTCCTGCTGANNNNCCCTGGCTGTCCCTGGCCAAGAAGAAAGCCAAAGCGTGGAGTGAAATGCCCCAGATNGTACAA
>ENSTGUT00000003443_zebrafinch
AAGGAGACACCAGATGTAAAAACTCCCACTGATGCTGCCCCTGACTCTCGTGATTCCACACTTGTGGCAGAAGACCCCTGTGCTTTGCTGCAAGAGGATGGGTGCTTTCCTGGTGGGGGCCATCACTATAAAGGAGCCACACTTCTCCTGAGGCCTGAGCCTTCTCCAGCGGACCTGCAAGAACAGCACAGTGCAGGAGTGTTGTACTCTGCAGATGGGTCTGCTAAAGAATCAAAAGTACATCCTCAAAGTACCAGTGCTGAAGTACCTGAACTTCCAGAATTGCAGCAGCTTGAAGGAGAAGCTGCTGTGTCTCCAGAGACACCAGCAGCTGACTTGTTTAGCAGTGGTGTGGAAACAGTGGGCATGGATGTATTGGCAGATGGTGCACGAAGTTCCTCAGTAAATTCTGTGGATCCAAGCATTAAAGCCCAGGAAAAGGGGAATCATTCCAACCTTGCTGTCTCAGATACTCCACAAGCTGCAGTAGCTGACTCAGAGTCTTGTTCTGACATCAAGACAGTGGCTGATTTGAGGTCTGAAAAGAGTTCAGTAGCAAAAAATGACACGAAAACTTGTGAAATGATGGAATTTCAGTTATCCAAAGACAGTGTAGGAAAAAAAATAGACTCTGCTGCATCTGTGTCAGAAGCAGTTAGTGTAGTACCTTGCAGTAAATTGGAACAGGCCAACACATCATGCCTTTCTGAAAAACTTTCCATTGGGTGTCTTGCCTCTTCAAGTTTGGCTGGCTTGAAGAGTAATTTATCTTCTGATGCTGGCAGTAAGGAGTACCAGGTAAGCACTACAGCTTCTCACAGAAAAACAGCAGAAGGCAGTCAATCATCAGATGAAAGTGTAAAAAGTCCACTGAAGACTGCTTCTGCTAAACCAGTCAGATTTACCATTGCACCAGCATGGCAAAGGTCTCTCTCAGGGGGTTCAAATTCAAAGGAAGATTACTATTCCAGAAGTTCTCCAACATCCCCTATAATACCAGAGTTCTTTGAAGGAATGACAAAAGAACACACACGTTTTGATGCAGTTATGCAGGAATCAGCAAAAGCCAACTCGGATAGATTTGATCGAGATTGTAAGGACAGAGATCTGCATTTGAATTATTTTATGGAGTGGGCTGACCATGAAACACCAAACTTTGAGAGCCCATTTGGGGTCAGACTAAGAAGAACATCCTCTTTACTGAAATACCAGAATGAAAGCCGTGTAGAGCCTCCAAAGCTGATCCCCTCAGCTGCTCCAGCTGCTTCTTCTGCTTCAGTGAAGGAGGATCAGAAATTGATGGGCATTGGGAAGTCACCTCTAAGCCTTCCTGTCAACACAAAATCAGTTGTTAAAAAACCAGATCTCCTAGAAGACAAAAATACTGCCAAGGCAAGATCAGAAGAAGTGGCAAAGAAGCAAAATGCTGAACCAGCTTGGGTCTCCATGGCAAAGCTGAAACAAAAGGGTTTCCAGGACCATCCTCTTGCCAAAGAACGTAAAGATGAAGACAAAACGTTGACCAAAGTGGATCAAGGGGAGGTAGAGTACCAAGTAATGTTGCATGGGTGGGCAGGTAAAGTTGGACCAGTTTCTCAAGAAGCATCTGTGGTTCCTGCTGTTGAAAGGGAAGCAAGGCACTCCTCTAACCTGCCAATGACACCCTGCAGTCCTGCTGAACCACCCTGGCTGTCCCTGGCCAAGAAGAAAGCCAAAGCATGGAGTGAAATGCCCCAGATTGTACAA
>ENSTGUT00000003492_common_whitethroat_W
ATGGAGAAGGTTCTCAAGATGGCTGAAGGCATCGACATTGGGGAAACGAGGTCATATGAGTTGGTGCCCAACAGGAAGCTNAAGAGATACCGCTCTCCATCAGACAAAGAGATTCCTGAGCCACCCAAAAAGGTGGNNCCCAGGTTCCGAGTGCGACCACGCTTTGAGCCCATACATTTTGTCACCAGTGCTGAGGATGGNNNGAAGGAAAAGTCTCTGGATAACCNNNNNCAGGTGAACCAGGAGGCAAATACAAACAGCATGGCACAGCCAGCTGAAAACTGTACAAATTCTTTTGTGAATGCACAAGAGGTGGATCCCCAGCTCTCNAGCTCAGCTGGGCTTGGCTTTNCAGGCCNNNNNNNNNNNNNNAAGAAGGCTGTGAATAGTGTGGACTCTACCACAAGCAGCACCTTGCAGGTTTCTGTTTCCCCTTCAACTGCCCTGTCTGCATCAGAGACTTTCCCTCCATCAGCAATAATGCTGAAGCAGAGCTTTATGGAGAAACTGTCAGCAGCTGTCTGGAAAAATCTTACTAATCCAGATGCAAACACTGGGACGGATAAAATTAACTTCACGTANCTTTTGACNCGTTCAATTCAGGCATGCAAGACAAACCCTGAATATATTTATGTTCCTNNNAAAGAGATTGCCCCTGCAGACCTCCCCAAGAGCAAGAAGCTCCTGACAGATGGCTTTGCGTGTGAGGTGCGATGTCAGAACGTCTACCTGGCCACCGGCTATGCCGGCAGCAAGAACGGNTCCCGGGATCGAGCNGCGGAGCAGGCNGTGAAGCTGCTGAAGAAATCCGTGGAAGTTCGAGTTGTTCAGCGGAAGTTCAAGCACACCTACCANGAGGACCTGGTGGTGTGTGAGGCAGGNGTGTGNCGCCCAGATTTCCCTCCCGCTCTCAAACCTCATGAGGAGTTCGTAGTTGCCAACAGGGACTGTGTCCCAATGCAGCCTGGTACTGAATCCNNNNNNGACTGGACTAGTTTTGTCCTCACAGAGAATGCCAGNGATGCAATAGGAATNCTTAACAATTCTGCCTCATATAACAAAATGTCNGTTGAATATAAGTATGAATTAATGCCCAACCGCTCGTGGCGTTGTCAGGTGTATCTCCAAGATCACTGNCTGGCCGANGGATTTGGCACAAAAAAGACCAGCAAGCACGCAGCAGCTGAGGAGGCACTGAAAATCCTGCAGAAGATGCAGTCAAATATAGCATCCCTCAAAGTGACCCAGGTGCAGAAAGTGGGCTGCTCATCACGGGGCTCTGGGAGGAAGAAGGACCTGAAGGACCTGGTGATCTATGAGAACTCCAGTAACCCGGTGTGTACCCTGAATGACACTGCCCAGTTCAACAAGATGACGGTGGAGTACGTCTTTGAGAGGATGACAGGCATGCGATGGAAATGCAAGGTGATGCTTGAAGATGAATTCATTGCAGAAGCAGTTGGAGTGAAGAAATCTGTCAAGCATGAGGCGGCAGAAGAAGCCGTGAAAATCCTCAAAAAGACTCAGCCAACTGTTGTTAATAACCTGAAGAAAGGCACTGTCGAAGATGTCATCTCCAGAAATGAGATTCGGGGTCGATCAGCAGAAGAAGCTTTCAAACAGAAGATCAAAGAAGACAACATTGGGAANNNNATTTTAAGAAAAATGGGCTGGACAGGCGGTGGCCTAGGGAAAGATGGTGAAGGAATTAGGGAGCCTATTTCAGTAAAGGAACAGTTCAAAAGGGAAGGACTTGGGCTTGATGTAGAAAGGGTGAACAGAATCGCTAAGAGAGATATTGAAGAGATCATTCGAAACTATGCACGCTCAGACAGTCACATTGACTTGACTTTCTCTAGAGAACTGACCATGGATGAGCGGAAGCAGATACATCAAATTGCCCAAAAATATGGTCTTAAAAGTAAATCCCATGGGCAGGGACACAACAGATACTTGGTGGTGAGCAGGAAGCGGCGCAAGGAAGATCTGTTAGATCAGCTGAAGCAGGAAGGCCAGGTTGGGCANTATGAGCTTATCATGCCNCAAGCAAACTGA
>ENSTGUT00000003492_common_whitethroat_Z
ATGGAGAAGGTTCTCAAGATGGCTGAAGGCATCGACATTGGGGAAACGAGGTCATACGAGTTGGTGCCCAACAGGAAGCTNAAGAGATACCGCTCTCCATCAGACACAGAGATTCCTGAGCCACCCAAAAAGGTGGNNCCCAGGTTCCGAGTGCGACCACGCTTTGAGCCCATACATTTTGTCACCAGTGCTGAGAAGGATGGGAAGAAGGACAATTCTCTGGATAACCNNNNNCAGGAGGTGAACCAGGAGGCAAATACAAACAGCATGGCACAGCCAGCTCAAAACTGTACAAATTCTTTTGTGAATGCACGAGAAGTGGATCCCCAGCTCTCCAGCTCAGCTGGGCTTGGCTTTNCAGGCCNNNNNNNNNNNNNNAAGAAGGCTGTGAATAGTGTGGACTCTACCACAAGCAGCGCCTTGCAGGTTTCTGTTTCCCCTTCAACTGCCCTGCCTGCATCAGAGACTTTCCCTCCATCAGCAATAATGCTGAAGCAGAGCTTTATGGAGAAACTGTCAGCAGCTGTCTGGAAAAATCTTACTAATCCAGATGCAAACACTGGGACGGATAAAATTAACTTCACGTACCTTTTGACNCGTTCAATTCAGGCATGCAAGACAAACCCTGAATATATTTATGTTCCTCTGAAAGAGATTGCCCCTGCAGACCTCCCCAAGAGCAAGAAGCTCCTGACAGATGGCTTTGCGTGTGAGGTGCGATGTCAGAACGTCTACCTGGCCACCGGCTATGCCGGCAGCAAGAACGGGTCCCGGGATCGAGCNGCGGAGCAGGCAGTGAAGCTGCTGAAGAAATCCGTGGAAGTTCGAGTTGTTCAGCGGAAGTTCAAGCACACCTACCANGAGGACCTGGTGGTGTGTGAGGCAGGNGTGTGNCGCCCAGATTTCCCTCCCGCTCTCAAACCTCATGAGGAGTTCGTAGTTGCCAACAGGGACTGTGTCCCAATGCAGCCTGGTACTGAATCCNNNNNNGACTGGACTAGTTTTGTCCTCACAGAGAATGCCAGTGATGCAATAGGAATTCTTAACAATTCTGCCTCATATAACAAAATGTCNGTTGAATATAAGTATGAATTAATGCCCAACCGCTCGTGGCGTTGTCAGGTGTATCTCCAAGATCACTGTCTGGCCGANGGATTTGGCACAAAAAAGACCAGCAAGCACGCAGCAGCTGAGGAGGCACTGAAAATCCTGCAGAAGATGCAGTCAAATATAGCATCCCTCAAAGTGACCCAGGTGCAGAAAGTGGGCTGCTCATCACGGGGCTCCGGGAGGAAGAAGGACCTGAAGGACCTGGTGATCTATGAGAACTCGAGTAACCCGGTGTGTACCCTGAACGACACCGCCCAGTTCAACAAGATGACGGTGGAGTACGTCTTTGAGAGGATGACAGGCATGCGATGGAAATGCAAGGTGATGCTTGAAGATGAATTCATTGCAGAAGCAGTTGGAGTGAAGAAATCTGTCAAGCATGAGGCAGCAGAGGAAGCCGTGAAAATCCTCAAAAAGACTCAGCCAACTGTTGTTAATAACCTGAAGAAAGGCACTGTTGAAGACGTCATCTCCAGAAATGAGATTCGGGGTCGATCAGCAGAAGAAGCTTTCAAACAGAAGATCAAAGAAGACAACATTGGGAANNNNATTTTAAGAAAGATGGGCTGGACAGGCGGTGGCCTAGGAAAAGATGGTGAAGGAATTAGGGAGCCTATTTCAGTAAAGGAGCAGTTCAAAAGGGAAGGACTTGGGCTTGATGTAGAAAGGGTGAACAGAATCGCTAAGAGAGATATTGAAGAGATCATTCGAAACTATGCACGCTCAGACAGTCACATTGACTTGACTTTCTCTAGAGAACTGACCATGGATGAGCGGAAGCAGATACATCAAATTGCTCAAAAATACGGTCTTAAAAGTAAATCCCATGGGCAGGGACACAACAGATACTTGGTGGTGAGCAGGAAGCGGCGCAAAGAAGATCTGTTAGATCAGCTGAAGCAGGAAGGCCACGTTGGGCATTATGAGCTTATCATGCCNCAAGCAAACTGA
>ENSTGUT00000003492_zebrafinch
ATGGAGAAGGTTCTGAAGATGGCTGAAGGCATCGACATCGGGGAAACGAGGTCGTACGAGCTGGTGCCCGGCAGGAAGCTGAAGAGATACCGCTCTCCATCAGACAAAGAGGTTCCTGAGCCACCCAAAAAGGTGGTTCCCAAGTTCCTCCCAAGAGTGCGACCACGCTTTGAGCCCATACATTTTGTCACCAGTGCTGAGAAGGATGGCAAGAAGGACAATTCTCTGGATAACCAAAGGCAGGAGGTGAACCAGGAGGCAAATACAAACAGCATGGCACAGCCAGCTGAAAACTGTACGAATTCTTTTGTGAATGCACGAGAGGTGAATCCCCAGCTCTCCAGCTCAGCTGGGCTTGGCTTTGCAGGCCCAGCAGCAGCAGCCAAGAAGGCTGTGAATAGTGTGGACTCTACCACAAGCAATGCTGTGCAGGTTTCTGTTTCCCCTTCAACTGCCCCGTCTGCATCAGAGACTTTCCCTCCATCAGCAATAATGCTGAAGCAGAGCTTTATGGAGAAACTGTCAGCAGCTGTCTGGAAAAATCTTACTAATCCAGATGCAAACACTGGGACGGATAAAATTAACTTCACGTATCTTTTGACACGTTCAATTCAGGCATGCAAGACAAACCCTGAATATATTTATGTTCCTCTAAAAGAGATCGCCCCTGCTGACCTGCCCAAGAGCAAGAAGCTCCTGACAGATGGCTTCGCTTGCGAGGTGCGATGTCAGAACGTCTACCTGGCCACCGGCTACGCCGGCAGCAAGAACGGATCCCGGGATCGAGCTGCGGAGCAGGCGGTGAAGCTGCTGAAGAAATCCGTGGAAGTTCGAGTTGTTCAGCGGAAGTTCAAGCACACCTACCATGAGGACCTGGTGGTGTGTGAGGCAGGTGTGTGTCGCCCAGATTTCCCTCCCGCTCTCAAACCTCATGAGGAGTTCGTAGTTGCCAACAGGGACTGTGTCCCAATGCAGCCCGGTACTGAATCCATGAAGGACTGGACTAGTTTTGTCCTCACAGAGAATGCCAGCGATGCAATAGGAATACTTAACAATTCTGCCTCATATAACAAAATGTCTGTTGAATACAAGTATGAATTAATGCCCAACCGCTCGTGGCGTTGTCAGGTGTATCTCCAAGATCACTGCCTGGCCGAGGGATTTGGCACAAAAAAGACCAGCAAGCACGCGGCAGCTGAGGAGGCACTGAAAATCCTGCAGAAGATGCAGTCAAATATAGCATCCATCAAAGTGACCCAGGTGCAGAAAGTGGGCTGCTCATCACGGGGCTCCGGAAGGAAGAAGGACCTGAAGGACTTGGTGATCTACGAGAACTCCAGTAACCCGGTGTGTACCCTGAACGACACCGCCCAGTTCAACAAGATGACGGTGGAGTACGTCTTTGAGAGGATGACAGGCATGCGATGGAAATGCAAGGTGATGCTTGAAGATGAATTCATCGCAGAAGCAGTTGGAGTGAAGAAATCTGTCAAGCATGAGGCAGCAGAGGAAGCCGTGAAAATCCTCAAAAAGACTCAGCCAACTGTTGTTAATAACCTGAAGAAAGGCACTGTTGAAGACGTCATCTCCAGAAATGAGATTCGAGGTCGATCAGCAGAAGAGGCTTTTAAACAGAAGATCAAAGAAGACAACATTGGGAACCAAATTTTAAGAAAGATGGGCTGGACAGGTGGTGGCCTAGGGAAAGATGGTGAAGGAATTAGGGAGCCTATTTCAGTAAAGGAGCAGTTCAAAAGGGAAGGACTTGGGCTTGATGTGGAAAGGGTGAACAGAATCGCTAAGAGAGATATTGAAGAGATCATTCGAAACTATGCACGTTCAGACAGTCACATTGACTTGACTTTCTCTAGAGAACTGACCATGGATGAGCGGAAGCAGATACATCAAATTGCCCAAAAGTATGGTCTTAAAAGTAAATCCCATGGGCAGGGACACAACAGATACTTGGTGGTGAGCAGGAAGCGGCGCAAGGAAGATCTGTTAGACCAGCTGAAGCAGGAAGGCCAGGTTGGGCATTATGAGCTTATCATGCCCCAAGCAAACTGA
>ENSTGUT00000003543_common_whitethroat_W
ATTGTATTTCAGGGTGAAGGCTGTCGTACTGTCCCACTTTCTGGACATGTAGGATTTGATAGTTTGCCTGACCAGCTGGTTAATAAGTCGGTTAATCATGGGTTTTGTTTCAACATTCTGTGTGTGGGGGAAACTGGCCTTGGTAAGTCCACCCTCATGGACACCCTTTTCAANNNNAAGTTTGAAGGTGACCCAGCATCTCACTCACAGCCTGGGGTCCAGCTGAAATCCAGTACCTATGACCTGCAGGAGAGCAATGTCAACCTCAAGCTGACTATTGTGAGCACAGTGGGCTTTGGGGATCAGATCAACAAAGAGAACAGCTATAAGCCCATNNTTGAGTTCATTGATGCTCAGTTTGAAGCCTACTTGCAGGAAGAACTGAAGATAAAAAGGGTCTTGCACAACTACCATGACACCAGGATCCACGCTTGCTTGTACTTCATTGCNNNNNNNGGCCATTCCCTGAANNNNCTGGACTTGGTAACGATGAAGAAGCTNNNNNNNAAGGTGAACATCATTCCCATCATTGCCAAATCTGATGCCATTTCCAAGAGTGAGCTGACCAAGTTAAAAATAAAGATCACAAGTGAACTGGTCAGTAATGGAGTGCAGATCTACCAGTTCCCGACAGACGATGAATCAGTGGCGGAGATAAATGGGACAATGAATGCCCACTTGCCATTTGCAGTGATCGGGAGTACAGAGGAACTGAAAATAGGAAACAAAATTATGAAAGCTCGTCAGTATCCTTGGGGCACAGTGCAGGTGGAAAATGAAGCTCACTGCGACTTCATGAAGCTGCGAGAGATGCTGATCCGCGTGAACATGGAAGACCTTCGGGAGCAGACCCACACACGCCACTATGAGCTCTACAGGCGATGTAAACTGGAAGAGATGGGTTTCAAGGACACTGATCCAGATAGCAAACCCTTCAGCTTACAAGAAACTTACGAAGCCAAAAGAAATGAGTTTCTGGGAGAANTGCAGAAAAAGGAAGAGGCAATGAGACAGATGTTTGTCCAGAGGGTCAAGGAAAAAGAAGCAGAATTGAAGGAGGCTGAAAAAGAGCTGCATGAAAAGTTTGATCGCCTGAAGAAATTGCATCAGGATGAAAAGAAGAAGCTAGAGGATAAGAAGAAGTCTCTGGACGATGAAGTAAATGCATTTAAACAAAGGAAGACAGCAGCTGAATTGCTTCAGTCACAGGCTCAGCAGGCTGGAGGATCTCAAACTCTTAAAAGGGATAAGGAAAGGAAAAATTTTTTTTAA
>ENSTGUT00000003543_common_whitethroat_Z
ATTGTATTTCAGGGTGAAGGCTGTCGTACTGTCCCACTTTCTGGACATGTAGGATTTGATAGTTTGCCTGACCAGCTGGTTAATAAGTCGGTTAATCATGGGTTTTGTTTCAACATCCTGTGTGTGGGGGAAACTGGCCTTGGTAAGTCCACCCTCATGGACACCCTTTTCAANNNNAAGTTTGAAGGTGACCCAGCATCTCACTCACAGCCTGGAGTCCAGCTGAAATCCAGTACCTATGACCTGCAGGAGAGCAATGTCAACCTCAAGCTGACTATTGTAAGCACAGTGGGCTTTGGGGATCAGATCAACAAAGAGGACAGCTATAAGCCCATNNTTGAGTTCATTGATGCTCAGTTTGAAGCCTACTTGCAGGAAGAACTGAAGATAAAAAGGGTCTTGCACAATTACCATGACACCCGGATCCACGCTTGCTTGTACTTCATTGCTCCGACAGGCCATTCCCTGAAATCCCTGGACTTGGTAACGATGAAGAAGCTNNNNNNNAAGGTGAACATCATTCCCATCATTGCCAAATCTGATGCCATTTCCAAGAGTGAGCTGACCAAGTTCAAAATTAAAATCACAAGTGAGCTGGTCAGTAATGGAGTGCAGATCTACCAGTTCCCGACAGACGATGAATCAGTGGCGGAGATAAATGGGACAATGAATGCCCACTTGCCATTTGCAGTGATCGGGAGTACGGAGGAGATGAAAATAGGAAACAAAATGATGAAAGCTCGTCAGTATCCTTGGGGCACAGTGCAGGTGGAGAATGAAGCTCACTGCGACTTTGTGAAGCTGCGGGAGATGCTGATCCGTGTGAACATGGAAGACCTTCGTGAGCAGACCCACACACGTCACTATGAGCTCTACAGGCGATGTAAACTGGAAGAGATGGGTTTCAAGGACACTGATCCAGACAGCAAACCCTTCAGCTTACAAGAAACTTACGAAGCCAAAAGAAATGAGTTCCTGGGAGAANTGCAGAAAAAGGAAGAGGCAATGAGACAGATGTTTGTCCAGAGGGTCAAGGAAAAAGAAGCAGAATTGAAGGAGGCTGAAAAAGAGCTGCATGAAAAGTTTGATCGCCTGAAGAAATTGCACCAGGATGAAAAGAAGAAGCTAGAGGACAAGAAGAAGTCTCTGGATGATGAAGTAAATGCATTTAAACAAAGGAAGACAGCAGCTGAATTGCTTCAGTCACAGGCTCAGCAGGCTGGAGGATCACAAACTCTTAAAAGGGATAAGGAAAGGAAAAACTTTTTTTAA
>ENSTGUT00000003543_zebrafinch
ATTGTGTTTCAGGGTGAAGGCTGTCGTACTGTCCCGCTTTCCGGGCACGTCGGATTTGATAGTTTGCCTGACCAGCTGGTTAATAAGTCTGTTAATCATGGGTTTTGTTTCAACATCCTGTGTGTGGGGGAAACTGGTCTTGGTAAGTCCACCCTCATGGACACCCTTTTCAACACCAAGTTTGAAGGTGACCCAGCATCTCACTCACAGCCTGGTGTCCAGCTGAAATCCAGTACCTATGACCTGCAGGAGAGCAATGTCAACCTCAAGCTGACTATTGTGAGCACAGTGGGCTTTGGGGATCAGATCAACAAAGAGGACAGCTATAAGCCCATTGTTGAGTTCATTGATGCTCAGTTTGAAGCCTACTTGCAAGAAGAACTGAAGATAAAGAGAGTCTTGCACAACTACCATGACACCCGGATCCACGCTTGCTTGTACTTCATTGCCCCCACCGGCCATTCCCTGAAGTCCCTGGACTTGGTAACGATGAAGAAGCTTGACAGCAAGGTGAACATCATTCCTATCATTGCCAAATCTGATGCCATTTCCAAGAGTGAGCTGACCAAGTTTAAAATTAAAATCACAAGTGAACTGGTCAGTAATGGGGTGCAGATCTACCAGTTCCCGACAGATGATGAATCAGTGGCGGAGATAAATGGGACAATGAATGCCCACTTGCCATTTGCAGTGATCGGGAGTACGGAGGAGCTGAAAATAGGAAACAAAATGATGAAAGCTCGTCAGTACCCTTGGGGTACAGTGCAGGTGGAGAACGAAGCTCACTGTGACTTTGTGAAGCTGAGGGAGATGCTGATCCGCGTGAACATGGAAGACCTTCGTGAGCAGACCCACACACGCCACTATGAGCTCTACAGGCGATGTAAACTGGAAGAGATGGGTTTCAAGGACACTGATCCAGACAGCAAACCCTTCAGCTTACAAGAAACCTACGAAGCCAAAAGAAATGAGTTTCTGGGAGAACTGCAGAAAAAGGAAGAGGCAATGAGACAGATGTTTGTCCAGAGGGTCAAGGAAAAAGAGGCTGAGTTGAAGGAGGCTGAAAAAGAGCTGCATGAAAAGTTTGATCGCTTGAAGAAATTGCATCAGGATGAAAAGAAGAAGCTAGAGGATAAGAAGAAGTCTCTGGATGATGAAGTAAATGCATTTAAACAAAGGAAGACAGCAGCTGAATTGCTTCAGTCACAGGCTCAGCAGGCTGGAGGATCGCAAACTCTTAAAAGGGATAAGGAAAGGAAA
>ENSTGUT00000003566_common_whitethroat_W
GCCGTGCCGCAGGTGGTGATCCGCCGGCTGCCGCCTAGCCTGACGAAGGAGCAGCTGGAGGAGCACCTGCAGCCTCTGCCCGAGCACGANTACTTCGAGTTCTTCGCGAACGATTCCAGCTTGTACCCGCACATGTTCTCGAGAGCTTATATCAACTTCAAGAACCAGGAAGACATAGTCCTCTTCAGGGATCGCTTCGACGGCTACGTTTTTGTCGATCACAAAGGTCAGGAATATGCTGCCATAGTTGAGTTTGCACCTTTCCAAAAAGCTGCAAAAAAGAAGAGTAAGAAAAAGGATGCCAAAACTGGAACTATTGAAGANGATCCAGAATACAAGAAGTTTTTGGAAAGTTATAGTGCAGATGATGAAAAATTAACCTCCACTCCTGAAACTTTGTTGGAGGAAATAGAGGCAAGAAACAAAGAGCTAATAGCTAAAAAGACTACTCCTTTATTGAACTTCTTGAAAAATAAACAGAGACTGAGAGAAGAAAAAAGAGAGGAGAGAAGGAGGAGAGAATTAGAAAGGAAAAGACAAAGAGAAGAAGAAAGAAGAAAATGGAAAGAAGAGGAGAAAAGGAAGAGAAAAGAAGCAGAAAAATTGAAGAGAGTAGACAGATGCCCAGAAAAAGAAAGAGACAGATCAAAAGAAGAACCAAAGATTAAGCTACTTAAGAAGCCTGAAAAAGACTTGGAGAGAAAAGAAAAATCCAAGAAACTGGAAAAAGAGACTCTGAGGGAGGAAAAAAATGCGAGTAGTGCATCTGCCAAACGATCTGATGGGGAGACAAAAGAAGAGAAGGCAAAAAAATCAGAAGATGAGTGTGTAAAGGACTACAGGGACCGAGATAGAGATTTTGACAGAGACAGAGAATATGAGAGAGCACAGAGAGAGAAACTGAGACGCCAAGAAGAGGAGCGTCGGAGGCAGAAAGAGCGCTATGAGAAAGAGAAGGTTTTTAGAAGAAAAGAGGAAGAGGTGAAAAAGGAGAGAGACTTACTCAGAGAAAAGGGAAAGAAAAGTGATCTTACAGACTTTACCAGCAGCACGGACAAATCTGAGAAAGTAACCAAAGACGATAAAAAAGAGGATNCAATTAAGAGGGATCGTATCAGAAACAAGGATCGNCCAGCAATGCAGCTGTACCAGCCCGGAGCCCGAAGCCGGAGCAGATTGTGTCAGTATGAAGACAGTGCTGCAAAGCCCCCAGATCAGGGAGTGGATAAGAAACAAGAGGGTGAGACCAGTCACACGAAGGAAGAGGAGTGA
>ENSTGUT00000003566_common_whitethroat_Z
GCCGTGCCGCAGGTGGTGATCCGCCGGCTGCCGCCCAGCCTGACGAAGGAGCAGCTGGAGGAGCACCTGCAGCCTCTGCCCGAGCACGANTACTTCGAGTTCTTCGCGAACGACTCCAGCTTGTACCCGCACATGTTCTCGAGAGCCTATATCAACTTCAAGAACCAGGAAGATATAGTGCTCTTCAGGGATCGCTTCGACGGCTACGTTTTTGTCGATCACAAAGGTCAGGAATATGCTGCCATAGTTGAATTTGCCCCTTTCCAAAAAGCTGCAAAAAAGAAGAGTAAGAAAAAGGATGCCAAAACTGGAACTATTGAAGANGATCCAGAATACAAGAAGTTTTTGGAAAGTTACAGTGCAGATGATGAAAAATTAACCTCCACTCCTGAAACTTTGTTGGAGGAGATAGAGGCAAGAAACAAAGAGCTAATAGCTAAAAAGACCACTCCTTTATTGAACTTCTTGAAAAATAAACAGAGACTGAGAGAAGAAAAAAGAGAGGAGAGAAGGAGGAGAGAATTAGAAAGGAAAAGACAAAGAGAAGAAGAAAGAAGAAAATGGAAAGAAGAGGAGAGAAGGAAGAGAAAAGAAGCAGAAAAATTGAAGAAAGTAGACAGATGCCCAGAAAAAGAAAGAGACAGATCAAAAGAAGAACCAAAGATTAAGCTACTTAAGAAGCCTGAAAGAGATGAAAAAGACTTGGAGAGAAAAGAAAAATCCAAGAAACTGGAAAAAGAGACTCTGAGGGAGGAAAAAAATGCGAGTAGTGCATCTGCCAAACGATCTGATGGGGAGACAAAAGAAGAGAAGGCAAAAAAATCAGAAGATGAGTGTGTAAAGGACTACAGGGACCGAGATAGAGATTTTGACAGAGACAGAGAATATGAGAGAGCACAGAGAGAGAAACTGAGACGCCAGGAAGAGGAGCGTCGGAGGCAGAAAGAGCGCTATGAGAAAGAGAAGGTTTTTAGAAGAAAAGAGGAAGAGGTGAAAAAGGAGAGAGACTTACTCAGAGAAAAGGGAAAGAAAAGTGATCTTACAGACTTTACCAGCAGCACGGACAAATCTGAGAAAGTAACCAAAGACGATAAAAAAGAGGATACAATTAAGAGGGATCGGATCAGAAACAAGGATCGCCCAGCAATGCAGCTGTACCAGCCTGGAGCCCGAAGCCGAAGCAGATTGTGTCAGTATGAAGACAGTGCTGCAAAGCCCCCAGATCAGGGAGTGGATAAGAAACAAGAGGGTGAGACCAGTCACACGAAGGAAGAGGAGTGA
>ENSTGUT00000003566_zebrafinch
GCCGTGCCGCAGGTGGTGATCCGCCGGCTGCCGCCCAGCCTGACGAAGGAGCAGCTGGAGGAGCACCTGCAGCCTCTGCCCGAGCACGACTACTTCGAGTTCTTCGCCAACGACTCCAGCTTGTACCCGCACATGTTCTCCAGAGCCTACATCAACTTCAAGAACCAGGAAGACATAGTCCTATTCAGGGATCGCTTCGACGGCTACGTTTTTGTCGATCACAAAGGTCAGGAATATGCTGCAATAGTTGAGTTTGCACCTTTCCAAAAAGCTGCCAAAAAGAAGAGTAAGAAAAAGGATGCCAAAACTGGAACTATTGAAGATGATCCAGAATACAAGAAGTTTTTGGAAAGTTACAGTGCAGATGATGAAAAATTAACCTCCACTCCTGAAACTTTGTTGGAGGAAATAGAGGCAAGAAACAAAGAGCTAATAGCTAAAAAGACTACTCCTTTATTGAACTTCTTGAAAAATAAACAGAGACTGAGAGAAGAAAAAAGAGAGGAAAGAAGGAGGAGAGAATTAGAAAGAAAAAGACAAAGAGAAGAAGAAAGAAGAAAATGGAAAGAAGAGGAGAGAAGGAAGAGAAAAGAAGCAGAAAAATTGAGGAAAGTAGACAGATGCCCAGAAAAAGAAAGAGACAGATCAAAAGAAGAACCAAAGATTAAGCTACTTAAGAAGCCTGAAAAAGATGAAAAAGACTTGGAGAGAAAAGAAAAATCCAAGAAACTGGAAAGAGAGACTCTGAGGGAGGAAAAAAATGCGAGTAGTGCATCTGCCAAACGATCTGATGGGGAGACAAAAGAAGAGAAGGCAAAAAAATCAGAAGATGAGTGTGTAAAGGACTACAGGGACCGAGATAGAGATTTTGACAGAGACAGAGACTATGAGAGAGCACAGAGAGAGAAACTGAGACGCCAAGAAGAGGAGCGTCGGAGGCAGAAAGAGCGCTATGAGAAAGAGAAGGTTTTTAGAAGAAAAGAGGAAGAGGTGAAAAAGGAGAGAGACTTACTCAGAGAAAAGGGAAAGAAAAGTGATCTTACAGACTTTACCAGCAGCACGGACAAATCTGAGAAAGTAACCAAAGACGATAAAAAAGAGGATACAATTAAGAGGGATCGTATCAGAAACAAGGATCGCCCAGCAATGCAGCTGTACCAGCCCGGAGCCCGAAGCCGGAGCAGATTGTGTCAGTATGAAGACAGTGCTGCAAAGCCCCCAGATCAGGGAGTGGATAAGAAACAAGAGGGTGAGACCAGTCACACGAAGGAAGAGGAGTGA
>ENSTGUT00000003593_common_whitethroat_W
TTAGGGTTGTTCAATAGAAGAAAAAGAAATTCCCTCTACGTAACTGTGACTCTCCTCATTGTGTCAGTATTAATTCTAACGGTGGGCCTTGCTGCTACAACAAGAACTCAAAATGTGACTGTTGGAGGTTATTACCCAGGGGTTATTCTTGGTTTTGGGTCATTCCTTGGAATAATTGGATCAAACTTGATAGAAAACAAAAGACAAATGCTGGTTGCATCGATTGTCTTCATCAGCTTTGGTGTCATCGCTGCGTTCTGCTGTGCCATAGTAGACGGTGTCTTTGCTGCCAGACACATAGATCTGAGGCCACTGTACGCAGGGCGATGTCAGTACTANTCCAAGAGTATGACCCCACCAGAGGCGATCTGTCACCCACAGCGCCGTGCCCCCTGCACACCGAAAATAAAAACCAATACCTGCTTCTGCTGTGACCTGTACAACTGTGGGAACAGAGTAGAGATTTCTGGAGGGTACTATGAATACATTGATGTCAGCAGCTGCCAGGACATCATCTACCTTTACCACTTGCTCTGGTCGGCAACAATTCTGAACATNNNNNNNNNNTTCCTAGGGATCATTACAGCAGCAATACTTGGAGGCTTTAAAGACATGACTCCTTCCCTCCATACNCTGAACTGCACTGTTGAAAATGCACACCCTTCAGTGACCTACTACTCNAGGCCACAAGTGACATCTTACAACTCCTACTACCACAGCACTCCTCACCTACCTCCCTACTCTGCTTATGACTTTCAGCATTCCAGCGTGTTTCCAGCCTCCACTCCTGGCCTCTCCAATGATCCCCAGTCCCTGTCACCATCTCCCAGCTATATGTGGGCCTCTAATGCNNNNCCTCGTTACTCACCACCCTATTTCCCACCTTTTGANAAGCCACCACCTTATACACCATTAGGGTTGTTCAATAGAAGAAAAAGAAATTCCCTCTACGTAACTGTGACTCTCCTCATTGTGTCAGTATTAATTCTAACGGTGGGCCTTGCTGCTACAACAAGAACTCAAAATGTGACTGTTGGAGGTTATTACCCAGGGGTTATTCTTGGTTTTGGGTCATTCCTTGGAATAATTGGATCAAACTTGATAGAAAACAAAAGACAAATGCTGGTTGCATCGATTGTCTTCATCAGCTTTGGTGTCATCGCTGCGTTCTGCTGTGCCATAGTAGACGGTGTCTTTGCTGCCAGACACATAGATCTGAGGCCACTGTACGCAGGGCGATGTCAGTACTANTCCAAGAGTATGACCCCACCAGAGCNNNNNNNNNNNCTGCTCTGTTCTAGTCTAATCACTGAGAAATCTACANNNNNAGCAGGCCTAACAGCANNNGAAACTGCGATCTGTCACCCACAGCGCCGTGCCCCCTGCACACCGAAAATAAAAACCAATACCTGCTTCTGCTGTGACCTGTACAACTGTGGGAACAGAGTAGAGATTTCTGGAGGGTACTATGAATACATTGATGTCAGCAGCTGCCAGGACATCATCTACCTTTACCACTTGCTCTGGTCGGCAACAATTCTGAACATNNNNNNNNNNTTCCTAGGGATCATTACAGCAGCAATACTTGGAGGCTTTAAAGACATGACTCCTTCCCTCCATACNCTGAACTGCACTGTTGAAAATGCACACCCTTCAGTGACCTACTACTCNAGGCCACAAGTGACATCTTACAACTCCTACTACCACAGCACTCCTCACCTACCTCCCTACTCTGCTTATGACTTTCAGCATTCCAGCGTGTTTCCAGCCTCCACTCCTGGCCTCTCCAATGATCCCCAGTCCCTGTCACCATCTCCCAGCTATATGTGGGCCTCTAATGCNNNNCCTCGTTACTCACCACCCTATTTCCCACCTTTTGANAAGCCACCACCTTATACACCATAA
>ENSTGUT00000003593_common_whitethroat_Z
TTAGGGTCATTCAATAGAAGAAAAAGAAATTCCCTCTACGTAACTGTGACTCTCCTCATTGTGTCAGTATTAATTCTAACGGTGGGCCTAGCTGCTACAACAAGAACCCAAAATGTGACTGTTGGAGGTTATTACCCAGGGGTTATTCTTGGTTTTGGGTCGTTCCTTGGAATAATCGGATCAAACTTGATAGAAAACAAAAGACAAATGCTGGTTGCATCGATCGTCTTCATCAGCTTTGGTGTCATCGCTGCGTTCTGCTGTGCCATAGTAGACGGTGTCTTTGCTGCCAGACACATAGATCTGAGGCCGCTGTACGCGGGGCGATGTCAGTACTACTCCAAGAGTACCACCCCACCAGAGGCAGTCTGTCACCCACAGCGCCGTGCCCCCTGCACACCGAAAATAAAAACCAATACCTGCTTCTGCTGTGACCTGTACAACTGTGGGAACAGAGTAGAGATTTCTGGAGGGTACTATGAATACATTGATGTCAGCAGCTGCCAGGACATCATCCACCTTTACCACTTGCTCTGGTCGGCAACAATTCTGAACATNNNNNNNNNNTTCCTAGGGATCATTACAGCAGCAATACTTGGAGGCTTTAAAGACATGACTCCTTCTCTCCCTACGCTGAACTGCACTGTTGAAAATGCACACCCTTCAGTGACCTACTACTCCAGGCCACAAGTGACATCTTACAACTCCTACTACCACAGCACTCCTCACCTGCCTCCCTACTCTGCTTATGACTTTCAGCATTCCAGCGTGTTTCCAGCCTCCACTCCTTCTGGCCTCTCCGATGACCCCCAGTCCTTGTCACCATCTCCCAGCTATATGTGGGCCTCTAATGCNNNNCCTCGTTACTCACCACCCTATTTCCCACCTTTTGANAAGCCACCACCTTACACACCATTAGGGTCATTCAATAGAAGAAAAAGAAATTCCCTCTACGTAACTGTGACTCTCCTCATTGTGTCAGTATTAATTCTAACGGTGGGCCTAGCTGCTACAACAAGAACCCAAAATGTGACTGTTGGAGGTTATTACCCAGGGGTTATTCTTGGTTTTGGGTCGTTCCTTGGAATAATCGGATCAAACTTGATAGAAAACAAAAGACAAATGCTGGTTGCATCGATCGTCTTCATCAGCTTTGGTGTCATCGCTGCGTTCTGCTGTGCCATAGTAGACGGTGTCTTTGCTGCCAGACACATAGATCTGAGGCCGCTGTACGCGGGGCGATGTCAGTACTACTCCAAGAGTACCACCCCACCAGAGCAAAAGGAAACACTGCTCTGTTCTAGTCTAATCACTGAGAAATCTACANNNNNAGCAGGTCAAACAGCANNNGAAACTGCAGTCTGTCACCCACAGCGCCGTGCCCCCTGCACACCGAAAATAAAAACCAATACCTGCTTCTGCTGTGACCTGTACAACTGTGGGAACAGAGTAGAGATTTCTGGAGGGTACTATGAATACATTGATGTCAGCAGCTGCCAGGACATCATCCACCTTTACCACTTGCTCTGGTCGGCAACAATTCTGAACATNNNNNNNNNNTTCCTAGGGATCATTACAGCAGCAATACTTGGAGGCTTTAAAGACATGACTCCTTCTCTCCCTACGCTGAACTGCACTGTTGAAAATGCACACCCTTCAGTGACCTACTACTCCAGGCCACAAGTGACATCTTACAACTCCTACTACCACAGCACTCCTCACCTGCCTCCCTACTCTGCTTATGACTTTCAGCATTCCAGCGTGTTTCCAGCCTCCACTCCTTCTGGCCTCTCCGATGACCCCCAGTCCTTGTCACCATCTCCCAGCTATATGTGGGCCTCTAATGCNNNNCCTCGTTACTCACCACCCTATTTCCCACCTTTTGANAAGCCACCACCTTACACACCATAA
>ENSTGUT00000003593_zebrafinch
TTAGGGTCGTTCAATAGAAGAAAAAGAAATTCCCTCTACGTAACTGTGACTCTCCTCATTGTGTCAGTATTAATTCTAACGGTGGGCCTAGCTGCTACAACAAGAACCCAAAATGTGACTGTTGGAGGTTATTACCCAGGGGTTATTCTTGGTTTTGGGTCCTTCCTTGGAATAATCGGATCAAACTTGATAGAAAACAAAAGACAAATGCTGGTTGCATCGATCGTCTTCATCAGCTTTGGTGTCATCGCTGCGTTCTGCTGTGCCATAGTAGACGGTGTCTTTGCTGCCAGACACATAGACCTGCGGCCGCTGTACGCGGGGCGATGTCAGTACTACTCCAAGAGCACCACCCCGCCTGAGCGAGAGGAATTGCTGCTTGGTTCTAGCCTAATCACTGAGAATTCTACATGTAGAGCAGGCCAAACAGCAGCAGAAACTGCGGTCTGTCACCCACAGCGCCGTGCCCCCTGCACACCGAAAATAAAAACCAATACCTGCTTCTGCTGTGACCTGTACAACTGTGGGAACAGAGTGGAAATTTCTGGAGGGTACTATGAATACATTGATGTCAGCAGCTGCCAGGACATCATCCACCTTTACCACTTGCTCTGGTCGGCAACAATTCTGAACATTGTTGGGCTGTTCCTAGGGATCATTACAGCAGCAATACTTGGAGGATTTAAAGACATGACTCCTTCCCTCCCTACACTGAACTGCACTGTTGAAAATGCACACCCTTCAGTGACCTACTACTCCAGGCCACAAGTGACATCTTACAACTCCTACTACCACAGCACTCCTCACCTGCCTCCCTACTCTGCCTATGACTTTCAGCATTCCAGTGTGTTTCCAGCCTCCACTCCTTCTGGCCTCTCCGATGACCCCCAGTCCCTGTCTCCATCTCCCAGCTATATGTGGGCCTCTAATGCACCACCTCGTTACTCGCCACCCTATTTCCCACCTTTTGAAAAGCCACCACCTTACACGCCATAA
>ENSTGUT00000003642_common_whitethroat_W
CTGTCCTATGCAGTTGAAGTAGATATAAAGGATGCTTCTAATGCTACATGCCTGTATGCAGATTGGATGATGAGGTTCTTGATAACATATGAATCAAACAATGGTGATTATAAAACCACAACCCTGAATTTGTCATCGAGTGTGACACACAATGGAAGTGTCTGTGGCAATGACANNCAAGCTGCCNTTGTGGCAGTGCAGTTTGGAGAAGGTCATTCTTGGAGNATTAACATNACAAAAAACAATGAAACTTACCANGGAGACTTCATCACACTGACCTACAANACCAATGACACAGCTGTATTTCCTGATGCTAAAAGAAAAGGTAACATTCAGGATCCTTTGCATCCAGTTCAACTGAATACTGTCTTNGTGTGTCATAATTCCTACTTTATTGAAGCAGAAAATATAATGCAGATTTTCTGGAATGTTACTGTGGAGGCCTTNGTTCAGAATGGCACNGTCAGTAAAAAAGAGTCTAGATGTCCTGCTGATACACCTACTTCTGCACCTACTGTTTCGCCTACTATTGCCGATGTAACTACTGCATCTACCACTACTTTGTCTCCTGCTCCAACANCTGCTCCCAAACCTGTGGAGAATCCAGACACAGGAAACTATTCTCTTAAAAGTGGAAATAAAACTTGTTTCCTGGCGACTGTGGGGCTGCAACTGAATGTTTCCCAAGACAAGACTCCTCTTCTGATCAACATCAATCCAAAGACAACTACTGCAGATGGNGCCTGTGGTAACACAACAGCCACTCTGAAATTGAATGATGGAAATAGCACACTGATTGGTTTCACATTTGCTGTTAAAATTGTACAAAAATTTTATCTGAGGGAGGTGAATGTTACGCTGCTCAACCTATCTGCCTTAAANAANNATAACAGCAATTTCAGCAAGTGGGATGCTTTCCTTGGTAGCTCTTACATGTGCCAAAAAGAGCAAACTCTTCAGATTAATGAAGATGTTCAAGTACATACTTTTAATCTATGGATTCAGCCGTTCCTTGTGGAGGCAAATAAGTTTGCTACAGCTGAAGAATGCATTGCTGATTCTGACCTGAACTTTCTTATTCCCATCGCAGTGGGCATGGCACTTGGATTCCTTATCATTCTTGTCTTTATATCTTACATCATTGGAAGAAGAAAAAGTCGTACTGGCTATCAGTCTGTATAA
>ENSTGUT00000003642_common_whitethroat_Z
CAGTCTTACGCAGTTGAAGTAGAGATAAAGGATGCTTCAAATGCTACATGCCTGTATGCAGATTGGATGATGAGGTTCTTGATAACATATGAATCAAACAATGGTGATTATAAAACCACAACCCTGAATTTGTCATCGAGTGTGACACACAATGGAAGTGTCTGTGGCAATGACANNCAAGCTGCCATTGTGGCAGTGCAGTTTGGAGAAGGTCATTCTTGGAGNATTAACATGACAAAAAACAATGAAACTTACCANGGAGACTTCATCACACTGACCTACAANACCAATGACACAGCTGTATTTCCTGATGCTAAAAGAAAAGGTAACATTCAGGATCCTGCTCGTCCAGTTCAACTGAATACTGTCTTNGTGTGTCATAATTCCTTCTTTATTGAAGGAGAAAATATAACGCAGATTTTCTGGAATGTTACTGTGCAGGCTTTNGTTCAGAATGGCACNGTCAGTAAAAAAGAGTCTAGATGTCCTGCTGATAAACCTACTTCTGCACCTACTGTTCCACCTACTACTGCCAATGTAACTACTGCATCCACCACTACTTTGTCTCCTGCTCCAACAACTGCTCCCAAACCTGTGGAGAATCCAGACACAGGAAACTATTCTCTTAAAAGTGGAAATAAAACTTGTTTCCTGGCAACTGTGGGGCTGCAACTGAATGTTTCCCAGGACAAGACTCCACTTCTGATCAACATCAATCCAAAGACAACTGTCGCAGATGGNGCCTGTGGTAACACGACAGCCACTCTGAAATTGAATGATGGAAATAGCACACTGATTGGTTTCACATTTGCTGTTAAAATTGTACAAAAATTTTATCTGAGGGAGGTGAATGTTACGCTGCTCAACCTATCTGCCTTAAACAAATATAACAGCAATTTCAGCAAGTGGGATGCTTTCCTTGGTAGCTCTTACATGTGCCGAAAAGAGCAAACTCTTCAGATTAATGAAGATATTCAAGTACATACTTTTAATCTATGGATTCAGCCATTCCTTGTGGAGGCAAATAAGTTTGCTACAGCTGAAGAATGCATTGCTGATTCTGACCTGAACTTTCTTATTCCCATCGCAGTGGGCGTGGCACTTGGATTCCTTATCATTCTTGTCTTTATATCTTACATCATTGGAAGAAGAAAAAGTCGTACTGGCTATCAGTCTGTATAA
>ENSTGUT00000003642_zebrafinch
CAGTCCTATGCAGTTGAAGTAGATATAAAGGATGCTTCTAATGCTACATGCCTGTATGCAGATTGGATGATGAGGTTCTTGATAAAATATGAATCAAACAGTGGTGATTATAAAACCACAACCCTGAATTTGTCATCGAGTGTGACACACAATGGAAGCGTCTGTGGCAATGACACACAAGCTGCCCTTGTGGCAGTGCAGTTTGGAGAAGGTCATTCTTGGAGCATTAACATCACAAAAAACAATGAAACTTACCAGGGAGACTTCATCACACTGACCTACAACACCAATGACACAGCTGTATTTCCTGATGCTAAAAGAAAAGGTAACATTCAGGATCCTTCGCGTCCAATTCAACTGAATACTGTCTTCGTGTGTCATAATTCCTTTGTTATTGAAGCAGAAAATACAACGCAGATTTTCTGGAATGTTACTATGCAGGCTTTTGTTCAGAATGGCACGGTCAGTAAAAAAGAGTCTAGATGTCCTGCTGATACACCTACTTCTGAACCTACTGTTCCACCTACTATTGCCAATGTAACTACTGCATCTACCACTACTTTGTCTCCTGCTCCAACAACTGCTCCCAAACCTGTGGAGAATCCAGTCACAGGAAATTATTCTCTTAAAAGTGGAAATAAAACTTGTTTCCTGGCAACTGTGGGGCTGCAACTGAATGTTTCTCAAGAAAAGACTCCTCTTCTGATCAACATCAATCCAAAGACAACTGTTGCAGATGGTGCCTGTGGTAACACAACAGCCACTCTGAAACTGAATGATGGAAATAGCACACTGATTGGTTTCACATTTGCTGTTAAAATTGTACAAAAATTTTATCTGAGGGAGGTGAATGTTACTCTGCTCAACCTATCTGCCTTAAACAAGGACAACAGCAATTTAAGCAAGTGGGATGCTTTCCTTGGTAGCTCTTACATGTGCCGAAAAGAGCAAACCCTTCAGATTAATGAAAATGTTCAAGTACATACTTTTAATCTATGGATTCAGCCATTCCTTGTGGAGGCAAATAAGTTTGCTACAGCTGAAGAATGCATTGCTGATTCTGACCTGAACTTTCTTATTCCCATCGCAGTGGGTGTGGCACTTGGATTCCTTATCATTCTTGTCTTTATATCTTACATCATTGGAAGAAGAAAAAGTCGTACTGGCTATCAGTCTGTATAA
>ENSTGUT00000003698_common_whitethroat_W
ATGTTTCCCACAGGTTTCTCTTCCCCCAACCCCCCAGCTGCAGCCCAGGAGGTCAGACCTGCCACTGATGGTAATACTAGCAGCAGCTCCTCCTGCAAGAAGAGAAAGTTAAATAACAGCAGCAACAGTAATTCCGAAAAAGAAGAATTTGGTTCCATTTCCTCCTGCACCTCTTCTCCTTCCAAAAACACCTCCTCATCATCTTCCTCTGTTATCACCACTTCCTCGGGCTCCTCCTCAGGGGTTGCTTCCTCCAACCATCATCTCCAGAAGAAGCTGCGCTTTGAGGACTCCATGGATTTTTTTGGACTCGATGTGAAGATGGCTGAAGAGTCTTCTTCCTCCTCCTCTCCTCCTGCCTCTTCTCAGCAGCAGCACCAGCAACAGCTTAAAAATAAAAGCCTTTTAATTTCGTCAGTGGCTGTGGGGCACCATGCAAATGGCCTGACCAAAGCTGCCTCCTCTACTGTTTCCAGTTTTGCCAACAGTAAACCTGGCTCTGCCAAGAAATTAGTGATCAAGAACTTTAAAGATAAACCCAAATTGCCTGAAAACTACACAGATGAAACCTGGCAAAAACTGAAAGAAGCTGTAGAAGCTATCCAGAACAGTACTTCAATTAAGTACAATTTAGANGAGCTCTATCAGGCTGTTGAAAATCTCTGCTCCTACAAGATCTCTGCAAATTTGTACAAACAGTTGAGGCAGATCTGCGAAGACCACATTAAAGCACAAATTCANNNNTTCAGAGAATATCCTTTTCTTAATGTCCTTTTTCTAAAGAAAATAGACAAATGTTGGCAAGATCACTGCAGACAAATGATTATGATTAGAAGTATCTTTCTGTTCTTGGATCGAACTTACGTACTTCAGAATTCAATGCTGCCATCTATTTGGGATATGGGGCTAGAATTGTTCAGAACTCANNNNATCAGTGATCATAAGGTTCAGAACAAAACTATTGATGGCATTCTTCTGTTGATCGAGAGGGAAAGAAATGGTGAGGCTATTGACAGGAGTTTACTGCGAAGCCTTCTGAGCATGCTTTCTGACTTGCAGATTTATCAGGACTCTTTTGAACATAGATTCTTGGAAGAGACTAATCGCCTGTATGCAGCAGAGGGACAGAGGCTTATGCAGGAACGAGAGGTTCCAGAATATCTTCACCATGTCAACAAGCGCTTGGAAGAAGAAGCAGACAGAATCATCACTTATTTAGATCAGAGCACACAGAAGCCACTAATTGCTACTGTAGAAAAGCAACTTCTAGGTGAACATTTAACAGCCATTCTTCAGAAAGGTCTAAATCACCTTCTTGATGAAAACCGAATTCAAGACCTGTCTCTTCTGTATCAGTTATTCAGTCGTGTGAGAGGTGGAGTACAGGTTCTCTTGCANCACTGGATTGANTACATAAAGGCATTTGGTAGCACCATAGTAATTAATCCTGAAAAAGACAAAACCATGGTCCAAGAACTTCTTGATTTTAAAGACAAAGTTGACCATATTATTGATGTTTGCTTTCTCAAGAATGAGAAGTTTGTAAATGCCATGAAAGAAGCCTTTGAAACATTCATTAACAAAAGACCAAATAAGCCAGCTGAACTCATAGCTAAATATGTAGATTCAAAGCTTCGTGCAGGCAACAAAGAAGCTACTGATGAAGAACTTGAAAAAATGCTGGATAAAATTATGATCATATTTAGATTCATATATGGAAAAGATGTCTTTGAGGCCTTTTATAAAAAAGATCTAGCAAAGAGACTATTAGTTGGGAAGAGTGCATCAGTAGATGCTGAAAAATCTATGCTTTCCAAACTCAAACATGAATGTGGAGCTGCTTTCACCAGCAAACTTGAAGGAATGTTTAAAGATATGGAGCTTTCAAAAGACATAATGATACAATTCAAACAGTATATGCAAAATCAGAATGTCCCTGGCAACATTGAACTAACAGTGAATATTCTGACTATGGGTTATTGGCCAACCTACGTGCCTATGGAGGTCCACCTGCCCCCAGAGATGGTAAAACTGCAGGAGATTTTCAAGACCTTTTATTTAGGAAAACACAGTGGTAGGAAACTTCAGTGGCAGTCAACACTAGGACACTGTGTACTAAAAGCAGAATTTAAAGAGGGCAAAAAAGAACTTCAGGTCTCCTTGTTCCAGACACTGGTGCTGCTCATGTTTAATGAAGGAGAGGAGTTCAGTTTAGAGGAGATAAAGCAAGCTACTGGGATAGAGGATGGAGAGCTGAGAAGGACACTTCAATCTCTGGCTTGTGGCAAAGCCAGAGTACTGACTAAAAGCCCCAAAGGAAAAGATGTGGAAGATGGTGATAAATTCACATGTAATGATGATTTCAGACATAAGCTCTTCAGGATAAAAATCAACCAAATTCAGATGAAAGANACGGTGGAGGANNNNGCAAGCACTACAGAGAGAGTGTTCCAGGACCGGCAGTACCAGATCGATGCCGCCATTGTGCGGATCATGAAGATGCGCAAGACACTGAGTCATAACCTACTCGTGTCAGAGGTCTACAACCAGCTGAAATTCCCAGTCAAGCCTGCTGACCTTAAGAAGAGAATAGAATCCTTGATTGACAGGGACTACATGGAAAGAGATAAAGAAAACCCNAATCAGTACAACTATATTGCATAA
>ENSTGUT00000003698_common_whitethroat_Z
ATGTTTCCCACAGGTTTCTCTTCCCCCAACCCCCCAGCTGCAGCCCAGGAGGTCAGACCTGCCACTGATGGTAACACTAGCAGCAGCTCCTCCTGCAAGAAGAGAAAGTTAAATAACAGCAGCAACAGTAATTCCGAAAAAGAAGAATTTGATTCCATTTCCTCCTGCACCTCCTCTCCTTCCAAAAACACCTCCTCATCATCTTCCTCTGTCATCACCACTTCTCCGTGCTCCTCCTCAGGGGTTGCTTCCTCCAACCATCACCTCCAGAAGAAGCTGCGCTTTGAGGACTCCGTGGATTTTATTGGACTCGATGTGAAGATGGCTGAAGAGTCTTCTTCCTCCTCCTCTCCTGCTGCCTCTTCTCAGCAGCAGCACCAGCAACAGCTTAAAAATAAAAGCCTTTTAATTTCGTCAGTGGCTGTGGGGCACCATGCAAATGGCCTGACCAAAGCTGCCTCCTCTACTGTTTCCAGTTTCGCCAACAGTAAACCTGGCTCTGCCAAGAAATTAGTGATCAAGAACTTTAAAGATAAACCTAAATTGCCTGAAAACTACACAGATGAAACCTGGCAAAAACTGAAAGAAGCTGTAGAAGCTATCCAGAACAGTACTTCAATTAAGTACAATTTAGAAGAGCTCTATCAGGCTGTTGAAAATCTCTGCTCCTACAAGATCTCTGCAAATTTGTACAAACAATTGAGGCAGATCTGTGAAGACCACATTAAAGCACAAATTCANNNNTTCAGAGAATATCCTTTTCTTAGTGTCCTTTTTCTAAAGAAAATAGACAAATGTTGGCAAGATCACTGCAGACAAATGATTATGATTAGAAGTATCTTTCTCTTCTTGGATCGAACTTACGTACTTCAGAATTCAATGTTGCCATCTATTTGGGATATGGGGCTAGAATTGTTCAGAACTCATATAATCAGTGATCAGAAGGTTCAGAACAAAACGATTGATGGCATTCTTCTGCTGATCGAGAGGGAAAGAAATGGTGAGGCTATTGACAGGAGTTTACTGCGAAGCCTTCTGAGCATGCTTTCTGACCTGCAGATTTATCAGGACTCTTTTGAACATAGATTCTTGGAAGAGACTAATCGCCTGTATGCAGCAGAGGGACAGAGGCTTATGCAGGAACGAGAGGTTCCAGAATATCTTCACCATGTCAACAAGCGCTTGGAAGAAGAAGCAGACAGAATAATCACTTATTTAGATCAGAGCACACAGAAGCCATTAATTGCTACTGTAGAAAAGCAACTTCTAGGTGAACATTTAACAGCCATTCTTCAGAAAGGTCTCAATCACCTTCTTGATGAAAACCGAATTCAAGACCTGTCTCTTCTGTATCAGTTATTCAGTCGTGTGAGAGGTGGAGTACAGGTTCTCTTGCANCACTGGATTGANTACATAAAGGCATTTGGTAGCACCATAGTAATTAATCCTGAAAAAGACAAAACCATGGTCCAAGAACTTCTTGATTTTAAAGACAAAGTTGACCATATTATTGATGTTTGCTTTCTCAAGAATGAGAAGTTTGTAAATGCCATGAAAGAAGCCTTTGAAACATTCATTAACAAAAGACCAAATAAGCCAGCTGAACTCATAGCTAAATATGTAGATTCAAAGCTTCGTGCAGGCAACAAAGAAGCTACTGATGAAGAACTTGAAAAAATGCTGGATAAAATTATGATCATATTTAGATTCATATATGGAAAAGATGTCTTTGAGGCCTTTTATAAAAAAGATCTAGCAAAGAGACTATTAGTTGGGAAGAGTGCATCAGTAGATGCTGAAAAATCTATGCTTTCCAAACTCAAACATGAATGTGGAGCTGCTTTTACCAGCAAACTTGAAGGAATGTTTAAAGATATGGAGCTTTCAAAAGACATAATGATACAATTCAAACAGTATATGCAAAATCAGAATGTCCCTGGCAACATTGAACTAACAGTGAATATTCTGACTATGGGTTATTGGCCAACCTACGTGCCTATGGAGGTCCACCTGCCCCCAGAGATGGTGAAACTGCAGGAGATTTTCAAGACATTTTATTTAGGAAAACACAGTGGTAGGAAACTTCAGTGGCAGTCAACACTAGGACACTGTGTACTAAAAGCAGAATTTAAAGAGGGCAAAAAAGAACTTCAGGTCTCCTTGTTCCAGACACTGGTGCTGCTCATGTTTAATGAAGGAGAGGAATTCAGTTTAGAGGAGATAAAGCAAGCCACTGGGATAGAGGATGGAGAGCTGAGAAGGACACTTCAATCTCTGGCTTGTGGCAAGGCCAGAGTACTGACTAAAAGCCCCAAAGGCAAAGATGTGGAAGATGGTGATAAATTCACATGTAATGATGATTTCCGACATAAGCTCTTCAGGATAAAAATCAACCAAATTCAGATGAAAGANACGGTGGAGGAACAGGCAAGCACTACAGAGAGAGTGTTCCAGGACCGGCAGTACCAGATCGATGCCGCCATTGTGCGGATCATGAAGATGCGCAAGACACTGAGTCATAACCTGCTCGTGTCAGAGGTCTACAACCAGCTGAAATTCCCAGTCAAGCCTGCTGACCTTAAGAAGAGAATAGAATCCTTGATTGACAGGGACTACATGGAAAGAGATAAAGAAAACCCGAATCAGTACAACTATATTGCATAA
>ENSTGUT00000003698_zebrafinch
ATGTTTCCCACAGGTTTCTCTTCCCCCAACCCCCCAGCTGCAGCCCAGGAGGTCAGACCTGCCACTGATGGTAACACTAGCAGCAGCTCCTCCTGCAAGAAGAGAAAGCTAAATAACAGCAGCAACAGTAATTCCGAGAAAGAAGAATTTGATTCCATTTCCTCCTGCACCTCTTCTCCTTCCAAAAACACCTCCTCATCATCGTCCTCTGTCATCACCACTTCCTCGTGCTCCTCCTCAGGGGTTGCTTCCTCCAACCATCACCTCCAGAAGAAGCTGCGTTTTGAGGACTCCGTGGATTTTATTGGACTCGATGTGAAGATGGCTGAAGAGTCTTCTTCCTCCTCCTCCTCTCCTGCTGCCTCTTCTCAGCAGCAGCACCAGCAACAGCTTAAAAATAAAAGCCTTTTAATTTCATCAGTGGCTGTGGGGCACCATGCAAATGGCCTGACCAAAGCTGCCTCCTCTACTGTTTCCAGTTTCGCCAACAGTAAACCTGGCTCTGCCAAGAAATTAGTGATCAAGAACTTTAAAGATAAACCCAAATTGCCTGAAAACTACACAGATGAAACCTGGCAAAAACTGAAAGAAGCTGTAGAAGCTATCCAGAACAGTACTTCAATTAAGTACAATTTAGAAGAGCTCTATCAGGCTGTTGAAAATCTCTGCTCCTACAAGATCTCTGCAAATTTGTACAAACAATTGAGGCAGATCTGTGAAGACCACATTAAAGCACAAATTCACCAATTCAGAGAATATCCTTTTCTTAGTGTCCTTTTTCTGAAGAAAATAGACAAATGTTGGCAAGATCACTGCAGACAAATGATTATGATTAGAAGTATCTTTCTGTTCTTGGATCGAACCTATGTACTGCAGAATTCAATGCTGCCATCTATTTGGGATATGGGACTAGAATTGTTCAGAACTCACATAATCAGTGATCAGAAGGTTCAGAACAAAACTATTGATGGCATTCTTCTGCTGATTGAGAGGGAAAGAAATGGTGAGGCTATCGACAGGAGTTTGCTGCGAAGCCTTCTGAGCATGCTGTCGGACTTGCAGATCTATCAGGACTCTTTTGAACATAGATTCTTGGAAGAGACTAATCGTCTGTATGCAGCAGAGGGACAGAGGCTTATGCAGGAACGAGAGGTTCCAGAATATCTTCACCATGTCAACAAGCGCTTGGAAGAAGAAGCAGACAGAATAATCACTTATTTAGATCAGAGCACACAGAAGCCACTAATTGCTACTGTAGAAAAGCAACTTCTAGGTGAACATTTAACAGCCATTCTTCAGAAAGGTCTAAATCACCTTCTTGATGAAAACCGAATTCAAGACCTGTCTCTTCTGTATCAGTTATTCAGTCGTGTGAGAGGTGGAGTGCAGGTTCTCTTGCAACACTGGATTGAATACATAAAGGCATTTGGTAGCACCATAGTAATTAATCCTGAAAAAGACAAAACCATGGTCCAAGAACTTCTTGATTTTAAAGACAAAGTTGACCATATTATTGATGTTTGCTTTCTCAAGAATGAGAAGTTTGTAAATGCCATGAAAGAAGCCTTTGAAACATTCATTAACAAAAGACCGAATAAGCCAGCTGAACTCATAGCTAAATATGTAGATTCAAAGCTTCGTGCAGGCAACAAAGAAGCTACTGATGAAGAACTTGAAAAAATGCTGGATAAAATTATGATCATATTTAGATTCATATATGGAAAAGATGTCTTTGAGGCCTTTTATAAAAAAGATCTAGCAAAGAGACTATTAGTTGGGAAGAGTGCATCAGTAGATGCTGAAAAATCTATGCTTTCCAAACTCAAGCATGAATGTGGAGCTGCTTTCACCAGCAAACTTGAAGGAATGTTTAAAGATATGGAGCTTTCAAAAGACATAATGATACAATTCAAACAGTATATGCAAAATCAGAATGTCCCTGGCAACATTGAACTAACAGTGAATATTCTGACTATGGGTTACTGGCCAACCTATGTGCCTATGGAGGTCCACCTGCCCCCAGAGATGGTAAAACTGCAGGAGATTTTCAAGACCTTTTATTTAGGAAAACACAGTGGTAGGAAACTTCAGTGGCAGTCAACACTAGGACACTGTGTACTAAAAGCAGAATTCAAAGAGGGCAAAAAAGAACTTCAGGTCTCCTTGTTCCAGACACTGGTGCTGCTCATGTTTAATGAAGGAGAGGAGTTCAGTTTAGAGGAGATAAAACAAGCCACTGGGATAGAGGATGGAGAGCTGAGAAGGACACTTCAATCTCTGGCTTGTGGCAAAGCCAGAGTACTGACTAAAAGCCCCAAAGGCAAAGATGTGGAAGATGGTGATAAATTCACATGTAATGATGATTTCAGACATAAGCTCTTCAGGATAAAAATCAACCAAATTCAGATGAAAGAAACGGTGGAGGAGCAGGCAAGCACTACAGAGAGGGTGTTCCAGGACCGGCAGTACCAGATCGATGCCGCCATTGTGCGCATCATGAAGATGCGCAAGACGCTGAGTCACAACCTGCTCGTGTCAGAGGTCTACAACCAGCTGAAATTCCCAGTCAAGCCTGCTGACCTTAAGAAGAGAATAGAATCCTTGATTGACAGGGACTACATGGAAAGAGATAAAGAAAACCCAAATCAGTACAACTATATTGCATAA
>ENSTGUT00000018848_common_whitethroat_W
ATGGAGGGGAAAAAANNNNNNTCTGCNNNNNNNNCNCAATATNCTAGNGTGCTCCTTCAGTCTTTGAATGAGCANCGTGGCNNTGGACTTTTNTGTGATGTTACAGTCATTGTGGAGGNNNNGAAATTTCNAGCTCACAGAAANNNNCTTTCNGCCTCAAGCACNTATTTTCACCNGCTTTTCTCNNNNNCTGGTCAAGTGGTTGAACTGAGCTTTGTAAGAGCAGAAATTTTTGNNNAAATTCTTNATTATATTTATAGTTCCAAAATAATCAGTGTTCGATCNNNNNTACTNGATGAACTGATTAAATCAGGGCAGGAGCTNGGTGTTAANTTCATAGCTGANCTGGACATACCTNNNNNNNAAGGCAAAAATGNGCCAANNNNNNTCAAAGACNGTGCTTCAGAANCTTCANTTTCTAGNCTAAATCAAAGAGATGCTGAAACACAGGNNACTGTAATCAGNCCAGAGGGTCAAGANNNNNNNNNTGGGATGCCAGTTATNACACANTCATTCTCCTTACANGGCATANNNNNNGAGACTANAAAAATTACAGTNNNNGATTCGGATGATGAGGATGATGATGTAATTTTTTGTTCTGAGATNGTTCCTCCAAAAGAATGTNNNNAAGACAAAGANGCTGCAAGCCAGAACCNGCCNNGCTCNNNTCCAGCTGGAGNTTCTGACCAAAAATCCTGTNGCAGTGGTGGCTCTCCNCNTTTGACNNNNACCACAGCAGCTCAGANCCTTACTTNNNNTGCCANNNNNNNNNNNNNNNNNNNNNCACANNCAGGTGCTGAATNNNNNNTCTCGGCAACACCNCAGCATTTTNCTNNTAATATCNTTGTGCTNAACANNNCTCTGCTTAANTCATCNCTNGGTGCCAGCTCCTTGCATCAAACACNNGTGACTCCTNNNATTAATTTANTTGAGNAGAACCAGCAGCCATCCNNNNNTGGCTNNNTNACTGNAGTGNAAGCAACTGCNGNNNNNNATGAAGAGGTTGTTGAAGANGANGTTAATATCATTAGCTCNTCTAGTCCTGATTNNNNNNGCAGCAGCNCTTTANTTCAGCANNCTTCTGTTNCTAAGGCAGNNAGCGTTGAAGGATCAGGNGTNCAGAAAAAACANNNNNTTACNTNTTCACAAGNGNNNNNNNNNNNNNCTGGAGAANNNAAAATAAAAATCTCTGATGTCCTNNCTGGAAACAACAAGGAATTAAGTTCGNNNNNNNCATCAANNNNNNTGNCAGATGGGCNGAAAATCNNAACANNNGATACAGCANCTGAAATAGGAGGCTTNTCTACNGGCTGTNAGGTTTATGCAAATATNNNNGAGGNTACCTATGACATNNNNNTCCCTGTGNAGGGTGATTCTNNNNNNNNNNNNNNNNNGCCTGATNACACACNCAAAAAGTCTGGTGATGANTCTCNNNAGGGGAAACGCATGAAAGTAAANNNNNNNNNNNACTANGAGCTCNNNNNNNATGGCAGAGTCTACTACATTTGNNNNGTGTGCNAGAGGNNNNNNNNNNGTCTNNNGAGCTTGNGGAGACANTTCAANNTCCACTCCTGGGAGAAGAAGTNNNNNTGTCGNTACTGTGACAAAGNNNNNNCTCTNNNAGAATANCGNACCANNNNNGAACTNCNCCACACTNGGGAGCGAAGGTACCAGTGCTTGACGTGTGGCAAATCTTTCATCAACTACCAAATTACGGCCTCCCACATCAGATCAGTTCACAGCCANGANCCTTCNNNNNNCACCAAGCTGTACCNGCTGCACCCCNGCAGGTCCCTGCAGATCAGACAGTACGCCTACATCAGTGACCGCCCTAGCAGTGTCCCGGGGATAAATGAGGGAGGAATTGTCTACCGTGTTGGCTCAGGGANGGATGGCACTGAAGGANNNNNNTCNAACTCTCCNGCCAAACAAATCNCCTGGNATGACATTTTTGTTCNGCNNNNNAATCAAACAATTTTTAAACAAAACCNNNCAGAGNNNNNNNNNNANTTTGAGTTTNTGATACCAGNATCTNNN
>ENSTGUT00000018848_common_whitethroat_Z
ATGGAGGGGAAAAAANNNNNNTCTGCNNNNNNNNCACAATATNCTAGNGTGCTCCTTCAGTCTTTGAATGAGCANCGTGGCNNTGGACTTTTNTGTGATGTTACAGTCATTGTGGAGGNNNNGAAATTTCNAGCTCACAGAAANNNNCTTTCNGCCTCAAGCACNTATTTTCACCNGCTTTTCTCNNNNNCTGGTCAAGTGGTTGAACTGAGCTTTGTAAGAGCAGAAATTTTTGNNNAAATTCTTNATTATATTTATAGTTCCAAAATAATCAGTGTTCGATCNNNNNTACTNGATGAACTGATTAAATCAGGGCAGGAGCTGGGTGTTAANTTCATAGCTGANCTGGGCATACCTNNNNNNNAAGGCAAAAATGNGCCAANNNNNNTCAAAGACNGTGCTTCAGGANCTTCANCTTCTAGNCCAAATCAAAGAGATGCTGAAACACAGGNNACTGTAATCAGNCCAGAGGGTCAAGANNNNNNNNNTGGGATGCCAGTTATNACACANTCATTCTCCTTACANGGCATANNNNNNGAGACTANAAAAATTACAGTNNNNGATTCGGATGATGAGGATGATGATGTAATTTTTTGTTCTGAGATNGTTCCTCCAAAAGAATGTNNNNAAGACAAAAANGCTGCAAGCCAGAACCAGCCNNGCTCNNNTCCAGCTGGAGCTTCTGACCAAAAATCCTGTGGCAGTGGTGGCTCTCCNCNTTTGACNNNNACCACAGCAGCTCAGANCCTCACTTNNNNTGCCANNNNNNNNNNNNNNNNNNNNNCACANNCAGGTGCTGAATNNNNNNTCTCAGCAACACCNCAGCATTTTNCTNNTAATATCATTGTGCTNAACANNNCTCTGCTTAANTCATCNCTNGGTGCCAGCTCCTTGCATCAAACACNNGTGACTCCTNNNATTAATTTANTTGAGNAGAACCAGCAGCCATCCNNNNNTGGCTNNNTNACTGNAGTGNAAGCAACTGCNGNNNNNNATGAAGAGGTTGTTGAAGANGANGTCGATATCATTAGCTCCTCTAGTCCTGGTTNNNNNNGCAGCAGCNCTTTGNTTCAGCANNCTTCTGTTNCTAAGGCAGNNAGCACTGAAGGATCAGGNGTNCAGAAAAAACANNNNNTTACNTNTTCACAAGAGNNNNNNNNNNNNNCTGGAGAANNNAAAATAAAAATCTCAGATGTCCTNNCTGGAAACAACAAGGAATTAAGTTCGNNNNNNNCATCAANNNNNNTGNCAGATGGGCNGAAAATCNNAACANNNGATACAGCANCTGAAATAGGAGGCTTNTCCACNGGCTGTNAGGTTTATGCAAATATNNNNGAGGATACCTATGACATNNNNNTCCCTGTGNAGGGTGATTCTNNNNNNNNNNNNNNNNNGCCTGATNACACACNCAAAAAGTCTGGTGATGANTCTCNNAAGGGGAAACGCATGAAAGTAAANNNNNNNNNNNACTANGAGCTCNNNNNNNATGGCAGAGTCTACTACATTTGNNNNGTGTGCNAGAGGNNNNNNNNNNGTCTNNNGAGCTTGNGGAGACATTTCAANNTCCACTCCTGGGAGAAGAAGTNNNNGTGTCGNTACTGTGACAAAGNNNNNNCTCTNNNAGAATANCGNACCANNNNNGAACTNCNCCACACCNGGGAGCGAAGGTACCAGTGCTTGACGTGTGGCAAATCTTTCATCAGCTACCAAATTACGGCCTCCCACATCAGATCAGTTCACAGCCANGANCCTTCNNNNNNCACCAAGCTGTACCNGCTGCACCCCNGCAGGTCCCTGCAGATCAGACAGTACGCCTACATCAGTGACCGCCCTAGCAGTGTCCCGGGGATAAACGAGGGGGGAATTGTCTACCGTGTTGGCTCAGGGAAGGATGGCACTGAAGGANNNNNNTCNAACTCTCCNGCCAAACAAATCNCCTGGNATGACATTTTTGTTCNGCNNNNNAATGAAACAATTTTTAAACAAAACCNNNCAGAGNNNNNNNNNNANTTTGAGTTTNTGATACCAGNATCTNNN
>ENSTGUT00000018848_zebrafinch
ATGGAGGGGAAAAAACTTATTTCTGCAACAGACACACAATATTCTAGTGTGCTTCTTCAGTCTTTGAATGAGCAACGTGGCCATGGACTTTTCTGTGATGTTACAGTCATTGTGGAGGACCGGAAATTTCGAGCTCACAGAAACATCCTTTCAGCCTCAAGCACATATTTTCACCAGCTTTTCTCAGTGGCTGGTCAAGTGGTTGAACTGAGCTTTGTAAGAGCAGAAATTTTTGCAGAAATTCTTAATTATATTTATAGTTCCAAAATAATCAGTGTCCGATCGGATTTACTTGATGAACTGATTAAATCAGGGCAGGAGCTGGGTGTTAAATTCATAGCTGATCTGGGCATACCTCCGGCCGAAGGCAAAAATGTGCCAAGCGAGGTCAAAGACAGTGCTTCAGGAACTTCAGCTTCTAGTCCAAATCAAAGAGATGCTGAAACACAGGTAACTGTAATCAGGCCAGAGGGTCAAGAGGCAGCAGATGGGATGCCAGTTATAACACAGTCATTCTCCTTACATGGCATAGAATATGAGACTACAAAAATCACAGTGAGCGATTCGGATGATGAGGATGATGATGTAATATTTTGTTCCGAGATTGTTCCTCCAAAAGAATGTACTAAAGACAAAAATGCTGCAAGCCAGAACCAGCCTTGCTCAAGTCCAGCTGGAGCTTCTGACCAAAAATCCTGTGGCAGTGGTGGCTCTCCCCATTTGACAAACACCACAGCAGCTCAGAACCTCACTCTGTCTGCCACTCAGCTAAGCCCAAGCCAAGCACAGTCAGGTGCTGAATCATTCGTCTCGGCAACACCGCAGCATTTTACTCCTAATATCATTGTGCTAAACAAGCCTCTGCTTAACTCATCACTTGGTGCCAGCTCCTTGCATCAAACACACGTGACTCCTACAATTAATTTACTTGAGGAGAACCAGCAGCCATCCAATAATGGCTCCGTAACTGAAGTGGAAGCAACTGCTGTTGATGATGAAGAGGTTGTTGAAGATGATGTCGATATCATTAGCTCCTCTAGTCCTGGTTCGGTCAGCAGCAGCTCTTTGGTTCAGCAATCTTCTGTTCCTAAGGCAGGGAGCACTGAAGGATCAGGTGTACAGAAAAAACAGGTCGTTACATTTTCACAAGAGCCACCTCCTAAAGCTGGAGAATTTAAAATAAAAATCTCAGATGTCCTGTCTGGAAACAACAAGGAACTGAGTTCGGGTCTAACATCAAGGAATGTGGCAGATGGGCAGAAAATCATAACACTAGATACAGCAACTGAAATAGGAGGCTTATCCACAGGCTGTAAGGTTTATGCAAATATCGGAGAGGATACCTATGACATAGTCATCCCTGTGAAGGGTGACTCTGAGGAAGGGGAAGCCAAGCCTGATGACACACCCAAAAAGTCTGATGATGAATCTCCAAAGGGGAAACGCATGAAAGTAAAGCACGATGACCACTACGAGCTCATAGTGGATGGCAGAGTCTACTACATTTGTATGGTGTGCAAGAGGTCGTACGCGTGTCTGACGAGCTTGCGGAGACATTTCAACGTCCACTCCTGGGAGAAGAAGTACCCGTGTCGCTACTGTGACAAAGTCTTTGCTCTGGCAGAATATCGTACCAAGCACGAACTGCACCACACCGGGGAGCGAAGGTACCAGTGCTTGACGTGCGGCAAATCTTTCATCAACTACCAGATCACCATCTCCCACATCAGATCAGTTCACAGCCAGGACCCTTCCGGGGACACCAAGCTGTACCGGCTGCACCCCTGCAGGTCCCTGCAGATCAGGCAGTACGCCTACATCAGCGACCGCCACAGCAGCGTCCCGGGCATCAGTGACGGCGGAGTTGTCTATCGTGTTGGCTCAGGGAAGGATGGCGCTGAAGGAGCAGCATCCAACTCTCCAGCCAAACAAATCACCTGGGATGACATTTTCGTTCCGCAGGGAAATGAAACAATTTTTAAACAAAACCCCTCAGAGGGAAGTACTGAATTTGAGTTTGTGATACCAGAATCTTAC
>ENSTGUT00000019088_common_whitethroat_W
CACAAAGAGCTGAAATGTAAGGAGTTCAAGTGCCCATTAACCCAAAAAGGTAGTGGTTTATGTTGTGAGGAAGGAGATGTGAGTAACTTCCATGCACCTNNTTGTCACATAGTCAGGACAAATTTAAATGATCCCTCTCCAGCCCCNNNCTCTNNACTGCCTGGCAGAGATGTCTGTAACTCCTCCGCCAAAGGCTCTGGGTCTTTGCTGATCATGGTTACCCAGGACGGCAGGGTCATCGAGCCTCTCTGTGGAAGGNNNNNNNNNNCACTGGATGTAGTTCACATGCAGACAGTGTCTGAGGAAGATGATTGCAAAAAGCAGAAGGTTTATGAGACTGAGGAATTAATCCATTATCTACTAAACTACTACCATACACCACACTATGCACGTGTTTGNNNNNNNNCAAAAACCACTGCAAACAAGTCCCGGTGGAAGCGAGTGGTGTCTGATGATGGTAGTGGGTTTGACATCAGCTTGAGTAACAAATGTGGTCAGCACTTCAGAGAANNNNNTCCTGTACAAAACCTCCACAAGAGAAATTGTAGTAGTGATAGTATTTATAGGCTGGTGATCACTNTTGGGGAACTTGAGTCAACAGAAAAAGTATTAGAAAGCANGGTNCATGGGGNNNNGCTTGCAAAAAAGCTGCAAGTGCAGAGGAATGACTCGTTGATAACTTACATGCTGNACTGA
>ENSTGUT00000019088_common_whitethroat_Z
CACAAAGAGCTGAAATGTAAGGAGTTTAAGTGCCCGTTAACCCAAAAAGGTAGTGGTTTATGTTGTGAGGAAGGAGATGTGAGTAACTTCCAGGCACCTACTTGTCACATAGTCAGGACAATTTTAAATGACCCCTCTCCAGCCCCNNNCTCTNNACTGCCCGGCAGGGATGTGTGCGACTCCTCCGCCGAGGGCTGTGGGCCCCTGCTGATCACGGTTACCCCGGACGGCAGGGTCATCAAACCTCTCCGTGGAAGGNNNNNNNNNNCACTGGATCTAGTTCACATGCAGACAGTGTCTGAGGAAGATGATTGCAAAAAGCAGAAGGTTTATGAGACTGATGAATTCATCCATTATTTACTGAACTACTACCAGACGCCACACTATGCACGTGTTTGCNNNNNNNCAAAAACCACTGCAAACAAGTCCCGGTGGAAGCGAGTGGTGTCTGATGATGGTAGTGGGTTTGACATCAGCTTGAGTAACAAACGTGGTCAGCACTTCAGAGAAGTGAGTCCTGTACAAAAGCTCCACAGGAGAAATTGTAGTAGTGATAGTAATTATAGGCTGGTGGTCACTNTTGGGGAACTTGAGTCAACAGAAAAAGTGTTAGAAAGCAAGGTCCATGGGGNNNNGCTTGCAAAAAAGCTGCAAGTGCAGAGGAATGACTCACTAACTGTTGATAACTTAGCACATGCTGNACTGAATCCTTCTTTGGAGTGCACTACTATTACTCATAATAAGGAATTCAAAAAAGAAGATGGTAGGCATGAAGGCACTGTACCATATNNNACATGTAGATCTGCTTGCAGATTAAAGGATTTATTGGAAGAGNNCAGTGATTCTGAGTACTTTAGAGAGGCATGTGGCGGCTCAGTGAAGAGAGCAGAAAGAAGGTATGAAGAAATTTACAGCAGTTGTAATAAAGGGTGCTTGTCTGCAAGAGCCGGGGAAAGAAAATTACTGGTTTATCATAAAAATGTAGCTCTGGAAGGTCAAGAGAAAGAAATCAGCCAATGCAACTCCTGTTCTAATTCTGACTGTGAGGGTTTGGCAAGGCAATGTGAACCTAAACTTAAAAAGTCATACAAGAGGTCTAGTAGTAAATTAAGATATGAAGGAAAGAAAAGTGAGAGNCAATCCAGGGAAAAGGAGAAAAATGCTCATAAAATGAAGAAAAAGCAAAAAAAGCTTTCTTCTAATCTTTTATCTGATGAATGTGGCTTTTCAGAGATGGACAGTTGCATGCAGCTGGAATCACTCAGAAAGATACAAAGAAAATGTAAGAAAATGTTGCACAAAAAAGTGAAGTTCAAGACACATCACACCTCTATGNNNNNACCAGATGTTTCCCCTCATGGTGGCTCGCCCCTTCAGGAGACCCTTCAGAGGAGAGGAGATGAGAGGAAATTAATATTGAGAAGAGAGATGGATGCAGATGTCAGAGGATGCCCTCTATTTCCTCTTGAGATAATTCAGACAAACCCCTTCTCAGATAGTTTCTGTGGTGGAGAGCCCAGAAGAGGATGC
>ENSTGUT00000019088_zebrafinch
CACAAAGAGCTGAAACCTGAGGCGTTTAAGTGCCCGTTAACCCAAAAAGGTAGTGGTTTATGCTGTGAGGAAGGAGATGTGAGTAACTTCCATGCACCTGCTTGTCCCTTAGTCAGGACAATTTTAAATGATCCCTCTCCAGCCCCGAGCTCTGGACTGCCTGGCAGAGATGTGGGCACCTCCTCCACCGAAGGCTGCGGGCCTTTGCTGATCACGGTTACCCAGGACGGCAGGGTCATCCAACCTCTCCCTGGAAGGCACCGCCCGCCACTGGATATAGTTCACACACAGACCTTGTCTGAGGAAGATGATTGCAGAAAGCAAAAGGTTTATGAGACTGATGAATTCATCCATTATTTATTAAACTACTACCAGACACCACACTATGCACGCGTTTGCGTAGAGCCAAAAACCACTGCGAACAAGTCCCGGTGGAAGCGAGTGGTCTCTGATGATGGTAGTGGGTTTAGCACCAGCTTGAGTAACAAACATGGTCAGCACTTCAGAGAATTGAGTCCTGTACAAAACCTCCACAAGAGAAATCGTAGTAGTGATAGTAATTTTAGGCTGGTGATCACTCTTGGGGAACTTGAGTCAACAGACAAAGTGTTGGAAAGCAAGGTCCATGGGGGCAAGCTTGCAAAAAAGCTGCAGGTGCAGAGGAATTACTCACTTGCTGTTGATAACTTACCATGTGCTGGACTGAATCATTCTTTGGAGTGCACAACTGTTACTCATAATGAGGAATTAAAAGAAGAAGATGGTAGAGATGAAGGCACGGTACCATATGGAACATGTAGATCTGCTTGCAGATTAAAGGATTTGTTGGAAGAGATCAGTGATTCTGAGTACCTTAGAGAGGCATGTGGCGGCTCAGTGAAGAGAGCAGAAAGAAGGTATGAAGAAATTTACAGCAGTTGTAATAAAGGGTGCTTGTCTGCAAGAGCCGGGGAAGGAAAATTACTGATTTACCATAAAAATGTAGCTCTGGAAGGTCAAGAGAAGGAAATCAGCCAATGTAACTCCTGTTCTAATTCTGTCCATGAGGGCTTGGCAAGGCAGTGTGAACATAAACTTAAAAAGTCATGCAAGAGGTCTAGTAGTAAATTAAGATATGAAGGAAAGAAAAGTGAGAGACAATCCAGGGAAAAGGAGAAAAATGCTCATAAAATGAAGAAAAAGCGAAAAAAGCTGTCTTCTAATCTTTTATCTGATGAATGTGGCTTTTCAGAGACGGACAGTTGCATGCAGCTGGAGTCGCTCAGAAAGATACAGAGAAAATGTAAGAAAATGTTGCACAAAAAAGTGAAATTCAAGACACATCACATCTCTATGGCAGCACCAGATGTTACCCCTCACGATGGCTCACCCCTTCAAGAGACCCTCCAGAGGAGAGGAGATGAGAGGAAATTAATGTTGAGAAGAGAGATGGATACAGATGTCAGAGGATGCCCTCTATTTCCTCTTGAAATAATTCAGACAAACCCCTTCTCAGATACCTTCTGTGGAGGAGAGCCCAGAAGAGGATGC
>ENSTGUT00000019187_common_whitethroat_W
GCCATGAGACAGCACAACTGGTTCCCCTTGCAGTACATGCCCAAGCCCTTCTGGAGAGCAGAGAACCACAACACAACCAACTTCTTCTCTGCACTGTANGGCTTCCCTAACAAGTCCTTCTTCCACAGTGATTTGAACCTGGAGGACCTGGGGGACTTNNNNNNNGGAGCCAAGTACGAGGGTGAGTCCCAGAGCCGGACCGTGAAGGCGCTGCTGATTGTCGCCTACTCTGTGATCATTTGCATCTCTCTCTTCGGCAACATCCTGGTGTGCCACGTGGTCATCAAGAACAAGAGGATGCACTCTGCCACCAACCTCTTCATCGTAAACCTGGCTGTTGCTGACGTGATGATCACCACCCTGAACACCCCCTTCACACTGGTGAGGTTTGTGAGCAGCACCTGGGTTTTTGGAAAGCTGATGTGTCACATCAGCCGGTTTGTTCAGTACTGCTCTGTCCACGTGTCTGTGNTGACCCTTGCTGCCATTGCACTGGACCGGCACCAGGTGATCATGCACCCTCTCAAGCCATGCATGTCCATGGTGAAAGGAGGGATTTACATCATCATCATTTGGGTTATAGCCAGTTGCTTCTCGCTGCCNNNNGCCATTTATCACTCTGACNNNNTTTTATATTGGAAACAGAACCATCCGAATGGTCTGCCTCCCCAGCTTCCCTCCTCCTGCTGA
>ENSTGUT00000019187_common_whitethroat_Z
GCCATGAGACAGCACAACTGGTTCCCCTTGCAGTACATGCCCAAGCCCTTCTGGAGAGCAGAGAACCACAACACAACCAACTTCTTCTCTGCACTGTACGGCTTCCCTAACAAGTCCTTCTTCCACAGTGATTTGAACCTGGAGGACCTGGGGGACTTCAATAGTGGAGCCAAGTACGAGGGTGAGTCCCAGAGCCGGACCGTGAAGGCGCTGCTGATTGTCGCCTACTCTGTGATCATTTGCATCTCTCTCTTCGGCAACATCCTGGTGTGCCACGTGGTCATCAAGAACAAGAGGATGCACTCTGCCACCAACCTCTTCATCGTAAACCTGGCTGTTGCTGACGTGATGATCACCACCCTGAACACCCCCTTCACACTGGTGAGGTTTGTGAGCAGCACCTGGGTTTTTGGAAAGCTGATGTGTCACATCAGCCGGTTTGTTCAGTACTGCTCTGTCCACGTGTCTGTGCTGACCCTTGCTGCCATTGCACTGGACCGGCACCAGGTGATCATGCACCCTCTCAAGCCACGCATGTCCATGGTCAAAGGAGGGATTTGCATCATCATCATCTGGGTTATGGCCAGCTGCTTCTCACTGCCNNNNGCCATTTATCAGACTCTGACNNNNTTTTATATTGGAAACAGAACCATCCGAATGGTCTGCCTACCCAGCTTCCCTCCTCCTGCTGACCTTTTCTGGAAGTATTTGGACCTGACTACATTTGTTCTCTTGTATGTTCTGCCCTTGCTTGTGATCTCCATCACGTACACCATAGTGGCCAAAAAGCTGTGGCTGAGGAACGCCATTGGTGACCTCACTATGGAGCAGTACTATGCCCANCAGCGGAAGAAGAAGATGACNNTGAAGATGCTGATGGTGGTGGTGGTCGTGTTTGCCGTGTGCTGGTTTCCCCTGAACTGCTACGTGGTGCTCATCTCCTGCAGGGCCATCCACAGCAGCAACGCTCTGTACTTTGCTTTTCACTGGTTNNCNATGAGCAGCACCTGCTACAACCCCTTCATCTACTGCTGGCTNAACGAGAGTTTCCGCTCGGAGCTGCGGTCCCTGCTGTGCGTGTGCCGGCGCNNNNNNNNGGCTCAAGGCCACGCTCTGCAGCCCATCTCCCCGCTGTTCCGGCACACCAAGGCTGAGAACTGCCAGTACAAAAGAGGTAGCACATGCCAGAAGGCACAGACACCCTCCAAGAGNNNNTCTGCNNNNNNNNNNATAACCAGCGTGCAGCCGATCGTGGCAGAA
>ENSTGUT00000019187_zebrafinch
GCCATGAGACAGCACACCTGGTTCCCCTTGCAGTACATGCCCAAGCCCTTCTGGAGAGCGGAGAACCACAACACGACCAGCTTCTTCTCTGCACTGTACGGCTTCCCTAACCAGTCCTTCTTCCACAGTGACTTGAACCTGGAGGACCTGGGGGACTTTGATAGCGGAGCCAAGTATGAGGGTGAGTCCCAGAGCCGGACAGTGAAGGCTCTGCTGATTGTCGCCTACTCTGTGATCATCTGCATCTCTCTCTTCGGCAACATCCTGGTGTGCCACGTGGTCATCAAGAACAAGAGGATGCACTCTGCCACCAACCTCTTCATCGTAAATCTGGCCGTTGCTGATGTGATGATCACCACGCTGAACACCCCCTTCACACTGGTGAGGTTTGTGAGCAGCACCTGGGTTTTTGGAAAGCTGATGTGTCACATCAGCCGGTTTGTTCAGTACTGCTCTGTCCACGTGTCTGTGCTGACCCTCGCTGCCATTGCACTGGACCGGCACCAGGTGATCATGCACCCTCTCAAGCCACGCATGTCCATGGTGAAAGGAGGGATTTGCATCATCATCATCTGGGTTATGGCCAGCTGCTTCTCTCTGCCACACGCCATTTATCAGACTCTGACCAGGTTTTATATTGGAAACAGAACCATACGAATGGTCTGCCTCCCCAGCTTCCCTCCTCCTGCTGATCTTTTCTGGAAGTACTTGGACCTGACTACATTTGTTCTCTTGTATGTTCTGCCCTTGCTTGTGATCTCCATCACATATGCCATAGTGGCCAAAAAGCTGTGGCTGAGGAACGCCATTGGGGACCTCACCATGGAGCAATACTATGCCCATCAGCGGAAGAAGAAGATGACGCTGAAGATGCTGATGGTGGTGGTGGTTGTGTTTGCCGTGTGCTGGTTTCCCCTGAACTGCTACGTGGTGCTGATCTCCTGCAGGGCCATCCACAGCAGCAACGCTCTGTACTTTGCTTTTCACTGGTTTGCCATGAGCAGCACCTGCTACAACCCCTTCATCTACTGCTGGCTGAACGAGAGTTTCCGCGCGGAGCTGCGGTCCCTGCTGTGCGCGTGCCGGCGCGGGAGCTCGGCTCCGGGCCATGCTCTGCAGCCCGTCTCCCCCCTGTTCCGGCGTGCCAAGGCCGAGAGCTGCCGCTGCAAAAGAAGCAGCACGTGCCAGCAGGCACAGACACCCTCCCAGAGGAACTCTGCGAGGACGGACATATCCAGCGTGCAGCCGATCGTGGCAGAA
>ENSTGUT00000000024_common_whitethroat_W
GTCATGTCATCCATATTGCCCTTTACTCCACCAGTTGTGAAGAGACTTCTGGGGTGGAAAAAATCTGCTGGTGGCTCTGGAGGGGCTGCTGGTAGTGAGCAGAATGGTCAGGATGAAAAGTGGTGTGAAAAAGCAGTGAAAAGCTTGGTCAAGAAGCTNAAGAAAACAGGACAGCTGGATGAGCTTGAGAAGGCAATTACCACTCAGAATTGCAGTACAAAATGTGTGACAATTCCAAGCACTTGTTCTGAAATTTGGGGACTGAGTACACCAAACACGATAGATCAGTGGGATACAACAGGCCTTTACAGCTTCTCTGAACAAACCAGATCTCTCGATGGCCGTCTACAGGTATCTCATCGTAAAGGATTGCCACATGTTATTTATTGTCGTTTGTGGCGCTGGCCAGATCTTCACAGTCACCATGAACTTAAAGCAATTGAAAACTGTGAATATGCTTTTAATCTTAAAAAGGATGAAGTATGTGTAAACCCTTACCACTACCAGAGGGTGGAGACACCAGTCTTGCCTCCTGTNNNNGTGCCACGGCATGCTGAGATTCTAACAGAACTGCCCCCTCTCGATGACTATACCCATTCCATTCCTGAAAACACTAACTTTCCAGCTGGAATTGAACCACAGAGCAATTACATACCAGAAACACCACCTCCAGGATATATCAGTGAAGATGGAGAAACAAATGACCAGCAGCTGAACCAAAGCATGGATACAGGATCTCCAGCAGAGCTGTCTCCTAGTAGTCTATCTCCNGTTAATCATAGCCTGGACTTGCAACCAGTTACTTACTCGGAGCCTGCGTTTTGGTGTTCAATAGCATATTATGAANTGAATCANAGAGTGGGAGAAACCTTCCATGCNNNNCAGCCTTCCCTGACTGTAGATGGCTTTACAGATCCATCAAATTCAGAGCGATTTTGTCTAGGTNTGCTTTCCAANGTAAACAGAAATGCTACAGTGGAAATGACAAGGCGACATATAGGAAGGGGAGTACGTCTCTATTATATTGGTGGAGAAGTTTTTGCTGAGTGCTTAAGCGATAGCGCAATTTTTGTTCAGAGCCCCAACTGTAATCAAAGATATGGCTGGCATCCTGCAACTGTGTGCAAAATTCCACCAGGATGCAACCTAAAAATCTTTAANAACCAAGAATTTGCTGCTCTTCTGGCTCAATCTGTGAATCAGGGTTTTGAAGCAGTTTATCAGCTTACTAGAATGTGTACCATAAGAATGAGTTTTGTTAAAGGATGGGGAGCTGAATACAGGCGGCAAACAGTAACAAGCACTCCTTGCTGGATTGAACTTCATCTGAATGGACCTCTACAATGGTTGGACAAAGTATTGACTCAGATGGGCTCCCCGTCAGTACGCTGCTCCAGCATGTCATAA
>ENSTGUT00000000024_common_whitethroat_Z
GTCATGTCCATATTGCCATTCACTCCACCTGTTGTGAAGAGACTTCTGGGGTGGAAAAAATCTGCTGGTGGCACTGCAGGGGCTGGTGGTGGTGAGCAGAATGGCCAGGAGGAAAAGTGGTGTGAGAAAGCAGTGAAAAGCTTGGTCAAGAAGCTNAAGAAAACAGGACAGCTGGATGAGCTTGAGAAGGCAATTACCACTCAGAATTGCAATACAAAATGTGTGACAATACCAAGCACTTGCTCTGAAATTTGGGGACTGAGTACACCAAACACGATAGATCAGTGGGATACAACAGGCCTTTACAGCTTCTCTGAACAAACCAGATCTCTCGATGGCCGTCTGCAGGTGTCTCACCGCAAGGGATTGCCACACGTCATTTACTGCCGCCTCTGGCGCTGGCCAGACCTCCACAGCCACCATGAACTTAAGGCAATTGAAAACTGTGAATATGCTTTTAATCTTAAAAAGGATGAAGTATGTGTAAACCCTTACCACTACCAGAGAGTGGAGACACCAGTCCTGCCCCCCGTNNNNGTGCCACGGCACACTGAGATCCTAACAGAGCTGCCACCTCTGGATGACTATACCCATTCCATTCCTGAGAACACTAACTTTCCAGCTGGGATTGAACCACAGAGCAATTACATACCAGAAACACCTCCTCCAGGATATATCAGTGAAGATGGAGAAACAAGTGACCAGCAGCTGAACCAAAGCATGGATACAGGATCTCCAGCAGAGCTGTCTCCTAGTACTCTCTCTCCNGTTAATCATAGCCTGGACTTGCAACCAGTTACTTACTCGGAGCCTGCGTTTTGGTGTTCAATAGCATATTATGAANTGAATCANAGAGTGGGAGAAACCTTCCATGCNNNNCAGCCTTCCCTGACTGTAGATGGCTTTACAGATCCATCAAATTCAGAGCGATTTTGTCTAGGTNTGCTTTCCAANGTAAACAGAAATGCTACAGTGGAAATGACAAGGCGACATATAGGCAGGGGAGTGCGTCTGTACTACATTGGCGGAGAAGTTTTTGCCGAGTGCCTGAGCGACAGCGCGATCTTCGTTCAGAGCCCCAACTGTAATCAGAGATATGGCTGGCATCCTGCAACTGTCTGCAAAATTCCCCCAGGATGCAATCTAAAGATCTTTAACAACCAAGAATTTGCTGCTCTTCTGGCTCAATCTGTGAATCAGGGCTTTGAAGCAGTTTATCAGCTTACTAGAATGTGTACCATAAGAATGAGCTTNGTTAAAGGATGGGGGGCCGAATACAGGCGGCAGACAGTGACAAGCACTCCTTGCTGGATTGAGCTTCACCTGAACGGGCCTCTACAGTGGCTGGACAAAGTATTGACTCAGATGGGCTCCCCTTCAGTCCGCTGCTCCAGCATGTCCTAA
>ENSTGUT00000000024_zebrafinch
GTCATGTCCATATTGCCATTCACTCCTCCGGTTGTGAAGAGACTTCTGGGGTGGAAAAAATCCGCTGGTGGCACTGCAGGGGCTGGTGGTGGTGAGCAGAATGGTCAGGAGGAGAAGTGGTGTGAGAAAGCAGTGAAAAGCTTGGTCAAGAAGCTAAAGAAAACAGGACAGCTGGATGAGCTTGAGAAGGCAATTACCACTCAGAATTGCAATACAAAATGTGTGACAATACCAAGCACTTGCTCTGAAATTTGGGGACTGAGTACACCAAACACGATAGATCAGTGGGATACAGCAGGCCTTTACAGCTTCTCTGAACAAACCAGATCTCTCGATGGCCGTCTGCAGGTGTCTCACCGCAAGGGACTGCCTCATGTCATTTACTGCCGCCTGTGGCGCTGGCCAGACCTTCACAGCCACCATGAACTTAAGGCAATTGAAAACTGTGAATATGCTTTTAATCTTAAAAAGGATGAAGTATGTGTAAACCCTTACCACTACCAGCGAGTGGAGACGCCAGTCTTGCCTCCTGTGCTTGTGCCGCGGCACACTGAGATCCTAACGGAGCTCCCACCTCTGGATGACTATACCCATTCCATTCCTGAGAACACTAACTTTCCAGCTGGGATTGAACCACAGAGCAATTACATACCAGAAACACCTCCTCCAGGATATATCAGTGAAGATGGAGAAACAAGTGACCAGCAGCTGAACCAAAGCATGGATACAGGATCTCCAGCAGAGCTGTCTCCTAGTACTCTCTCTCCAGTTAATCATAGCCTGGACTTGCAACCAGTTACTTACTCGGAGCCTGCGTTTTGGTGTTCAATAGCATATTATGAATTGAATCAAAGAGTGGGAGAAACCTTCCATGCGTCTCAGCCTTCCCTGACTGTAGATGGCTTTACAGATCCATCAAATTCAGAGCGATTTTGTCTAGGTCTGCTTTCCAATGTAAACAGAAATGCTACAGTGGAAATGACAAGGCGACATATAGGCAGGGGAGTGCGCCTGTATTACATTGGCGGAGAAGTTTTTGCCGAGTGCCTGAGTGATAGCGCAATCTTCGTTCAGAGCCCCAACTGTAATCAAAGATACGGCTGGCATCCTGCAACTGTGTGCAAAATTCCTCCAGGATGCAATCTAAAAATCTTTAATAACCAAGAATTTGCTGCTCTTCTGGCTCAATCTGTGAATCAGGGCTTTGAAGCAGTTTATCAGCTTACTAGAATGTGTACCATAAGAATGAGCTTTGTTAAAGGATGGGGGGCTGAATACAGGCGGCAGACGGTAACGAGCACTCCTTGCTGGATTGAGCTTCACCTGAACGGGCCTCTACAGTGGCTGGACAAAGTATTGACTCAGATGGGCTCCCCTTCAGTTCGCTGCTCCAGCATGTCCTAA
>ENSTGUT00000000031_common_whitethroat_W
ATGGAGAGCTCCTCGGTGGCATCAGCCTCCTCGGAGGCGGGGAGCAGCCGCTCCCAGGAGATCGAGGAGCTGGAGCGCTTCATCGACAGCTACGTGCTGGAGTACCAGGTGCAGGGGCTGCTCACCGACAAGACCGAGGGCGACGGCGAGAGCGAGAAGACGCAGTCCCACGTCTCACAGTGGACGGCGGATTGCAGCGAGCAGCTTGATGGCAGCTGTTCCCCATCCCGAGGGAAGGGCTCACCACAAGTGAATGGCAACAAGGAGAGCTCCCTTGACATGCTGGGCACAGACATCTGGGCTGCCAACAGCTTTGACTCCTTCAGTGGTGCAACGTGGGACTTGCAGCCTGAAAAACTAGATTTCACCCAGTTTCACAGAAAGCTGCGAAACACCTCCAAACACCCATTGCCTCACATAGACAGAGAAGGGCTTGGAAAAGGGAAATTCGAGGATGGTGATTGCATCAACTTGAACGACATAGAGAAAATCCTTCCAGTGTGGCAGGGTTACCATTCGTTGCCTCATGAAGCTGAAATTGTGCACACCAAAAAGCTGTTCAGAAGGAGGAGAAATGACCGGAGGCGACAGCAGAGACTTCCCAGCGGGAACAAGTCTCAGCAGCATGCAGATCATCAGCAAGGTGGCACCAAACACAACAGGGACCACCAGAAACTCGACCAAGGAGGCCAGGCCCCTCACTCCTCAGGTAGGACAGGCCACCATGGCTACAGTCAGAACCANNGATGGCATCACAACCAGAAGCACTTGCCCAATGACAAAGAAACACACAGAAATGCCAAAGAGACTGAGAACTTGAAAATCGAGGACAGCTCGGCGTGCACGGCGCACGTCCCCGCCGAGGNNNNNCGCGGCCCCGAGGCCCCGGAGAAGCAGGGCCAGCAGTACGGCCCCGAGCCCGAGGCCAAGCGCAGGGACAGCGCCCACGAGCGCGCNNNNNNNNNNCCCAAGATCAATTTGCTTCAGTCTTCCAAAGACAGGCTGTGA
>ENSTGUT00000000031_common_whitethroat_Z
ATGGAGAGCTCCTCGGTGGCATCAGCCTCCTCGGAGGCGGGGAGCAGCCGCTCCCAGGAGATCGAGGAGCTGGAGCGNTTCATCGACAGCTACGTGCTGGAGTACCAGGTGCAGGGGCTGCTCACCGACAAGACCGAGGGCGACGGCGAGAGCGAGAAGACGCAGTCCCACGTCTCACAGTGGACGGCGGATTGCAGCGAGCAGCTTGATGGCAGCTGTTCCCCATCCCGAGGGAAGGGCTCACCACAAGTGAATGGCAACAAGGAGAGCAACCTTGACATGCTGGGCACAGACATCTGGGCTGCCAACACCTTTGACTCCTTCAGTGGTGCAACGTGGGACTTGCAGCCTGAAAAACTAGATTTCACCCAGTTTCACAGAAAGCTGCGAAACACCTCCAAACACCCATTGCCTCACATAGACAGAGAAGGGCTTGGAAAGGGGAAATACGAGGATGGTGACAGCATCAACTTGAACGACATAGAGAAAGTCCTTCCAGTGTGGCAGGGTTACCATCCGTTGCCTCATGAAGCTGAAATCGCACACACCAAAAAACTGTTCAGAAGGAGGAGAAACGACCGGAGGCGACAGCAGAGACTTCCCAGCGGGAACAAGTCTCAGCAGCACGCGGATCACCAGCAGGGTGGCACCAAGCACAACAGGGACCACCAGAAACTCTACCAAGGAGGCCAAGCCCCTCACTCCTCGGGCAGGACGGGCCACCACGGCTACAGCCAGAACCGNNGATGGCACCACAACCAGAAGCACTCTCCCAACGACAAGGAGACGCACAGGAACGCCAAAGAGACTGAGAACCTGAAGATCGAGGAGAGCTCGGCGTGCACGGCGCACGTCCCCGCGGAGGCGCCGCGCGGCCCCGAGGCCCCGGAGAAGCAGGGCCAGCAGTACGGCCCCGAGCCCGAGGCCAAGCGCAGGGACAGCGCCCACGAGCGCGCNNNNNNNNNNCCCAAGATCAATTTGCTTCAGTCTTCTAAGGACAGGCTGAGGAGGAGGCTAAAAGAAAAGCTCAAGGGANNNNNNCNNNNNNTAATCCCCCAGTGTCAGNNNNNNNNNNNNNNNNNACGCCTTGTCTTTCCCTACGGACCAGGACGAAGTCACGGTGGAAACCACCGACCCTGA
>ENSTGUT00000000031_zebrafinch
ATGGAGAGCTCCTCGGTGGCGTCGGCCTCCTCGGAGGCGGGGAGCAGCCGCTCCCAGGAGATCGAGGAGCTGGAGCGCTTCATCGACAGCTACGTCCTGGAGTACCAGGTACAGGGGCTGCTCACCGACAAGACCGAGGGCGACGGCGAGAGCGAGAAGACGCAGTCCCATGTCTCACAGTGGACGGCGGATTGCAGCGAGCAGCTTGATGGCAGCTGTTCCCCATCCCGAGGGAAGGGCTCACCACAAATGAATGGCAACAAGGAGGGCAACCTTGACATGCTGGGCACAGACATCTGGGCTGCCAACACCTTTGACTCCTTCAGTGGTGCAACGTGGGACTTGCAGCCTGAAAAACTAGATTTCACCCAGTTTCACAGGAAGCTGCGAAACACCTCCAAACACCCATTGCCTCACATAGACAGAGAAGGGCTTGGAAAGGGGAAATACGAGGATGGTGACAGCATCAACTTGAACGACATAGAGAAAGTCCTTCCAGTGTGGCAGGGTTACCATCCTTTGCCTCATGAAGCTGAAATCGCACACACCAAAAAACTGTTCAGAAGGAGAAGAAACGACCGGAGGCGACAGCAGAGACTTCCCAGCGGGAACAAGTCTCAGCAGCACACGGATCATCAGCAGGGTGGCACCAAGCATAACAGGGACCACCAGAAACTCTACCAAGGAGGCCAGGCCCCTCACTCCTCGGGCAGGACGGGCCACCACGGCTACAGCCAGAACCGGAGATGGCACCACAACCAGAAGCACTCGCCCAACGACAAAGAAACGCACAGAAACGCCAAAGAGACTGAGAATCTGAAAATCGAGGACAGCTCCGCGGGCACGGCGCACGTCCCCGCCGAGGCGCCCCGCGGCCCCGAGGCCGTGGAGAAACAATCCCAGCAGAGCGTCCCCGAGCCCGAGACCAAGCGGAAAGACAGCGCCCACGAGCGCGCTGGGGACAGACCCAAGATCAATTTGCTTCAGTCTTCTAAAGACAGACTGAGGAGGAGACTAAAAGAAAAGCTCAAGGGAGCTTACTTTAATCCCCCAGTGTCAGCAATTCACTTGAGGTACGCCTTGTCTTTCCCTACGGACCAGGACGAAGTCACGGTGGAAACCACCGACCCTGAAAAGAATAAAATGGACAAATTAATTGAAATTCTCAACAGCATGAGGAACAACAGCAGTGATGTTGACTCCAAGCTCACCACCTTCATGGAGGAGGCCCAGAACTCCACCAACTCTGAGGAGATGCTGGGGGAGATAGTCAAGACCATCTATCAGAAAGCGGTGACAGACCGCAGCTTTGCTTCCACAGCAGCCAAGCTCTGTGACAAAATGGCCCTTTTCATGGTGGAAGGAACCAAATTCCGGAGTCTGCTCCTCAATATGTTGCAGAAGGATTTCTCCATGCGGGAGGAGCTGCAGCAGCGGGACGTGGAGCGCTGGCTGGGGTTCATCACCTTCCTCTGCGAGGTCTTCGGCACCATGAGGAGCAGCACCGGGGAGCCCTTCCGAGTCCTCGTCTGCCCCATCTATACCTGCCTCAGGGAGTTGTTGCAATCTCAGGATGTGAAGGAGGATGCCGTGCTTTGCTGCTCCATGGAGCTGCAGAGCACCGGCCGGCTGCTGGAGGAGCAGCTGCCTGAGATGATGACGGAGCTGCTGGCGATAGCACGCGACAAGATGCTGTGTCCCTCCGAGTCCATGCTGACCAGGTCCCTGCTGCTGGAGGTCATCGAGCTGCACGCCAACAACTGGAACCCCCTGACGCCCACCATCACGCAGTACTACAACAAGACCATCCAAAAACTGACGGCTTGA
>ENSTGUT00000000032_common_whitethroat_W
NNNNNNGCCAGCTCCGCCGGAGCGCCGGGAGGGTTAATTAATTCTCAAGTTCTTCAGGAGCCAAGGGATCGGTCGCATTGGTGCCTGGTGGCATACTGGGAAGAGAAGACACGCGTGGGTCGGCTGTACTCTGTCCAAGAGCCCTCCCTGGATATCTTCTATGATCTACCTCAGGGGAATGGTTTTTGCCTCGGACAGCTCAAATCAGACAACAAAAGCCGACTGGTGCAGAAGGTGCGCAGCAAGATCGGCTATGGCATCCAGCTCACCAGGGAAGTGGATGGAGTGTGGGTGTACAACCGCAGCAGTTACCCCATCTTCATCAAGTCAGCCACACTGGACAACCCTAACTCCAGGATGTTGCTGGTTCACAAAGTGTTTCCAGGTTTTTCCATCAAGGCTTTTGACTATGAGAAGGCATACAGCTTGCAGAGACCCAATGACCATGAGTTCATGCAGCAGCCATGGACAGGATTTACTGTTCAGATCAGTTTTGTGAAAGGCTGGGGTCAATGCTACACTAGACAGTTTATCAGCAGTTGCCCATGCTGGTTGGAAGTTATTTTTAATAACCAA
>ENSTGUT00000000032_common_whitethroat_Z
NNNNNNGCCAGCTCCGCCGGAGCGCCGGGAGGGTTAATTAATTCTCAAGTTCTTCAGGAGCCAGGGGATAGGTCACACTGGTGTGTGGTGGCATACTGGGAAGAGAAGACGCGCGTGGGTCGGCTGTACTCTGTCCAAGAGCCCTCCCTGGATATCTTCTATGATCTACCTCAGGGGAATGGTTTCTGCCTCGGACAGCTCAACTCGGACAACAAGAGCCAGCTGGTGCAGAAGGTGCGCAGCAAGATCGGCTACGGCATCCAGCTCACCAAGGAAGTGGACGGCGTGTGGGTGTACAACCGCAGCAGTTACCCCATCTTCATCAAGTCGGCCACACTGGACAACCCCGACTCCAGGACGTTGCTGGTTCACAAAGTGTTCCCAGGGTTTTCCATCAAGGCCTTCGACTACGAGAAGGCGTACACCTTGCAGAGACCCAACGACCACGAGTTCACGCAGCAGCCATGGACGGGATTTACCGTGCAGATCAGCTTTGTGAAGGGCTGGGGCCAGTGCTACACCAGACAGTTCATCAGCAGCTGCCCCTGCTGGTTGGAGGTTATTTTCAACAACCGA
>ENSTGUT00000000032_zebrafinch
GGTGCCAGCTCCGCCGGAGCGCCGGGAGGGTTAATTAATTCTCAAGTTCTTCAGGAGCCAGGGGATAGGTCACACTGGTGTGTGGTGGCATACTGGGAAGAGAAGACACGTGTGGGTCGGCTGTACTCTGTCCAAGAGCCCTCCCTGGATATCTTCTATGATCTACCTCAGGGGAATGGTTTCTGCCTCGGACAGCTCAACTCAGACAACAAAAGCCAACTGGTGCAGAAGGTGCGCAGCAAGATCGGCTACGGCATCCAGCTCACCAAGGAAGTGGACGGCGTGTGGGTGTACAACCGCAGCAGTTACCCCATCTTCATCAAGTCGGCCACACTGGACAACCCCGACTCCAGGACGTTGCTGGTCCACAAAGTGTTTCCAGGGTTTTCCATCAAGGCTTTTGACTACGAGAAGGCGTACACCTTGCAGAGACCCAACGACCACGAGTTCACGCAGCAGCCATGGACAGGATTTACCGTGCAGATCAGCTTTGTGAAAGGCTGGGGCCAGTGCTACACGAGACAGTTCATCAGCAGTTGCCCCTGCTGGTTGGAGGTCATTTTCAACAACCGA
>ENSTGUT00000000033_common_whitethroat_W
ATGTTCAGGACCAAACGTTCAGTGCTCCTCCGGAGGCTCTGGCGGAGCCGTGCACCCGGCGGAAAGGAGGAGGAGGCGGCGGCGGCGGGCGAGCCCGGCGCGGCGGCGGCGGTGGCCGAGCCCCGGGCGCACTTGGGCGGGAGGCGCTGGTGCTGCCCGGGCAAGGCGGGCAGCGGAGGGCGGGCAGCGCCGGGCGCGGAGGTGGAACTGAAGGCGCTGACCTACGCCGTGCTGAAGCGTCTGAAGGAGCGGCAGCTGGAGGGGCTGCTGCACGCCGTGGAGTCCCGNNNNGGGGCGCGGACCCCNNNNNTGCTGTTGCCCGCTAAGGCCGACTCNNNNNTGGGCCAGCACTGGTACCCGCTGCCGATGCTGCTCTGCAAGGTGTTCCGCTGGCCCGACCTCCGCCACTGCTCCGAAGTGAAGCGGTTATGTTGCTGTGAAATCTACAGCAAGGCTCACCCCGAGCTTGTCTGCTGCAACCCGCACCACCTCAGCCGGCTCTGCGAGCTAGAGTCTCCCCCTCCACCCTACTCCAGATATCCAATGGATTTTCTCAAGCCAAGTGCAGATTGTCCAGATTCTGTCCCTTCCTCCACTGAAACAGAGAGAACTAATTGTCTGTCCCCTAAGGGGCTTTCA
>ENSTGUT00000000033_common_whitethroat_Z
ATGTTCAGGACCAAACGCTCGGTGCTCGTCCGGCGGCTCTGGCGGAGCCGCGCGCCCGGCGGCGAGGAGGAGGAGGAGGCGGCGGCGGGCGAGCCCGGCGCGGCGGCGGCGGTGGCCGAGCCCCGGGCGCACTTGGGCGGGGGGCGCGGGTGCTGCCCGGGCAAGGCGGGCCGCGGCGGGCGGGCGGCGGCGGGCGCGGAGGCGGAACTGAAGGCGCTGACCCACGCCGTGCTGAAGCGGCTGAAGGAGCGGCAGCTGGAGGGGCTGCTGCACGCCGTGGAGTCCCGNNNNGGGGCGCGGACCCCCTGCCTGCTGCTGCCCGCCAAGGCCGACTCNNNNNTGGGACAGCACTGGTACCCGCTGCCCGTGCTGCTCTGCAAGGTGTTCCGCTGGCCCGACCTCCGCCACTGCTCCGAAGTGAAGCGGTTATGTTGCTGTGAATCCTACGGCAAGGCTCACTCCGAGCTCGTCTGCTGCAACCCGCACCACCTCAGCCGGCTCTGCGAGCTAGAGTCTCCCCCTCCACCCTACTCCAGATATCCAATGGATTTTCTCAAACCAACTGCAGATTGTCCAGACTCTGTGCCTTCCTCCACTGAAACAGGGGGAACTAATTGTCTAGCCCCTGGGGGGCTCTCA
>ENSTGUT00000000033_zebrafinch
ATGTTCAGGACCAAACGCTCGGTGCTCGTCCGGCGGCTCTGGCGGAGCCGTGCGCCCGGCGGCAAGGAGGAGGAGGAGGCGGCGGCGGGCGAGCCCGGCGCGGCGGCGGCGGTGGCCGAGCCCCGGGCGCACTTGGGCGGGGGGCGCGGGTGCTGCCCGGGCAAGGCGGGCCGCGGCGGGCGGGCGGCGGCGGGCGCGGAGGCGGAACTGAAGGCGCTGACCCACGCCGTGCTGAAGCGGCTGAAGGAGCGGCAGCTGGAGGGGCTGCTGCACGCCGTGGAGTCCCGCGGCGGGGCGCGGACCCCCTGCTTGCTGCTGCCCGCCAAGGCCGACTCTTGGGTGGGACAGCACTGGTACCCGCTGCCCGTGCTGCTCTGCAAGGTGTTCCGCTGGCCCGACCTCCGCCACTGCTCCGAAGTGAAGCGGCTATGTTGCTGTGAATCCTACGGCAAGGCTCACTCCGAGCTCGTTTGCTGCAACCCGCACCACCTCAGCCGGCTTTGCGAGCTAGAGTCTCCCCCTCCACCCTACTCCAAATATCCAATGGATTTTCTCAAACCAACTGCAGATTGTCCAGACTCTGTGCCTTCCTCCACTGAAACAGGGGGAACTAATTGTCTAGCCCCTGGGGGGCTCTCA
>ENSTGUT00000000103_common_whitethroat_W
AGTGAAGATAGTCCTAGTCCCAAGCGACAGCGCCTTTCCCACTCAGTCTTTGACTACGCAGCAGTATCACCAGCCCCATCACCGCCAATGCGACCATGGGAGATGACATCAAACAGGCAGCCTTCTTTGGCTCGACCCAGCCAACACCACTTCTCAGGGGAGCGATGCAACACGCCGGCACGGAACAGGAGGAGTCCTCCTGTTCGACGTCAGAGAACAAGAAGAGATCGTTTGTCTAGACATAACTCTATTAGCCAGGATGAAAACTATCACCATCTCTCCTATGGACAGCAGCAAGCAATAGAAGAGCCTCGAGCCTTCCGCCCACCGAATGTATCTCCTCGTATGTTGCACCCAGCTGCTCACCCACCACAGCAGAATGCNGTGATGGTTGACATTCATGATCAGATCCATCAGGGCACAGTTCCTGTTTCATACACAGTGACAACTGTGGCTCCGCATGGGATACCACTTTGTACAGGCCAGCACATTCCAGCCTGCAGCACGCAGCAGGTTCCAGGGTGCTCAGTGGTTTTCAGTGGCCAGCACCTACCAGTTTGCAGTGTGCCTCCCCCAATGCTTCAGGCTTGCTCAGTCCAGCACCTACCTGTACCATATGCAGCATTTCCACCCCTCATTTCTAGTGACCCATTTCTTTTGCATCCTCCTCATATCTCTACACACCACCCTCCTCACTTACCTCCTCCAGGACAATTTGTTCCTTTCCAAGCACAGCAGTCACGATCGCCACTTCAAAGGACAGACAATGAAGTAGAACTGCTTGGAGAACATCTTCCTGTAGGAGGTTTTACATACCCTCCCTCAGTCCATCCACCAACGTTGCCTCCCTCAGCTCCTCTTCAATTCTTAGCNCATGATCCATTACACCAGGAGGTGTCATTTGGGGTACCTTACCCACCTTTTATGCCTCGAAGACTCACAGGGCACAGTAGATACCTATCACAGCAACCAATACCACCACACTCGTACCATCCCAGCCTATTACCATATGTGTTATCATTGCTTCCAGTGCCACCTGCAGTTGGACCAGCTTTCAGTTTTGAGTTGGATGTGGAAGATGGAGAGGTAGAAAACTATGAGGCACTGCTGAATTTGGCAGAACGTCTCGGGGAAGCCAAACCACGGGGATTAACAAAAGCAGACATTGAGCAGCTTCCATCCTACAGGTTCAATCCAAACAATCACCAGTCAGAGCAGACATTGTGTGTAGTGTGTATGTGTGACTTTGAGGCAAGGCAGCTACTTAGAGTCTTACCCTGTAACCACGAGTTTCATGCCAAGTGTGTTCATAAATGGCTTAAGGCAAATCGTACCTGCCCAATTTGCAGAGCTGATGCTTCAGAAGTGCATCGTGATTCAGAATGA
>ENSTGUT00000000103_common_whitethroat_Z
AGTGAAGATAGTCCTAGTCCCAAGCGACAGCGCCTTTCCCACTCAGTCTTTGACTACGCAGCAGTATCACCAGCCCCATCACCGCCAATGCGACCATGGGAGATGACATCAAACAGGCAGCCTTCTTTGGCTCGACCCAGCCAACACCACTTCTCAGGGGAGCGATGCAACACGCCGGCACGGAACAGGAGGAGTCCTCCTGTTCGACGTCAGAGAACAAGAAGAGATCGTTTGTCTAGACATAACTCTATTAGCCAGGATGAAAACTATCACCATCTCTCCTATGGACAGCAGCAAGCAATAGAAGAGCCTCGAGCCTTCCGCCCACCGAATGTATCTCCTCGTATGTTGCACCCAGCTGCTCACCCACCACAGCAGAATGCAGTGATGGTTGACATTCATGATCAGATCCATCAGGGCACAGTTCCTGTTTCATACACAGTGACAACTGTGGCTCCGCATGGGATACCACTTTGTACAGGCCAGCACATTCCAGCCTGCAGCACGCAGCAGGTTCCAGGGTGCTCAGTGGTTTTCAGTGGCCAGCACCTACCAGTTTGCAGTGTGCCTCCCCCAATGCTTCAGGCTTGCTCAGTCCAGCACCTACCTGTACCATATGCAGCATTTCCACCCCTCATTTCTAGTGACCCATTTCTTTTGCATCCTCCTCATATCTCTACACACCACCCTCCTCACTTACCTCCTCCAGGACAATTTGTTCCTTTCCAAGCACAGCAGTCACGATCGCCACTTCAAAGGATAGAAAATGACGTAGAATTGCTTGGAGAACATCTTCCTGTAGGAGGTTTTACATACCCTCCCTCAGTCCATCCACCAACGTTGCCTCCCTCAGCTCCTCTTCAATTCTTAGCTCATGATCCATTACACCAGGAGGTGTCATTTGGGGTACCTTACCCACCTTTTATGCCTCGAAGACTCACAGGGCGCAGCAGATACCGATCACAGCAGCCAATACCACCACACCCTTACCATCCCAGCCTATTACCTTATGTGCTATCAATGCTCCCAGTGCCACCAGCAGTTGGACCAGCTTTCAGCTTTGAGTTGGATGTTGAAGATGGAGAGGTAGAAAACTATGAGGCACTGCTGAATTTGGCAGAACGTCTCGGGGAAGCCAAACCACGGGGATTAACAAAAGCAGACATTGAGCAGCTTCCATCCTACAGGTTCAATCCAAACAATCACCAGTCAGAGCAGACATTATGTGTGGTGTGCATGTGTGATTTTGAGTCAAGGCAGCTACTTAGAGTCTTACCCTGTAACCACGAGTTCCATGCCAAGTGTGTTGATAAATGGCTGAAGGCAAATCGTACCTGCCCGATTTGTAGAGCTGATGCTTCAGAAGTGCATCGTGATTCAGAATGA
>ENSTGUT00000000103_zebrafinch
AGTGAAGACAGTCCTAGTCCCAAGCGACAACGCCTTTCCCATTCAGTCTTTGACTACACAGCAGCATCACCAGCCCCATCACCACCAATGCGGCCATGGGAGATGACACCAAATAGGCAGCCTGCTTTGGCTCGACCCAACCAACACCACTTCTCAGGGGAACGATGCAACACACCTGCACGAAACAGGAGGAGTCCTCCTGTTCAACGACAGAGAACAAGGAGAGATCGTTTGTCTAGACATAATTCCATTAGCCAGGATGAAAACTATCATCACCATCTCTCCTATGGACAGCAGCAAGCAATAGAAGAGCCTCGAGCCTTTCATCCACCGAATGTATCTCCTCGTATCTTACACCCAGCTGCTCACCCACCACAGCAGAATGCAGTGATGGTTGACATTCATGATCAGATCCATCAGGGCACAGTTCCTGTTTCATACGCAGTGACAACTGTGGCTGCACATGGGATACCCCTTTGCACAGGCCAGCACATTCCAGCCCGCAGCACACAGCAGGTCGCAGGGTGCTCGGTGGTTTTCAGTGGCCATCACCGTCCAGTCTGCAGCGTGTCTCCCACAATGCTTCAGGCGTGCTCAGTCCAGCACCTTCCTGTACCATATGCAGCATTTCCACCCCTCATTTCTAGTGCCCCATTCCTTTTGCATCCTCCTCATATCCATACACACCACCCTCCTCACTTACCTCCTCCAGGACAGTTTGTTCCTTTCCAAGCACAGCAGTCACGGTCGCCACTTCAAAGGATAGAAAATGATGTAGAATTGCTTGGAGAACATCTTCCTGTAGGAGGTTTTACATACCCGCCCTCAGCCCATCCACCAACGTTGCCTCCCTCAGCTCCTCTTCAATTCTTAGCCCATGATCCATTACACCAGGAGGTGTCATTTGGGGTACCTTACCCACCTTTCATGCCTCGAAGACTCACAGGGCGCAGCAGATACCAATCACAGCAGCCAATACCACCACACCCTTACCATCCCAGCCTATTACCTTATGTGCTATCAATGCTCCCAGTGCCACCGGCAGTTGGACCACCTTTCAGCTTTGAGTTGGATGTGGAAGATGGAGAGGTAGAAAACTATGAGGCACTGCTGAACTTGGCAGAACGTCTGGGAGAAGCCAAACTACGGGGATTAACAAAAGCAGACATTGAGCAGCTTCCATCCTACAGGTTCAATCCAAACAATCACCAGTCAGAGCAGAAGTTATGTGTGGTGTGCATGTGTGATTTTGAGTCAAGGCAGCTACTTAGAGTCTTACCCTGTAACCACGAGTTCCATGCCAAATGTGTTGATAAGTGGCTGAAGGCAAATCGTACCTGCCCAATTTGTAGAGCTGATGCTTCAGAAGTGCATCGTGATTCAGAATGA
>ENSTGUT00000000280_common_whitethroat_W
ATGTTTCACCCAGGCCGAGGTTTGGGAGGCCCCCGTGCACGTAGATCAAACATGCACTTTACTAGCAGTTCCAGTGGTGGACTTTCATCTTCTCAGAGTTCATATTCTCCAAGCAATAGAGAAACCATGGATCCTATAGCTGAGCTTTTATCTCAGTTATCAGGCGTGAGACGTTCTGCAGGGCAACTCAATTCTTCCGGCCCTTCTGCTTCTCAGTTACAGCAGCTGCAGATGCAACTGCAGTTGGAAAGACAGCATGCACAGGCAGCAAGACAACAACTGGAAACTGCACGCAATGCAACTAGACGCACCAACACGATCAATGTCAACACCACTATGACACAATCTATAGCAGCAACCAATACATCTAACACAGAAAACAATCATCAGACTATACAGAATTCCCAGTTTCTTCTGACAAGGTTGAATGATCCTAAGATGTCAGAAGCAGAGCGTCAATCAAAAGAAAGTGAACAGGCAGATCGCAGCTTGTTTGTTCAAGAGCTTTTACTATCCACTTTGATGCAGGAAGAAAGTTCCTCCTCAGATGAGGATGAACGGGGAGAGATTGCTGATTTTGGTGCTATGGGCTGTGTAGATATTATGCCTCTAGATGTTGCTTTAGAAAACCTAAATTTAAAAGAGAATAATAAAGGAAATGAGCCTCCTCTTTGA
>ENSTGUT00000000280_common_whitethroat_Z
ATGTTCCACCCAGGCCGGGGTTTGGGAGGCCCCCGTGCTCGTAGATCAAACATGCACTTTACTACCAGTTCCCCTGGTGGGCTTTCGTCTTCTCAGAGTTCGTATTCTCCAAGCAATAGAGAAGCCATGGATCCTATAGCTGAGCTTTTATCCCAGCTATCAGGTGTGAGGCGTTCTGCAGGAGGACAGCTCAACTCCTCTGGCCCTTCTGCTTCTCAATTACAGCAGCTGCAGATGCAACTGCAGTTGGAACGGCAACATGCACAGGCAGCAAGACAGCAACTGGAGACTGCACGCAATGCAACCAGACGCACCAACACGATCAATGTCAACACCACTATGACACAATCTACAACAACAACCAACACATCTAACACAGAGAACAGTCAGCAGACTATCCAGAATTCCCAGTTCCTTCTGACAAGGTTGAATGATCCGAAGATGTCAGAAGCAGAACGTCAGTCAATGGAGAGTGAACGGGCAGACTGCAGCCTGTTTGTTCAGGAGCTTCTACTGTCCACCTTGATGCAGGAAGAGAGTTCCTCCTCAGATGAGGATGAGCGGGGGGAGATTGCAGATTTTGGTGCTATGGGCTGTGTAGATATTATGCCTCTAGATGTTGCTTTAGAAAACCTAAATTTAAAAGAGAGTAATAAAGGAAATGAGCCTCCTCCACCTCCTCTTTGA
>ENSTGUT00000000280_zebrafinch
GGTGTCAGCTGTGATGCATGTTTAAAAGGAAATTTTCGAGGTCGCCGGTACAAGTGTTTAATTTGCTACGATTACGATCTGTGTGCAACTTGTTATGAAAGTGGTGCAACGACAACAAGGCATACAACTGACCATCCAATGCAGTGCATACTAACAAGAGTAGATTTTGATTTGTACTATGGTGGTGAAGCTTTCTCTGTAGAGCAGCCACAGTCTTTCACTTGTCCTTATTGTGGGAAAATGGGTTATACGGAAACATCTCTTCAAGAACATGTTACTTCTGAGCATGCAGAAACATCAACAGAAGTGATTTGTCCAATATGTGCAGCATTGCCTGGAGGGGATCCGAATCACATAACAGATGACTTTGCAGCTCATCTTACACTGGAACACAGAGCTCCTAGAGATTTAATATCCTTTCCAATTGGCGTTCGGCATGTACGTAGGATGTTCCACCCAGGCCGGGGTTTGGGAGGCCCCCGTGCTCGTAGATCAAACATGCACTTTACTACCAGTTCCCCTGGTGGGCTTTCATCTTCTCAGAGTTCGTATTCTCCAAGCAATAGAGAAGCCATGGATCCTATAGCTGAGCTTTTGTCCCAGCTATCAGGTGTGAGGCGTTCTGCAGGAGGACAGCTCAACTCCTCTGGCCCTTCTGCTTCTCAGTTACAGCAGCTGCAGATGCAACTGCAGTTGGAACGACAACATGCACAGGCAGCAAGACAGCAGCTGGAGACTGCACGCAATGCAACCAGGCGCACCAACACGATCAATGTCAACACCACTATGACACAATCTACAACAACAACCAACACATCTAACACAGAAAACAGTCAGCAGACTATCCAGAATTCCCAGTTCCTTCTGACAAGGTTGAACGATCCCAAGATGTCAGAAGCAGAGCGTCAGTCAATGGAGAGCGAACGGGCAGACTGCAGCCTGTTTGTCCAGGAGCTCCTACTGTCCACCTTGATGCAGGAAGAAAGTTCCTCCTCAGATGAGGATGAGCGGGGGGAGATTGCAGATTTTGGTGCTATGGGCTGTGTAGATATTATGCCTCTAGATGTTGCTTTAGAAAACCTAAATTTAAAAGAGAGTAATAAAGGAAATGAGCCTCCTCCACCTCCTCTTTGA
>ENSTGUT00000000482_common_whitethroat_W
ATGAAGACCCCATTTGGAAAATCACCAGGTCAGCGGTCCAGAGCTGATGCAGGTCATGCAGGAGTCTCTGCAAGCATGATGAAGAAAAGAACTTCCCACAAAAAGCATAGAAACAATGTTGGACCGAGCAAACCTATTTCTCAGCCACGAAGAAACATTGTAGGCTGCAGAATACAGCATGGCTGGAGAGAAGGGAGTGGACCTGTAACACAATGGAAGGGCACAGTTCTTGATCAAGTTCCTGTAAATCCCTCCCTCTATCTTATTAAGTATGATGGATTTGATTGTGTGTATGGACTAGAACTGCACAAAGATGAAAGAGTTTCAGCACTTGAAGTCCTTCCAGACAGAGTTGCTTCATCTCGAATTAGTGATGCCCACCTGGCAGACACAATGATTGGCAAAGCTGTGGAACATATGTTTGAGACAGAGGATGGCTCAAAAGATGAATGGAGGGGGATGGTCTTGGCTCGAGCTCCTATTATGAACACATGGTTTTATATTACCTACGAGAAAGATCCTGTGTTGTATATGTACCAACTCTTAGATGACTATAAAGAAGGTGACCTTCGCATTATGCCCGATTCCAATGATTCACCTCCTGCAGAACGAGAACCAGGTGAAGTTGTAGACAGCCTGGTAGGCAAACAAGTGGAATATGCCAAAGAAGATGGCTCAAAACGGACTGGCATGGTCATTCATCAAGTTGAAGCCAAACCATCTGTCTATTTCATCAAGTTTGATGATGATTTCCATATTTATGTCTATGATTTGGTGAAGACATCCTAG
>ENSTGUT00000000482_common_whitethroat_Z
ATGAAGACCCCATTTGGAAAATCACCAGGTCAGCGATCCAGAGCTGATGCAGGTCATGCAGGAGTATCTGCCAGCATGATGAAGAAAAGAACATCCCACAAAAAACATAGAAACAATGTGGGACCAAGCAAACCTATTTCTCAGCCACGAAGAAATATTGTAGGCTGCAGGATACAGCACGGATGGAAAGAAGGGAGTGGACCTGTAACACAATGGAAGGGCACAGTTCTTGATCAAGTTCCTGTAAATCCCTCACTCTATCTCATAAAGTATGATGGATTTGATTGTGTGTATGGACTAGAACTTCACAAAGATGAAAGAGTTTCAGCACTTGAAGTTCTTCCGGACAGAGTTGCTTCGTCTCGAATTAGTGATGCCCACCTGGCAGACACAATGATTGGTAAAGCTGTGGAACATATGTTTGAGACAGAGGATGGCTCAAAAGATGAATGGAGGGGGATGGTTTTGGCTCGAGCTCCTATTATGAACACGTGGTTTTATATTACCTACGAGAAAGATCCCGTCTTGTACATGTACCAGCTCTTAGACGATTATAAAGAAGGTGACCTTCGCATTATGCCTGATTCAAATGATTCACCTCCTGCAGAACGGGAACCAGGTGAAGTTGTGGACAGCCTGGTAGGCAAACAAGTGGAATATGCCAAAGAAGATGGCTCGAAAAGGACTGGCATGGTCATTCATCAAGTTGAAGCCAAACCATCTGTCTATTTCATCAAGTTTGATGATGATTTCCATATTTATGTCTATGATTTGGTGAAGACATCCTAG
>ENSTGUT00000000482_zebrafinch
ATGAAGACCCCATTTGGAAAATCACCAGGTCAGCGGTCCAGAGCTGATGCAGGTCATGCAGGAGTGTCTGCCAGCATGATGAAAAAAAGAACATCCCACAAAAAACATAGAAACAATGTGGGACCAAGCAAACCTATTTCTCAGCCACGAAGAAATATTGTAGGCTGCAGGATACAGCATGGATGGAAAGAAGGAAGTGGACCTGTAACACAATGGAAGGGCACAGTTCTTGATCAAGTTCCTGTAAATCCCTCGCTCTATCTCATAAAGTATGATGGATTTGATTGTGTGTACGGACTAGAACTTCACAAAGATGAAAGAGTTTCAGCACTTGAAGTTCTTCCAGACAGAGTTGCTTCATCTCGAATTAGTGATGCCCACCTGGCAGACACAATGATTGGTAAAGCTGTGGAACATATGTTTGAGACAGAGGATGGCTCAAAAGATGAATGGAGGGGGATGGTCTTGGCTCGAGCTCCTATTATGAACACATGGTTTTATATTACGTATGAGAAGGATCCCGTCTTGTACATGTACCAGCTCTTAGATGATTATAAAGAAGGTGACCTTCGCATTATGCCTGATTCAAATGATTCACCTCCTGCAGAACGGGAACCAGGTGAAGTTGTGGACAGCCTGGTAGGCAAACAAGTGGAATATGCCAAAGAAGATGGCTCGAAAAGGACTGGCATGGTCATTCATCAAGTTGAAGCCAAACCATCTGTCTATTTCATCAAGTTTGATGATGATTTCCATATTTATGTCTACGATTTGGTGAAGACATCCTAG
>ENSTGUT00000000733_common_whitethroat_W
ATGGTGCTGGGGAAGGTGAAGAGTTTGACAATAAGCTTTGACTGTCTCAGTAACAGCAATATCCCCGTGTATTCTAGCGGGGACACAGTCTCAGGAAGGATCAATTTAGAAGTTACTGGGGAAATTAGGGTGAAAGCTCTAAAAATNNNNNNGAGGGGACATGCTAAAGTACGTTGGACTGAATCNNNNAATGCTGGATCCAACACTGCCTATACACAAAATTACACCGAAGAAGTAGAGTATTTTAACCATAAAGACATCCTGATCGGCCACGAGAGAGATGATGACAATTCTGAAGAAGGCCTTCACACCATTCATTCAGGAAGGCATGAATATGCATTCAGCTTTGAGCTTCCACAGATACCACTTGCTACCTCATTCGAAGGCAGACACGGCAGTGTGCGGTATTGGGTGAAAGCTGAATTGCATAGGCCATGGCTTCTACCAGTGAAGTTAAAAAAGGAATTTACAGTCTTTGAACATATAGATATCAACACTCCTTCGTTACTGTCACCCCAAGCAGGCACAAAAGAAAAGACTCTATGTTGTTGGCTTTGTACCTCAGGCCCAATATCTTTAAGTGCCAAAATTGAAAGAAAGGGCTACACCCCAGGTGAATCAATTCAGATCTTTGCTGAGATTGAGAATTGCTCTTCCCGTATGGTGGTGCCAAAGGCAACCATTTACCAAACCCAGGCATTCTATGCCAAAGGGAAAATGAAGGAAGTCAGACAGCTTGTTGCCAACCTCCGTGGGGAATCCTTGTCATCTGGCAAAACAGAAACCTGGAATGGCAAACAGTTGAAAATTCCACCTGTTTCCCCTTCAATCCTTGACTGTAGTATAATCCGTGTGGAGTATTCACTGATGGTATATGTTGATATTCCNNNNNNNNTGGATTTATTCCTTAACTTACCACTGGTCATTGGTACCATTCCTCTACATCCATTTGGTAGCAGAACATCAAGCATAAGCAGCCAGAGTAGCATGAACACAAATTGGCTTGGTCTGACTCTGCCTGAAAGACTAGAAGCACCTCCAAGCTATGCAGAAGTGGTTACAGAGGAGCAGCGACAGTCCAGCCTTGCACCCTTAGGTGCTTGTGATGACTTTGAGAGAGCGCTTCCAGGACCACTGTTTGCATATATCCAGGAGTTTCGTTTTCTGCCTCCTCCCCTATATTCAGAAATTGATCCAAACCCAGATCAGCCCACAGATGAGATACCGCCTTGCCCCTCTCGTTGA
>ENSTGUT00000000733_common_whitethroat_Z
ATGGTGCTGGGGAAGGTGAAGAGTCTGACGATAAGCTTTGACTGTCTGAATGACAGCAATGTCCCCGTGTACTCTAGCGGGGATACAGTCTCAGGAAGGGTCAGTCTAGAAGTAACCGGGGAAATTAGAGTAAAATCCCTTAAAATNNNNNNGAGGGGACATGCTAAAGTGCGTTGGACTGAATCNNNNAATGCTGGATCCAACACTGCCTATACACAGAACTACACCGAAGAAGTGGAATATTTCAACCATAAAGACATCCTGATCGGCCACGAGAGAGATGATGACAATTCAGAAGAAGGCCTTCACACCATCCATTCAGGAAGGCATGAATATGCATTCAGCTTCGAGCTTCCACAGACACCACTTGCTACCTCATTCGAAGGCAGACATGGCAGTGTGCGCTATTGGGTGAAAGCCGAATTGCATAGGCCTTGGTTTCTACCAGTAAAATTAAAGAAGGAATTTACAGTCTTTGAACATATAGATATCAACACTCCTTCATTACTGTCACCCCAAGCAGGCACAAAAGAAAAAACTCTCTGTTGTTGGTTTTGTACCTCAGGCCCAATATCCTTAAGTGCCAAAATTGAAAGGAAGGGCTACACCCCAGGTGAATCAATTCAGATCTTTGCTGAGATTGAGAACTGCTCTTCCCGTGTGGTGGTGCCAAAGGCAGCCATTTACCAAACACAGGCATTTTATGCCAAAGGGAAAATGAAGGAAGTCAAACAGCTTGTTGCCAACCTGCGTGGGGAATCCTTGTCATCTGGCAAAACAGAAACCTGGAATGGCAAACAGTTGAAAATTCCGCCTGTTTCTCCTTCAATCCTTGACTGTAGTATAATCCGTGTGGAGTATTCACTGATGGTGTATGTGGATATTCCNNNNNNNNTGGATTTATTCCTTAACTTACCACTTGTCATTGGCACCATTCCTCTACACCCATTTGGTAGCAGAACATCAAGTGTAAGCAGCCAGTGTAGCATGAACATGAATTGGCTTGGTCTGACGCTGCCTGAAAGACCAGAAGCACCTCCCAGCTATGCCGAAGTGGTTACAGAGGAGCAGCGACAGTCCAGCCTTGCACCCTTAGGTGCTTGTGATGACTTTGAGAGAGCGCTTCCAGGACCACTGTTTGCATACATCCAGGAGTTTCGTTTTCTGCCTCCACCCCTCTATTCAGAAATTGATCCAAACCCAGATCAGCCCACAGATGACAGACCATCTTGCCCTTCTCGTTGA
>ENSTGUT00000000733_zebrafinch
ATGGTGCTGGGGAAGGTGAAGAGTCTGACGATAAGCTTTGACTGTCTGAATGACAGCAATGTCCCTGTTTACTCTAGCGGGGATACAGTCTCAGGAAGGGTCAGTCTAGAAGTAACTGGGGAAATCAGAGTGAAATCTCTTAAAATCCATGCGAGGGGCCACGCTAAAGTACGTTGGACTGAATCGAGGAATGCTGGATCCAACACTGCCTATACACAGAACTACACCGAAGAAGTGGAATATTTCAACCATAAAGACATCCTGATCGGCCACGAGAGAGATGATGACAATTCAGAAGAGGGCCTTCACTCCATCCATTCAGGAAGGCATGAATATGCATTCAGCTTCGAGCTTCCACAGACACCACTTGCTACCTCATTCGAAGGCAGACATGGCAGTGTGCGCTATTGGGTGAAAGCCGAATTGCATAGGCCTTGGTTTCTACCAGTAAAATTAAAGAAGGAATTTACAGTCTTTGAACATATAGATATCAACACTCCTTCATTACTGTCACCCCAAGCAGGCACAAAAGAAAAAACTCTCTGTTGTTGGTTTTGTACCTCAGGCCCAATATCCTTAAGTGCCAAAATTGAAAGGAAGGGCTACACCCCAGGTGAATCAATTCAGATCTTTGCTGAGATTGAGAACTGCTCTTCCCGTGTGGTGGTGCCAAAGGCAGCCATTTACCAAACACAGGCATTTTATGCCAAAGGGAAAATGAAGGAAGTCAAACAGCTTGTTGCCAGCCTGCGTGGAGAATCCTTGTCATCTGGCAAAACAGAAACCTGGAATGGCAAACAGTTGAAAATTCCACCTGTTTCTCCTTCAATCCTTGACTGTAGTATAATCCGTGTGGAGTATTCACTGATGGTATATGTGGATATTCCTGGCGCCATGGATTTATTCCTTAACTTGCCACTGGTCATTGGCACCATTCCTCTACACCCGTTTGGTAGCAGAACATCAAGTGTAAGCAGCCAGTGTAGCATGAACATGAATTGGCTTGGTCTGACACTGCCTGAAAGACCAGAAGCACCTCCCAGCTATGCAGAAGTGGTTACGGAGGAACAACGGCAGTCCAGCCTTGCACCCTTAGGTGTTTGTGATGACTTTGAGAGAGTGCTTCCAGGACCACTGTTTGCATACATCCAGGAGTTTCGTTTTCTGCCTCCACCCCTTTATTCAGAAATTGATCCGAACCCAGATCAACCCACAGACGACAGACCATCTTGCCCTTCTCGTTGA
>ENSTGUT00000000855_common_whitethroat_W
CCGCCTCGCGCCGCTGCCGACACGGCCGCCGCTGCCGCTGCGGGAACAAAGGAGCGAAGCGGCGGCGGCCGCGGCCGCCAGCCCNNCAACCCGCGCTCTCCCCGCAGCCGCCCGGAGCTCTCCGCGGCGCCTTCTCCGGCACCCGCCGCGGGGTTTGTGGCCCCCGCTGGGAACAGCATTGAAATGGCTCAGGAGACAAACCAGACCCCAGGGCCCATGCTATGTAGTACAGGATGTGGATTTTATGGAAATCCTAGAACAAATGGCATGTGTTCTGTTTGCTACAAAGAACATCTTCAGCGACAGCAGAATAGTGGTAGAATCAGCCCAATGGGAACAAGCAGCGGTTCAAACAGTCCTACCTCAGACTCTCCATCTGTACAGAGAGCAGATGCTAGTTTAAGCAACTGTGAAGGTACTGCTAGTAGCACATCTGAAAAAACAAGCAGAAATGTGCCCGTTGCTGCTTTGCCTGTAATGCAGAAAATGACAGAAATGAGCATTTCAAGAGAGGAAGAATTGACACCGAAAACAGAGACTGAGCCAGTTGTTACTCAACCAAGCCCATCAGTTTCTCAGCCTAGTACTTCACAGAGTGAAGAGAAAACTTCTGAACTGCCTAAACCAAAGAAGAACAGATGTTTCACATGCAGAAAGAAGGTTGGCCTTACAGGGTTTGATTGCCGATGTGGAAACTTATTTTGTGGACTTCACCGTTATTCTGACAAGCATAACTGTCCATATGATTACAAAGCAGAAGCTGCAGCAAAAATCAGGAAAGAGAATCCGGTTGTGGTGGCTGAAAAAATTCAGAGAATATAA
>ENSTGUT00000000855_common_whitethroat_Z
CCGCCTCGCGCCGCTGCCGACACGGCCGCCGCTGCCGCTGCGGGAACAAAGGAGCGAAGCGGCGGCGGCCGCGGCCGCCAGCCCGGCGCCCCCCGCAACCCGCGCTCTCCCCGCAGCCGCCCGGAGCTCTCCGCGGCGCCTTCTCCGGCACCCGCCGCGGGGTTTGTGGCCCCCGCTGGGAACAGCATCGAGATGACTCAGGAGACAAACCAGACCCCAGGGCCTATGCTGTGTAGTACAGGATGTGGATTTTATGGAAATCCTAGGACAAATGGGATGTGTTCTGTTTGCTACAAAGAACATCTTCAGCGACAGCAGAATAGTGGTAGAATCAGCCCAATGGGAACAAGCAGCGGTTCAAACAGTCCTACCTCAGACTCTGCATCTGTACAGAGAGCAGACACTAGCTTAAACAACTGTGAAGGTGCTGCTGGCAGCACATCTGAAAAAACAAGCAGAAACGTGCCTGTTGCCGCTTTGCCTGTAACACAGCAAATGACAGAAATGAGCATTTCAAGAGAGGAAGAATTGACACCGAAAACAGAGACTGAGCCAGTTGTTACTCAACCAAGCCCGTCAGTTTCTCAGCCTGGTACTTCAGAGAGTGAAGAGAGGGCTGCTGAACTGCCGAAACCAAAGAAGAACAGATGTTTCATGTGCAGGAAGAAGGTTGGCCTTACGGGATTTGACTGCCGATGTGGAAACCTATTTTGTGGACTTCACCGTTATTCTGACAAGCATAACTGCCCATATGATTATAAAGCAGAAGCTGCAGCAAAAATCAGAAAAGAGAATCCTGTTGTGGTGGCTGAAAAAATTCAGAGAATATAA
>ENSTGUT00000000855_zebrafinch
ATGACTCAGGAGACAAACCAGACCCCAGGGCCTATGCTGTGTAGCACAGGCTGTGGATTTTATGGAAATCCTAGGACAAATGGAATGTGTTCAGTTTGCTACAAAGAACATCTTCAGCGACAGCAGAATAGTGGTAGAATCAGCCCAATGGGAACAACCAGTGGTTCAAACAGTCCTACCTCAGACTCTGCATCTGTACAGAGAGCAGACACTAGCTTAAACAACTGTGAAGGTGCTGCTGGCAGCACATCTGAAAAAAGCAGAAACGTGCCTGTTGCCTCTTTGCCTGTAACACAGCAAATGACAGAAATGAGCATTTCAAGAGAGGAAGAATTAACACCGAAAACAGTGACTGAGCCAGTTGTCACTCAACCAAGTCCATCAGTTTCTCAGCCTGGTACTTCAGAGAGTGAGGAGAGAGCTGCTGAACTGCCGAAACCAAAGAAGAACAGATGTTTCATGTGCAGGAAGAAGGTTGGCCTTACAGGATTTGACTGCCGATGTGGAAACCTATTTTGTGGACTTCACCGTTATTCTGACAAGCATAATTGCCCATATGATTACAAAGCAGAAGCTGCAGCAAAAATAAGAAAAGAGAATCCAGTTGTGGTGGCTGAAAAAATTCAGAGAATA
>ENSTGUT00000000981_common_whitethroat_W
ATGGAAGTTGATGTGAATGGAAAGTCCAGAACNGCCATATCTACCCTCCCTGTACCNNTTGCAGAGGTCAGTTCTGCAGCCAGGATGGAAGCAGAAAAGCCACGCTGTTCCAGCACCCCCTGCTCCCCCTTGCGGCGGACAGTTGCAGGATATCAGATCCTTCACATGGATTCTAACTACCTGGTTGGATTCACAACTGGAGAGGAGCTGCTAAAATTAGCCCATAAGTGTANNNNNNGTGAAGAAAATAAAGGAGAATCTGGTGTTAACTCAGATTCCAAACATCTTGATTTAGGACTTGCATGTTCTTCCCGTTTGTACAAAACTAGAAGTAGGTGCTATCAGCCATATGAGATCCCAGCAGTAAGTGGAAGGAGGAGATGGATGCCCAGCTCGGGGGATAAATNNNNNNNNGCTTTACCATATGAACCTTACAAGGCACTTCATGGTCCCTTGCCTCTTTGCCTTTTAAAGGGCAAAAAGGCTCATTCTAAATCCCTGGACTACCTCAATTTGGACAAAATGAGCATTCAGGAATCTGCTGACACAGACATACTACAATACCAGCTCCAACACCTTACCCTTNGAGGAGACCGTATGTTTGCAAGGAATAGCACATGA
>ENSTGUT00000000981_common_whitethroat_Z
ATGGAAGTTGATGTGAATGGGGAGTCCAGAACCGCCCTCTCCACCCTCCCTGTGCCNNTTGCAGAGGTGAGTTCTGCAGCCAGGATGGAAGCAGAAAAGCCACGCTGTTCCAGCACCCCCTGCTCCCCCTTGCGGCGGACAGTTGCAGGATATCAGATCCTTCACATGGACTCTAACTACCTGGTTGGTTTCACAACTGGAGAGGAGCTGCTAAAATTAGCCCATAAGTGTACAGGAGGTGAAGAAAATAAAGGAGAATCTGGTGTTAACTCAGATTCCAAACATCTTGATTCAGGACTCCCACGTTCCTCACGTTTGTACAAAACTAGAAGTAGGTACTACCAGCCATATGAGATCCCAGCAGTAAATGGAAGGAGGAGGAGACGGATGCCCAGCTCAGGGGATAAATNNNNNNNNGCTTTACCATGTGAACCTTACAAGGCACTTCATGGTCCCCTGCCTCTCTGCCTTTTGAAAGGTAAAAGGGCTCATTCAAAATCCCTGGACTACCTCAATTTAGACAAAATGAACATTAAGGAACCTGCTGACACAGAAGTGCTACAATACCAACTCCAACACCTTACTCTTNGAGGAGATCGTATGTTTGCAAGGAATAGCACATGA
>ENSTGUT00000000981_zebrafinch
ATGGAAGTTGATGTGAATGGAGAGTCCAGAACTGCCCTCTCCACCCTCTCTGTGCCTCTTGCAGAGGTGAATTCTGCAGCCAGGTTGGAAGCAGAAAAGCCACGCTGTTCCAGCACCCCCTGCTCACCATTGAGGCGGACAGTTGCAGGATACCAGATCCTTCACATGGATTCTAACTACCTGGTTGGCTTCACAACTGGAGAGGAGCTGATAAAATTAGCCCATAAATGTATTGGGAGTGAAGAGAATAAAGAAGAATCTGGTCCTAACCTGGGGTCCAGACATCTTGATTCAGGACTTTCACGTTCCTCACGTTTGTACAAAACTAGAAGTAGGTACTACCAGCCATATGAGATCCCAGCAGTAAATGGAAGGAGGAGGAGACGGATGCCCAGCTCAGGGGATAAATACAATAAAGCTTTACCATATGAACCTTACAAGGCACTTCATGGTCCCCTGCCTATCTTCCTTTTGAAAGGTAAAAGGGCTCATTCAAAATCCCTAGACTACCTCAATTTAGACAAAATGAGCATTAAGGAACCTGCTGATACAGAAGTGCTACAATACCAGCTCCAACACCTTACTCTTAGAGGGGATCGTATGTTTGCAAGGAATAGCACATGA
>ENSTGUT00000001229_common_whitethroat_W
AGGATTATTGCCATGTGTGGAGATTATTACATTGGTGGACGTCGCTTTGCTTCACTCTCAGACCTAATTGGCTATTACAGTCATGTGTCTTGTTTACTGAAGGGGGAAAAACTATTCTTTCCAGTAGCACCTCCAGAGGCAATGCCTGTGGAAGATAGGAGGAGAGTTCGAGCAATTCTACCTTACACCAAAGTGCCAGAAACTGATGAAATAAGTTTCCTTAAAGGAGATATGTTTATTGTGCATAATGAATTGGAAGATGGCTGGATGTGGGTTACAAACCTACGGACAGATGAACAAGGTCTTATAGTAGAAGACCTGGTAGAAGAAGTAGGAAGAGAAGAAGATCCNCATGAAGGCAAAATATGGTTCCATGGAAAGATCTCCAAACAAGAAGCTTACAATTTGCTGATGACAGTTGGTCAGGTGTGCAGTTTTCTTGTGAGGCCTTCAGATAATACACCTGGTGATTACTCACTTTATTTTCGGACCAGTGAAAATATTCAGCGTTTTAAAATATGTCCAACATCAAGCAATCAGTTTATGATGGGAGGCAGATATTATAATAGTATTGCAGAGATCATTGAACATTATAGAAAAGAACAGATTGTTGAAGGATATTACCTCAAAGATCCTGTTCCAATGCAGCACCAAGAACAAGTGCTTAATGATACAGTCGATGGAAAAGAAATCTACAATACAATTCGTCGCAAAACAAAGGATGCTTTTTATAAAAATATTGTCAAAAAAGGATATCTTCTGAAAAAAAGTAAAGGAAAAAGATGGAAAAACTTGTACTTTATATTGGANGGAAATGATGCCCAGCTTATTTATTTTGAAAGTGAAAAACGAGCCACAAANCCTAAAGGATTAATAGACCTTAGTGTTTGTTCAGTCTATGGAGTACACGACAGTTTATTTGGCAGGCCAAACTGTTTTCAGATAGTAGTTCAGCACTTCAGTGAAGAGCATTACATCTTTTACTTTGCAGGAGAAACTCAAGAACAAGTGCAGGACTGGATGAAAGCTCTGCAGGTGTTTTGCAGCTTAAGAAAAACCAGTCCAGGAACATCAAATAAACGTCTGCGTCAGGTCAGCAGTCTTATCTTGAATGTAGAAGAAGCTCATACACTCCCAGTAAAACATTTTACTAATCCATATTGTAACATCTACCTGAACAGTGTCCAGGTAGCAAAAACACATATCAGGGAAGGTCAGAACCCTGTATGGTCAGAAGAATTTGTCTTTGATGATCTTTCATCTGATATTAATAGATTTGAGATAAGTCTTAGTAACAAAACAAAGAAAAGTAAAGATCCAGATATATTGTTTATGCGTTGCCAATTAAGCCGATTACAGAAAGGACATGCAACAGACGAGTGGTTTCAACTCAGTTCCCATATACCACTAAAAGGTATTGAGCCAGGATCTTTGCGTGTTCGAGCACGATATTCTATGGAGAAGATCATGCCAGAAGAGGAGTACAGTGAGTTTAAAGAGCTCATACTCCAGAAAGAGATGCATGTAGTCTATGCCTTATCACATGTTTGTGGCCAGGATAGAACACTGTTGGCTGGCATTTTATTGAAGATATTTCTTCATGAAAAGCTTGAGTCACTATTGTTACGAACACTAAATGACAGGGAAATAAGCATGGAAGATGAAGCTACTACTTTGTTTCGTGCCACCACTTTAGCAAGTACACTTATGGAGCAATATATGAAAGCCACAGCAACACGTTTTGTCCATCATGCACTAAAAGACAGTATATTAAAGATAATGGAGAGCAAGCAGTCCTGTGAGTTAAATCCTTCGAAGTTAGAAAAAAATGAAGATGTGAACACTAATTTGGCACATTTACTCAGTATACTTTCGGAATTGGTGGAGAAAATATTCATGGCTGCAGAGATACTGCCTCCGACGTTGAGGTATATTTATGGGTGCCTACAGAAGTCTGTTCAAAACAAGTGGCCAGCTAATACAACAATGAGAACAAGAGTTGTTAGTGGCTTTGTTTTTCTTCGACTGATTTGTCCTGCTATCCTGAACCCAAGGATGTTTAATATCATCTCAGATTCTCCTTCCCCTACTGCTGCAAGAACACTGACGCTGGTTGCCAAGTCTGTGCAGAATTTAGCAAATCTGGTTGAATTTGGAGCTAAGGAGCCATATATGGAGGGAGTAAATCCATTCATCAAGAGTAACAAACATCGCATGATCATGTTCTTAGATGAACTTGGGAATGTTCCTGAGCTTCCAGACACTGCCGAGCACTCTCGAACTGACCTCTCCCGTGACCTGGCAGCCTTGCACGAGATCTGTGTGGCACACTCGGATGAGCTCCGGACACTCAGCAATGAGCGAGGGGTGATGCAGCATGTTCTTAAGAAGCTGTTGGCTATTACAGAACTGCTTCAACAAAAGCAACATCAATATTCACTGTCTAATAACATCAGGTAG
>ENSTGUT00000001229_common_whitethroat_Z
AGGATTATTGCCATGTGTGGAGACTATTATATTGGTGGGCGTCGCTTTGCTTCACTCTCAGACCTGATCGGTTATTACAGTCATGTGTCCTGCTTGCTGAAAGGGGAAAAGCTCTTATTTCCAGTAGCACCTCCAGAGGCAATGCCTGTGGAAGACAGAAGGAGAGTTCGAGCAATTCTACCTTACACCAAAGTGCCAGAAACTGATGAAATAAGTTTCCTTAAAGGAGACATGTTTATTGTCCATAATGAATTGGAAGATGGCTGGATGTGGGTTACAAACCTACGGACAGATGAACAAGGTCTTATTGTGGAAGACCTGGTGGAAGAAGTGGGAAGAGAAGAAGATCCNCATGAAGGCAAAATATGGTTCCATGGGAAGATCTCCAAACAAGAAGCTTACAATTTGCTGATGACAGTTGGTCAGGTGTGCAGTTTTCTTGTGAGGCCTTCAGATAATACCCCTGGTGATTATTCACTTTATTTCCGGACCAGTGAAAATATTCAGCGTTTTAAAATATGTCCAACATCAAACAATCAGTTTATGATGGGGGGCAGATACTATAATAGTATTGCTGACATCATTGAGCACTACAGAAAAGAACAGATTGTTGAAGGATATTATTTAAAAGATCCTGTTCCAGTGCAGCACCAAGAACAAGTGCTTAATGATACAGTGGATGGAAAAGAAATCTACAATACAATTCGCCGGAAAACAAAGGATGCTTTTTATAAAAATATTGTCAAAAAAGGTTATCTTCTGAAAAAAAGTAAAGGAAAGAGATGGAAAAACTTGTACTTTATATTAGAGGGAAATGATGCCCAGCTTATTTATTTTGAAAGTGAAAAACGAGCCACAAAACCCAAAGGACTAATAGACCTTAGCGTGTGTTCTGTCTATGGAGTACATGACAGTTTATTTGGCAGGCCAAACTGTTTTCAGATAGTAGTTCAGCACTTTAGTGAAGAGCATTACATCTTTTACTTTGCAGGCGAAACTCCGGAACAAGCACAGGACTGGATGAAAGCTCTGCAGGTGTTTTGCAGCTTAAGAAAAACCAGTCCAGGAACATCAAATAAACGTCTGCGTCAGGTCAGCAGTCTAATTTTGCATGTAGAAGAAGCTCATACTCTCCCAGTAAAGCATTTTACAAATCCATATTGTAACATCTACCTGAACAGCGTCCAGGTAGCAAAAACACACATCAGGGAGGGACAGAACCCTGTGTGGTCTGAAGAATTTGTCTTTGATGATCTTTCATCTGATATTAATAGATTTGAGATAAGTCTTAGTAACAAAACAAAGAAAAGTAAAGATCCAGATATATTGTTTATGCGTTGCCAGTTAAGCCGATTACAAAAAGGACATGCAACAGATGAGTGGTTTCAGCTCAGTTCCCATGTACCATTAAAGGGTATTGAGCCAGGATCTTTGCGTGTTCGAGCACGATATTCCATGGAGAAGATCATGCCAGAAGAGGAGTACAATGAGTTTAAAGAGCTTATACTCCAGAAAGAACTTCATGTAGTCTATGCCTTATCACATGTTTGTGGACAGGATAGAACATTGTTGGCTGGCATTTTACTGAAGATTTTTCTTCATGAAAGGCTTGAGTCCTTGTTGTTACGAACACTAAATGACCGGGAGATAAGTATGGAAGATGAAGCTACTACCCTGTTCCGTGCCACCACTTTAGCAAGCACACTTATGGAGCAGTATATGAAGGCCACAGCAACAAGTTTTGTTCATCATGCCCTGAAAGACTCCATATTAAAGATAATGGAGAGCAAGCAGTCCTGTGAGTTAAATCCCTCGAAGTTAGAAAAAAATGAAGATGTAAACACTAACTTGGCACATCTACTCAGTATACTTTCAGAATTGGTGGAGAAGATATTCATGGCTGCAGAGATACTGCCCCCGACGTTGAGGTATATTTATGGGTGCCTACAGAAGTCTGTTCAAAACAAATGGCCAGCTAATACTACTATGAGAACCAGAGTTGTTAGTGGCTTTGTTTTTCTTCGACTGATTTGTCCTGCTATCCTGAACCCAAGGATGTTTAATATCATCTCAGATTCTCCTTCTCCCACTGCTGCAAGAACACTGACGCTGGTCGCCAAGTCTGTGCAGAATTTAGCAAATCTGGTTGAATTTGGAGCTAAGGAGCCATATATGGAAGGGGTAAATCCATTCATCAAGAGCAACAAACATCGCATGATCATGTTCTTGGATGAACTTGGGAATGTTCCTGAGCTTCCAGACACTGCCGAGCACTCTCGAACTGACCTCTCCCGTGACCTGGCAGCCTTGCACGAGATCTGTGTGGCACACTCGGATGAGCTCCGGACACTCAGCAATGAGCGAGGGGTGATGCAGCACGTCCTTAAGAAGCTTTTGGCCATTACTGAACTGCTACAACAAAAACAAAATCAGTATTCAGTGTCTAACAACATCAGGTAG
>ENSTGUT00000001229_zebrafinch
AGGATTATTGCTGTGTGTGGAGACTATTACATTGGTGGGCGTCGCTTTGCTTCACTCTCAGACCTTATTGGGTATTACAGTCATGTGTCCTGCTTGCTGAAAGGGGAAAAGCTCTTATTTCCAGTAGCACCTCCAGAGGCAATGCCCGTGGAAGACAGAAGGAGAGTTCGAGCAATTCTACCTTACACCAAAGTGCCAGAAACTGATGAAATAAGTTTCCTTAAAGGAGACATGTTTATTGTCCATAATGAATTGGAAGATGGCTGGATGTGGGTTACAAATCTACGGACAGATGAACAAGGTCTTATTGTGGAAGACTTGGTAGAAGAAGTGGGAAGAGAAGAAGATCCCCATGAAGGCAAAATATGGTTCCATGGGAAGATCTCCAAACAAGAAGCTTACAATTTGCTGATGACAGTTGGTCAGGTGTGCAGTTTTCTTGTGAGGCCTTCAGATAATACACCTGGTGATTATTCACTTTATTTCCGGACCAGTGAAAATATTCAGCGTTTTAAAATATGTCCGACATCAAACAATCAGTTTATGATGGGAGGAAGGTACTATAATAGTATTGCTGACATCATTGAGCACTACAGAAAAGAACAGATTGTTGAAGGATATTACTTAAAAGATCCTGTTCCAATGCAGCACCAAGAACAAATGCTTAATGATACGGTGGATGGAAAAGAAATCTACAATACAATTCGTCGGAAAACGAAGGATGCTTTTTATAAAAATATTGTCAAAAAAGGATATCTTCTGAAAAAAAGTAAAGGAAAGAGATGGAAAAACTTGTACTTTATATTAGAGGGAAATGATGCCCAGCTAATTTATTTTGAAAGTGAAAAACGAGCCACAAAACCCAAAGGACTAATAGACCTTAGTGTGTGTTCTGTCTATGGAGTACATGACAGTTTATTTGGCAGGCCAAACTGTTTTCAGATAGTAGTTCAGCACTTTAGTGAAGAGCATTACATCTTTTACTTTGCAGGTGAAACTCCAGAACAAGCACAGGACTGGATGAAAGCTCTGCAGGTGTTTTGCAGTTTAAGAAAAACCAGTCCAGGAACGTCAAATAAACGTCTGCGTCAGGTCAGCAGTCTCATTTTGCATGTAGAAGAAGCTCATACACTCCCAGTAAAGCATTTTACAAATCCGTATTGTAACATCTACCTGAACAGTGTCCAGGTAGCAAAAACACACATCAGAGAAGGACAGAACCCTGTGTGGTCTGAAGAATTCGTCTTTGACGATCTTTCATCTGATATTAATAGATTTGAGATAAGTCTTAGTAACAAAACAAAGAAAAGTAAAGATCCAGATATATTGTTCATGCGTTGCCAATTAAGCCGATTACAAAAAGGACATGCAACAGATGAGTGGTTTCAACTCAGTTCCTATGTACCATTAAAGGGTATTGAGCCAGGATCTTTGCGTGTTCGAGCGCGATATTCCATGGAGAAGATCATGCCAGAAGAAGAGTACAATGAGTTTAAAGAGCTTATACTCCAGAAAGAACTTCATGTAGTCTATGCCTTATCAAATGTTTGTGGACAGGATAGAACACTGTTGGCTGGCATTTTACTGAAGATTTTTCTTCATGAAAAGCTTGAGTCCTTGTTGTTACGAACACTAAATGACAGGGAGATAAGCATGGAAGATGAAGCTACTACCTTGTTCCGTGCCACCACTTTAGCAAGCACACTTATGGAGCAGTATATGAAAGCCACAGCAACAAGTTTTGTTCATCATGCGCTGAAAGATTCCATATTAAAGATCATGGAGAGCAAGCAGTCCTGTGAGTTAAATCCCTCAAAGTTAGAAAAAAATGAAGACGTAAACACTAATTTGGCACATCTACTTAGTATACTTTCAGAATTGGTGGAGAAGATATTCATGGCTGCAGAGATACTGCCCCCGACACTGAGGTATATTTATGGGTGCCTACAGAAGTCTGTTCAAAACAAATGGCCAGCTAATACTACCATGAGAACCAGGGTTGTTAGTGGCTTTGTTTTTCTTCGACTGATTTGTCCTGCTATCCTGAACCCAAGGATGTTTAATATCATCTCAGATTCTCCTTCCCCCACTGCTGCAAGAACACTGACGCTGGTCGCCAAGTCTGTGCAGAATTTAGCAAATCTGGTTGAATTTGGAGCCAAGGAGCCATATATGGAAGGGGTAAATCCATTCATCAAGAGCAACAAACATCGCATGATCATGTTCTTGGATGAGCTTGGGAATGTTCCTGAGCTTCCAGACACGGCAGAGCACTCTCGAACTGACCTCTCCCGTGATCTGGCAGCTTTGCATGAGATCTGTGTGGCACACTCGGATGAGCTTCGGACGCTCAGCAACGAGCGAGGAGTGATGCAGCATGTTCTTAAGAAGCTTTTGGCCATTACTGAACTGCTACAACAAAAACAAAATCAGTATTCGGTATCTAACAACATCAGGTAG
>ENSTGUT00000001271_common_whitethroat_W
ATGGATAGTCGAATTGGCCGAAAAGGAGCCACTGGTGCTGCAACCACCATCTATGCAGTTGAGGCAGATGGTGACCCAAATACGGGGTTTGAAAAGTCAAAGGAGTCAGGAGAAATACAGTATCTTATTAAATGGAAAGGCTGGTCACACATCCATAATACATGGGAAACTGAGGAAACACTGAAGCAACAAAATGTTAAAGGAATGAAGAAACTGGACAACTACAAGAAAAAGGATCAAGAAACAAAACGGTGGCTGAAAAATGCTTCTCCAGAAGATGTGGAATATTATAACTGCCAGCAGGAACTTACAGATGATCTACATAAACAGTATCAAATAGTGGAGAGGATAATTGCTCATTCAAATCAGAAATCAGCAGCTGGTTATCCAGATTACTATTGCAAATGGCAAGGTCTGCCTTACTCAGAATGTAGCTGGGAAGACGGTGCTCTCATTGCCAAAAAATTTCAGNNNNNNATTGATGAGTATTTTAGCAGAAACCAATCTAAGACTACTCCATTTAAGGACTGCAAGATTCTAAAACAGAGGCCAAGGTTTGTTGCACTAAAGAAGCAACCATCTTATATCGGAGGACATGAAGGTTTAGAGTTAAGAGATTATCAGTTAAATGGACTGAACTGGCTTGCCCACTCATGGTGCAAAGGGAATAGTTGTATTCTTGCAGATGAAATGGGTCTGGGTAAAACAATACAAACAATTTCTTTTCTGAACTACCTGTTTCACGAACATCAACTGTATGGGCCTTTCTTNCTAGTCGTGCCACTTTCTACCTTGACATCTTGGCAAAGAGAGATTCAAACTTGGGCTCCTCAGATGAATGCTGTGGTTTACTTAGGAGANATAACTAGCAGAAATATGATAAGAACTCATGAATGGATGCATCCACAGACCAAGCGATTAAAATTTAATATACTTCTAACAACTTATGAAATTTTGCTGAAGGATAAGTCATTCCTTGGTGGTCTGAATTGGGTATTTATAGGAGTTGATGAAGCTCATCGTTTAAAAAATGATGATTCCCTTCTGTACAAGACTTTAATAGACTTTAAGTCTAATCATCGTCTTCTTATTACTGGAACCCCTCTGCAAAACTCCCTTAAAGAGCTTTGGTCTTTGCTGCACTTCATCATGCCAGAAAAGTTTTCTTCCTGGGAAGATTTTGAAGAGGAGCATGGTAAAGGGAGAGAGTTCGGTTATGCNAGTCTTCACAAAGAACTTGAACCATTTTTACTCAGAAGAGTTAAAAAAGATGTAGAAAAGTCTTTACCTGCTAAGGTTGAACAAATTTTGAGGATGGAAATGAGTGCATTGCAGAAGCAATACTACAAGTGGATTTTAACCAGGAATTATAAAGCCCTGAGTAAAGGTTCAAAAGGCAGTACCTCGGGCTTTTTGAACATTATGATGGAACTCAAGAAGTGCTGTAACCATTGCTACCTCATTAAACCACCAGACGATAATGAATTCTATAATAAACAGGAAGCCTTACAGCATTTAATACGTAGCAGTGGAAAACTAATCCTTCTTGACAAGCTACTGATTCGTCTACGAGAACGTGGCAACAGAGTACTGATTTTCTCTCAGATGGTGAGGATGCTAGACATCCTAGCAGAGTATTTGAAGTATCGTCAGTTTCCCTTTCAGAGACTTGATGGATCAATAAAAGGGGAGTTGAGGAAACAAGCCTTGGATCATTTTAATGCAGAAGGCTCAGAGGACTTCTGCTTTTTGCTGTCCACCAGAGCTGGAGGATTAGGTATAAACTTAGCATCTGCTGACACTGTAGTTATATTTGATTCTGATTGGAATCCACAGAATGATCTGCAGGCACAGGCTAGAGCTCATAGGATTGGACAGAAGAAACAGGTTAATATTTATCGACTAGTCACAAAAGCATCAGTAGAAGAAGATATTCTTGAAAGAGCCAAGAAAAAGATGGTGTTAGATCACTTAGTAATTCAGAGAATGGACACTACGGGGAAAACTGTACTACATACAGGCTCTACTCCCTCCAGCTCAACACCTTTTAATAAGGAAGAGTTATCAGCAATTTTGAAGTTCGGTGCTGAGGAACTTTTTAAAGAACCTGAAGGGGAAGAAGAAGAGCCTCAAGAAATGGACATAGATGAAATCCTGAAGAGGGCTGAAACTCGAGAAAATGAGCCAGGTCCACTGACTGTAGGAGATGAGTTGCTTTCACAGTTCAAGGTGGCNAACTTNNNNAATATGGATGAAGATGACATTGAGTTGGAACCAGAACAAAATTTAAGAAACTGGGAAGAAATCATTCCAGAAGTCCAGAGGCGACGAATAGAAGAGGAAGAAAGACAAAAAGAGCTTGAAGAAATATATATGCTGCCAAGGATGAGAAACTGTGCAAAACAGATCAGCTTTAATGGAAGCGAAGGGAAACGCAGTAGGAGAAGATATTCTGGATCTGATAGTGACTCAGTCTCAGAAAGAAAACGACCAAAAAAACGTGGAAGNCCGCGAACTATTCCTCGAGAAAATATTAAAGGATTTAGTGATGCAGAGATTAGGCGGTTTATAAAGAGTTACAAGAAATTTGGTGGCCCACTTGAAAGGTTAGATGCTATAGCNAGAGATGCTGAGCTAGTTGATAAATCTGAGATAGACCTTAGACGTCTGGGAGAACTTGTNCATAATGGATGCATTAAGGCTTTAAAGGACAATTCCTTTGGCCAAGAAAGAGCAGGAGGTAGATTTGGGAAAGTTAAAGGCCCAACATTCCGAATATCAGGAGTGCAGGTGAATGCAAAGCTAGTTATTTCTCATGAAGAAGAGTTGGCACCATTGCACAAATCCATNCCTGCAGATCCAGAAGAAAGGAAAAGATATGTCATCCCATGCCACACCAAGGCAGCTCATTTTGATATAGATTGGGGTAAGGAAGATGATTCCAATCTGTTGATAGGTATCTACGAATATGGCTATGGCAGCTGGGAAATGATAAAAATGGATCCTGATCTCAGTTTGACACAGAAGATTTTACCTGATGACCCAGATAAGAAACCGCAGGCAAAGCAGTTGCAGACCCGTGCAGATTACCTCATTAAATTACTGAATAAAGACCTTGCAAGGAAGGAAGCACAAAGGCTTGCAGGAGCAGGCAATTCAAAGAGGAGGAAAACAAGAACTAAGAAGAATAAAGTGCTAAAGGCTGCAAAATTAAAAGAAGAAATNAAAAGTGANNNTTCACCANNNNNCTCAGAAAAATCTGATGAAGATGATGATGAGAATAATAAGGATGAGATTGTTTCAGTCAAATGTCCACATAAAAAAATAAAAGCAGAAGAAAATGAAGAAAAGCCTGAGACAGATATTGGTATAAACATGGAAGCTCTAGAAAAAAGAGAGACAAGAGAAAAAGAAAATAAGAGGCATTTTAAAAGAGAGAAAAAAGAAAAAGAGGATAAGAAAGAATTAAAAAATATTAAAGAAAAGCGAGAAAACAAACTAAAAGAATCCACACAGAAAGAAAAAGAAGTAAAGGAAGAAAAGGCAAATGAACTCAAATCTGAAAATAAAGAAAAAAATAAAAAAGTTTCATTGTTGGATATTCCAGTTCATATTACTGCAACTAGTGAAACAGTTCCAATATCAGAAGAATCTGAAGAACTGGATCAGAAAACTTTTAGTGTGTGCAAAGAAAGAATGAGGCCTGTTAAAGCAGCATTGAAACAATTGGATAGACCAGAGAAAGGCCTTTCCGAAAGGGAACAGCTGGAGCATACTAGACAGTGCCTAATCAAAATTGGGGACCACATTACTGAATGTCTAAAGGAGTACACAGATCCTGAACAAATTAAACAGTGGAGAAAAAACTTGTGGATTTTTGTCTCTAAGTTTACAGAATTTGATGCCAGAAAGCTGCACAAGCTGTATAAACATGCAATCAAAAAACGCCAAGAATCTCAGCAACACAATGATCAGAATATTAGCAGCAATGTGAATACACATGTAATTAGAAATCCAGATGTTGAAAGACTGAAGGAGAATACAAACCATGATGACAGTAGCAGGGACAGTTCTGATAGACATTTATGTCAGTACTATGATCATCATAAGGACAGGCATCAGGAAGATGCTTATAATAAAAATGACTCAAGGAAAAGGTCCTATTCAGCCTTCAGCAATGGAAAAGACCACAGAGACTGGGATCACTATAAACAAGACAGATACTATAGTGATGGTAAACGTAGAAAGTTGGATGACCACAGGAGCAGAGATCACAGGTCAAACCTGGAAGCAAGTTTAAAAGACAGTCGGCCTCATTCAAATCACCGTTCCCATTCAGACCACAGGATACATTCAGATCACCGTTCCACTTCAGAGTATATCCATCATAAATCTTCCAGAGATTATAGGTACCATTCAGACTGGCAAATAGACCACAGAGCTTCTGGTAGTGGCCCACGGTCACCATTAGATCAGAGGTCTCCTTATGGGTCAAGATCTCCTATAGGACACAGATCTCCATTTGAACACTTATCAGATCACAAAAGTACACCTGAACATACATGGAGTAGCCAGAAAACATAA
>ENSTGUT00000001271_common_whitethroat_Z
ATGGATAGTCGAGTTGGCCGTAAAGGAGCCACAGGTGCTGCAACCACAATATATGCAGTTGAGGCAGATGGTGACCCAAATGCTGGGTTTGAAAAATCAAAGGAGCCAGCAGAAGTACAGTATCTTATTAAATGGAAAGGTTGGTCACACATCCATAACACTTGGGAAACTGAGGAAACATTGAAGCAACAAAATGTTAAAGGAATGAAGAAACTTGACAATTACAAGAAAAAGGATCAGGAAACAAAACGATGGCTGAAAAGTGCTTCTCCAGAAGATGTGGAATATTACAACTGCCAGCAGGAGCTTACAGATGATCTACATAAACAGTACCAGATAGTGGAAAGAATAATTGCTCATTCAAATCAGAAATCAGCTGCTGGTTATCCAGACTACTATTGTAAGTGGCAGGGTCTGCCTTACTCTGAATGTAGCTGGGAAGATGGAGCTCTCATTGCCAAAAAGTTTCAGNNNNNNATTGATGAGTACTTCAGCAGAAATCAATCCAAGACCACTCCCTTTAAAGACTGCAAGGTTCTAAAGCAAAGGCCACGGTTTGTTGCACTAAAGAAGCAACCATCTTATATTGGAGGACACGAAAGTTTAGAGTTAAGAGATTACCAGTTAAATGGGTTGAATTGGCTTGCTCACTCATGGTGCAAAGGGAATAGCTGTATTCTCGCAGATGAAATGGGTCTGGGTAAAACAATACAAACAATTTCTTTTCTGAACTATCTGTTTCACGAGCATCAATTGTATGGGCCTTTCTTNTTGGTTGTGCCACTTTCTACCTTGACGTCTTGGCAAAGAGAGATTCAAACCTGGGCTCCTCAGATGAATGCTGTAGTTTACTTAGGAGANATAACTAGTAGAAATATGATAAGAACTCATGAATGGATGCATCCACAGACCAAACGATTGAAATTTAACATACTCTTAACAACATATGAAATTTTGCTAAAGGATAAGTCATTCCTTGGTGGTCTGAATTGGGCATTCATAGGAGTTGATGAAGCTCATCGTTTGAAAAATGATGACTCTCTTCTGTACAAAACTTTAATAGACTTTAAGTCTAACCATCGTCTTCTTATTACTGGAACACCTCTGCAAAACTCTCTCAAAGAGCTTTGGTCTTTACTGCACTTCATCATGCCAGAGAAGTTTTCCTCATGGGAAGATTTTGAAGAGGAGCATGGCAAAGGGAGAGAGTATGGTTATGCGAGTCTTCACAAAGAACTTGAACCGTTTCTGCTGAGAAGAGTGAAAAAAGATGTAGAAAAGTCCTTACCTGCTAAAGTTGAGCAAATTCTGAGGATGGAAATGAGTGCATTGCAGAAGCAATACTACAAGTGGATTTTAACCAGGAATTACAAAGCCCTTAGCAAAGGTTCAAAAGGCAGTACCTCAGGCTTTTTGAACATCATGATGGAACTCAAGAAGTGCTGCAACCATTGCTACCTCATTAAACCACCAGATGATAATGAATTCTATAATAAACAGGAGGCCTTACAGCATTTAATACGTAGCAGCGGGAAACTAATCCTTCTTGACAAGCTACTGATTCGTCTTCGAGAACGTGGCAATAGAGTCCTGATATTCTCACAGATGGTAAGGATGCTGGACATCCTGGCAGAGTATCTGAAATACCGTCAATTCCCATTTCAGAGACTTGATGGATCAATAAAAGGGGAATTGAGGAAACAAGCACTGGATCATTTTAATGCAGAAGGATCAGAGGACTTCTGCTTTTTACTGTCTACCAGAGCTGGAGGATTAGGTATCAACTTGGCATCTGCTGATACTGTGGTTATATTTGATTCTGACTGGAATCCACAGAATGATCTGCAAGCACAGGCTAGAGCACATAGAATTGGACAGAAGAAACAGGTTAATATTTATCGACTAGTCACAAAAGGATCAGTAGAAGAAGATATTCTTGAACGAGCCAAGAAAAAGATGGTGTTAGATCATTTAGTAATTCAGAGAATGGACACTACAGGGAAAACTGTGTTACATACAGGCTCTACTCCTTCAAGCTCAACACCTTTTAATAAGGAGGAGTTGTCAGCAATTTTGAAGTTTGGTGCTGAGGAACTTTTTAAAGAACCTGAAGGGGAAGAACAGGAGCCTCAAGAAATGGATATAGATGAAATACTGAAGAGGGCTGAAACTCGGGAAAATGAGCCAGGTCCATTAACTGTAGGAGATGAGTTGCTTTCACAGTTCAAGGTGGCNAACTTNNNNAATATGGATGAAGATGATATTGAGTTGGAACCAGAAAGAAATTCAAGAAATTGGGAAGAAATCATTCCAGAGGTCCAGAGGCGAAGAATAGAGGAGGAGGAAAGGCAAAAAGAACTTGAAGAAATATACATGCTTCCAAGGATGAGAAACTGTGCAAAACAGATCAGTTTCAACGGCAGTGAAGGGAGGCGCAGTAGGAGTAGAAGATACTCTGGATCTGATAGTGACTCCATCTCAGAAAGAAAAAGGCCAAAAAAACGTGGAAGNCCACGAACTATTCCTCGAGAAAATATTAAAGGATTTAGTGATGCAGAGATCAGACGGTTTATCAAGAGTTACAAGAAATTTGGTGGCCCTCTCGAGAGGTTAGATGCTGTAGCNAGAGATGCTGAGCTAGTTGATAAGTCAGAGACAGATCTCAGACGTTTGGGAGAACTTGTNCATAATGGATGCATTAAAGCCTTAAAGGACAATTCATCTGGACAAGAAAGAGCAGGAGGTAGACTTGGGAAGGTTAAAGGTCCAACATTCCGAATCTCAGGAGTGCAAGTAAATGCAAAGTTAGTCATCTCTCATGAGGAAGAATTGGCACCACTGCACAAATCCATTCCTTCAGATCCAGAAGAAAGAAAAAGATATGTCATCCCATGCCACACTAAGGCTGCTCATTTTGATATAGATTGGGGTAAGGAAGATGATTCCAATTTGTTAATAGGCATCTATGAATATGGTTATGGCAGCTGGGAAATGATAAAAATGGATCCTGATCTCAGTTTAACACATAAGATTTTGCCTGATGATCCAGATAAGAAACCCCAGGCAAAGCAGCTGCAGACCCGTGCAGACTACCTCATTAAATTACTGAATAAAGACCTTGCGAGGAAGGAAGCACAAAGGCTTGCAGGAGCAGGCAATTCAAAGAGGAGGAAAACAAGAACTAAGAAGAATAAAGTGCTAAAGGCTGCAAAATTAAAAGAAGAAATNAAAAGTGANNNTTCACCANNNNNCTCAGAAAAATCTGATGAAGATGATGATGAGAATAATAAGGATGAGATTGTTTCAGTGAAACATCCACATAAAAAATTTAAAGCAGAAAAAGAAAATGAAGAAAAGCCTGAGCCAGATACTGGTATAAAGAAGGAAGCTGAAGAAAAAAGAGAGACAAAAGAAAAGGAAAGTAAGAGGGATTTGAAAAGGGAGAAAAAAGAAAAAGAGGATAAGAAAGAATTGAAAGAAAAGGATATTAAAGAAAAGAGAGAAAACAAAGTAAAAGAATCCACACAGAAAGAAAAAGAAGTAAAGGAAGAGAAGGTAAATGAAATCAAATCAGAAAATAAAGAGAAAGCTAAAAAAATTCCATTGCTGGATACTCCAGTTCATATTACTGCATCTAGTGAACCAGTTCCTATATCAGAAGAATCTGAAGAGCTAGATCAGAAAACTTTTAGTGTGTGCAAAGAAAGAATGAGACCTGTCAAGGCAGCATTGAAACAGCTGGATCGACCAGAGAAGGGCCTTTCTGAAAGAGAACAGCTGGAACATACTAGACAGTGTCTTATCAAAATTGGGGATCATATTACTGAATGTCTAAAAGAGTACACAAATCCTGAACAAATTAAACAGTGGAGAAAAAATTTGTGGATTTTTGTCTCTAAGTTTACAGAATTTGATGCCAGAAAGCTGCACAAACTGTATAAACATGCAATCAAAAAACGTCAAGAGTCTCAGCAACACAATGATCAGAATATTAGCAGCAATGTGAATACACATGTAATTAGAAATCCAGATGTGGAAAGACTGAAGGAGAATACAAACCATGACGACAGTAGCAGGGACAGCTACTCCTCTGATAGACATCTGTCACAATACCACGATCATCATAAGGACAGGCATCAGGGAGATGCTTACAAAAAAAGTGACTCCAGGAAAAGGCCCTATTCAGCTTTCAGCAATGGAAAAGATCACAGAGACTGGGATCACTACAAACAAGACAGATACTACAGTGATAGTAAACACAGGAAGTTAGATGACTACAGGAGCAGAGACCACAGGTCAAGCCTGGAAGGGAGTCTAAAAGACAGCCGGGTTCATTCGGATCACCGTTCCCATTCAGACCACAGGATACATTCAGATCACCGTTCCTCGTCTGAGTACAGCCATCATAAATCTCCCAGAGATTATAGGTACCACTCAGACTGGCAACTGGACCACAGAGCGTCAGGTAGTGGCCCAAGGTCACCACTGGATCAGAGGTCTCCTTATGGTTCAAGATCTCCCCTAGGTCACAGATCTCCATTTGAACATTCATCAGATCACAAAAGTACACCTGAACATACATGGAGTAGCCGGAAAACATAA
>ENSTGUT00000001271_zebrafinch
ATGAATGGGCATAGTGATGAAGAAAGTGTAGGAAACAGTAGTGGAGAGTCAAGCCGATCAGATGATGATTCTGGGTCAGCATCAGCTTCTGGATCTGGTTCAAGCTCTGGAAGCAGTAGTGACGGAAGCAGCAGCCAGTCAGGCAGCAGTGACTCTGACTGTGAATCAGAGTCTGACACATCTAGAGAGAAGAAACAAATTCAGTCTAAACCACCAAAAGTTGACGGATCTGAGTTTTGGAAGTCTAGTCCAAGTATACTTGCTGTGCAAAGATCAGCAGTGCTCAAGAAGCAGCAACAACAAAAGGCAGCCTCATCAGACAGTGTTTCAGAAGAGGACTCTTCAAGTAGTGAAGATTCAGCAGATGACTCATCCAGTGAAACCAAGAAGAAAACACATAAAGATGAAGACTGGCAAATGTCAGGATCGGGGTCAATGTCGGGAACAGGTTCAGATTCTGAATCAGAGGAAGACAGGGAGAAAAGCAGCTGTGAAGAGAATGAATCTGACTATGAGCCAAAAAACAAGGTCAAAAGCCGGAAACCTCCAATCAGAATTAAGCCAAAAAGTGGGAAAAAGAAATTAGCAAAAGTGGAAAAGAGGGGAGAGGAGGATGATGATTATGATAAGAGGGGATCTCGTCGCCAGGCGACAGTCAACATTAGTTACAAAGAAGCTGAAGAAACCAAGACGGATTCTGATGATTTACTAGAAGTTTGTGGAGAAGATGTTCCCCAACCTGAAGAAGATGAATTTGAAACTATAGAGAAATTTATGGATAGTCGAGTTGGCCGTAAAGGAGCCACAGGTGCTGCAACCACAATATATGCAGTTGAGGCAGATGGTGACCCAAATGCTGGGTTTGAAAAATCAAAGGAGCCGGCAGAAGTACAGTATCTTATTAAATGGAAAGGTTGGTCACACATTCATAACACTTGGGAAACTGAAGAAACACTGAAGCAACAAAATGTTAAAGGAATGAAGAAACTGGACAATTACAAGAAAAAGGATCAGGAAACAAAACGATGGCTGAAAAATGCTTCTCCAGAAGATGTGGAATATTACAACTGCCAGCAGGAGCTTACAGATGATCTACATAAACAATACCAGATAGTGGAAAGAATAATTGCTCATTCAAATCAGAAATCAGCTGCTGGTTATCCAGACTACTATTGTAAGTGGCAAGGTCTGCCTTATTCTGAATGTAGTTGGGAAGATGGAGCTCTCATTGCCAAAAAGTTTCAGGCACGCATTGATGAGTACTTCAGCAGAAATCAATCCAAGACCACTCCCTTTAAAGATTGCAAGGTTCTGAAACAAAGGCCACGGTTTGTTGCACTAAAAAAACAACCATCTTACATTGGAGGACACGAAAGTTTAGAGTTAAGAGATTATCAGTTAAATGGGTTGAATTGGCTTGCTCACTCATGGTGCAAAGGGAATAGCTGTATTCTTGCAGATGAAATGGGTCTGGGTAAAACAATACAAACAATTTCTTTTCTGAACTATCTGTTTCACGAGCATCAGTTGTATGGGCCTTTCTTGTTGGTTGTGCCACTTTCTACCTTGACATCTTGGCAAAGAGAAATTCAAACCTGGGCTCCTCAGATGAATGCTGTAGTTTACTTAGGAGACATAACTAGTAGAAATATGATAAGAACTCACGAATGGATGCATCCACAGACCAAACGATTGAAATTTAACATACTCTTAACAACATACGAAATTTTGCTAAAGGATAAGTCATTCCTTGGTGGTCTGAATTGGGCATTCATAGGAGTTGATGAAGCTCATCGTTTAAAAAATGATGACTCTCTTCTGTACAAAACTTTAATAGACTTTAAGTCTAACCATCGTCTTCTTATTACTGGAACCCCTCTGCAAAACTCTCTCAAAGAGCTTTGGTCTTTACTCCACTTCATCATGCCAGAAAAGTTTTCTTCATGGGAAGATTTTGAAGAGGAGCATGGCAAAGGGAGAGAGTATGGTTATGCAAGTCTTCACAAAGAACTTGAACCATTTCTATTGAGAAGAGTTAAAAAAGATGTAGAAAAGTCTTTACCTGCTAAAGTTGAGCAAATTCTGAGGATGGAAATGAGTGCGTTGCAGAAGCAATACTATAAGTGGATTTTAACCAGGAATTATAAAGCCCTTAGCAAAGGTTCAAAAGGCAGTACTTCAGGCTTTTTGAACATCATGATGGAACTCAAGAAGTGTTGCAACCATTGCTACCTCATTAAACCACCAGATGATAATGAATTCTATAATAAACAGGAGGCCTTACAGCATTTAATACGTAGCAGCGGAAAACTAATCCTTCTTGACAAGCTACTGATTCGTCTGCGAGAACGTGGCAACAGAGTCCTGATTTTCTCACAGATGGTAAGGATGCTGGACATCCTTGCAGAATATCTGAAATATCGTCAGTTTCCATTTCAGAGACTTGATGGATCGATAAAAGGGGAATTGAGGAAACAAGCACTGGATCATTTTAATGCAGAAGGATCAGAGGACTTCTGCTTTTTACTGTCTACCAGAGCTGGAGGATTAGGTATCAACCTGGCATCTGCTGATACGGTGGTTATATTTGATTCTGACTGGAATCCACAGAATGATCTGCAAGCACAGGCTAGAGCACACAGAATTGGACAGAAGAAACAGGTTAATATTTATCGATTAGTCACAAAAGGATCGGTGGAAGAAGATATTCTTGAACGAGCCAAGAAAAAGATGGTGTTAGATCATTTAGTAATTCAGAGAATGGACACTACAGGGAAAACTGTGTTACATACAGGCTCTACTCCTTCAAGCTCAACACCTTTTAATAAGGAGGAGTTATCGGCAATTTTGAAGTTTGGTGCTGAGGAACTTTTTAAAGAACCTGAAGGGGAAGAACAGGAGCCTCAAGAAATGGATATAGATGAAATATTGAAGAGAGCTGAAACTCGGGAAAATGAGCCAGGTCCATTAACTGTAGGAGATGAGTTGCTTTCTCAGTTCAAGGTGGCCAACTTCTCCAATATGGATGAAGATGATATTGAACTGGAACCAGAAAGAAATTCAAGAAATTGGGAAGAAATCATTCCAGAGGTCCAGAGGCGAAGAATAGAAGAGGAGGAAAGACAAAAAGAACTTGAAGAAATATACATGCTTCCAAGAATGAGAAACTGTGCAAAACAGATTAGCTTCAATGGCAGTGAAGGGAGACGCAGTAGGAGTAGAAGATACTCTGGATCTGATAGTGACTCCATCTCAGAAAGAAAAAGGCCAAAAAAACGTGGAAGACCACGAACTATTCCTCGAGAAAATATTAAAGGATTTAGTGATGCAGAGATAAGGCGGTTTATCAAGAGTTACAAGAAATTTGGTGGCCCTCTTGAGAGGTTAGATGCTGTAGCTAGAGATGCTGAGCTAGTTGATAAATCAGAGACAGATCTCAGACGTTTGGGAGAGCTTGTGCATAATGGATGCATTAAAGCCTTAAAGGACAATTCATCTGGACAAGAAAGAGCAGGAGGTAGACTTGGGAAGGTTAAAGGCCCAACATTCCGAATCTCAGGAGTGCAAGTTAATGCAAAGTTAGTCATCTCTCATGAAGAAGAGTTGGCACCATTGCACAAATCCATTCCTTCAGATCCAGAAGAAAGAAAAAGATATGTCATCCCATGCCACACTAAGGCAGCTCATTTTGATATAGATTGGGGTAAGGAAGATGATTCCAATTTGTTGATAGGCATATATGAATATGGTTATGGCAGCTGGGAAATGATAAAAATGGATCCTGATCTCAGTTTGACACAGAAGATTTTGCCTGATGATCCAGATAAGAAACCCCAGGCAAAGCAGTTACAGACCCGTGCAGACTACCTCATTAAATTACTGAATAAAGACCTTGCAAGGAAGGAAGCACAAAGGCTCGCTGGAGCAGGCAACTCAAAGAGGAGGAAAACGAGAACTAAGAAGAATAAGGTGCTAAAGGCTGCAAAATTAAAAGAAGAAATAAAAAGTGATTCTTCACCACAACCCTCAGAAAAATCCGATGAAGATGATGATGAGAATAACAAGGATGAGATTGTTTCAGTGAAACATCTGCATAAAAAATTTAAAGCAGAAAAAGAAAATGAAGAAAAGCCTGAGCCAGATACTGGCATAAAGAAGGAAGCTGAAGAAAAAAGAGAGACAAAAGAAAAGGAAAATAAGAGGGATTTGAAAAGGGAGAAAAAAGAAAAGGAGGATAAGAAAGAATTAAAAGAAAAGAGAGAAAATAAAGTAAAAGAATCCACACAGAAAGAAAAAGAAGTAAAGGAAGAGAAGGTAAATGAAATCAAATCCGAAAATAAAGAAAAAACTAAAAAAATTCCATTGCTGGATACTCCAGTTCATATTACTGCATCTAGTGAACCAATTCCTATATCGGAAGAATCTGAAGAGCTAGATCAGAAAACTTTCAGTGTGTGCAAAGAAAGAATGAGACCTGTCAAGGCAGCATTGAAACAGCTTGATCGACCAGAGAAGGGCCTTTCTGAAAGAGAACAGCTGGAACATACTAGACAGTGTCTTATCAAAATTGGGGATCATATTACTGAATGTCTAAAGGAGTACACAAATCCTGAACAAATTAAACAGTGGAGAAAAAATTTGTGGATTTTTGTCTCTAAGTTTACAGAATTTGATGCCAGAAAGCTGCACAAACTGTATAAACACGCAATCAAAAAACGTCAAGAGTCTCAGCAACACAATGATCAGAATATTAGTGGTCATGTGAATACACATGTAATTAGAAATCCAGATGTGGAAAGACTGAAGGAGAATACAAACCATGATGACAGTAGCAGGGACAGCTATTCCTCTGATAGACATCTGTCACAATACCATGATCATCATAAGGACAGACATCAGGGAGATGCTTACAAGAAAAATGACTCCAGGAAAAGGCCCTATTCAGCCTTCAGCAATGGAAAAGATCACAGAGACTGGGATCACTACAAACAAGACAGATACTACAGTGATAGTAAACATAGGAAGTTAGATGACTACAGGAACAGAGACCACAGGTCAAGCCTGGAAGGGAGTATAAAAGACAGCCGTGTTCATTTGGATCACCGTTCCCATTCAGACCACAGGATACATTCAGATCACCGTTCCTCTTCCGAGTACAGCCATCATAAATCTCCCAGAGATTACAGGTACCACTCAGACTGGCAAATGGACCACAGAGCTTCAGGTAGTGGCCCAAGGTCACCACTGGATCAGAGGTCTCCTTATGGTTCAAGATCTCCCCTAGGTCACAGATCTCCATTTGAACATTCATCAGATCACAAAAGTACACCTGAACATACATGGAGTAGCCGGAAAACATAA
>ENSTGUT00000001387_common_whitethroat_W
ATGGATCTAAAGACAGCAGTGTTCAACGCAGCTCGTGATGGCAAGCTGCGTCTCCTTTCCAAGTTACTGGCAAGCAAAACCAGAGAAGAGGTGGCCCAACTGATGTCAGAAAAAACCAATGGTGCCACACCACTTNTGATNNNNNNNNNNTATGGNNNNNNNGACANGGTGGAATACTTGCTGGATTATTGCTCTGCTTCTATAGAGATTGGTGGTTCGGTTAATTTTGATGGTGAGATCATTGAGGGAGCTCCACCATTATGGGCAGCATCAGCTGCTGGACACTTGAAGGTGGTTCAGTGTCTGTTGGATTATGGTGCATCTGTCAACAACACAACTCTAACAAATTCAACTCTGCTTAGAGCAGCCTGTTTTGATGGTCGCTTGGAAATAGTAAAATACCTTGTGGAGCACAAAGCAGACTTGGAAGTATCAAACCATCATGAGCATACATGCCTGATGATCTCATGTTACAAAGGCCACAAAGAAATTGCTCAGTATTTACTTGAAAAAGGAGCTGATGTTAACAGAAAAAGTGTTAAAGGAAATACAGCACTACATGACTGTGCAGAATCTGGAAGTTTAGAGATCATGAAGATGCTTCTCAAGTATTGTGCTAAGATGGAGAAGGATGGCTTTGGAATGAGTCCTCTTCTGTCAGCCAGTGTGACAGGCCACACAAATATTGTGGACTTCCTGATCCAACATGAACAGACTAATAGGACAGAATGCATAAATGCTCTGGAACTTCTAGGAGCAACATTTGTGGACAAAAAGAGAGATCTACTTGGTGCTTTGAAATACTGGTAG
>ENSTGUT00000001387_common_whitethroat_Z
ATGGATCTAAAGACAGCAGTCTTCAACGCAGCTCGTGATGGCAAGCTGCGGCTCCTTTCCAAGCTGCTGGCGAGCAAAACAAGGGAAGAGGTGGCCCAACTGATGTCAGAAAAAACCAATGGTGCCACACCACTTNTGATGGCAGCCCGCTATGGNNNNNNNGACANGGTGGAATACTTGTTGGACCATTGCTCTGCCTCGATAGAGGTTGGTGGCTCAGTGAATTTTGATGGTGAGACTATTGAGGGGGCTCCGCCACTGTGGGCAGCATCAGCCGCTGGCCACCTCAAGGTTGTTCAGTGTCTCTTGGATCATGGTGCATCTGTCAACAACACAACGCTGACAAATTCGACGCCGCTTAGAGCAGCCTGCTTTGATGGTCACCTGGAAATAGTCAAATACCTTGTGGAGCACAAAGCAGACCTGGAAGTATCAAACCGTCACGGGCATACGTGCTTGATGATCTCATGTTACAAAGGCCACAAAGAGATTGCTCAGTATTTACTTGAAAAAGGAGCTGATGTGAACAGAAAAAGTGTCAAAGGAAATACAGCACTGCATGACTGTGCAGAATCTGGAAGTTTGGAGATCATGAAGATGCTTCTCAAGTATTGTGCTAAAATGGAAAAGGATGGTTATGGAATGACTCCCCTTCTGTCAGCCAGTGTGACTGGCCACACAAATATTGTGGACTTTCTGACCCAGCATGTACAGACTAGTAAGGCTGAGCGCATAAATGCCCTGGAACTTCTAGGAGCAACTTTTGTGGACAAAAAGAGAGATCTGCTTGGTGCTTTGAAATACTGGAAAAGAGCTATGGAAATGAGATACAGTGATAGGACTAATATCCTCAGCAAACCTGTGCCACAAACGCTAATTATGGCTTATGATTATGCGAAAGAGGTAAACAGCTCAGAAGAGCTAGAAAATCTTATTGCAGACCCAGATGAAATGAGAATGCAAGCATTATTAATTAGAGAACGTATTCTTGGCCCTTCTCACCCAGACACATCCTACTATATTAGATACAGAGGTGCTGTGTATGCTGACTCTGGAAACTTCAAGCGTTGCATCAATTTATGGAAGTATGCTTTGGATATGCAGCAGAGCAATCTTGATCCTCTGAGTCCTATGACAGCCAGCAGCTTGCTATCATTTGCTGAACTTTTCTCCTTCATGCTTCAGGATAGGGCAAAAGGCCTGCTAGGCACTACTGTCACTTTCGATGATCTAATGGGTATACTGTGCAAAAGCGTTCTTGAAATAGAACGGGCCATGAAACAAACCCAGTGTCTTCCTGATCCGATACAGCTGAACAAAGCCCTTTCCATCATTTTGCATTTAATTTGCTTGTTGGAGAAAGTACCTTGCAGCTCAGAACAGGAACATTTTAAGAAACAAACTATTTACAAGTTTCTTAAGCTTCAGCCTAGAGGAAAGAATAACTTCAGTCCACTTCACCTTGCTGTTGACAATAATACTACGTGTGTCGGTCGCTACCCAGTTTGTAAATTCCCCTCTCTACAAGTTACTGCTATCCTGGTGGAATGTGGTGCTGACGTAAATGTCAGAGACTCAGATAACAACAGTCCATTACACATTGCTGCACTGAACAACCATCCAGACATCATGAATCTTCTTATCAAGTCAGGTTCACATTTTGATGCCACGAACTCATGTAAACAAACAGCTAGTGATTTGCTGGATGAGAAGGAAATAGCAAANAATTTNNNNNNNCCCATAAATCATACTACTTTGCAGTGTCTTGCTGCTCGTGTAATAGTGAGTCATAACATATCCTACGCAGGACATATCCCTGAAAAACTAGAGAACTTCGTTTTGCTCCATAGATGA
>ENSTGUT00000001387_zebrafinch
ATGGATCTAAAGACAGCAGTCTTCAACGCAGCTCGTGATGGCAAGCTGCGGCTCCTTTCCAAACTACTGGCTAGCAAAACAAGGGAAGAGGTGGCCCAACTGGTGTCAGAAAAAACAAATGGTGCCACACCACTTCTGATGGCAGCTCGCTATGGTCACCTCGACATGGTGGAATACTTGTTGGACCATTGCTCTGCCTCTATAGAGGTTGGTGGCTCGGTGAATTTTGACGGTGAGACCATCGAGGGAGCTCCGCCGTTGTGGGCAGCATCGGCTGCTGGCCACTTGAAGGTTGTTCAGTGTCTGTTGGATCATGGTGCGTCTGTTAACAACACAACGCTGACAAATTCAACGCCTCTTAGAGCTGCCTGTTTTGATGGTCACCTGGAAATAGTAAAATACCTTGTGGAGCACAAAGCAGACCTGGAAGTATCAAACCGTCATGGACATACGTGCTTGATGATCTCATGTTATAAAGGCCACAAAGAAATAGCTCAGTATTTACTTGAAAAAGGAGCTGATGTGAACAGAAAAAGTGTTAAAGGAAATACAGCACTACATGACTGTGCAGAGTCTGGAAGTTTGGAGATAATGAAGATGCTTCTCAAATATTGTGCTAAAATGGAAAAGGATGGTTATGGAATGACTCCCCTTCTGTCAGCCAGTGTGACAGGCCACACAAATATAGTGGACTTTCTGACCCAGCATGTACAGACTAGTAAGGCTGAGCGAATAAATGCCCTGGAACTTCTAGGAGCAACATTTGTGGACAAAAAGAGAGATCTGCTTGGTGCTTTGAAATACTGGAAAAGAGCTATGGAAATGAGATACAGTGATAGGACTAATATCCTTAGCAAACCTGTGCCACAAACACTAATTATGGCTTATGATTATGCTAAAGAGGTAAACAGCTCGGAAGAGCTAGAAAATCTTATTGCAGACCCAGATGAAATGAGAATGCAAGCATTATTGATTAGAGAACGTATTCTTGGCCCTTCACACCCAGACACATCCTACTATATTAGATACAGAGGTGCTGTGTATGCAGACTCTGGAAACTTCAAGCGTTGCATCAATTTATGGAAGTATGCGTTGGACATGCAGCAGAGCAATCTTGATCCACTAAGCCCTATGACAGCCAGCAGTTTGCTATCATTTGCTGAACTATTTTCCTTCATGCTTCAGGATAGGGCAAAGGGCCTGCTAGGCACTACTGTCACTTTTGATGATCTAATGGGTATACTGTGCAAAAGCGTTCTTGAAATAGAACGGGCCATGAAACAAACCCAGTGTCTTCCTGATCCAATACAGCTAAACAAAGCTCTTTCCATAATTTTGCATTTAATTTGCTTGTTGGAGAAAGTACCTTGCAGCTCAGAACAGGAACATTTTAAGAAACAAACTATTTATAAGTTTCTTAAGCTTCAGCCTAGAGGAAAGAATAACTTCAGTCCACTTCACCTTGCTGTTGACAATAATACTACATGTGTCGGTCGCTACCCAGTTTGTAAATTCCCCTCTCTACAAGTTACTGCTATCCTGGTGGAATGTGGTGCTGATGTCAATGTCAGAGACTCTGATAACAACAGTCCCTTACACATTGCTGCACTGAACAACCATCCAGACATCATGAATCTTCTTATCAAGTCAGGTTCACATTTTGATGCCACAAACTCATGTAAACAAACAGCTAGTGATTTGCTGGATGAGAAAGAAATAGCAAAGAATTTAATCCAGCCTATAAATCATACTACTTTGCAGTGTCTTGCTGCTCGTGTAATAGTGAATCATAACATATCCTATGCAGGGCATATCCCTGAAAAACTAGAGAAGTTTGTTTTGCTCCATAGATGA
>ENSTGUT00000001400_common_whitethroat_W
AGCCCGTGCCTTCAGTGCAACAACTGCGCCTACTACGGGGCTGCTGCGGCAGCCGCGGGGGATAACCTGCCCCTGCTGCTCCGCGCCTCCTCGCCGCTTTCGGGCGCCTTTCGGACGCACTCCTCGCCGCTGTCTTCCGCCGCCTCCTCTCGGCACGGCAGCCAGCTGAACGTCAGCGAGTTCACCCCGTCCAGCCATGCTGGCGCGTCCAGACAGCCTCACCAATATTCCCAGTACCAGCAGTGCCATAGCCTACAGCAGCAGCAGGCAGCCAGTCCCAGCAGCAGTGTCAGCAGCAGCAGCACTCACCATCATCATCACCATCACCATCACCACCACCATCACCANCAGCAGCAGCGCCGGGAGAGCAACCCCTTCACCGAAATAGCCATGAGCAGCTGCAGGTACAACGGCGGCGTCATGCGGCCGCTCAGCAACCTGAGCTCGTCCCGCAGGAACCTGCACGACCTGGACTCCGAGTCGCAGCCGCTGCAGGCGCCGCTCGCCAGCCCNNCCGCCGCCGGCTCTGCCCCCGCCGCCGGCAGCCCCGCCGCCCCGGAGATCGTGGTCTCTAAGCCCGAACACAACAACTCCAACAACCTGGCCCTGTACAGCTCCGCTGGCCCCGGCCCTGGCACGGGCAGCAGCAACAACGGCGGGGGCAAGTCCAGCAAGAAGAAGAACCAGAACATCGGCTACAAGCTGGGNCACCGNNNNNNNNNNTTCGAGAAGCGCAAGCGNNNNAGCGACTACGCGCTNATCTTCGGCATGTTCGGCATNNNNNNNATGGTCANCGAGACNNNNCTCTCCTGGGGNNNCTANACCAAGGAGTCTCTGTATTCCCTCGCTCTGAAATGCCTTATTAGCCTCTCTACGATTATCCTGCTCGGGCTCATCATCGTGTACCACGCAAGAGAAATCCAGTTATTCATGGTGGACAGTGGAGCAGATGACTGGAGAATAGCCATGACTTATGAGGGCATTTTCTTTATCTGCTTGGAAATACTTGTATGTGCTATACATCCCATACCTGGGAACTATACATTCACATGGACAGCCCGGCTTGCCTTTTCTTATGCTCCATCCACAACAACAGCTGATGTGGATATTATTTTATCTATACCAGTGTTCTTAAGGCTGTATCTTATTGCCAGAGGTATGCTTTTGCATAGCAAACTTTTCACTGATGCATTATCTAGAAGCACTGGAGCGTTAAATAAGATAAACTTCAATACCCATTTTGTTATGAAGACTTGA
>ENSTGUT00000001400_common_whitethroat_Z
AGCCCGTGCCTTCAGTGCAACAACTGCGCCTACTACGGGGCTGCTGCGGCAGCCGCGGGGGATAACCTGCCCCTGCTGCTCCGCGCCTCCTCGCCGCTTTCGGGCGCCTTTCGGACGCACTCCTCGCCGCTGTCTTCCGCCGCCTCCTCTCGGCACGGCAGCCAGCTGAACGTCAGCGAGTTCACCCCGTCCAGCCATGCTGGCGCGTCCAGACAGCCTCACCAATATTCCCAGTACCAGCAGTGCCATAGCCTACAGCAGCAGCAGGCAGCCAGTCCCAGCAGCAGTGTCAGCAGCAGCAGCACTCACCATCATCATCACCATCACCATCACCACCACCATCACCANCAGCAGCAGCGCCGGGAGAGCAACCCCTTCACCGAAATAGCCATGAGCAGCTGCAGGTACAACGGCGGCGTCATGCGGCCGCTCAGCAACCTGAGCTCGTCCCGCAGGAACCTGCACGACCTGGACTCCGAGTCGCAGCCGCTGCAGGCGCCGCTCGCCAGCCCCACCGCCGCCGCCGCCGCCGGCTCTGCCCCCGCCGCCGGCAGCCCCGCCGCCCCGGAGATCGTGGTCTCTAAGCCCGAACACAACAACTCCAACAACCTGGCCCTGTACAGCTCCGCTGGCCCCGGCCCTGGCACGGGCAGCAGCAACAACGGCGGGGGCAAGTCCAGCAAGAAGAAGAACCAGAACATCGGCTACAAGCTGGGNCACCGNNNNNNNNNNTTCGAGAAGCGCAAGCGNNNNAGCGACTACGCGCTNATCTTCGGCATGTTCGGCATNNNNNNNATGGTCANCGAGACNNNNCTCTCCTGGGGNNNCTANACCAAGGAGTCTCTGTATTCCCTCGCTCTGAAATGCCTTATTAGCCTCTCTACGATTATCCTGCTCGGGCTCATCATCGTGTACCACGCAAGAGAAATCCAGTTGTTCATGGTGGACAATGGAGCAGATGACTGGAGAATAGCCATGACTTATGAGCGTATTTTCTTTATCTGCTTGGAAATACTGGTGTGTGCTATACATCCCATACCTGGGAATTACACATTCACATGGACAGCCCGGCTCGCCTTTTCTTACGCTCCATCCACAACAACAGCTGATGTGGATATTATTTTATCTATACCAATGTTCTTAAGACTATATCTTATTGCCAGAGTTATGCTTTTGCATAGCAAACTTTTCACTGATGCCTCATCTAGAAGCATTGGAGCATTAAATAAGATAAACTTCAATACCCGTTTTGTTATGAAGACTCTAATGACAATATGTCCAGGAACTGTACTGTTGGTTTTTAGTATCTCATTATGGATAATTGCTGCATGGACTGTCCGAGCTTGTGAAAGATACCATGACCAACAGGATGTTACTAGCAACTTCCTTGGAGCAATGTGGTTGATTTCAATAACTTTTCTATCCATTGGATATGGGGATATGGTACCAAATACATACTGTGGAAAAGGGGTCTGTTTACTTACTGGAATCATGGGTGCTGGGTGCACTGCACTGGTGGTAGCTGTGGTGGCAAGGAAGTTAGAACTTACCAAAGCTGAAAAACATGTGCATAATTTCATGATGGACACCCAGCTAACTAAAAGAGTGAAAAATGCAGCGGCCAATGTACTCAGGGAAACATGGTTAATTTATAAAAACACAAAGCTGGTTAAAAAGATAGACCATGCAAAAGTAAGAAAGCATCAACGCAAATTCTTGCAAGCTATTCATCAATTAAGAAGTGTAAAAATGGAACAAAGGAAACTGAATGATCAAGCCAACACTTTGGTGGACCTGGCAAAGACTCAAAACATCATGTATGACATGATTTCTGACTTAAATGAAAGAAGTGAAGATTTTGAGAAGAGAATTGTTACTCTGGAAACTAAACTGGAAACTTTAATTGGTAGCATTCAAGCTCTTCCTGGACTGATTAGCCAGACAATCAGCCAGCAACAGAGGGAATTCCTCGAGGCTCAGATACAAAATTACGATAAGCATGTTGCCTACAGTGCTGAACGATCACGATCTTTGTCAAGAAGAAGGAGATCATCCTCCACAGCACCACCAACTTCATCAGAGAGTAGCTAG
>ENSTGUT00000001400_zebrafinch
AGCCCGTGCCTCCAGTGCAACAACTGCGCCTACTACGGGGCTGCTGCGGCTGCCGCGGGGGATAACCTGCCCCTGCTGCTCCGCGCCTCCTCGCCGCTTTCGGGCGCCTTTCGGACGCACTCCTCGCCGCTGTCTTCCGCCGCCTCCTCCCGGCACGGCAGCCAGCTGAACGTCAGCGAGTTCACCCCGTCCAGCCATGCTGGCGCGTCCAGACAGCCTCACCAATATTCCCAGTACCACCAGTGCCATAGCCTGCAGCAGCAGCAGGCAGCCAGCCCCAGCAGCAGTGTCAGCAGCAGCAGCACTCACCATCATCATCACCATCACCATCACCACCACCATCACCAGCAGCAGCAGCGCCGAGAGAGCAATCCCTTCACCGAAATAGCCATGAGCAGCTGCAGGTACAACGGCGGCGTCATGCGGCCGCTCAGCAACCTGAGCTCGTCCCGCAGGAACCTGCACGATCTGGACTCCGAGTCGCAGCCGCTGCAGGCGCCGCTCGCCAGCCCCGCCGCCGCCGGCTCTGCCCCCGCCGCCGGCAGCCCCGCCGCCCCGGAGATCGTGGTCTCCAAGCCCGAACACAACAACTCCAACAACCTGGCGCTGTACAGTTCCGCCGGCCCCGGCCCCGGCACGGGAAGCTCCAACAACGGCGGGGGCAAGTCCAGCAAGAAGAAGAACCAGAACATCGGCTACAAGCTGGGACACCGACGGGCTCTCTTCGAGAAGCGCAAGCGCCTCAGCGACTACACGCTCATCTTCGGCATGTTCGGCATTGTCGTCATGGTCATCGAGACCGAACTCTCCTGGGGCGCCTACACCAAGGAGTCTCTGTATTCCCTCGCTCTGAAATGCCTTATTAGCCTCTCCACGATTATCCTGCTCGGGCTCATCATCGTGTACCACGCAAGAGAAATCCAGTTGTTCATGGTGGACAATGGAGCAGATGACTGGAGAATAGCCATGACTTATGAGCGTATTTTCTTTATCTGCTTGGAAATACTGGTGTGTGCTATACATCCCATACCTGGGAATTACACATTCACTTGGACAGCCCGGCTCGCCTTTTCTTATGCTCCATCCACAACAACAGCTGATGTGGATATTATTTTATCTATACCAATGTTCTTAAGACTTTATCTTATTGCCAGAGTTATGCTTTTGCATAGCAAACTTTTCACTGATGCCTCATCTAGAAGCATTGGAGCATTAAATAAGATAAACTTCAATACCCGTTTTGTTATGAAGACTCTAATGACAATATGTCCAGGAACTGTACTGTTGGTTTTTAGTATCTCATTATGGATAATTGCTGCATGGACTGTCCGAGCTTGTGAAAGATACCATGATCAACAGGATGTTACTAGCAATTTCCTTGGAGCAATGTGGTTGATTTCAATAACTTTTCTATCCATTGGATATGGGGATATGGTACCAAATACATACTGTGGAAAAGGGGTCTGTTTACTTACTGGAATCATGGGTGCTGGGTGCACTGCACTGGTGGTAGCTGTGGTGGCAAGGAAGTTAGAACTTACCAAAGCTGAGAAACATGTGCATAATTTCATGATGGACACCCAGCTAACTAAAAGAGTGAAAAATGCAGCGGCCAATGTACTCAGGGAAACATGGTTAATTTATAAAAACACAAAGCTGGTTAAAAAAATAGACCATGCAAAAGTAAGGAAACATCAACGCAAATTCTTGCAAGCTATTCATCAATTAAGAAGTGTAAAAATGGAACAAAGGAAACTGAATGATCAAGCCAACACTTTGGTGGACCTGGCAAAGACTCAAAACATCATGTATGACATGATTTCTGACTTAAATGAAAGAAGTGAAGATTTTGAGAAGAGAATTGTTACTCTGGAAACTAAACTGGAAACTTTAATTGGTAGCATTCAAGCTCTTCCTGGACTGATTAGCCAGACAATCAGCCAGCAACAGAGGGAATTCCTCGAGGCTCAGATACAAAATTACGATAAGCGTGTTGCCTACAGTGCTGAACGATCACGATCTTTGTCAAGAAGAAGGAGATCATCCTCCACAGCACCACCAACTTCATCAGAGAGTAGCTAG
>ENSTGUT00000001640_common_whitethroat_W
ATGAAGATGGAGACAGTGGGAAAAGCAGAACTTGTTGATTCAGAAGTTCCACCAAAGACTTCTGAAAAGCAAGAAACTGCTCCTGATGAAGACAGGCCTATAGAACTCGAGACACAACCTCAGAACGACAGTATGCCCACTGCAGCAGACTCAGCAGTGCTTTCTTCAATGCCTTGCTTACTGATGGAACTGAGGCGAGACTCTTCAGAGTCTCAGTTGGCATCTACAGAGAGCGATAGGCCAATGGGTGGTCGAGTTTATGAGAGTGACTCTTCTAATCACTGCATGCTTTCCCCTTCCTCCAGCGGGCATTTGGCTGACTCAGACACATTGTCTTCTGCAGAAGAGAATGAGCCCTGTCAAGCTGAAGCTGCTCTAGAGGGAGACCCTTCTGCGGTGTCTGGAGCTGCAGTTGGGAGGAAATCCAGGAGATCCAGGTCTGAAAGTGAAACTTCAACAATGGCTGCCAAGAAAAACCGACAGTCTAGTGATAAGCAGAATGGTCGAGCTACCAAGGTAAAAGGTCATCGAAGTCAAAAGCACAAAGAAAGAATCCGGCTCTTGAGACAGAAGCGGGAGGCAGCTGCTCGCAAGAAGTACAACCTGCTGCAGGACAGCAGTACCAGTGACAGTGACCTGACGTGTGACTCAAGCACGAGCTCATCAGATGATGATGAAGAGGTTTCAGGGAGCAGCAAGACAATCACTGCAGAGATACCAGATGGACCTCCCGTTATAGTTCACTATGATATATCAGACACAAATTCAGACCCAGAAGTGGTAAATGTGGACAATCTGTTGGCAGCTGCAGTAGTTCAAGAGCACAATAATTCTTTAGGAAATCAAGACTCAGGATCTACCTGGAGAACCAGAAGGCTGCTAGATGAACTGAGTGCTGATACAGGTCATCTGGATCCAGACTTCCTTGCAAGTGACAAAATATCTTTAAGTAATGCCCAGATCAATGAAGAAATTAATATCGCCTCTTCTGATAGTGAAGTAGAGATTGTTGGAGTTCAGGAACATGCCAGGTGTGTGCATCCCAGGGGAGGGGTGATCCAGAGCGTGTCCTCCTGGAAGCGCAGCTCACCGTTCGGGAGCACCCAGCCTGTGCAGCCATGGACAGCAGTGACTCCCCAGCAGAACTGGTCTTCNCCCCCAGAAGTAGTAGACCTCACTTTGGATGAGGACACCAGGCGCAAATACCTCCTGTAA
>ENSTGUT00000001640_common_whitethroat_Z
ATGAAGATGGAGGCAGTAGGAAAGGCAGAAGAGCTTGTTGATTCAGAAATTCCACCAAAGACTTCTGAAAAGCGAGAGACTGCTCCTGATGAAGACAGGCCTATAGAACTCGAGACACAACCTCAGAACGACAGTATGCCCACTGCAGCAGACTCTGCAGTGCTCTCTTCCATGCCTTGCTTGCTGATGGAACTGAGGCGGGACTCCTCGGAGTCTCAGCTGGCATCTACAGAGAGCGACAAGCCAGCGGGTGGCCGAGTTTATGAGAGTGACTCTTCTAACCACTGCATGCTTTCCCCTTCCTCCAGCGGGCATTTGGCTGACTCAGACACGTTGTCTTCCGCAGAGGAGAATGAGCCCTGCCAGTCTGAAGCTGCTGCAGAGGGAGACCCTTCTGTGGTGTCTGGGGCTGTGGTCGGGAGGAAATCCAGGAGATCCAGGTCTGAAAGTGAGACTTCAACAATGGCTGCCAAGAAAAACCGACAGTCTAGCGATAAGCAGAATGGCCGAGTTACCAAGGTAAAGGGTCACCGGAGCCAAAAGCACAAAGAGAGGATCCGGCTCCTGAGGCAGAAGCGGGAGGCGGCTGCTCGCAAGAAGTACAACCTGCTGCAGGACAGCAGTACCAGCGATAGTGACCTGACCTGTGACTCCAGCACGAGCTCATCAGACGACGACGAAGAGGTTTCAGGGAGCAGCAAGACAATCACTGCAGAGATACCAGATGGACCCCCTGTTGTGGCTCACTATGATATATCAGACACAAACTCAGACCCAGAAGTGGTAAATGTGGACAATCTATTGGCGGCTGCAGTAGTTCAAGAGCACAGTAATTCCTTAGGAAGTCAAGACTCAGGATCTGCCTGGAGAACCAGAGAGATGCTGAATGAAATGAGTGCTGATACAGGTCATTTGGATCCAGGCTTCCTTGCAGGTGACAAAACCTCTGGTGGCAGTGCCCAGGCTAATGAAGAAATTAACATTGCCTCTTCTGACAGCGAAGTAGAGATTGTTGGAGTTCAGGAACATGCCAGGTGTGTGCATCCCAGGGGAGGGGTGATCCAGAGCGTGTCCTCCTGGAAGCGCAGCTCACCGTTCGGGAGCACCCAGCCTGTGCAGCCATGGACAGCAGTGGCTCCCCAGCAGAACTGGTCCTCNCCCCCAGAAGTGGTGGACCTCACTCTGGACGAGGACACCAGGCGCAAATACCTCCTGTAA
>ENSTGUT00000001640_zebrafinch
ATGAAGATGGAGGCAGTAGGAAAAGCAGAAGAACTTGTTGATTCAGAAACTCCACTAAAGACTTCTGAAAAGCAAGAGACTGCTCCTGATGAAGACAGGCCTATAGAACTTGAGACACAATCTCAGAAGGACAGCGTGTCCAGTGCAGCAGACTCTGCGGTGCTCTCTTCTATGCCTTGCTTGCTGATGGAACTGAGGCGGGACTCCTTGGAGTCTCAGCTGGCGTCTACAGAGAGCGACAAGCCAGTAGGTGGCCGAATTTATGAGAGTGACTCTTCTAACCACTGCATGCTTTCCCCTTCCTCCAGTGGGCATTTAGCCGACTCAGACACGCTGTCCTCCGCAGAGGAGAACGAGCCCTGCCAAGCTGAAGCCGCTGCGGAGGGAGACCCTTCTGCAGTGTCTGGGGCTGCGGCTGGGAGGAAATCCAGGAGATCCAGGTCTGAAAGTGAGACTTCAACAATGGCTGCCAAGAAAAACCGACAGTCTAGCGATAAGCAGAATGGCCGAGTTACCAAGGTGAAAGGTCACCGGAGCCAAAAGCACAAAGAGAGGATCCGGCTCCTGAGGCAGAAGCGGGAGGCGGCTGCTCGCAAGAAGTACAACCTGCTGCAGGACAGCAGTACCAGTGACAGTGACCTGACCTGTGACTCCAGCACGAGCTCATCAGACGACGACGAAGAGGTTTCAGGGAGCAGCAAGACAATCACTGCAGAAATACCAGATGGACCCCCTGTTGTGGCTCACTATGATATATCAGACACAAACTCAGACCCAGAAGTGGTAAATGTGGACAATCTGTTGGCAGCTGCAGTTGTTCAAGAGCACAATAATTCTTTAGGAAATCAAGACTCAGGGTCTGCCTGGAGAACCAGAGGGCTGCTGAATGAAATGAGTGCTGATACAGGTCATTTGGATCCAGGCTTCCTTGCAGGTGACAAAACCTCTTGTGGCAATGCTCAGGCCAATGAAGAAATTAACATTGCCTCTTCTGATAGCGAAGTAGAGATTGTTGGAGTTCAGGAACATGCCAGGTGTGTGCATCCTAGGGGAGGGGTGATCCAGAGCGTGTCCTCCTGGAAGCGCGGCTCGCCGTTTGGGAGCGCCCAGCCCGCGCAGCCGTGGACAGCAGTGGCTCCCCAGCAGAACTGGTCCTCACCCCCAGAAGTGGTGGACCTCACTCTGGACGAGGACACCAGGCGCAAATACCTCCTGTAA
>ENSTGUT00000001647_common_whitethroat_W
ATGCTCTCCGCCCGCCTGGCTGCCTCCCTCGCCTGCTCCCTGCCGCGGCAGGCCGGCCTGGTTTCCCGAAACACCCTCAGTGCAGCGTTTGTTGCTACAAGAAACCTCCATGCCTCNNNNNNNNGCTTTCAGAAAACTGGTACTGCCGAGGTATCCTCTATCCTCGAGGAGCGCATCCTGGGAGCTGACACCTCAGCTGAGCTGGAGGAGACAGGCCGTGTGCTCTCCATTGGTGATGGTATTGCTCGCGTGTACGGCCTCAGAAATGTCCAGGCAGAGGAAATGGTTGAGTTCTCTTCTGGGCTGAAGGGTATGTCCTTGAATTTGGAGCCCGACAACGTTGGTGTTGTNNNNTTTGGTAATGACAGACTGATCAAGGAGGGGGATGTTGTGAAGAGGACTGGTGCCATTGTGGATGTTCCAGTTGGGGAAGAGCTGCTGGGCCGTGTTGTAGATGCCCTGGGTAATCCAATTGATGGGAAGGGTTCTATTGCATCTAAGACACGTAGGAGAGTTGGCTTAAAGGCCCCTGGGATCATTCCCAGAATCTCTGTGCGTGAACCTATGCAGACTGGAATTAAGGCTGTAGACAGCTTGGTGCCAATTGGTCGTGGCCAGCGTGAACTGATAATTGGCGACAGGCAGACTGGGAAAACTTCAATTGCAATTGACACAATAATCAATCAGAAACGTTTTAATGATGGGACAGATGAGAAGAAGAAGCTATATTGTATCTATGTTGCAATTGGCCAGAAGAGATCTACTGTNGCTCAGCTGGTGAAGAGGCTCACTGATGCAGATGCCATGAAGTATACTATTGTGGTGTCTGCCACAGCATCNGATGCAGCACCCCTTCAGTATCTGGCTCCCTATTCAGGCTGCTCCATGGGTGAATACTTCAGAGACAATGGAAAACATGCGTTAATCATCTATGATGACTTGTCCAAGCAGGCTGTTGCCTATCGTCAGATGTCTCTGCTGCTGCGTCGTCCACCTGGCCGTGAAGCCTACCCAGGTGATGTGTTCTATCTGCACTCTCGCCTGCTGGAGAGAGCAGCCAAAATGAATGATTCCTTTGGAGGCGGCTCTCTGACCGCCTTGCCTGTCATTGAAACTCAGGCTGGTGANGTGTCTGCTTACATTCCAACCAATGTCATCTCCATCACTGATGGACAGATTTTCTTGGAAACTGAGTTGTTCTACAAAGGTATCCGTCCAGCCATCAATGTTGGTCTGTCTGTGTCCCGTGTAGGTTCTGCTGCNCAGACCAGGGCTATGAAGCAGGTGGCCGGTACCATGAAGCTGGAGTTGGCTCAGTATCGGGAGGTNNNNGCCTTTGCCCAGTTTGGCTCTGATCTGGATGCTGCTACACAACAGCTGCTGAACCGCGGNGTGCGCCTGACAGAGCTGCTCAAACAGGGGCAGTANGTTCCCATGGCTATTGAAGAACAGGTTGCAGTCATCTATGCTGGTGTAAGAGGTCACTTGGATAAGCTAGAGCCCAGCAAAATTACTAAATTTGAGAGTGCTTTCCTAGCTCATGTACTGAGCCAGCACCAGGCCCTCCTCTCCACAATCAGGACNGAAGGGAAGATCTCTGACCAGACAGAAGCTAAGTTGAAGGAAATAGTCACAAGTTTCCTGGCTACTTTTGAGGCATAA
>ENSTGUT00000001647_common_whitethroat_Z
AGCGCGCGGGCGGCAGTCCTCAGCGTCCGCAAGCCTCAGCCTCCCCCGGGACTCGCCGCCGCGATGCTCTCCGCCCGCGTGGCTGCCGCCCTCGCCCGCTCCCTGCCGCGGCAGGCCGGCCTGGTTTCCCGAAACACCCTCAGTGCAGCATTTGTTGCTACCAGAAACCTCCATGCCTCNNNNNNNNGCTTTCAGAAGACAGGTACTGCCGAGGTATCCTCTATCCTCGAGGAGCGCATCCTGGGAGCTGACACCTCAGCTGAGCTGGAGGAGACAGGCCGTGTGCTCTCCATTGGTGATGGTATTGCTCGCGTGTACGGCCTCAGAAATGTCCAGGCAGAGGAAATGGTTGAGTTCTCTTCTGGGCTGAAGGGCATGTCTTTGAATTTGGAGCCCGACAATGTTGGTGTTGTNNNNTTTGGTAACGACAGACTGATCAAAGAGGGGGATGTTGTGAAGCGGACTGGTGCCATTGTGGATGTTCCAGTGGGGGAGGAGCTGCTGGGCCGTGTTGTGGATGCACTGGGCAACCCAATTGATGGGAAGGGTGCTATTGCATCTAAGACACGTAGGAGAGTTGGGTTGAAAGCCCCTGGGATCATTCCCAGGATCTCTGTGCGTGAGCCCATGCAGACTGGGATTAAGGCTGTGGACAGCTTGGTGCCGATTGGTCGTGGTCAGCGTGAGCTGATCATTGGTGACAGGCAGACTGGGAAAACTTCAATTGCAATTGACACGATAATCAACCAGAAACGATTCAATGATGGCACAGATGAGAAGAAGAAGCTGTACTGTATCTATGTTGCAATTGGCCAGAAGAGATCCACTGTCGCTCAGCTGGTGAAGAGGCTAACTGATGCAGATGCCATGAAGTACACTATTGTGGTGTCTGCCACAGCATCNGATGCAGCACCCCTGCAGTATCTGGCTCCCTATTCAGGCTGCTCCATGGGGGAGTACTTCAGAGACAATGGGAAACACGCACTAATCATCTATGATGACTTGTCCAAACAGGCTGTTGCGTACCGTCAGATGTCTCTGCTGCTGCGCCGCCCCCCTGGCCGTGAGGCCTACCCGGGTGATGTATTCTACCTGCACTCTCGGCTGCTGGAGAGAGCAGCCAAAATGAACGACTCCTTCGGGGGTGGCTCTCTGACCGCCTTGCCTGTCATTGAGACTCAGGCTGGGGACGTGTCTGCTTACATTCCAACCAATGTCATCTCCATCACCGATGGACAGATTTTCTTGGAAACTGAGTTGTTCTACAAAGGTATCCGTCCAGCCATCAACGTTGGTCTGTCTGTGTCCCGTGTGGGTTCTGCTGCNCAGACCAGGGCTATGAAGCAGGTGGCCGGTACCATGAAGCTGGAGCTGGCTCAGTACCGGGAGGTNNNNGCCTTCGCCCAATTTGGCTCTGACCTGGATGCTGCCACGCAGCAGCTTCTGAACCGCGGCGTGCGCCTGACAGAGCTGCTCAAGCAGGGGCAGTANGTTCCCATGGCTATTGAGGAGCAGGTGGCAGTCATCTATGCTGGTGTGAGAGGTCACTTGGACAAGCTGGAGCCCAGCAAGATCACAAAATTTGAGAGTGCTTTCCTAGCTCATGTACTGAGCCAGCACCAGGCACTCCTCTCCACAATCAGGACNGAAGGGAAGATCTCTGACCAGACAGAAGCAAAGTTGAAGGAAATAGTCACAAATTTCCTGGCTACTTTCGAGGCATAA
>ENSTGUT00000001647_zebrafinch
ATGCTCTCCGCCCGCGTGGCCGCCACCCTCGCCCGCTCCCTGCCGCGGCAGGCCGGCCTGGTTTCCAGGAGCACCCTCCCTGCAGCATTTGTTGCTACAAGAAACCTCCATGCCTCAAAACCACGCTTTCAGAAAACTGGTACTGCCGAGGTGTCTTCTATTCTTGAGGAGCGCATCCTGGGAGCTGACACCTCGGCTGAGCTGGAGGAGACAGGCCGCGTGCTCTCGATCGGTGATGGTATTGCTCGCGTGTACGGCCTGAGAAATGTCCAGGCAGAAGAGATGGTTGAGTTCTCTTCTGGGCTTAAGGGTATGTCCCTGAATTTGGAGCCTGACAACGTTGGTGTTGTTGTGTTTGGTAACGACAGACTGATCAAAGAGGGTGATGTTGTGAAGCGGACTGGTGCCATTGTGGATGTTCCAGTGGGGGAGGAGCTGCTGGGCCGTGTTGTGGATGCCCTGGGCAATCCAATTGATGGGAAGGGTGCTATTGCATCTAAGACACGTAGGAGAGTTGGCTTGAAGGCCCCTGGGATCATTCCCAGGATCTCTGTGCGTGAGCCCATGCAGACGGGGATTAAGGCTGTGGACAGCTTGGTGCCCATTGGTCGTGGCCAGCGTGAACTGATCATTGGTGACAGGCAGACTGGGAAAACTTCAATTGCAATTGACACCATAATCAACCAGAAACGATTCAATGATGGCACGGATGAGAAGAAGAAACTGTACTGTATCTATGTTGCCATTGGCCAGAAGAGATCCACTGTTGCTCAGTTGGTCAAGAGGCTCACTGATGCAGATGCCATGAAGTACACTATTGTGGTGTCTGCCACAGCATCTGATGCAGCACCCCTGCAGTATCTGGCTCCCTATTCAGGCTGCTCCATGGGGGAGTACTTCAGAGACAACGGGAAGCACGCACTAATCATCTATGATGATTTGTCCAAACAGGCCGTTGCCTACCGTCAGATGTCTCTGCTGCTGCGCCGCCCCCCTGGCCGTGAGGCCTACCCTGGTGATGTGTTCTACCTTCACTCTCGGCTGCTGGAGAGGGCAGCCAAAATGAATGACTCCTTCGGGGGCGGCTCGCTGACTGCTTTGCCTGTCATCGAGACTCAGGCTGGGGATGTGTCTGCTTACATTCCAACCAATGTCATCTCCATCACCGATGGACAGATTTTCTTGGAAACTGAGTTGTTCTACAAAGGTATCCGTCCAGCTATCAATGTTGGTCTGTCTGTGTCCCGTGTGGGTTCTGCTGCTCAGACCAGGGCTATGAAGCAGGTGGCCGGTACCATGAAGCTGGAGTTGGCTCAGTATCGGGAGGTCGCTGCCTTTGCCCAGTTCGGCTCTGACCTGGACGCTGCCACGCAGCAGCTGCTGAACCGCGGTGTGCGCCTGACAGAGCTGCTCAAACAGGGCCAGTACGTTCCCATGGCTATTGAGGAGCAGGTGGCAGTCATCTATGCTGGTGTCAGAGGTCACTTGGACAAACTGGAGCCCAGCAAGATCACAAAATTTGAGAGTGCTTTCCTAGCTCATGTACTGAGCCAGCACCAGGACCTCCTCTCCACAATCAGGACCGAAGGGAAGATCTCTGACCAGACAGAAGCAAAGTTGAAGGAAATAGTCACAAAATTCCTGTCTACTTTTGAGGCATAA
>ENSTGUT00000001754_common_whitethroat_W
AGGTCAGCGCGAGCGGCGCCGTCACAAAAGGAAGTGGCGGCGGCGGGGCCGTCAGCGCGGGGAGGGGCGGGGGCGGCACCGGCACCACCGGCACCGGGACCACCGGGAGCGGCACCGGGAGCGAGGAGGCGGCCGCGGCGGGGGCCGCGCCGCGCCATGGCCCAGCAGCAGATGAGCAGCTCACAGAAGGCGCTGATGCTGGAGCTGAAGTCGCTGCAGGAGGAGCCGGTGGAGGGCTTCCGCATCACCCTGGTCGACGAGTCCGACCTCTACAACTGGGAGGTGGCGATCTTCGGGCCCCCCAACACCCTCTACGAGGGCGGTTACTTCAAGGCTCACATTAAATTTCCTATCGACTATCCATATTCACCACCTACCTTCAGATTCCTGACCAAAATGTGGCACCCCAACATTTATGAGAATGGAGATGTATGTATTTCAATTCTTCACCCACCTGTAGATGACCCACAAAGTGGAGAGCTGCCCTCCGAGAGGTGGAACCCTACCCAAAATGTCAGGACTATCTTACTGAGTGTAATCTCTTTGCTTAATGAGCCAAACACATTCTCTCCTGCCAACGTGGATGCCTCAGTCATGTTCAGGAAATGGAGGGACAGTAAAGGAAAAGACAAGGAGTANNNNGAAATCATAAGGAAACAGGTTTTGGCTACCAAAGCTGAGGCAGAGAAGGATGGTGTGAAGGTCCCCACTACACTGGCAGAGTACTGCATCAAAACTAAAGTGCCTTCCAATGACAACAGTTCAGATTTGCTTTATGACGACTTGTATGATGATGACATTGATGACGAAGACGAGGAGGAAGAGGATGCCGACTGTTATGATGATGATGATTCTGGCAATGAGGAGTCGTGA
>ENSTGUT00000001754_common_whitethroat_Z
AGGTCAGCGCGAGCGGCGCCGTCACAAAAGGAAGTGGCGGCGGCGGGGCCGTCAGCGCGGGGAGGGGCGGGGGCGGCACCGGCACCACCGGCACCGGGACCACCGGGAGCGGCACCGGGAGCGAGGAGGCGGCCGCGGCGGGGGCCGCGCCGCGCCATGGCCCAGCAGCAGATGAGCAGCTCGCAGAAGGCGCTGATGCTGGAGCTGAAGTCGCTGCAGGAGGAGCCGGTCGAGGGCTTCCGCATCACCCTGGTCGACGAGTCCGACCTCTACAACTGGGAGGTGGCGATCTTCGGGCCCCCCAACACGCTCTACGAGGGCGGGTACTTCAAGGCTCACATTAAATTTCCTATCGACTATCCATATTCACCACCTACCTTCAGATTCCTGACCAAAATGTGGCACCCCAACATTTATGAGAATGGAGATGTATGTATTTCAATTCTTCACCCACCTGTAGATGACCCACAAAGTGGAGAGCTGCCATCAGAGAGGTGGAACCCTACCCAAAATGTCAGGACTATCTTACTGAGTGTAATCTCTTTGCTTAATGAGCCCAACACATTCTCCCCAGCCAATGTGGATGCATCAGTCATGTTCAGGAAATGGAGGGACAGTAAAGGAAAAGACAAGGAGTATGCTGAAATCATAAGGAAACAGGTTTTGGCTACCAAAGCTGAGGCAGAGAAGGATGGCGTGAAGGTCCCCACTACACTGGCAGAGTACTGCATCAAAACTAAAGTGCCTTCCAATGACAACAGTTCAGATTTGCTTTACGACGACTTGTACGATGACGACATTGATGATGAAGATGAGGAGGAGGAGGATGCCGACTGTTACGATGATGATGATTCTGGCAATGAGGAGTCGTGA
>ENSTGUT00000001754_zebrafinch
ATGGCCCAGCAGCAGATGAGCAGCTCGCAGAAGGCGCTGATGCTGGAGCTGAAGTCGCTGCAGGAGGAGCCTGTCGAGGGCTTCCGCATCACCCTGGTCGACGAGTCCGACCTCTATAACTGGGAGGTGGCGATCTTCGGGCCCCCCAACACGCTCTACGAGGGCGGGTACTTCAAGGCTCACATTAAATTTCCTATTGACTATCCATATTCACCACCTACCTTCAGATTCCTGACCAAAATGTGGCACCCCAACATTTATGAGAATGGAGATGTATGTATTTCAATTCTTCACCCACCTGTAGATGACCCACAAAGTGGAGAGCTGCCATCAGAGAGGTGGAACCCTACCCAAAATGTCAGGACTATCTTACTGAGTGTAATCTCTTTGCTTAATGAGCCAAACACATTCTCCCCAGCCAATGTGGATGCATCAGTCATGTTCAGGAAATGGAGGGACAGTAAAGGAAAAGACAAGGAGTACGCCGAAATCATAAGGAAACAGGTTTTGGCTACCAAAGCTGAGGCAGAGAAGGATGGCGTGAAGGTCCCCACTACACTGGCAGAGTACTGCATCAAAACTAAAGTGCCTTCCAATGATAACAGTTCAGATTTGCTTTATGACGACTTGTACGATGACGACATTGACGATGAAGATGAGGAGGAGGAGGATGCCGACTGTTACGATGATGATGATTCTGGCAATGAGGAGTCGTGA
>ENSTGUT00000001767_common_whitethroat_W
ATGATGACTTCGGTGGGCAGTGAACGTACCCGGGGCACTAGCGACAAAATGCAAATTTCAACCTCTCAGCCAACACAACAACAGAAACAAGTAGTACAGGCAACAGCAGAACAAATNNNNCTTGCTCAGATGATCTATGATAAGAATGACACAGATTTTGAAGATAAAGTGAAACAACTTATGGAAGTGACGGGGAAAAACCAGGATGAGTGCATAGTGGCACTACATGATTGTAATGGGGACATGAACAGAGCAATTAACATATTGCTGGAAGGAAGTTCAGACACGACTTCTTGGGAGACTGTAGGGGGAAAGAAGAAAAACCTTGGAAAAGAAGGTTTGGAAAACAAAGAGAACAGAGAGAAACGAGGGGACAGAGAAATGAGCCGTGGATGGGGAAGTTCCAACAGATGGGGAAGAGGAGGAAGCCATGGCCAAGAGTTCAGAGCTGAAGAGAATGGAATGGACAACAATCAAGGAGACAGGCCTTCAGACCGTAGGAAACGTGTCCATGGGAGAGGGTTTGGACGTGGCAGAGGGAGAGGAGCAGGGAGATTTTCAGCCCAAGGCATGGGGACATTTAACCCTGCATACTATATGGAGTCTTCTGCTGCTGATGGCTTTGGGACAAAATCAGAGATTTGGGAGACTGGTCAGAATGATGCAGATGATGGAACTGGTAAGATGCTTCAAGAAGTGGAAGGATTGAAATCNNNTTTCTTTCTTTACCCAATTATAATAGGTGCATGGAAAAACTCAATAGAAGAATGGACTGCAGAAGATTGGAATGAAGATTTTTCTGAAACAAAAGTCTTCACTGCTTCCTCTGTTCCAGCTGAGAATCATGTGACACCTAGGCAAAGCACTGATTTGGTAACACTGCTTCAAAAGCCGGTGACATCTACCCAAGAGACAGGAGGCAACTCATTTGTGGCTCCCCAGCAACAGACCTTTGGCCAAGCCCTAGTCTTCACAAATTCTCAGCACAGCACCCAGATGGCATCAGGAACAGGCAGCTCCAGTGCTGTAAACTCTTATTCTCCTCAAAGTCTGTCTGCAGTTCTTTGTTCTGGCTTTGGGGAACGTGGGTCTCCTAAATTGACAAACTCTACTGGATCCCAAATCTTGGACCAATTGAAGTCTCCAGGTTTGGGTCAGTTTACCTCTCAACAAACCAATAGTAGTTCTGCCACCACGAGCACAGCTGCTGCATCATCCTGGGATCGAAAACCACTCATTACCCAGGCCTCAGTCCTTAGTCAGTTTGACTTGAAATCGCAGCCTCAACCATCCCCAGTTCTAAGCCATCTGACCCAGCGACAGCAACNNATGCAGGTGNTTCCTGTTNNTCCTCCTGGGCTGGAGTCCTTCTCCTCCCAGGTAAAACTCCATGAGCCATCACCAGTAGACACCTCTACCACTATTACCAAAATATTACAGCTCCCCACTATATCTATGGATAACCAGGAAGTGACTGCCCGTCCAACCCAGCAGAAGCAGATAAAACCACCAAAACGGAGGATAACTCCAGCATCCAAGATTCCTGCCTCTGCAGTGGAGATGCCTGGATCAGCAGATGTGACAGAATTAAATGTTCAGTTTGGAGCTTTGGAGTTTGGATCAGAGCCTACNNNNNCAGAATTTGGATCAACTTCAAGCAGTGAGAGTACTAGCCAGGCAACCAACAATAGCTTGTACTCAAAATCTGTCAATGATCCTTTGAATACCTCTCTGCCAATATCCAATACAGTACAGGAGTCCATCTACACAACCTCTGCCATCAGCTCTTCCAGTCTGACCTGTTCATCCCAGAGCACTAGCCCAGTAACAACTTCCTCCTATGAGCAGACTTCTGTGCTTAGTAGGATAGTGTACCAAAGCTCCATGGCTCCATCTGAACCAACCCCTGTTGCAGTTACAAATGGGCACAGCAGTGTTAGAACACAGACAACTCTTGACACTACTTCATCAGTTCCTGCACTTAAGACAGAGCCTTCTCCCTCACTACCTTCTGCTGGTTCTCTGCCCAGCATGATGTCCACTACTGCTTCACTTCTGCCTTTAGCATCGCAGCACACAGAAACTTTGCCCAGCTTGCCTCAGACCAGTGATCTGGCCAGCAGCTCACTCTCACAGTTAAGCAGCTCCCTTTCCAATCATCAGAGCAGCCTCTCCCCTGCCTCAGTGTTGTCTTCAAGCACATCACATGTGCACACTAGTGTTGAGAACACAACTTTGCTTCAGTCTTCAACAGCTTTTTCAACTGCTTCAACCTCAGCCACTAGCACCACCTCTTCAGTTGTCAGCATGGCAAGCAGTATGAACACTACAGCTAGCCTTGGCCTGAGTGTTACCAGTGTGTCTGCTACCACACGGGCAGCTCCCTTAATGTCTTCAGGGAAAGCTCCTCCAAATCTGCCTCAAGGTGTACCACCCTTGTTGCATAACCAGTATATTGTGGGACCTGGAGGACTTCTGCCTGCCTACCCAATTTATGGTTATGATGATCTCCAGATGCTTCAATCCAGGCTGCCAATGGATTACTATGGAATTACATTCCCTGCTCCTACAGCCTTGACAGGCAGAGATGGAAGCCTTGCTAACAACCCCTACTCAGGTGACGTAACAAAATTTGGCCGTGGAGATTCTGCCTCCCCTGCTCCTGCTACCACGCTTGCCCAGTCGCAGCAGAATCAGACTCAGACTCACCATACAACTCAGCAGCCATTCCTCAATCCGACCCTGCCCCCGGGGTACAGCTACACTGGGTTACCTTATTATGCTGGTGTGCCCAGTGTTCCCAGTGCATTCCAATATGGGCCAACCATGTTTGTATCTCCAGCATCTGCTAAACAGCATGGAGTCAACCTGAACACCACATCGACTCCTTTTCAGCAAGGGAGTGGCTATGGGCAGCATGGCTATGGAGCAGCAGGCTATGATGATTTAACACAGGGAACAGCAGCTGGAGATTACAGCAAAGGAGGCTACAGTGGGTCATCTCAAGCACAAAACAAATCNGCTGGCACTGGACCTGGGAAAGGCATTTCTGTGACCTCAAGTAACACGGGTGTGCCTGATATTAGTGGCTCAGTCTATAACAAGACTCAGCAGACATTTGACAAACAGGGATTCCATGCTGGCATGCCACCTTCTTTTAGCCTACCCTCTGCTCTTGGATCAACTGGGCCCCTGAATCCTGGTGCTGCCCCAGGTTATGCTTCAGCCCCATTTCTCCATATCCTCCCTGCGCATCAGCAGCCTCATTCCCAGATGCTGCATCACCATCTTCAGCAAGATGGGCAGGGTGGATCTGGCCAACGCAATCAACCCAGCACCATGCAGCAAAAGTCTCAGGCTACCAAAACCTATGGCACTTCTCCATACTGGACAAAC
>ENSTGUT00000001767_common_whitethroat_Z
ATGGAGTGGACAACAATCAAGGAGAGAGGCCTTCAGACCGTGGGAAACGTGGCCGTGGGAGAGGGTTTGGACGTGGCAGAGGGAGAGGAGCGGGGAGGTTTTCAGCCCAAGGCATGGGGACATTTAATCCTGCAGACTATACGGAGTCTTCTGCCACTGATGGCTTTGGGACAAAGTCAGAGATCTGGGAGACTGGTCAGAATGATGCAGATGATGGAACTGGTAAGATGCTTCAGGAAGTGGAAGGAATCTTTTTTCTTTCTTTACCCAATTATAATAGGAGCATGGAAAAACTCAATAGAAGAATGGACAGCAGAAGACTGGAATGAAGATCTTTCTGAAACAAAGGTCTTCACTGCATCTTCTGTTCCAGCTGAAAATCATGTGACTCCTGGGCAAAGCATTGATTTGGTGACACTGCTTCAAAAGCCGGTGACATCTACCCGAGAGACAGAAGGCAACTCATTTGAGTCTTCCCAGCAGCAGACCTTTGGCCAAGCCTTAGTATTCACAAATTCTCAGCACAGCACCCAAATGGCATCAGGAACAGGCAGCTCCAGTGCTGTAAACTCTTATTCTCCTCAAAGTCTGTCGGCAGTTCTTTGTTCTGGCTTTGGAGAGCTCAGATCCTCTAAACTGGCAAACTCTACTGGTTCCCAAATCTTGGACCAATTGAAATCACCAGGATTGGGTCAGTTTACCTCTCAACAAACCAATAGTAGTTCTGCCACCACGAGCACAGCTGCTGCGTCATCCTGGGATCTAAAGCCACCTAGTACTCAGTCCTCAGTCCTCAGTCAGTTTGACTTTAAATCCCAGCCTGAGCCATCTCCAGTTCTGAGCCAGCTGACCCAGCGACAGCAACNNATGCAGGTGATTCCTGCTNNTCCTCCTGGGCTGGAGTCGTCCTCCTCCCAGGTAAAACTCCGAGAGCCATCACCAGTAGACACCTCTACAGCTGTTAGCAAAATATTACAGCTCCCCACGATCTCTATGGATAACCAGGCAGTGACTGTTCATCAAACTCATCAGAAACAGATAAAACTACCAAAAAGGAGGATAACTCCTGCATCCAAGATTCCTGCCTCTGCTGTGGAGATGCCTGGATCAGCAGACATGACAGGGTTAAATGTTCAGTTTGGAGCTCTTGAGTTTGGATCAGAGCCTACNNNNNCAGAGTTTGGATCAACTTCAAGCAGCGAGAATACCAGCCAGGCAACCAACAATAGCTTATATTCAAAATCTGTAAATGATCCTTTGAATACCTCTTTGCCAATATCCAATACAGTACAGGACTCCACCTATACAACCTCTGCCATCAGCTCTTCCAGCCTGACCTGCTCTTCCCAGAGCACTAGCCCAGTAACAACTTCCTCCTATGACCAGACTTCTGTGCATAGCAGGATAGCGTACCAAAGCTCCATGGCTCCGTCTGAACCAACCTCTGTTGCAGTTACGAACGGGCACAGTGTTGTTAGGACACAGGCAACGCTTGACACTACTTCATCAGTTGCGGCACCTAAGACAGAGCCTTCTCCCTCACTACCTTCAGCTGGTTCCCTGCCCAGTGTGGCGTCTACCACAGCCTCGCTTCTGTCTTCAGCATCGCAGCATGTGGCAGCATTGCCCAGCTTGCCTCAGTGCAGTGATCTGGCCAGCAGCTCACTCTCCCAGCTGAGCAGCTCCCTTTCCAATCATCAGAGCAGCCTCTCTCCTTCCTCAGTGTTGTCTTCAAGCACATCACATGTGCACACTAGTATTGAGAACACAACTTCGCTCCAGCCCTCAACAACCTTTTCAACTGCTTCAACCTCAGCCACTAGCACCACCTCCTCGGTTGTCAGCATGGCAAGCAGTATGAACACTACAAACAGCCTTGGCCTGAGTGTTACCAGTGTGTCTATACCAGCTGCTACCACACGGGCAGCTCCCTTAGTATCTTCAGGCAAAGCTCCCCCAAACCTGCCCCAGGGTGTACCACCCTTGTTGCATAACCAGTATATTGTGGGACCTGGAGGACTTCTGCCTGCCTACCCAATTTATGGTTATGATGATCTCCAGATGCTTCAATCCAGACTGCCAATGGATTACTATGGAATTACATTCCCTGCTCCTGCAACCTTAACAGGCAGAGATGGGAGCCTTGCTAACAACCCATACTCAGGTGATGTAACAAAATTTGGCCGTGGAGATTCTGCCTCTCCTGCTCCTGCAACCACACTGGCCCAGCCACAGCAGAACCAGACACAGACTCACCACACAACTCAGCAGCCCTTCCTCAACCCGACCCTGCCCCCCGGGTACAGCTACACTGGGCTCCCTTACTATGCTGGAATGCCCGGTGTTCCCAGTGCATTCCAGTATGGCCCAACCATGTTTGTACCTCCAGCATCTGCTAAACAGCACGGAGTAAACCTGAACACGGCGTCAACTCCCTTCCAGCAGGCGAGTGGCTACGGCCAGCATGGCTACAGTGCAGCAGGCTACGATGACTTAACACAGGGAACGGCAACTGGAGATTACAGCAAAGGAGGCTACAGTGGGTCATCTCAAGCACAAAACAAATCTGCTGGCACTGGACCTGGGAAAGGTGTTTCTGTGACCTCAAGTAACACGGGTGTGCCTGATATCAGTGGCTCAGTCTATAACAAGACTCAGCAGACGTTTGACAAGCAGGGATTCCATGCTGGCACTCCGCCTCCCTTCAGCCTGCCTTCTGCTCTTGGATCAACTGGGCCCCTGAACCCTGGTGCTGCCCCAGGTTATGCTCCAGCCCCGTTTCTCCATATCCTCCCTGCGCACCAGCAGCCTCATTCCCAGATGCTGCATCACCACCTGCAGCAGGATGGGCAGGGTGGATCTGGCCAACGCAACCAACCCAGCACCATGCAGCAAAAGTCTCAGGCTACCAAAACCTCCTATGGCACTTCTCCATACTGGACAAAC
>ENSTGUT00000001767_zebrafinch
ATGATGACTTCGGTGGGCAGTGAACATACCCGGGGCACTCGGGACAAAATGCAAATTTCAGCCACACAGCCAATACAACCACAGAAACAAGTAGTGCAGGCAACAGCAGAACAGATTCGCCTTGCTCAGATGATCTACGATAAGAATGATGCAGATTTTGAAGATAAAGTGAAACAACTTATGGAAGTGACTGGGAAAAACCAGGATGAATGCATAGTGGCACTACATGATTGTAATGGGGATGTGAACAGAGCAATCAACATACTGCTGGAAGGAAGCTCAGACACGACTTCTTGGGAGACTGTAGGGGGTAAGAAGAAAACCCTTGGAAAGGAAGGTTCAGAAAACAAAGAGAACAGAGAGAAACGAGGGGACAGAGAAGTGAGTCGTGGACGGGGAAGTTCCAACAGACGCGGAAGAGGAGGCAGCCGTGGACGAGAGTTTAGAGCTGAAGAGAATGGAGTGGACAACAGTCAAGGAGACAGGCCTTCAGACCGTGGGAAACGTGGCCGTGGGAGAGGGTTTGGACGTGGCAGAGGGAGAGGAGCGGGGAGGTTTTCAGCCCAAGGCATGGGGACATTTAATCCTGCAGACTATATGGAGTCTTCTGCCACTGATGGCTTTGGGACAAAGTCAGAGATCTGGGAGACTGGTCAGAATGATGCAGATGATGGAACTGGTAAGATGCTTCAAGAAGTGGAAGGATTGGAATCTGTTTTCTTTCTTTCCCCTATTGTAATAGGAGCATGGAAGAACTCAATAGAAGAATGGACAGCTGAAGACTGGAATGAAGATCTTTCTGAAACAAAAGTCTTCACTGCATCTTCTGTTCCAGCTGAAAATCATGTGACTCCTGGGCAAAGCATTGATTTGGTGACACTGCTTCAAAAGCCGGTGACATCTACCCAAGAGACAGAAGGCAACTCATTTGAGTCTCCTCAGCAGCAGACCTTTGGCCAAGCCTTAGTATTCACAAATTCTCAGCACAGCACCCAGATGGCATCAGGAACAGGCAGCTCCAGTGCTGTAAACTCTTATTCTCCTCAAAGTCTGTCGGCAGTTCTTTGTTCTGGCTTTGGAGAACTCAGATCTTCTAAATTGGCAAACTCTACTGGTTCCCAAATCTTGGACCAATTGAAATCACCAGGACTGGGTCAGTTTACCTCTCAACAAACAAATAGCAGTTCTGCCAGCACTAGCACAGTTGCTGCATCATCTTGGGATCTAAAACCACCTAGTACTCAGTCCTCAGTCCTCAGTCAGTTTGACTTTAAATCCCAGCCTGAGCCATCTCCAGTTCTGAGCCAGCTGACACAGCAACAGCAACAAATGCAGGTGGTTCCTGTTCCTCCTCCTGGGTTGGAGTCGTCCTCCTCCCAGGTAAAACTCCAACAGCCATCATCTGTAGACACCTCTACAGCTGTTAGCAAAATATTACAGCTCCCTACTATCTCTATGGATAACCAGGCAGTGACTGTTCATCAAACCCATCAGAAACAGATAAAACCACCAAAAAGGAGGATAACTCCAGCATCCAAGATTCCTTCTTCTGCTGTGGAGATGCCTGGATCAGCAGACATAACAGGGTTAAATGTTCAGTTTGGAGCTCTTGAGTTTGGATCAGAGCCTACACTCCCAGAGTTTGGATCAACTTCAAGCAGTGAGAATACCAACCAGGCGACCAACAATAGCTTATATTCAAAATCTGTAAATGATCCTTTGAATACCTCTTTGCCAATATCCAATACAGCACAGGACTCCACCTACACAACCTCTGCCATCAGCTCTTCCAGTCTGACTTGCTCATCCCAGAACACTAGCCCAGTAACAGCTTCCTCCTATGACCAGACTTCTGTGCATAGCAGGATAGCGTACCAAAGCTCCATGGCTCCATCTGAACCAACCCCTGTTGCAGTTACGAATGGGCACAGTGGTGTTAGGACACAGGCAACACTTGACACTATTTCATCAGTTGCAGCACCTAAGACAGAGTCTTCTCCCTCCCTACCTTCAGCTGGTTCTCTGCCCAGTGTGGTGTCTACCACGGCCTCACTTCTGCCTTCAGCATCACAGCACATGGCAGCATTGCCCACCTTGCCTCAGTCCAGTGATCTGGCCAGCAGTTCACTCTCCCAGCTGAGCAGCTCCCTTCCCAATCATCAGACCAGCCTCTCTCCTGCCTCAGTGTTGTCTTCAGGCACATCACATGTGCACACTAGTATTGAAAACACAACTTCTCTCCAGCCTTCAACAACCTTTTCAACTGCTTCAACCTCAGCCACTAGCACCACCTCCTCCGTTGTCAGCATGACAAGCAGTATGAACACTACAAACAGCCTTGGCCTGAGTGTTACCAGTGTGTCTATACCAGCTGCTACCACACGGGCAGCTCCCTTAATGTCTTCAGGCAAAGCACCCCCAAACCTGCCCCAAGGTGTACCACCCTTGTTGCATAACCAGTATATTGTGGGACCTGGAGGACTTCTGCCTGCCTACCCGATTTATGGTTATGATGATCTCCAGATGCTTCAATCCAGACTGCCAATGGATTACTATGGAATTACATTCCCGGCTCCTGCAACCTTGACAGGCAGAGATGGGAGCCTTGCTAACAACCCATACTCAGGTGATGTAACAAAATATGGCCGTGGAGATACTGCCTCTCCTGCTCCTGCAACCACTCTGGCCCAGCCACAGCAGAACCATACACAGACTCACCACACGACTCAGCAGCCCTTCCTCAACCCGACCCTGCCCCCAGGGTACAGCTACACTGGGCTCCCTTACTATGCTGGGATGCCTGGTGTTCCCAGTGCATTCCAATATGGGCCAACCATGTTTGTACCTCCAGCATCTGCTAAACAGCACGGAGTCAACCTGAACACGGCATCGACTCCCTTTCAGCAGACGAGTGGCTACAGCCAGCATGGCTATGGTGCAGCAGGCTACGATGACTTATCGCAGGGAACGGCACCTGGAGATTACAGCAAAGGAGGCTACAGTGGGTCATCTCAAGCACAAAACAAATCTGCTGGCACTGGACCTGGGAAAGGTGTTTCTGTGACCTCCAGTAACACGGGTGTGCCTGATATCAGTGGCTCAGTCTATAACAAGACTCAGCAGACGTTTGACAAGCAGGGATTCCATGCTGGCACTCCGCCTCCCTTCAGCCTGCCTTCTGCTCTCGGGTCCACTGGGCCCCTGAACCCTGGTGCTGCCCCGGGTTATGCTCCAGCCCCGTTTCTCCATATCCTCCCTGCGCATCAGCAGCCTCATTCCCAGATGCTGCATCACCACCTTCAGCAGGATGGGCAGGGTGGATCTGGCCAACGCAACCAACCCAGCACCATGCAGCAAAAGTCTCAGGCTACCAAAACCACCTATGGCACTTCTCCATACTGGACAAAC
>ENSTGUT00000001771_common_whitethroat_W
GAAAGGGAATTTCACCTCGGAACACTCAATAAAGTGTTTGCCTCCCAGTGGCTAAACCACCGACANNNNGTGTGCGGGACAAAATGCAACACGTTATTTGTAATAGATGTCCAGACTGGTCAAATTACCAAGATTCCTATTCTGAAAGATCGTGAACCTGGCATGACGAACCAGCAGGGATGTGGTATTCATGCCATTGAGCTCAACCCCTCAAGGACCTTTCTGGCCACAGGTGGAGACAACCCCAACAGTCTTGCAATTTATCATCTGCCTACACTTGATCCTGTGTGTGTGGGAGATGATGGACATAAAGACTGGATATTTTCAATTGCATGGATAAGTGATACTATGGCTGTTTCTGGTTCTCGGGATGGTTCAATGGGTCTCTGGGAAGTCACAGAGGATGTGTTGTCCAAAAGTGATGACAGGCATAATCTCTCTCAAGTTCCTGTCTATGCCCACATAACACACAGGACTCTGAAGGATATTCCTAAGGAGAACACCAATCCTGACAACTGCAAAGTCCGGGCATTGGCTTTCAACAATAAGAACAAGGAGCTGGGAGCTGTATCCTTGGANGGGTATTTTCATCTTTGGAAAGCAGAGCACACGCTATCAAAGTTACTTTCCACAAAGTTGCCATACTGCAGGGAGAATGTGTGTTTGGCTTATGGTCAGGAGTGGTCAGTGTATGCAGTAGGATCACAGGCACATGTCTCCTTTCTGGATCCAAGGCAGCCTTCTCACAATGTTAAATCCGTCTGTTCCAAAGAACGAGGGAGCGGTAAGAAACNNNNCTTGCATGGATACGCAGCCCAGCAGCTCCCCAGCCTCCTGAAGGAAAGGGAATTTCACCTCGGAACACTCAATAAAGTGTTTGCCTCCCAGTGGCTAAACCACCGACANNNNGTGTGCGGGACAAAATGCAACACGTTATTTGTAATAGATGTCCAGACTGGTCAAATTACCAAGATTCCTATTCTGAAAGATCGTGAACCTGGCATGACGAACCAGCAGGGATGTGGTATTCATGCCATTGAGCTCAACCCCTCAAGGACCTTTCTGGCCACAGGTGGAGACAACCCCAACAGTCTTGCAATTTATCATCTGCCTACACTTGATCCTGTGTGTGTGGGAGATGATGGACATAAAGACTGGATATTTTCAATTGCATGGATAAGTGATACTATGGCTGTTTCTGGTTCTCGGGATGGTTCAATGGGTCTCTGGGAAGTCACAGAGGATGTGTTGTCCAAAAGTGATGACAGGCATAATCTCTCTCAAGTTCCTGTCTATGCCCACATAACACACAGGACTCTGAAGGATATTCCTAAGGAGAACACCAATCCTGACAACTGCAAAGTCCGGGCATTGGCTTTCAACAATAAGAACAAGGAGCTGGGAGCTGTATCCTTGGANGGGTATTTTCATCTTTGGAAAGCAGAGCACACGCTATCAAAGTTACTTTCCACAAAGTTGCCATACTGCAGGGAGAATGTGTGTTTGGCTTATGGTCAGGAGTGGTCAGTGTATGCAGTAGGATCACAGGCACATGTCTCCTTTCTGGATCCAAGGCAGCCTTCTCACAATGTTAAATCCGTCTGTTCCAAAGAACGAGGGAGCGGTAAGAAACTTNNNNNNNCTGTTAAAACTGTAGTAAAAAAAGCTTCAGGACTACTCAGGTATCTTTTAGTTGACCTCTACAAAGTTTCAGGATTGAGGAGAAAATACCCCTTTTTAGGCTCTGGAAATGACCTTCTGCTTTGTGAAACAAGGTTTTGGAATCACGATGAAACCTGGAGAAATTATTTTTCTGACATACATTTCTTCCCAAATGCTGTTTATACCCACTGCTACGACTCATCTGGAACGAAACTCTTTGTGGCAGGAGGCCCCCTTCCATCAGGACTTCATGGGAATTATGCTGGTCTCTGGAGCTGA
>ENSTGUT00000001771_common_whitethroat_Z
GAAAGGGAATTTCACCTCGGAACACTCAATAAAGTGTTTGCCTCCCAGTGGCTAAACCACCGACAAGTCGTGTGCGGGACAAAATGCAACACGTTATTTGTAGTAGATGTCCAGACTGGTCAAATTACCAAGATTCCCATCCTAAAGGATCGTGAACCCGGCATGGTGAACCAGCAGGGATGTGGAATTCATGCCATTGAGATCAACCCCTCAAGGACCCTCCTGGCCACAGGTGGAGACAACCCCAACAGTCTTGCAATTTATCGTCTGCCTACACTTGATCCTGTCTGTGTGGGAGATGATGGACACAAGGACTGGATATTTTCAATTGCGTGGATCAGTGATACTATGGCTGTTTCTGGTTCCCGGGATGGTTCCATGGGTCTCTGGGAAGTCACAGAGGATGTGCTATCCAAAAGCGATGCCAGGCATAATCCCTCTCAAGTTCCTGTCTATGCCCACATAACACACAGTGCTCTGAAGGATATCCCCAAGGAGAACACCAATCCTGACAATTGCAAAGTGCGAGCATTGGCTTTCAACAATAAGAACAAGGAGCTGGGAGCTGTGTCCCTGGANGGGTATTTTCATCTTTGGAAAGCAGAGCACACACTATCAAAGTTACTTTCCACAAAGTTGCCATACTGCAGGGAGAACGTGTGTTTGGCTTATGGTCAGGAGTGGTCAGTGTATGCAGTAGGATCACAGGCACATGTTTCCTTTCTGGATCCGAGGCAGCCTTCTCACAATGTTAAATCCGTCTGTTCCAAAGAACGAGGCAGTGGTAAGAAACNNNNCTTGCATGGATACGCAGCCCAGCAGCTCCCCAGCCTCCTGAAGGAAAGGGAATTTCACCTCGGAACACTCAATAAAGTGTTTGCCTCCCAGTGGCTAAACCACCGACAAGTCGTGTGCGGGACAAAATGCAACACGTTATTTGTAGTAGATGTCCAGACTGGTCAAATTACCAAGATTCCCATCCTAAAGGATCGTGAACCCGGCATGGTGAACCAGCAGGGATGTGGAATTCATGCCATTGAGATCAACCCCTCAAGGACCCTCCTGGCCACAGGTGGAGACAACCCCAACAGTCTTGCAATTTATCGTCTGCCTACACTTGATCCTGTCTGTGTGGGAGATGATGGACACAAGGACTGGATATTTTCAATTGCGTGGATCAGTGATACTATGGCTGTTTCTGGTTCCCGGGATGGTTCCATGGGTCTCTGGGAAGTCACAGAGGATGTGCTATCCAAAAGCGATGCCAGGCATAATCCCTCTCAAGTTCCTGTCTATGCCCACATAACACACAGTGCTCTGAAGGATATCCCCAAGGAGAACACCAATCCTGACAATTGCAAAGTGCGAGCATTGGCTTTCAACAATAAGAACAAGGAGCTGGGAGCTGTGTCCCTGGANGGGTATTTTCATCTTTGGAAAGCAGAGCACACACTATCAAAGTTACTTTCCACAAAGTTGCCATACTGCAGGGAGAACGTGTGTTTGGCTTATGGTCAGGAGTGGTCAGTGTATGCAGTAGGATCACAGGCACATGTTTCCTTTCTGGATCCGAGGCAGCCTTCTCACAATGTTAAATCCGTCTGTTCCAAAGAACGAGGCAGTGGTAAGAAACCTGTCAAAGCTGTTAAAACTGTAGTAAAAAAAGCTTCAGGACTACTCAGGTATCTTTTAGTTGACCTCTACAAAGTTTCAGGATTGAGGAGAAAATACCCCTTTTTAGGCTCTGGAAGCTACCTGCTGCTTTGTGAAATAGGGTTTTGGAACCATGATGAAACCTGGAGGAATTATTTTTCTGACATAAATTACTTCCCAAATGCTGTTTACACCCACTGCTACGACTCGTCTGGAACGAAACTCTTTGTGGCAGGAGGCCCTCTTCCATCAGGACTTCATGGGAATTATGCTGGTCTCTGGAGCTAA
>ENSTGUT00000001771_zebrafinch
TTGCATGGATACGCAGCCCAGCAGCTCCCCACCCTCCTGAAGGAGAGAGAATTTCACCTCGGAACACTCAATAAAGTGTTTGCCTCCCAGTGGCTAAATCACCGACAAGTGGTGTGCGGGACAAAATGCAACACGTTATTTGTAGTAGATGTCCAGACTGGTCAAATTACCAAGATTCCTATCCTGAAGGATCGTGAACCTGGCATGGTGAACCAGCAGGGATGTGGCATTCATGCCATTGAGATCAACCCCTCAAGGACGCTCCTGGCCACAGGTGGAGACAACCCCAACAGTCTTGCAATTTATCGTCTGCCTACACTTGATCCTGTCTGTGTGGGAGATGATGGACACAAGGACTGGATATTTTCAATTGCATGGATCAGTGATACTATGGCTGTTTCTGGTTCCCGGGATGGTTCGATGGGTCTCTGGGAAGTCACAGAGGATGTGTTATCCAAAAGTGATGCCAGGCATAATCTCTCTCAAGTTCCTGTCTATGCCCACATAACACACAGTGCTCTGAAGGATATTCCTAAGGAGAACACCAACCCTGACAATTGCAAAGTCCGAGCATTGGCTTTCAACAATAAGAACAAGGAGTTGGGAGCTGTGTCCCTGGATGGGTATTTTCATCTTTGGAAAGCAGAGCACACGCTATCAAAGTTACTTTCCACAAAGTTGCCATACTGCAGGGAGAACGTCTGTTTGGCATATGGTCAGGAGTGGTCAGTGTATGCAGTAGGATCACAGGCACATGTCTCTTTTCTGGATCCAAGGCAGCCTTCTCACAATGTTAAATCCGTCTGTTCCAAAGAACGAGGCAGTGGTAAGAAACCTGTTAAAACTGTTAAAATTGTAGTAAAAAAAGGTTCAGGACAACTCAGGTATCTTTTAGTTGACATTTATAAAGCTTCAGGACTGATGAGAAAATACCCCTTTTTAGGCTCTGGAAGCTACCTAATGCTTTGTGAAACAGGGTTTTGGAACCATGATGAAACCTGGAGGAATTATTTTTCTGACATAAATTACTTCCCAAATGCTGTTTACACCCACTGCTATGACTCGTCTGGAACGAAATTGTTTGTGGCAGGAGGCCCTCTTCCATCAGGACTTCATGGGAATTATGCTGGTCTCTGGAGCTAA
>ENSTGUT00000001777_common_whitethroat_W
ATGAGAGTGATCAAAAATCATCAAAGCTCACTTATGAGCACTTTCCATAGCCCTACCTGTCTCCACAANGGCACTTTGCTCAGCTCTTTGCAGANCTGTGCGCAGAGTAAAACCAGTGAACTGAATGGACACCATATGGTGGGTCTTTNNGCTCTAAATGAGGACAGTGGCATGGAGACATCAACATTATCCTCTTCATCCAGACTGCCTTCCCTGGCTGTGTCAACAGTTTGTACAGAAGAAGAATCACCTCATAGCACATCGACTACGGTAACACACCAAAANNNNNCAGTGTCTAAAGTGCCCAATAACAGCAGCTGCACAAAGTTGCTGGGCAGTCTTGCAGCTGAGCTGCAGCAGGGCCTCTCCCCTAGTGAGAGGCACTGTGTGGAGACCGTGGTCAACATGGGATACGCACCTGAGGATGTCCTGAAAGCCATGAAGAAGAAGGGACAGAACATAGATCAGGTTTTGGATTACCTGTTTGTACATGGACAGCTTTGTGAGAAGGGCTTTGATCCACTTCTTGTTGAAGCAGCTTTGGAAATGCACCAGTGTTCAGAGGAGAAGATGACAGAGCTTCTCCAACTAATGAGTCAATTTAAAGAAATGGGCTTTGAACTAAAAGACATTAAGGAGGTCTTATTACTACATAACAATGACCAACAGAAGGCTTTGGAAGATCTGATGGCCCGTGCAGGGGCCAGCTGA
>ENSTGUT00000001777_common_whitethroat_Z
ATGGCTTCTAAGAAGTTGGGATCNNNNTCTCATGGGCCTTTCAGTTACCTTGATGATGTCCCATTTAAGATAGGAGACAAGTTCAAAACCCCAGCAAAGGTTGGATTACCTATTGGCTTCTGTCTGTCTGATTCTTCTCAGCTTGTCAGAGAAGCCCAGTATGACTTCTCACTGGAAAAGAAAACAATCGAGTGGGCTGAAGACATCAAAAAAATTCAGGCTGCCCAGAGAGAAGCTGANNNNNNGGCAGAAGAAGCTCTAGCAAACTCAAAAGCAGCTCCAGAGGACAACACCAAGATGGGGTTCTCAGAGGGACCTTGCCCTGAAGCCATGCCTCCTCCTATTAACCCCATCCTTGCTAGCCTGCAGCACAATAATATTCTGACTCCTACCCCAGCCAACACCAGCTCCGTGAAGCAAAAGGTCCTCAGTCCACCTCGTCCAAAGGCAGATTTCAACCCAGCTGATTTTGAATGTGAAGAAGACCCATTTGACAAACTAGAATTAAAAACTATNNATGATAAGGAGGAATTAAAAAACATCCTTGAGATTCATGTTGGTACTACTGGGCCAATTGTTGCCCAGCTGCTAGATAATACTTTGCCTAAAGGAGGGTCTGAGTCTGTGTTGCAAGATGAGGAAGTTCTGGCATCCATAGAAAGGGCCACATTGGACTTCAAACCCCTTCACAAACCCAATGGCTTTATCACTTTACCACAGTTGGGAAACTGTGAAAATATGTCCCTGTCTTCCAAAGTATCCCTTTCTCCCATCACTTCAGTGAGCAATATCAAATCCCTGTCATTCCCTAAGCTTGACTCCGATGAGGGTGATCAGAAATCATCAAAGCTCACAAGCACTTTCCACAGCACTACCTGTCTCCGCAATGGCACTTTGCTTAGCTCTTTGCAGANCTGTGCTCAGAGCAAAGCCAGTGAACTGAATGGACACCATATGCTTGGTCTTTNNGCTCTAAATGAGGACAGTGGCAGGGAGACATTATCCCCTTCATCCAGGCTGTCTTCCCTGGCTGTTTCGACTGTTTGTACAGAAGAAGAATCATCTCAAAGCACATCGACTACGGTAACACACCAAAANNNNNCAGTGTCTAAAGTGCCCAATAACAGCAGCTGCACAAAGTTGCTGGGCAGTCTTGCAGCTGAGCTGCAGCAGGGCCTCTCCCCTAGTGAGAGGCACTGTGTGGAGACCGTGGTCAACATGGGCTACTCGCCTGAGAATGTCCTGAAAGCCATGAAGAAGAAGGGACAGAACATAGACCAGGTTTTGGATTACCTGTTTGCACATGGACAGCTTTGTGAGAAGGGCTTTGATCCACTTCTTGTTGAAGCAGCTTTGGAAATGCACCAGTGTTCAGAGGAGAAGATTACAGAACTTCTCCAATTAATGAGTCAGTTTAAAGAAATGGGCTTTGAATTAAAAGACATTAAGGAGGTCTTATTATTACACAACAACGACCAACACAATGCTTTGGAAGATCTAATGGCCCGTGCAGGAGCCAGCTGA
>ENSTGUT00000001777_zebrafinch
ATGGCTTCTAAGAAGTTGGGATCCGACTCTCATGGGCCTTTCAGTTACCTTGATGATGTCCCATTTAAGATAGGAGACAAGTTCAAAACCCCAGCAAAGGTTGGATTACCCATTGGTTTCTGTCTATCTGATTCTTCTCAGCTTGTCAGAGAAGCCCAGTATGACTTCTCACTGGAAAAGAAAACAATCGAGTGGGCTGAAGACATCAAAAAAATTCAGGCTGCCCAGAGACAAGCTGAGCACAAGGCAGAAGAAGCTCTAGCAAACTCAAAAGCAGCTCCAGAGGACAACACCAAGATGGGGTTCTCAGAGGGACCTTGCCCTGAAGCCATGCCTCCTCCTATTAACCCCATCCTTGCTAGCCTGCAGCACAATAATATTCTGACTCCTACCCCAGCCAACACGAGCTCTGTGAAGCAAAAGGTCCTCAGTCCACCTCACCCAAAGGCAGATTTCAACCCAGCTGATTTTGAATGTGAAGAAGACCCTTTTGACAAACTGGAATTAAAAACTATAGATGATAAGGAGGAATTAAAAAATATCCTTGAAATTCATGTTGGTACTACTGGGCCAATTGTTGCCCAGCTGTTAGATAATACATTGCCTAAAGGAGGGTCTGAGTCTGTGTTGCAAGATGAGGAAGTTCTGGCATCCATAGAAAAGGCCACGTTGGACTTCAAACCCCTTCACAAACCAAATGGCTTTATCACTTTACCACAGTTGGGAAACTGTGAAAAGATGTCCTTGTCTTCCAAAGTGTCCCTTTCCCCCATCACTTCAGTGAGCAATATCAAATCCCTGTCATTCCCTAAGCTTGACTCCGATGAGGGTGATCAGAAATCATCAAAGTTCACAAGCACTTTCCACAGCACTACCTGTCTCCGCAATGGCACTTTGCTCGGCTCTTTGCAGACCTGTGCTCAGAGCAAAGCCAGTGAACTGAATGGACACCATATGCTTGGTCTTTCCGCTCTAAATGAGGACAGTGGCAGAGAGACAGTATCCTCTTCATCCAGGCTGTCTTCCCTAGCTGTTTCGACTGTTTGTACAGAAGAAGAATCATCTCAAAGCACATCAACTACGGTAACACACCAAAACTTTGCAGTGTCTAAAGTGTCCAACAGCAGCAGCTGCACGAAGTGGCCGGGCGGTCTCGCGGCCGAGCTGCAGCAGGGCCTCTCCCCCAGTGAGAGGCACTGTGTGGAGACTGTGGTCAACATGGGCTACTCACCTGAGAATGTCCTGAAAGCCATGAGGAAGAAGGGACAGAACATAGATCAGGTTTTGGATTACCTGTTTGCACATGGACAGCTTTGTGAGAAGGGCTTTGATCCACTTCTTGTTGAAGCAGCTTTGGAAATGCACCAGTGTTCAGAGGAGAAGATCACAGAGCTTCTCCAATTAATGAGTCAATTTAAAGAAATGGGCTTTGAACTCAAAGACATTAAGGAGGTCTTATTATTACACAACAACGACCAACACAGTGCTTTGGAAGATCTAATGGCCCGTGCAGGAGCCAGCTAA
>ENSTGUT00000001842_common_whitethroat_W
ATGAGCAAGCTGGCTGGTGAGTCTGAGAGTAACCTGAGGAAAGCCTTTGAAGAAGCAGAGAAGAATGCTCCTGCCATCATCTTCATTGATGAACTGGATGCCATTGCTCCTAAAAGAGAGAAGACACATGGAGAAGTGGAACGTCGTATCGTGTCTCAGCTGCTGACNNNNATGGATGGACTGAAACAGAGAGCNCATGTGATTGTTATGGCAGCCACCAACAGACCTAACAGCATTGACCCAGCTCTCAGGCGATTTGGTCGTTTTGACAGAGAGGTAGATATTGGTATCCCAGATGCCACTGGGCGCCTGGAGATCCTGCAGATTCACACAAAAAATATGAAACTGGCTGATGATGTGGATCTGGAACAGGTGGCNNNNGAGACCCATGGCCATGTTGGTGCTGACTTGGCTGCTCTTTGCTCAGAAGCTGCTCTTCAGGCTATCAGAAAGAAGATGGATCTCATAGACCTAGAAGATGAAACCATTGATGCTGAAGTGATGAACTCACTGGCTGTGACCATGGATGACTTCAGGTGGGCTCTGAGCCAGAGCAACCCTTCTGCTCTTAGGGAGACNGTGGTGGAGGTGCCACAAGTTACCTGGGAAGATATTGGTGGTCTAGAAGATGTAAAGAGAGAGCTCCAGGAACTTGTACAGTATCCTGTGGAACACCCAGACAAATTCCTCAAATTTGGCATGACCCCATCAAAAGGGGTTCTGTTCTATGGGCCACCTGGTTGTGGTAAGACACTCCTGGCCAAAGCTATTGCNNNNGAATGCCAGGCAAACTTCATTTCCATCAAGGGGCCGGAATTGCTCACCATGTGGTTTGGTGAGTCTGAAGCCAACGTGCGTGAGATCTTTGACAAAGCCCGCCAAGCAGCCCCNTGTGTGCTCTTCTTTGATGAGCTGGACTCCATCGCCAAGGCCCGAGGTGGGAATATCGGAGATGGTGGTGGTGCTGCAGATCGTGTCATCAACCAGATTCTGACTGAGATGGACGGCATGTCCACCAAGAAAAATGTCTTCATCATTGGTGCCACCAACAGGCCAGACATCATTGACCCAGCCATCCTGCGCCCCGGCCGCCTTGATCAGCTCATCTACATCCCCCTGCCCGATGAGAAGTCCCGGGTTGCAATTCTTAAGGCCAATCTGAGGAAATCACCAGTTGCCAAGGACGTTGACCTGGATTTCCTAGCTAAGATGACCAATGGCTTTTCGGGAGCTGACCTGACAGAAATTTGCCAGCGTGCCTGTAAACTGGCCATCCGTGAATCCATTGAGAGTGAGATNAGGCGAGAACGTGAGAGGCAGACCAACCCTTCTGCCATGGAGGTGGAGGAGGATGATCCGGTTCCCGAGATACGCAGGGATCACTTTGAGGAGGCCATGCGCTTTGCTCGCCGCTCTGTCAGTGACAACGACATCAGGAAATATGAGATGTTTGCACAGACCCTACAGCAGAGCCGTGGCTTTGGCAGCTTCAGGTTCCCATCAGGCAACCAGGGTGGTGCNGGTCCGAGCCAAGGTACAGGAAGCGGCAGCGGGGGCAACGTGTACAGCGAAGACAANNNNNNNGATCTCTACGGTTAA
>ENSTGUT00000001842_common_whitethroat_Z
ATGAGCAAGCTGGCTGGTGAGTCTGAGAGCAACCTGAGGAAAGCCTTTGAAGAAGCAGAGAAGAATGCTCCTGCCATCATCTTCATTGATGAACTGGATGCCATTGCTCCTAAAAGAGAGAAGACACACGGGGAGGTGGAGCGCCGCATCGTGTCTCAGCTGCTGACNNNNATGGACGGGCTGAAGCAGAGGGCNCATGTGATCGTGATGGCAGCCACCAACAGACCCAACAGCATCGACCCAGCGCTCCGGCGATTCGGTCGTTTTGACAGAGAGGTAGATATTGGTATCCCGGATGCCACTGGGCGCCTGGAGATCCTGCAGATCCACACAAAAAATATGAAGCTGGCTGATGATGTGGATCTGGAACAGGTGGCNNNNGAGACCCATGGTCATGTTGGTGCTGACTTGGCTGCTCTTTGCTCAGAAGCTGCTCTTCAGGCTATCAGAAAGAAGATGGATCTCATAGACCTAGAAGATGAAACCATTGATGCTGAAGTGATGAACTCTCTGGCTGTGACCATGGATGACTTCAGGTGGGCTCTGAGCCAGAGCAACCCTTCTGCTCTTCGGGAGACNGTGGTGGAGGTGCCACAAGTTACCTGGGAAGATATTGGTGGCCTAGAAGATGTAAAGAGAGAACTCCAGGAGCTTGTACAGTATCCTGTGGAGCACCCAGACAAGTTCCTCAAATTTGGCATGACTCCATCAAAAGGGGTTTTGTTCTATGGGCCACCTGGTTGTGGTAAGACACTGCTGGCCAAAGCCATTGCNNNNGAATGCCAGGCAAACTTCATTTCCATCAAGGGGCCGGAATTGCTCACCATGTGGTTTGGTGAGTCTGAAGCCAACGTGCGCGAGATCTTTGACAAGGCTCGCCAAGCAGCCCCNTGTGTGCTCTTCTTTGATGAGCTGGACTCCATCGCCAAGGCCCGAGGTGGGAATATCGGTGATGGCGGCGGTGCTGCAGATCGTGTCATCAACCAGATCCTGACCGAGATGGACGGCATGTCCACCAAGAAAAACGTCTTCATCATCGGTGCCACCAACAGGCCAGACATCATTGACCCAGCCATCCTGCGCCCCGGCCGCCTGGATCAGCTCATCTACATCCCCCTGCCCGACGAGAAGTCACGGGTTGCAATCCTTAAGGCCAATCTGAGGAAATCACCAGTTGCAAAGGATGTTGATCTGGATTTCCTGGCTAAGATGACCAATGGCTTCTCAGGGGCAGACCTTACAGAAATTTGCCAGCGTGCCTGCAAATTGGCCATCCGCGAATCCATCGAGAGTGAGATCAGGCGAGAGCGTGAGAGGCAGACCAACCCTTCTGCCATGGAGGTGGAGGAGGATGATCCGGTTCCCGAGATCCGCAGGGATCACTTTGAGGAGGCCATGCGCTTTGCTCGCCGCTCTGTCAGTGACAACGACATCAGGAAATANGAGATGTTTGCACAGACCCTACAGCAGAGCCGTGGCTTTGGCAGCTTCAGGTTCCCATCAGGCAACCAGGGCGGCGCNGGTCCCAGCCAAGGCACAGGAGGTGGCAGCGGAGGCAACGTGTACAGCGAAGACAANNNNNNNGATCTCTATGGTTAA
>ENSTGUT00000001842_zebrafinch
TCTAAAGCCGATGACTTATCGACTGCTATTCTGAAGCAGAAGAACAGGCCCAATCGGTTAATTGTTGATGAAGCTATCAATGAAGACAACAGTGTTGTGTCACTGTCCCAGGCAAAGATGGATGAACTGCAGCTGTTCAGAGGAGACACTGTCCTACTAAAAGGAAAGAAAAGGAGAGAAGCAGTCTGCATTGTTCTGTCAGATGATACCTGCTCAGATGAGAAGATTCGCATGAATAGGGTTGTTCGCAACAACCTGAGAGTGCGCCTGGGTGATGTGATCAGCATCCAGCCTTGCCCAGATGTGAAATATGGCAAACGTATCCATGTGCTGCCAATTGATGACACGGTAGAAGGGATCACAGGGAATCTGTTTGAGGTCTATCTCAAGCCATACTTCTTGGAAGCTTACAGACCCATCAGGAAAGGTGACATCTTCTTGGTGCGTGGAGGGATGCGTGCAGTGGAGTTCAAAGTGGTGGAGACAGATCCAAGCCCGTACTGCATAGTGGCTCCAGACACAGTGATCCATTGTGAGGGAGAGCCCATCAAACGGGAGGTAGTCAGAGAAAGGTACTTCCAGTGGGGCTTGGATGGCATTATACATTGGTGCGCCGAAGCAGCGGCTCAAATCAAAGAAATGGAACTTCCCCTCCGACACCTGCTCTCTTCAAGGCCATTAGGGGTGAAGCCTCCACGTGGGATCCTGCTGTATGGTCCTCCTGGCACTGGTAAAACACTGATTGCCCGAGCAGTGGCCAACGAAACAGGGGCATTCTTCTTCCTGATCAATGGTCCTGAGATCATGAGCAAGCTGGCTGGTGAGTCTGAGAGCAACCTGAGGAAAGCCTTTGAAGAAGCAGAGAAGAATGCTCCTGCCATCATCTTCATTGATGAATTGGATGCCATTGCTCCTAAGAGAGAGAAGACACATGGGGAGGTGGAGCGTCGCATCGTGTCTCAGCTGCTGACCCTCATGGACGGGCTGAAGCAGAGGGCACATGTGATCGTGATGGCGGCCACCAACAGACCCAACAGCATCGACCCAGCGCTCCGGCGATTTGGTCGTTTTGACAGAGAGGTAGATATTGGTATCCCTGATGCCACTGGGCGCCTGGAGATCCTGCAGATTCACACAAAAAATATGAAGTTGGCTGATGATGTGGATCTGGAGCAGGTGGCAAACGAGACCCATGGCCATGTTGGTGCTGACTTGGCTGCTCTTTGCTCAGAAGCTGCTCTTCAGGCGATCAGAAAGAAGATGGATCTCATAGACCTGGAAGATGAAACCATCGATGCTGAAGTGATGAACTCTCTGGCAGTGACCATGGATGACTTCAGGTGGGCTCTGAGCCAGAGCAACCCTTCTGCTCTTCGGGAGACTGTGGTGGAGGTGCCACAAGTTACCTGGGAAGATATTGGTGGCTTAGAGGATGTAAAGAGGGAACTCCAGGAGCTTGTACAGTATCCTGTGGAGCACCCAGACAAGTTCCTCAAATTTGGCATGACCCCATCAAAAGGGGTTCTCTTCTATGGGCCACCTGGCTGTGGTAAGACACTGCTGGCCAAAGCCATTGCCAACGAATGCCAGGCAAACTTCATTTCCATCAAGGGGCCGGAATTGCTCACCATGTGGTTTGGTGAGTCTGACGCCAACGTACGCGAGATCTTTGACAAGGCTCGCCAAGCAGCCCCATGTGTGCTCTTCTTTGATGAGCTGGACTCGATCGCCAAGGCCCGAGGTGGGAATATCGGCGATGGTGGTGGTGCTGCAGATCGTGTCATCAACCAGATCCTGACTGAGATGGATGGCATGTCCACCAAGAAAAATGTCTTCATCATCGGTGCCACCAACAGGCCAGACATCATTGACCCAGCCATCCTGCGCCCTGGCCGCCTGGATCAGCTCATCTACATCCCCCTGCCCGATGAGAAGTCCAGGGTTGCAATCCTTAAAGCCAATCTGAGGAAATCACCAGTTGCAAAGGATGTTGACCTGGATTTCCTGGCAAAGATGACCAATGGCTTCTCAGGGGCTGACCTGACAGAAATTTGCCAGCGTGCCTGCAAACTGGCCATCCGCGAATCCATCGAGAGTGAGATCAGGCGAGAGCGTGAGAGGCAAACCAACCCTTCTGCCATGGAGGTGGAGGAGGATGATCCAGTTCCTGAGATCCGCAGAGATCACTTTGAGGAGGCCATGCGCTTTGCTCGCCGCTCTGTCAGTGACAACGACATCAGGAAATATGAGATGTTTGCACAGACCCTACAGCAGAGCCGTGGCTTTGGCAGTTTCAGGTTCCCATCAGGCAACCAGGGCGGCGCTGGTCCAAGCCAAGGCACAGGAGGTGGCAGCGGGGGCAACGTGTACAGCGAAGACAATGACGACGATCTCTACGGTTAA
>ENSTGUT00000001979_common_whitethroat_W
[truncated: 110,876 more chars]
